# Supplementary material for: TRIM28-dependent SUMOylation protects the adult ovary from activation of the testicular pathway
Source: Nat Commun. 2022 Jul 29;13:4412. doi: 10.1038/s41467-022-32061-1 (PMC9338040; doi:10.1038/s41467-022-32061-1)
Supplement: Supplementary file 4 — Supplementary Data 1 [file 41467_2022_32061_MOESM4_ESM.xlsx]

## Sheet: Genes Down in KO Adjp-V<0,05 
Ensembl Gene ID	Gene name	Description	Chromosome name	Start gene position	End gene position	Gene biotype	GO:biological process	GO:molecular function	GO:cellular component	Log2 FC (control vs cKO)	Fold change	P-value (control vs cKO)	Adjusted p-value (control vs cKO)	Gene BOUND by TRIM28 in control ov	Gene BOUND by FOXL2 in control ov
ENSMUSG00000032400	Zwilch	zwilch kinetochore protein	9	64137144	64173104	protein_coding	mitotic cell cycle checkpoint		RZZ complex; kinetochore	1.33367	2.52043	1.03811e-14	2.28954e-13	YES	YES
ENSMUSG00000033948	Zswim5	zinc finger SWIM-type containing 5	4	116877376	116989264	protein_coding		zinc ion binding; metal ion binding		1.25873	2.39285	5.05805e-12	8.42144e-11	YES	YES
ENSMUSG00000036086	Zranb3	zinc finger, RAN-binding domain containing 3	1	127954184	128103047	protein_coding	metabolic process; nucleic acid phosphodiester bond hydrolysis; DNA repair; cellular response to DNA damage stimulus; replication fork processing; response to UV; DNA strand renaturation; negative regulation of DNA recombination; replication fork protection; DNA rewinding	ATP binding; nucleic acid binding; endonuclease activity; metal ion binding; hydrolase activity; catalytic activity; nucleotide binding; nuclease activity; helicase activity; K63-linked polyubiquitin modification-dependent protein binding; annealing helicase activity; endodeoxyribonuclease activity	nucleus; chromosome; nuclear replication fork	1.15579	2.22806	2.28168e-08	2.47696e-07	YES	YES
ENSMUSG00000071262	Zfp957	zinc finger protein 957	14	79212355	79247369	protein_coding	positive regulation of transcription from RNA polymerase II promoter	DNA binding; metal ion binding; DNA binding transcription factor activity; transcription regulatory region DNA binding	nucleus	2.67291	6.37714	4.42421e-10	5.88844e-09	YES	YES
ENSMUSG00000036036	Zfp57	zinc finger protein 57	17	37001163	37010635	protein_coding	regulation of transcription, DNA-templated; multicellular organism development; transcription, DNA-templated; negative regulation of transcription from RNA polymerase II promoter; regulation of gene expression by genetic imprinting; DNA methylation involved in embryo development	nucleic acid binding; metal ion binding; DNA binding; protein binding	intracellular; nucleus; nuclear heterochromatin	1.09129	2.13064	6.15356e-06	4.55917e-05	YES	NO
ENSMUSG00000034610	Zcchc11	zinc finger, CCHC domain containing 11	4	108459426	108559421	protein_coding	gene silencing by RNA; negative regulation of NF-kappaB transcription factor activity; cytokine production; stem cell population maintenance; miRNA metabolic process; miRNA catabolic process; pre-miRNA processing; RNA 3'-end processing; regulation of lipopolysaccharide-mediated signaling pathway; positive regulation of interleukin-6 production; interleukin-6-mediated signaling pathway	zinc ion binding; nucleic acid binding; nucleotidyltransferase activity; transferase activity; metal ion binding; protein binding; RNA uridylyltransferase activity	nucleus; cytosol; cytoplasm; nucleolus	1.4154	2.66734	1.39653e-17	4.12201e-16	YES	YES
ENSMUSG00000022773	Ypel1	yippee like 1	16	17070311	17086688	protein_coding		metal ion binding	nucleus	1.46277	2.75637	9.39226e-09	1.07416e-07	YES	YES
ENSMUSG00000021952	Xpo4	exportin 4	14	57577521	57665430	protein_coding	positive regulation of protein export from nucleus; protein transport; protein export from nucleus	binding; Ran GTPase binding; nuclear export signal receptor activity	nucleoplasm; cytosol; nucleus; cytoplasm; nuclear pore	1.04852	2.0684	3.68133e-07	3.34972e-06	YES	YES
ENSMUSG00000039814	Xkr5	X-linked Kx blood group related 5	8	18932729	18950975	protein_coding			integral component of membrane; membrane	1.14031	2.20428	0.0019506	0.00798511	YES	YES
ENSMUSG00000022996	Wnt10b	wingless-type MMTV integration site family, member 10B	15	98770712	98778150	protein_coding	multicellular organism development; Wnt signaling pathway; positive regulation of transcription from RNA polymerase II promoter; lipid metabolic process; cellular response to organic substance; negative regulation of transcription from RNA polymerase II promoter; negative regulation of epithelial cell proliferation; protein stabilization; signal transduction; regulation of transcription from RNA …	receptor binding; frizzled binding	extracellular region; proteinaceous extracellular matrix; extracellular space	2.86561	7.28845	9.09839e-07	7.77507e-06	YES	NO
ENSMUSG00000037572	Wdhd1	WD repeat and HMG-box DNA binding protein 1	14	47240944	47276857	protein_coding	RNA processing; regulation of chromosome organization; heterochromatin maintenance	protein binding; DNA binding; chromatin binding; RNA binding; RNA polymerase binding	nucleus; nucleoplasm; chromosome, centromeric region	1.13209	2.19176	9.28354e-14	1.85914e-12	YES	YES
ENSMUSG00000026175	Vil1	villin 1	1	74409376	74435559	protein_coding	actin nucleation; cytoskeleton organization; actin filament severing; actin filament capping; apoptotic process; negative regulation of cysteine-type endopeptidase activity involved in apoptotic process; positive regulation of multicellular organism growth; regulation of cell shape; epidermal growth factor receptor signaling pathway; positive regulation of epithelial cell migration; positive regu…	calcium ion binding; actin filament binding; actin binding; phosphatidylinositol-4,5-bisphosphate binding; metal ion binding; protein binding; identical protein binding; protein homodimerization activity; cysteine-type endopeptidase inhibitor activity involved in apoptotic process; lysophosphatidic acid binding	cytoplasm; plasma membrane; cytoskeleton; cell projection; lamellipodium; filopodium; microvillus; ruffle; brush border; filopodium tip; actin filament bundle	3.17107	9.00716	1.24289e-21	5.43185e-20	NO	NO
ENSMUSG00000023951	Vegfa	vascular endothelial growth factor A	17	46016993	46032369	protein_coding	regulation of receptor activity; homeostasis of number of cells within a tissue; multicellular organism development; positive regulation of transcription from RNA polymerase II promoter; ovarian follicle development; positive regulation of gene expression; positive regulation of protein phosphorylation; negative regulation of gene expression; cell differentiation; negative regulation of transcrip…	growth factor activity; heparin binding; protein binding; identical protein binding; protein heterodimerization activity; cytokine activity; receptor ligand activity; receptor binding; vascular endothelial growth factor receptor binding; chemoattractant activity; fibronectin binding; vascular endothelial growth factor receptor 2 binding; extracellular matrix binding; neuropilin binding; platelet-…	membrane; extracellular space; plasma membrane; nucleus; cell surface; cytoplasm; extracellular region; secretory granule	1.08391	2.11977	1.15375e-05	8.10767e-05	YES	YES
ENSMUSG00000021614	Vcan	versican	13	89655312	89742509	protein_coding	cell adhesion	calcium ion binding; hyaluronic acid binding	extracellular region; extracellular space; extracellular matrix	2.11773	4.34011	7.57819e-18	2.31452e-16	YES	YES
ENSMUSG00000045288	Ush1g	USH1 protein network component sans	11	115315192	115322041	protein_coding	sensory perception of sound; sensory perception of light stimulus; equilibrioception; inner ear morphogenesis; photoreceptor cell maintenance; inner ear receptor cell stereocilium organization; inner ear receptor cell differentiation	protein binding; identical protein binding; protein homodimerization activity; spectrin binding	membrane; plasma membrane; cytoplasm; cytoskeleton; cytosol; photoreceptor inner segment; ciliary basal body; photoreceptor connecting cilium; actin cytoskeleton	1.81481	3.51813	9.68509e-06	6.89787e-05	NO	NO
ENSMUSG00000001228	Uhrf1	ubiquitin-like, containing PHD and RING finger domains, 1	17	56303321	56323486	protein_coding	regulation of transcription, DNA-templated; transcription, DNA-templated; chromatin organization; DNA repair; cellular response to DNA damage stimulus; protein ubiquitination; negative regulation of transcription from RNA polymerase II promoter; cell cycle; ubiquitin-dependent protein catabolic process; cell proliferation; protein autoubiquitination; histone ubiquitination; positive regulation of…	protein binding; transferase activity; metal ion binding; DNA binding; zinc ion binding; histone binding; identical protein binding; methylated histone binding; ubiquitin-protein transferase activity; methyl-CpG binding; ubiquitin protein ligase activity; proximal promoter sequence-specific DNA binding; hemi-methylated DNA-binding; nucleosomal histone binding	nucleus; nuclear chromatin; heterochromatin; nucleoplasm; replication fork; nuclear heterochromatin; euchromatin; nuclear matrix	1.97538	3.93231	7.73479e-32	7.61636e-30	YES	NO
ENSMUSG00000026429	Ube2t	ubiquitin-conjugating enzyme E2T	1	134962565	134974162	protein_coding	DNA repair; cellular response to DNA damage stimulus; protein ubiquitination; protein K48-linked ubiquitination; protein K11-linked ubiquitination; protein polyubiquitination; protein autoubiquitination; protein K63-linked ubiquitination; protein K6-linked ubiquitination; protein monoubiquitination; protein K29-linked ubiquitination; protein K27-linked ubiquitination	transferase activity; nucleotide binding; ATP binding; ubiquitin protein ligase binding; ubiquitin protein ligase activity; chromatin binding; ubiquitin-protein transferase activity; ubiquitin conjugating enzyme activity	nucleus; cytoplasm; nucleolus	1.64543	3.12841	6.54941e-12	1.07634e-10	YES	YES
ENSMUSG00000032415	Ube2cbp	ubiquitin-conjugating enzyme E2C binding protein	9	86307306	86464950	protein_coding	protein ubiquitination; protein autoubiquitination; protein polyubiquitination; protein monoubiquitination	transferase activity; cyclin binding; ubiquitin protein ligase activity; ubiquitin-like protein conjugating enzyme binding	cytoplasm; ubiquitin ligase complex	1.71151	3.27504	1.78186e-10	2.47863e-09	YES	YES
ENSMUSG00000001403	Ube2c	ubiquitin-conjugating enzyme E2C	2	164769898	164778822	protein_coding	protein ubiquitination; cell cycle; cell division; protein K48-linked ubiquitination; ubiquitin-dependent protein catabolic process; exit from mitosis; free ubiquitin chain polymerization; anaphase-promoting complex-dependent catabolic process; positive regulation of exit from mitosis; protein K11-linked ubiquitination; protein polyubiquitination; regulation of mitotic metaphase/anaphase transiti…	transferase activity; nucleotide binding; ATP binding; ubiquitin protein ligase binding; ubiquitin protein ligase activity; ubiquitin-protein transferase activity; ubiquitin-like protein ligase binding; ubiquitin conjugating enzyme activity	cytosol; cytoplasm; plasma membrane; nucleus; ubiquitin ligase complex; anaphase-promoting complex	1.86852	3.65158	1.57078e-38	2.40492e-36	NO	NO
ENSMUSG00000050612	Txndc2	thioredoxin domain containing 2 (spermatozoa)	17	65637505	65642204	protein_coding	cell redox homeostasis; glycerol ether metabolic process; oxidation-reduction process	protein disulfide oxidoreductase activity	cell	1.09551	2.13689	1.2979e-10	1.83664e-09	YES	YES
ENSMUSG00000031028	Tub	tubby bipartite transcription factor	7	108950338	109034460	protein_coding	response to stimulus; positive regulation of phagocytosis; sensory perception of sound; photoreceptor cell maintenance; retina development in camera-type eye; receptor localization to non-motile cilium; phagocytosis; phagocytosis, recognition; response to hormone; protein localization to ciliary membrane; protein localization to photoreceptor outer segment	protein binding; phosphatidylinositol binding; macromolecular complex binding	membrane; plasma membrane; nucleus; cytosol; cytoplasm; extracellular region; cilium	2.13725	4.39923	1.52665e-17	4.48378e-16	YES	YES
ENSMUSG00000038379	Ttk	Ttk protein kinase	9	83834689	83872389	protein_coding	protein phosphorylation; mitotic cell cycle checkpoint; chromosome separation; phosphorylation; peptidyl-threonine phosphorylation; protein autophosphorylation; peptidyl-serine phosphorylation; protein localization to chromosome; peptidyl-tyrosine phosphorylation; protein localization to kinetochore; female meiosis chromosome segregation; meiotic spindle assembly checkpoint; protein localization …	ATP binding; protein binding; protein kinase activity; protein serine/threonine/tyrosine kinase activity; transferase activity; nucleotide binding; protein homodimerization activity; kinase activity; protein tyrosine kinase activity; protein serine/threonine kinase activity	cytoplasm; membrane; kinetochore	2.05453	4.15409	1.99777e-35	2.45282e-33	YES	YES
ENSMUSG00000031997	Trpc6	transient receptor potential cation channel, subfamily C, member 6	9	8544142	8680741	protein_coding	ion transport; transmembrane transport; calcium ion transmembrane transport; calcium ion transport; positive regulation of cytosolic calcium ion concentration; positive regulation of calcium ion transport; manganese ion transport; single fertilization; aging; positive regulation of peptidyl-threonine phosphorylation; neuron differentiation; positive regulation of ion transmembrane transporter act…	protein binding; ion channel activity; calcium channel activity; protein homodimerization activity; cation channel activity; inositol 1,4,5 trisphosphate binding; store-operated calcium channel activity; actin binding; clathrin binding; actinin binding; ATPase binding	integral component of membrane; membrane; plasma membrane; cytoplasm; integral component of plasma membrane; slit diaphragm	1.58537	3.00084	5.12242e-18	1.59947e-16	YES	YES
ENSMUSG00000032783	Troap	Tastin	15	99074575	99083409	protein_coding	cell adhesion		cytoplasm	1.76184	3.3913	5.73242e-17	1.59854e-15	YES	NO
ENSMUSG00000073399	Trim40	tripartite motif-containing 40	17	36881598	36890123	protein_coding	negative regulation of protein catabolic process; negative regulation of NF-kappaB transcription factor activity; negative regulation of protein localization to nucleus; protein neddylation; negative regulation of cell growth	zinc ion binding; metal ion binding	intracellular; IkappaB kinase complex	1.22181	2.33239	0.00264935	0.0104612	NO	YES
ENSMUSG00000043496	Tril	TLR4 interactor with leucine rich repeats	6	53815468	53820830	protein_coding	immune system process; innate immune response; toll-like receptor 4 signaling pathway; inflammatory response; regulation of cytokine production involved in immune response	protein binding; lipopolysaccharide binding	membrane; integral component of membrane; lipopolysaccharide receptor complex	1.92749	3.80393	5.95302e-48	1.58732e-45	YES	YES
ENSMUSG00000041779	Tram2	Translocating chain-associated membrane protein 2	1	20996299	21079229	protein_coding	protein transport; collagen biosynthetic process; protein insertion into ER membrane	protein binding	integral component of membrane; membrane	1.28111	2.43025	1.49009e-13	2.89847e-12	YES	YES
ENSMUSG00000032586	Traip	E3 ubiquitin-protein ligase TRAIP	9	107950136	107972270	protein_coding	protein ubiquitination; signal transduction; negative regulation of tumor necrosis factor-mediated signaling pathway; negative regulation of interferon-beta production	transferase activity; metal ion binding; protein binding; ubiquitin protein ligase activity; signal transducer activity, downstream of receptor; ubiquitin-protein transferase activity	nucleus; cytoplasm; nucleolus; perinuclear region of cytoplasm	1.18292	2.27035	3.49494e-07	3.19978e-06	YES	YES
ENSMUSG00000035274	Tpbg	Trophoblast glycoprotein	9	85842380	85847040	protein_coding	positive regulation of synapse assembly	protein binding	membrane; integral component of membrane; plasma membrane; cytoplasm; endoplasmic reticulum	2.06741	4.19133	3.09339e-14	6.54272e-13	NO	YES
ENSMUSG00000020914	Top2a	DNA topoisomerase 2-alpha	11	98992943	99024189	protein_coding	DNA topological change; DNA metabolic process; positive regulation of transcription from RNA polymerase II promoter; rhythmic process; cellular response to DNA damage stimulus; positive regulation of viral genome replication; hematopoietic progenitor cell differentiation; positive regulation of apoptotic process; chromosome segregation; regulation of circadian rhythm; embryonic cleavage; apoptoti…	DNA binding; ATP binding; DNA topoisomerase type II (ATP-hydrolyzing) activity; metal ion binding; nucleotide binding; isomerase activity; protein homodimerization activity; protein heterodimerization activity; chromatin binding; magnesium ion binding; DNA-dependent ATPase activity; protein binding; enzyme binding; ubiquitin binding; protein C-terminus binding; histone deacetylase binding; DNA to…	nucleus; nucleoplasm; nucleolus; intracellular ribonucleoprotein complex; condensed chromosome; centriole; nuclear chromosome; DNA topoisomerase complex (ATP-hydrolyzing); macromolecular complex	2.01038	4.02888	8.91363e-36	1.11331e-33	YES	YES
ENSMUSG00000028965	Tnfrsf9	tumor necrosis factor receptor superfamily, member 9	4	150914562	150946102	protein_coding	apoptotic process; negative regulation of cell proliferation; immune response; protein homotrimerization; multicellular organism development; regulation of cell proliferation; inflammatory response; tumor necrosis factor-mediated signaling pathway; response to lipopolysaccharide; regulation of apoptotic process; apoptotic signaling pathway; negative regulation of interleukin-10 secretion; negativ…	protein binding; receptor activity; tumor necrosis factor-activated receptor activity; cytokine binding	external side of plasma membrane; membrane; integral component of membrane; extracellular space; integral component of plasma membrane	2.85919	7.25608	1.44068e-15	3.4639e-14	YES	NO
ENSMUSG00000028364	Tnc	tenascin C	4	63959785	64047015	protein_coding	cell adhesion; regulation of cell proliferation; positive regulation of gene expression; neuromuscular junction development; positive regulation of cell proliferation; prostate gland epithelium morphogenesis; peripheral nervous system axon regeneration; mesenchymal-epithelial cell signaling involved in prostate gland development; negative regulation of cell adhesion; response to wounding; respons…	protein binding; syndecan binding; fibronectin binding	extracellular matrix; extracellular space; proteinaceous extracellular matrix; extracellular region; basement membrane; interstitial matrix	3.07253	8.41248	1.91707e-49	5.4812e-47	YES	YES
ENSMUSG00000028132	Tmem56	Mus musculus transmembrane protein 56 (Tmem56), transcript variant 1, mRNA.	3	121201761	121283098	protein_coding			integral component of membrane; membrane	3.76712	13.6149	1.02651e-07	1.01205e-06	YES	YES
ENSMUSG00000071719	Tmem28	transmembrane protein 28	X	99821021	99848790	protein_coding	calcium ion import across plasma membrane	protein binding; stretch-activated, cation-selective, calcium channel activity	membrane; integral component of membrane; plasma membrane	2.22682	4.68101	2.15994e-05	0.00014378	YES	YES
ENSMUSG00000024245	Tmem178	Transmembrane protein 178A	17	80944632	81001816	protein_coding	regulation of cytosolic calcium ion concentration; negative regulation of osteoclast differentiation	protein binding	integral component of membrane; membrane; endoplasmic reticulum; endoplasmic reticulum membrane	1.0103	2.01433	4.20407e-06	3.21299e-05	YES	YES
ENSMUSG00000049036	Tmem121	Transmembrane protein 121	12	113185930	113189523	protein_coding			membrane; integral component of membrane	1.62799	3.09083	0.00132364	0.00569254	YES	NO
ENSMUSG00000026109	Tmeff2	Tomoregulin-2	1	50900647	51187270	protein_coding	negative regulation of cell migration; negative regulation of stress fiber assembly; wound healing, spreading of cells; negative regulation of integrin biosynthetic process	protein binding	membrane; integral component of membrane	2.03682	4.1034	2.3571e-11	3.62517e-10	YES	YES
ENSMUSG00000046591	Ticrr	TOPBP1-interacting checkpoint and replication regulator	7	79660196	79698148	protein_coding	DNA replication; response to ionizing radiation; mitotic DNA replication checkpoint; DNA repair; cellular response to DNA damage stimulus; cell cycle; cell cycle checkpoint; formation of translation preinitiation complex; regulation of DNA-dependent DNA replication initiation	chromatin binding	nucleus; nucleoplasm	2.3518	5.10459	1.40895e-37	2.05128e-35	NO	YES
ENSMUSG00000023800	Tiam2	T-lymphoma invasion and metastasis-inducing protein 2	17	3326573	3531344	protein_coding	signal transduction; regulation of Rho protein signal transduction; intracellular signal transduction; regulation of molecular function; positive regulation of GTPase activity	protein binding; Rho guanyl-nucleotide exchange factor activity; guanyl-nucleotide exchange factor activity; signal transducer activity, downstream of receptor; GTPase activator activity	cytoplasm; growth cone; cell projection; membrane; lamellipodium; filopodium	1.33688	2.52604	2.65066e-17	7.59697e-16	YES	YES
ENSMUSG00000021702	Thbs4	thrombospondin 4	13	92751590	92794818	protein_coding	cell adhesion; extracellular matrix organization; regulation of receptor activity; positive regulation of peptidyl-tyrosine phosphorylation; positive regulation of endothelial cell proliferation; negative regulation of angiogenesis; myoblast migration; endothelial cell-cell adhesion; positive regulation of neutrophil chemotaxis; positive regulation of cell division; response to unfolded protein; …	calcium ion binding; heparin binding; protein binding; growth factor activity; integrin binding	extracellular region; extracellular matrix; extracellular space; proteinaceous extracellular matrix; endoplasmic reticulum; sarcoplasmic reticulum; basement membrane	4.10244	17.1774	1.72303e-67	1.36297e-64	YES	YES
ENSMUSG00000040152	Thbs1	thrombospondin 1	2	118111876	118127133	protein_coding	inflammatory response; cell adhesion; negative regulation of angiogenesis; extracellular matrix organization; activation of MAPK activity; negative regulation of endothelial cell proliferation; negative regulation of cell-matrix adhesion; sprouting angiogenesis; chronic inflammatory response; negative regulation of antigen processing and presentation of peptide or polysaccharide antigen via MHC c…	protein binding; calcium ion binding; heparin binding; extracellular matrix binding; phosphatidylserine binding; fibronectin binding; integrin binding; fibroblast growth factor binding; low-density lipoprotein particle binding; laminin binding; transforming growth factor beta binding; fibrinogen binding; collagen V binding	extracellular region; extracellular space; extracellular matrix; fibrinogen complex; cytoplasm; external side of plasma membrane; cell surface; secretory granule; platelet alpha granule	1.81686	3.52314	5.76101e-19	1.9785e-17	YES	YES
ENSMUSG00000039329	Tex19.1	Testis-expressed protein 19.1	11	121146143	121148319	protein_coding	spermatogenesis; sexual reproduction; negative regulation of transposition; cell differentiation; in utero embryonic development; meiotic cell cycle; synapsis; placenta development; reciprocal meiotic recombination; male gonad development; posttranscriptional regulation of gene expression; male meiotic nuclear division; spongiotrophoblast cell proliferation; cell proliferation involved in embryon…	protein binding; RNA binding; piRNA binding	nucleus; cytoplasm	1.93049	3.81185	0.000838654	0.00381193	NO	YES
ENSMUSG00000034555	Tex16	testis expressed gene 16	X	112011007	112127326	protein_coding	spliceosomal snRNP assembly	U6 snRNA binding; pre-mRNA binding	U2-type catalytic step 1 spliceosome; Prp19 complex; U2-type catalytic step 2 spliceosome	2.90029	7.46577	0.000653831	0.00305676	NO	NO
ENSMUSG00000009628	Tex15	Testis-expressed protein 15	8	33516738	33585582	protein_coding	synapsis; male meiotic nuclear division; regulation of double-strand break repair via homologous recombination; homeostasis of number of cells within a tissue; spermatogenesis; DNA repair; cellular response to DNA damage stimulus; cell differentiation; synaptonemal complex assembly; meiotic cell cycle; fertilization; male genitalia development; regulation of protein localization; protein localiza…		nucleus; cytoplasm	3.37322	10.362	3.24962e-73	3.47345e-70	YES	YES
ENSMUSG00000010342	Tex14	Inactive serine/threonine-protein kinase TEX14	11	87405065	87555823	protein_coding	protein phosphorylation; negative regulation of protein binding; cell cycle; cell division; cellular response to leukemia inhibitory factor; mitotic spindle assembly checkpoint; male meiotic nuclear division; attachment of spindle microtubules to kinetochore; negative regulation of cytokinesis; intercellular bridge organization; mitotic sister chromatid separation	ATP binding; protein binding; protein kinase activity; nucleotide binding; protein kinase binding	intercellular bridge; cytoplasm; chromosome; chromosome, centromeric region; midbody; kinetochore; condensed chromosome kinetochore; cell	2.3142	4.9733	1.20277e-16	3.21069e-15	YES	YES
ENSMUSG00000047146	Tet1	tet methylcytosine dioxygenase 1	10	62804570	62908996	protein_coding	oxidation-reduction process; positive regulation of cell proliferation; positive regulation of histone methylation; DNA demethylation; negative regulation of methylation-dependent chromatin silencing; regulation of transcription, DNA-templated; transcription, DNA-templated; chromatin organization; regulation of DNA methylation; positive regulation of transcription from RNA polymerase II promoter;…	DNA binding; zinc ion binding; iron ion binding; methylcytosine dioxygenase activity; metal ion binding; oxidoreductase activity; protein binding; dioxygenase activity	nucleus; nucleoplasm	1.72079	3.29617	5.10244e-08	5.25092e-07	YES	YES
ENSMUSG00000029552	Tes	testis derived transcript	6	17065149	17105828	protein_coding	regulation of cell proliferation	zinc ion binding; metal ion binding		1.1427	2.20794	9.5495e-18	2.87953e-16	YES	YES
ENSMUSG00000048078	Tenm4	Teneurin-4	7	96171246	96911093	protein_coding	signal transduction; self proteolysis; neuron development; multicellular organism development; cell differentiation; regulation of myelination; heterophilic cell-cell adhesion via plasma membrane cell adhesion molecules; cardiac muscle cell proliferation; cell morphogenesis; central nervous system myelin formation; gastrulation with mouth forming second; positive regulation of gastrulation; posit…	protein homodimerization activity; protein heterodimerization activity; cell adhesion molecule binding	integral component of membrane; membrane; plasma membrane; nucleus; cytoplasm; cell projection; integral component of plasma membrane; neuron projection	2.36441	5.14944	6.25913e-34	7.17563e-32	YES	YES
ENSMUSG00000030796	Tead2	TEA domain family member 2	7	45215753	45233644	protein_coding	regulation of transcription, DNA-templated; hippo signaling; transcription, DNA-templated; positive regulation of transcription from RNA polymerase II promoter; positive regulation of transcription, DNA-templated; vasculogenesis; neural tube closure; cellular response to retinoic acid; negative regulation of cell death; paraxial mesoderm development; notochord development; lateral mesoderm develo…	DNA binding transcription factor activity; DNA binding; protein binding; protein heterodimerization activity; sequence-specific DNA binding; transcription regulatory region DNA binding; disordered domain specific binding; RNA polymerase II transcription factor binding; transcription coactivator binding; transcription factor activity, RNA polymerase II distal enhancer sequence-specific binding; tr…	nucleus; nucleoplasm; cytosol; intracellular membrane-bounded organelle; transcription factor complex; TEAD-2-YAP complex	1.76675	3.40287	4.34493e-22	1.96774e-20	YES	NO
ENSMUSG00000060985	Tdrd5	Tudor domain-containing protein 5	1	156255296	156303664	protein_coding	multicellular organism development; spermatogenesis; cell differentiation; spermatid development; DNA methylation involved in gamete generation; germ cell development; P granule organization		cytoplasm; chromatoid body; pi-body	1.07081	2.10061	4.59659e-09	5.45408e-08	YES	YES
ENSMUSG00000066359	Tcl1b1	T cell leukemia/lymphoma 1B, 1	12	105159690	105166625	protein_coding				2.52091	5.73946	8.55881e-08	8.52683e-07	NO	NO
ENSMUSG00000018604	Tbx3	T-box 3	5	119670669	119684724	protein_coding	regulation of transcription, DNA-templated; multicellular organism development; transcription, DNA-templated; positive regulation of transcription, DNA-templated; negative regulation of transcription from RNA polymerase II promoter; negative regulation of transcription, DNA-templated; in utero embryonic development; palate development; negative regulation of apoptotic process; stem cell populatio…	DNA binding transcription factor activity; DNA binding; RNA polymerase II proximal promoter sequence-specific DNA binding; sequence-specific DNA binding; transcriptional repressor activity, RNA polymerase II proximal promoter sequence-specific DNA binding; RNA polymerase II activating transcription factor binding; RNA polymerase II transcription factor binding	nucleus	1.10065	2.14452	7.57362e-06	5.50811e-05	YES	YES
ENSMUSG00000037313	Tacc3	transforming, acidic coiled-coil containing protein 3	5	33658128	33678995	protein_coding				1.22349	2.33511	4.84856e-14	9.93619e-13	NO	NO
ENSMUSG00000038576	Susd4	Mus musculus sushi domain containing 4 (Susd4), transcript variant 4, mRNA.	1	182763860	182896591	protein_coding	regulation of complement activation; negative regulation of complement activation, alternative pathway; negative regulation of complement activation, classical pathway		membrane; integral component of membrane	1.37374	2.59142	0.000173361	0.000946842	YES	YES
ENSMUSG00000026915	Strbp	spermatid perinuclear RNA binding protein	2	37483228	37703859	protein_coding	multicellular organism development; spermatogenesis; cell differentiation; spermatid development; mechanosensory behavior	RNA binding; double-stranded RNA binding; single-stranded RNA binding	nucleus; microtubule cytoskeleton; cytoplasm; cytoskeleton	1.03902	2.05484	8.85474e-06	6.358e-05	YES	YES
ENSMUSG00000020961	Ston2	Stonin-2	12	91633009	91788387	protein_coding	regulation of endocytosis; endocytosis; synaptic vesicle recycling; hematopoietic progenitor cell differentiation; chemical synaptic transmission; synaptic vesicle endocytosis	protein binding	membrane; cytosol; cytoplasm; cell junction; synapse; nucleolus; neuron projection; synaptic vesicle; clathrin-coated vesicle; cell; presynapse	1.46707	2.7646	5.93986e-17	1.65057e-15	YES	YES
ENSMUSG00000028832	Stmn1	stathmin 1	4	134468320	134473843	protein_coding	regulation of microtubule polymerization or depolymerization; multicellular organism development; cell differentiation; nervous system development; negative regulation of stress fiber assembly; negative regulation of Rho protein signal transduction; negative regulation of microtubule polymerization; axonogenesis; mitotic cytokinesis; establishment of skin barrier; negative regulation of thrombin-…	protein binding; tubulin binding	cytosol; cytoplasm; cytoskeleton; membrane; microtubule; intracellular; neuron projection	1.56282	2.9543	2.11253e-20	8.35539e-19	YES	YES
ENSMUSG00000028718	Stil	SCL-interrupting locus protein homolog isoform 5	4	115000159	115043196	protein_coding	mitotic spindle organization; regulation of centriole replication; centrosome duplication; protein localization to centrosome		cytoplasm; centrosome; centriole	1.97277	3.9252	1.83392e-10	2.5421e-09	YES	NO
ENSMUSG00000047963	Stbd1	starch binding domain 1	5	92603041	92606579	protein_coding	autophagy; carbohydrate metabolic process; glycogen metabolic process; glycogen catabolic process; intracellular transport; glycophagy	carbohydrate binding; starch binding; glycogen binding; polysaccharide binding; enzyme binding	membrane; integral component of membrane; perinuclear region of cytoplasm; cytosol; integral component of plasma membrane; intracellular; endoplasmic reticulum; endoplasmic reticulum membrane; T-tubule; phagophore assembly site membrane	1.02084	2.0291	0.000320857	0.00164065	NO	NO
ENSMUSG00000031574	Star	Steroidogenic acute regulatory protein, mitochondrial	8	25806555	25815982	protein_coding	steroid biosynthetic process; cholesterol transport; cholesterol metabolic process; lipid transport; cellular lipid metabolic process; regulation of steroid biosynthetic process; organic acid metabolic process; bile acid biosynthetic process; estrogen biosynthetic process; brain development; response to nutrient; circadian rhythm; glucocorticoid metabolic process; male gonad development; response…	lipid binding; cholesterol transporter activity; cholesterol binding	mitochondrion; mitochondrial intermembrane space; cytosol; mitochondrial crista; neuron projection; neuronal cell body	1.97099	3.92038	1.00489e-08	1.14594e-07	YES	YES
ENSMUSG00000034387	Ssu2	Mus musculus ssu-2 homolog (C. elegans) (Ssu2), transcript variant 2, mRNA.	6	112359324	112388023	protein_coding	odontogenesis	heat shock protein binding; unfolded protein binding	nucleus; cytoplasm	2.72508	6.61199	0.000377811	0.00189353	YES	YES
ENSMUSG00000035431	Sstr1	somatostatin receptor 1	12	58211772	58214444	protein_coding	G-protein coupled receptor signaling pathway; signal transduction; somatostatin signaling pathway; cellular response to leukemia inhibitory factor; glutamate receptor signaling pathway; G-protein coupled receptor signaling pathway, coupled to cyclic nucleotide second messenger; negative regulation of cell proliferation; neuropeptide signaling pathway; cellular response to estradiol stimulus; sper…	G-protein coupled receptor activity; somatostatin receptor activity; signal transducer activity; protein binding; neuropeptide binding	integral component of membrane; membrane; plasma membrane; integral component of plasma membrane; neuron projection; cytoplasm	2.62092	6.15143	2.0415e-06	1.64505e-05	YES	YES
ENSMUSG00000029797	Sspo	SCO-spondin	6	48448229	48501250	protein_coding	cell differentiation; nervous system development; negative regulation of peptidase activity; cell adhesion	protein binding; peptidase inhibitor activity	cytoplasm; extracellular region; extracellular space	1.57433	2.97797	2.1445e-08	2.33767e-07	NO	NO
ENSMUSG00000038541	Srd5a2	3-oxo-5-alpha-steroid 4-dehydrogenase 2	17	74017706	74047916	protein_coding	oxidation-reduction process; lipid metabolic process; steroid metabolic process; cell differentiation; steroid biosynthetic process; male genitalia development; male gonad development; androgen metabolic process; androgen biosynthetic process; testosterone biosynthetic process; sex differentiation; steroid catabolic process; response to organic substance; response to organic cyclic compound; biph…	oxidoreductase activity, acting on the CH-CH group of donors; 3-oxo-5-alpha-steroid 4-dehydrogenase activity; oxidoreductase activity; sterol 5-alpha reductase activity; testosterone dehydrogenase [NAD(P)] activity; amide binding; cholestenone 5-alpha-reductase activity	integral component of membrane; membrane; cytoplasm; endoplasmic reticulum; endoplasmic reticulum membrane; intracellular membrane-bounded organelle; organelle membrane; neuronal cell body; cell body fiber	2.04957	4.13982	5.97858e-05	0.000361841	YES	YES
ENSMUSG00000022351	Sqle	squalene epoxidase	15	59315077	59331192	protein_coding	oxidation-reduction process; cholesterol metabolic process; cellular aromatic compound metabolic process; response to organic substance; sterol biosynthetic process	flavin adenine dinucleotide binding; squalene monooxygenase activity; oxidoreductase activity; FAD binding	integral component of membrane; membrane; endoplasmic reticulum; endoplasmic reticulum membrane; intracellular membrane-bounded organelle; organelle membrane	1.15584	2.22814	0.000230684	0.00122005	YES	YES
ENSMUSG00000046997	Spsb4	SPRY domain-containing SOCS box protein 4	9	96943482	97018843	protein_coding	intracellular signal transduction; protein ubiquitination	protein binding	cytoplasm	1.25214	2.38194	1.42675e-07	1.37971e-06	YES	YES
ENSMUSG00000039911	Spsb1	SPRY domain-containing SOCS box protein 1	4	149896283	149955043	protein_coding	protein ubiquitination	protein binding; ubiquitin-protein transferase activity	cytoplasm	1.2285	2.34323	1.35483e-08	1.52016e-07	YES	YES
ENSMUSG00000046550	Spin2c	Spindlin-2C	X	153832225	153834243	protein_coding	regulation of cell cycle; gamete generation; cell cycle	methylated histone binding	nucleus	1.11194	2.16136	1.51884e-09	1.90003e-08	YES	YES
ENSMUSG00000005233	Spc25	Kinetochore protein Spc25	2	69193895	69206194	protein_coding	cell cycle; cell division; chromosome segregation; mitotic spindle organization		nucleus; cytosol; chromosome; chromosome, centromeric region; kinetochore; condensed chromosome kinetochore; Ndc80 complex	1.71416	3.28106	2.4132e-24	1.33491e-22	YES	YES
ENSMUSG00000074476	Spc24	Kinetochore protein Spc24	9	21755442	21760303	protein_coding	cell cycle; cell division		nucleus; chromosome; nucleolus; chromosome, centromeric region; kinetochore; condensed chromosome kinetochore; Ndc80 complex	1.51455	2.85709	1.2603e-13	2.47585e-12	YES	YES
ENSMUSG00000002055	Spag5	Sperm-associated antigen 5	11	78301529	78322457	protein_coding	cell division; regulation of attachment of spindle microtubules to kinetochore; cell cycle; protein localization to centrosome; chromosome segregation; spindle organization; positive regulation of intracellular transport; regulation of metaphase plate congression; positive regulation of spindle assembly; mitotic sister chromatid segregation; establishment of spindle orientation	microtubule binding	cytoplasm; chromosome; cytoskeleton; microtubule; chromosome, centromeric region; microtubule organizing center; spindle; midbody; spindle microtubule; spindle pole; mitotic spindle; mitotic spindle pole; centriolar satellite; microtubule plus-end; kinetochore; condensed chromosome kinetochore	1.26968	2.41108	7.08586e-16	1.76819e-14	NO	YES
ENSMUSG00000038180	Spag4	Sperm-associated antigen 4 protein	2	156065175	156070617	protein_coding	spermatogenesis; cell differentiation; nuclear envelope organization; cytoskeletal anchoring at nuclear membrane	protein membrane anchor	membrane; integral component of membrane; nucleus; cytoplasm; cytoskeleton; cell projection; cilium; nuclear inner membrane; nuclear envelope; motile cilium	1.06411	2.09089	0.000154658	0.000854649	YES	NO
ENSMUSG00000037617	Spag1	Sperm-associated antigen 1	15	36178099	36235621	protein_coding	single fertilization; axonemal dynein complex assembly	protein binding; hydrolase activity; nucleotide binding; GTP binding	cytosol; cytoplasm	2.47399	5.55577	3.88423e-19	1.35954e-17	YES	YES
ENSMUSG00000025006	Sorbs1	sorbin and SH3 domain containing 1	19	40294753	40513779	protein_coding	actin filament organization; cell adhesion	protein binding; insulin receptor binding	nucleus; centrosome; plasma membrane; insulin receptor complex; focal adhesion	1.59131	3.01324	2.4261e-07	2.28195e-06	YES	YES
ENSMUSG00000027457	Snph	Syntaphilin	2	151590549	151632593	protein_coding	vesicle fusion; negative regulation of endocytosis; brain development; neuron differentiation	syntaxin-1 binding	membrane; integral component of membrane; cytoplasm; cell junction; synapse; mitochondrion; neuron projection; cytoplasmic microtubule; plasma membrane; mitochondrial membrane; presynaptic membrane; neuronal cell body	1.46865	2.76763	2.36108e-07	2.22521e-06	YES	NO
ENSMUSG00000024534	Sncaip	synuclein, alpha interacting protein (synphilin)	18	52767709	52915935	protein_coding	cell death; dopamine metabolic process; regulation of neurotransmitter secretion; regulation of inclusion body assembly	protein binding; ubiquitin protein ligase binding; identical protein binding	nucleoplasm; cytoplasm; cytoplasmic ribonucleoprotein granule	1.7158	3.28478	6.38351e-17	1.76353e-15	YES	YES
ENSMUSG00000033419	Snap91	synaptosomal-associated protein 91	9	86765923	86880654	protein_coding	clathrin coat assembly; regulation of clathrin-dependent endocytosis	phospholipid binding; 1-phosphatidylinositol binding; clathrin binding	clathrin-coated vesicle	2.49315	5.63008	8.66028e-08	8.62068e-07	YES	YES
ENSMUSG00000027796	Smad9	Mothers against decapentaplegic homolog 9	3	54755582	54801257	protein_coding	regulation of transcription, DNA-templated; transforming growth factor beta receptor signaling pathway; transcription, DNA-templated; bone development; cellular response to organic cyclic compound; BMP signaling pathway; midbrain development; protein phosphorylation; ureteric bud development; cartilage development; hindbrain development; SMAD protein signal transduction	protein binding; DNA binding transcription factor activity; metal ion binding; DNA binding	intracellular; transcription factor complex; nucleus; cytoplasm; nucleoplasm; cytosol	1.69257	3.23232	7.36989e-26	4.72689e-24	YES	YES
ENSMUSG00000000204	Slfn4	schlafen 4	11	83175186	83190216	protein_coding		ATP binding		1.88313	3.68876	3.60006e-12	6.098e-11	NO	NO
ENSMUSG00000036123	Slc9a3	Sodium/hydrogen exchanger 3	13	74121457	74169442	protein_coding	transmembrane transport; sodium ion transport; regulation of pH; cation transport; ion transport; hydrogen ion transmembrane transport; sodium ion transmembrane transport; regulation of intracellular pH; potassium ion transmembrane transport; sodium ion import across plasma membrane	sodium:proton antiporter activity; solute:proton antiporter activity; antiporter activity; potassium:proton antiporter activity; PDZ domain binding	integral component of membrane; membrane; plasma membrane; apical plasma membrane; brush border membrane; extracellular exosome; vesicle	1.48436	2.79794	1.82145e-05	0.000123112	NO	YES
ENSMUSG00000052026	Slc6a7	Sodium-dependent proline transporter	18	60995381	61014199	protein_coding	neurotransmitter transport; amino acid transport; proline transmembrane transport	neurotransmitter:sodium symporter activity; symporter activity; L-proline transmembrane transporter activity	integral component of membrane; membrane; integral component of plasma membrane	2.49098	5.62159	7.59429e-08	7.62998e-07	YES	YES
ENSMUSG00000030096	Slc6a6	solute carrier family 6 (neurotransmitter transporter, taurine), member 6	6	91684053	91759066	protein_coding	neurotransmitter transport; transmembrane transport; taurine transport	neurotransmitter:sodium symporter activity; taurine:sodium symporter activity; symporter activity; taurine transmembrane transporter activity	integral component of membrane; membrane; integral component of plasma membrane; plasma membrane	1.47466	2.77919	4.33829e-06	3.30929e-05	YES	YES
ENSMUSG00000019894	Slc6a15	Sodium-dependent neutral amino acid transporter B(0)AT2	10	103367783	103419377	protein_coding	neurotransmitter transport; ion transport; sodium ion transport; transmembrane transport; amino acid transmembrane transport; organic acid transmembrane transport; amino acid transport; neutral amino acid transport; leucine transport; proline transport	neurotransmitter:sodium symporter activity; symporter activity; proline:sodium symporter activity	integral component of membrane; membrane; integral component of plasma membrane	1.77686	3.4268	1.50387e-20	6.01828e-19	YES	YES
ENSMUSG00000023945	Slc5a7	High affinity choline transporter 1	17	54273594	54299034	protein_coding	transmembrane transport; ion transport; sodium ion transport; synaptic transmission, cholinergic; choline transport; neuromuscular synaptic transmission; neurotransmitter biosynthetic process; acetylcholine biosynthetic process	transmembrane transporter activity; symporter activity; protein binding; choline transmembrane transporter activity; choline:sodium symporter activity; choline binding	membrane; integral component of membrane; plasma membrane; cell junction; synapse; neuromuscular junction; integral component of plasma membrane; neuronal cell body; axon; dendrite; perikaryon	2.76943	6.81838	6.14593e-05	0.000370834	NO	NO
ENSMUSG00000020226	Slc5a4b	solute carrier family 5 (neutral amino acid transporters, system A), member 4b	10	76057494	76110961	protein_coding	transmembrane transport; sodium ion transport; glucose transmembrane transport; carbohydrate transport	transmembrane transporter activity; glucose:sodium symporter activity; cation:sugar symporter activity	membrane; integral component of membrane; integral component of plasma membrane	4.02523	16.2823	9.44574e-25	5.42752e-23	YES	YES
ENSMUSG00000020229	Slc5a4a		10	76147451	76189265	protein_coding	transmembrane transport	transmembrane transporter activity	membrane; integral component of membrane	1.224	2.33593	7.27618e-06	5.31929e-05	NO	YES
ENSMUSG00000029650	Slc46a3	Solute carrier family 46 member 3	5	147878437	147894815	protein_coding	transmembrane transport		integral component of membrane; membrane	1.16057	2.23546	3.57641e-06	2.76005e-05	YES	YES
ENSMUSG00000010064	Slc38a3	Sodium-coupled neutral amino acid transporter 3	9	107650634	107669530	protein_coding	ion transport; L-histidine transmembrane transport; sodium ion transport; transmembrane transport; amino acid transport; L-alanine transport; glutamine transport; asparagine transport; brain development; female pregnancy; histidine transport; cellular response to potassium ion starvation; positive regulation of transcription from RNA polymerase II promoter in response to acidic pH; positive regul…	symporter activity; antiporter activity; L-alanine transmembrane transporter activity; L-glutamine transmembrane transporter activity; L-histidine transmembrane transporter activity; L-asparagine transmembrane transporter activity	membrane; integral component of membrane; plasma membrane; integral component of plasma membrane; basolateral plasma membrane	2.92189	7.5784	0.000636592	0.0029897	YES	YES
ENSMUSG00000038602	Slc35f1	Solute carrier family 35 member F1	10	52690533	53111622	protein_coding	transmembrane transport	transmembrane transporter activity	integral component of membrane; membrane	2.46919	5.53733	8.5997e-06	6.18985e-05	YES	NO
ENSMUSG00000042202	Slc35e2	Solute carrier family 35 member E2	4	155601416	155623340	protein_coding			membrane; integral component of membrane	1.39316	2.62654	4.58424e-11	6.8206e-10	YES	YES
ENSMUSG00000027340	Slc23a2	Mus musculus solute carrier family 23 (nucleobase transporters), member 2 (Slc23a2), transcript variant 2, mRNA.	2	132052496	132145108	protein_coding	transmembrane transport; L-ascorbic acid transport; ion transport; sodium ion transport; response to oxidative stress; L-ascorbic acid metabolic process; transepithelial L-ascorbic acid transport	transmembrane transporter activity; transporter activity; sodium-dependent L-ascorbate transmembrane transporter activity; symporter activity; L-ascorbate:sodium symporter activity; L-ascorbic acid transmembrane transporter activity	integral component of membrane; membrane; plasma membrane; cytoplasm; basolateral plasma membrane; apical plasma membrane; basal plasma membrane; integral component of plasma membrane	1.09876	2.14171	5.34273e-10	7.02429e-09	YES	YES
ENSMUSG00000025094	Slc18a2	Synaptic vesicular amine transporter	19	59260878	59296012	protein_coding	transmembrane transport; drug transport; drug transmembrane transport; post-embryonic development; locomotory behavior; response to toxic substance; neurotransmitter transport; response to amphetamine; serotonin transport; aminergic neurotransmitter loading into synaptic vesicle	drug transmembrane transporter activity; protein binding; serotonin transmembrane transporter activity	integral component of membrane; membrane; cytoplasmic vesicle membrane; cytoplasmic vesicle; presynapse; integral component of plasma membrane	4.02747	16.3075	2.74853e-68	2.41576e-65	YES	YES
ENSMUSG00000027660	Skil	SKI-like	3	31095058	31122577	protein_coding	negative regulation of transcription from RNA polymerase II promoter; negative regulation of transforming growth factor beta receptor signaling pathway; transforming growth factor beta receptor signaling pathway; protein homotrimerization; negative regulation of BMP signaling pathway; skeletal muscle tissue development; protein heterotrimerization; positive regulation of axonogenesis; blastocyst …	SMAD binding; protein binding; chromatin binding; RNA polymerase II proximal promoter sequence-specific DNA binding; protein domain specific binding; transcriptional repressor activity, RNA polymerase II proximal promoter sequence-specific DNA binding; transcription corepressor activity	nucleus; cytoplasm; PML body; acrosomal vesicle; macromolecular complex	1.26693	2.4065	1.13924e-15	2.78427e-14	YES	YES
ENSMUSG00000054074	Skida1	SKI/DACH domain-containing protein 1	2	18040676	18049051	protein_coding				1.02072	2.02893	6.56158e-05	0.000393247	YES	YES
ENSMUSG00000021965	Ska3	Spindle and kinetochore-associated protein 3	14	57806561	57826185	protein_coding	chromosome segregation; cell cycle; cell division; mitotic cell cycle; regulation of microtubule polymerization or depolymerization		condensed chromosome outer kinetochore; cytoplasm; chromosome; cytoskeleton; microtubule; chromosome, centromeric region; spindle; spindle microtubule; kinetochore; condensed chromosome kinetochore	1.97283	3.92538	8.12648e-23	3.89595e-21	NO	YES
ENSMUSG00000036223	Ska1	spindle and kinetochore associated complex subunit 1	18	74195299	74207818	protein_coding	chromosome segregation; cell division; mitotic cell cycle; regulation of microtubule polymerization or depolymerization	microtubule binding	condensed chromosome outer kinetochore; spindle microtubule; microtubule cytoskeleton	2.09366	4.26829	1.23022e-17	3.65844e-16	YES	YES
ENSMUSG00000044461	Shisa2	shisa family member 2	14	59625308	59631660	protein_coding	multicellular organism development; negative regulation of Wnt signaling pathway; negative regulation of fibroblast growth factor receptor signaling pathway		membrane; integral component of membrane; endoplasmic reticulum; endoplasmic reticulum membrane	1.0304	2.04258	0.000132157	0.000741771	YES	YES
ENSMUSG00000022322	Shcbp1	SHC SH2 domain-binding protein 1	8	4735976	4779567	protein_coding	fibroblast growth factor receptor signaling pathway; regulation of neural precursor cell proliferation	protein binding; SH2 domain binding	cytoplasm; cytoskeleton; spindle; midbody	1.45311	2.73798	2.48636e-15	5.83042e-14	YES	YES
ENSMUSG00000050931	Sgms2	Phosphatidylcholine:ceramide cholinephosphotransferase 2	3	131318985	131491411	protein_coding	phosphorylation; lipid metabolic process; sphingolipid metabolic process; ceramide biosynthetic process; sphingomyelin biosynthetic process; ceramide phosphoethanolamine biosynthetic process	transferase activity; kinase activity; ceramide phosphoethanolamine synthase activity; sphingomyelin synthase activity; ceramide cholinephosphotransferase activity	membrane; integral component of membrane; Golgi membrane; Golgi apparatus; plasma membrane; integral component of plasma membrane; integral component of Golgi membrane; integral component of endoplasmic reticulum membrane	1.70275	3.25522	1.86495e-26	1.2502e-24	YES	YES
ENSMUSG00000019970	Sgk1	Serine/threonine-protein kinase Sgk1	10	21882184	21999903	protein_coding	protein phosphorylation; phosphorylation; intracellular signal transduction; apoptotic process; cellular response to DNA damage stimulus; regulation of protein localization; positive regulation of sodium ion transport; peptidyl-serine phosphorylation; cellular response to insulin stimulus; neuron projection morphogenesis	ATP binding; protein serine/threonine kinase activity; protein kinase activity; phosphatidylinositol binding; transferase activity; nucleotide binding; kinase activity; protein binding; protein serine/threonine/tyrosine kinase activity	membrane; plasma membrane; nucleus; cytosol; cytoplasm; mitochondrion; endoplasmic reticulum; endoplasmic reticulum membrane; nuclear speck	2.8117	7.02113	1.49793e-18	4.94401e-17	YES	YES
ENSMUSG00000021319	Sfrp4	secreted frizzled-related protein 4	13	19623104	19632994	protein_coding	multicellular organism development; Wnt signaling pathway; G-protein coupled receptor signaling pathway; positive regulation of gene expression; cell differentiation; negative regulation of cell proliferation; negative regulation of canonical Wnt signaling pathway; positive regulation of canonical Wnt signaling pathway; positive regulation of apoptotic process; bone morphogenesis; negative regula…	protein binding; Wnt-protein binding; G-protein coupled receptor activity; Wnt-activated receptor activity	extracellular region; extracellular space; nucleus; cell surface; cytoplasm; integral component of membrane	3.47059	11.0854	1.44535e-25	8.95549e-24	YES	YES
ENSMUSG00000000632	Sez6	Seizure protein 6	11	77930800	77979048	protein_coding	adult locomotory behavior; excitatory postsynaptic potential; cerebellar Purkinje cell layer development; positive regulation of dendrite development; regulation of protein kinase C signaling; synapse maturation; regulation of dendrite development; negative regulation of dendrite development		membrane; integral component of membrane; extracellular space; plasma membrane; perinuclear region of cytoplasm; cytoplasm; cell junction; synapse; cell projection; extracellular region; endoplasmic reticulum; dendrite; neuronal cell body; dendritic spine; dendritic shaft; apical dendrite	4.38142	20.8419	1.00568e-14	2.22213e-13	YES	NO
ENSMUSG00000026249	Serpine2	serine (or cysteine) peptidase inhibitor, clade E, member 2	1	79794197	79861180	protein_coding	multicellular organism development; negative regulation of endopeptidase activity; cell differentiation; negative regulation of peptidase activity; negative regulation of protein catabolic process; negative regulation of cell growth; negative regulation of cell proliferation; nervous system development; response to wounding; innervation; regulation of synaptic transmission, glutamatergic; negativ…	heparin binding; peptidase inhibitor activity; receptor binding; serine-type endopeptidase inhibitor activity; glycosaminoglycan binding	extracellular space; cytosol; extracellular region; extracellular matrix; platelet alpha granule; neuromuscular junction; extrinsic component of external side of plasma membrane	1.37805	2.59916	8.72961e-18	2.64238e-16	YES	YES
ENSMUSG00000021904	Sema3g	Semaphorin-3G	14	31217860	31230352	protein_coding	negative regulation of axon extension; negative chemotaxis	protein binding; receptor binding; neuropilin binding	extracellular space; extracellular region	1.27835	2.42561	8.82538e-10	1.13025e-08	YES	NO
ENSMUSG00000029189	Sel1l3	3	5	53107083	53213927	protein_coding			membrane; integral component of membrane; nucleus; nucleoplasm	1.61839	3.07032	2.40261e-17	6.93414e-16	NO	YES
ENSMUSG00000020592	Sdc1	syndecan 1	12	8771323	8793715	protein_coding	wound healing; canonical Wnt signaling pathway; cell migration; positive regulation of exosomal secretion; positive regulation of extracellular exosome assembly; ureteric bud development; inflammatory response; response to toxic substance; response to organic substance; odontogenesis; response to hydrogen peroxide; myoblast development; response to glucocorticoid; response to cAMP; response to ca…	protein binding; identical protein binding; protein C-terminus binding	membrane; integral component of membrane; external side of plasma membrane; cell surface; extracellular region; Golgi lumen; extracellular exosome	2.73824	6.67256	5.72672e-27	3.96212e-25	YES	YES
ENSMUSG00000038677	Scube3	Signal peptide, CUB and EGF-like domain-containing protein 3	17	28142316	28174852	protein_coding	protein homooligomerization; cell differentiation; positive regulation of smoothened signaling pathway; protein heterooligomerization	calcium ion binding	extracellular space; cell surface; plasma membrane; extracellular region	1.37523	2.59409	5.84933e-06	4.35142e-05	YES	YES
ENSMUSG00000016763	Scube1	signal peptide, CUB domain, EGF-like 1	15	83604999	83725021	protein_coding	protein homooligomerization; cell differentiation; positive regulation of smoothened signaling pathway	calcium ion binding; protein heterodimerization activity; identical protein binding	membrane; extracellular space; external side of plasma membrane; plasma membrane; cell surface; extracellular region; extrinsic component of plasma membrane	1.23505	2.3539	5.59164e-05	0.000340856	YES	YES
ENSMUSG00000042978	Sbk1	Serine/threonine-protein kinase SBK1	7	126272619	126295016	protein_coding	protein phosphorylation; phosphorylation; peptidyl-serine phosphorylation; peptidyl-threonine phosphorylation	ATP binding; protein serine/threonine kinase activity; protein kinase activity; transferase activity; nucleotide binding; kinase activity	cytoplasm	2.01936	4.05404	6.53193e-32	6.45872e-30	YES	YES
ENSMUSG00000026955	Sapcd2	Suppressor APC domain-containing protein 2	2	25372321	25378213	protein_coding	cell cycle; cell division; positive regulation of cell proliferation; establishment of mitotic spindle orientation; regulation of establishment of planar polarity; symmetric cell division; negative regulation of protein localization to cell cortex		membrane; plasma membrane; nucleus; cytosol; cytoplasm; cell junction; nucleolus; apical junction complex; apical plasma membrane; bicellular tight junction; cell cortex; apical cortex	1.82067	3.53246	1.18017e-09	1.48972e-08	NO	NO
ENSMUSG00000051860	Samd7	Sterile alpha motif domain-containing protein 7	3	30746293	30767174	protein_coding	negative regulation of gene expression	protein binding	nucleus; cytoplasm	1.66818	3.17813	0.00811355	0.0271876	YES	YES
ENSMUSG00000027547	Sall4	Sal-like protein 4	2	168748332	168767943	protein_coding	regulation of transcription, DNA-templated; transcription, DNA-templated; positive regulation of transcription from RNA polymerase II promoter; signal transduction; negative regulation of transcription from RNA polymerase II promoter; in utero embryonic development; heart development; stem cell population maintenance; neural tube closure; neural tube development; ventricular septum development; n…	nucleic acid binding; metal ion binding; DNA binding; DNA binding transcription factor activity; protein binding; sequence-specific DNA binding; transcription regulatory region DNA binding; transcription factor binding	nucleus; nucleoplasm; cytoplasm; intracellular membrane-bounded organelle; transcription factor complex; heterochromatin	3.00776	8.04315	1.60462e-07	1.54167e-06	NO	NO
ENSMUSG00000057465	Saa2	Mus musculus serum amyloid A 2 (Saa2), transcript variant 2, mRNA.	7	46751790	46754313	protein_coding	positive chemotaxis; acute-phase response; cell chemotaxis; response to stilbenoid	protein binding; G-protein coupled receptor binding; chemoattractant activity	extracellular region; extracellular space; high-density lipoprotein particle; cytoplasmic microtubule	5.50399	45.3801	1.03471e-33	1.18051e-31	NO	NO
ENSMUSG00000040808	S100g	S100 calcium binding protein G	X	162961992	162964599	protein_coding		calcium ion binding; transition metal ion binding; metal ion binding; vitamin D binding	basolateral plasma membrane; apical plasma membrane	3.02228	8.12452	0.000133129	0.0007467	NO	NO
ENSMUSG00000001020	S100a4	S100 calcium binding protein A4	3	90603771	90606045	protein_coding	positive regulation of I-kappaB kinase/NF-kappaB signaling	calcium ion binding; transition metal ion binding; metal ion binding; identical protein binding; protein binding; actin binding; calcium-dependent protein binding; RAGE receptor binding	nucleus; perinuclear region of cytoplasm; extracellular region; neuron projection	1.52308	2.87405	0.000172888	0.000944911	YES	YES
ENSMUSG00000021313	Ryr2	ryanodine receptor 2, cardiac	13	11553102	12106945	protein_coding	ion transport; transmembrane transport; calcium ion transport; calcium ion transmembrane transport; cellular calcium ion homeostasis; regulation of heart rate; multicellular organism development; canonical Wnt signaling pathway; cellular response to caffeine; cardiac muscle hypertrophy; cardiac muscle contraction; cellular response to epinephrine stimulus; release of sequestered calcium ion into …	protein binding; calcium ion binding; ion channel activity; calcium channel activity; ryanodine-sensitive calcium-release channel activity; identical protein binding; calmodulin binding; enzyme binding; protein kinase A regulatory subunit binding; calcium-release channel activity; calcium-induced calcium release activity; protein kinase binding; protein kinase A catalytic subunit binding; protein…	integral component of membrane; membrane; plasma membrane; sarcoplasmic reticulum; sarcoplasmic reticulum membrane; Z disc; calcium channel complex; smooth endoplasmic reticulum; sarcomere; macromolecular complex; cell	1.47299	2.77596	3.30181e-08	3.48865e-07	YES	YES
ENSMUSG00000039153	Runx2	runt related transcription factor 2	17	44495987	44814797	protein_coding	regulation of transcription, DNA-templated; transcription, DNA-templated; positive regulation of transcription, DNA-templated; transcription from RNA polymerase II promoter; positive regulation of transcription from RNA polymerase II promoter; positive regulation of gene expression; cell differentiation; negative regulation of transcription, DNA-templated; skeletal system morphogenesis; chondrocy…	DNA binding transcription factor activity; ATP binding; DNA binding; protein binding; chromatin binding; RNA polymerase II proximal promoter sequence-specific DNA binding; protein domain specific binding; transcription regulatory region DNA binding; transcriptional activator activity, RNA polymerase II proximal promoter sequence-specific DNA binding; repressing transcription factor binding; bHLH …	nucleus; nucleoplasm; cytoplasm; cytosol; transcription factor complex; nuclear chromatin	3.13033	8.75633	8.2184e-15	1.83818e-13	YES	YES
ENSMUSG00000006575	Rundc3a	RUN domain-containing protein 3A	11	102393403	102402555	protein_coding	positive regulation of guanylate cyclase activity; positive regulation of cGMP biosynthetic process	guanylate cyclase activator activity; peptide hormone receptor binding	cytosol; plasma membrane	1.9433	3.84584	3.12205e-07	2.8851e-06	YES	YES
ENSMUSG00000025665	Rps6ka6	ribosomal protein S6 kinase polypeptide 6	X	111388192	111537959	protein_coding	protein phosphorylation; intracellular signal transduction; phosphorylation; DNA damage response, signal transduction by p53 class mediator resulting in transcription of p21 class mediator	ATP binding; magnesium ion binding; protein serine/threonine kinase activity; protein kinase activity; transferase activity; nucleotide binding; kinase activity	intracellular; fibrillar center; nucleus; nucleolus; mitochondrion	1.82741	3.54899	1.97628e-09	2.4452e-08	YES	NO
ENSMUSG00000022883	Robo1	roundabout guidance receptor 1	16	72663149	73046095	protein_coding	heart development; axon guidance; Roundabout signaling pathway; cell migration involved in sprouting angiogenesis; activation of cysteine-type endopeptidase activity involved in apoptotic process; homophilic cell adhesion via plasma membrane adhesion molecules; chemorepulsion involved in postnatal olfactory bulb interneuron migration; negative regulation of cell migration; negative regulation of …	protein binding; LRR domain binding; identical protein binding	cytoplasm; plasma membrane; cell surface	1.16352	2.24004	2.17227e-10	2.98322e-09	YES	YES
ENSMUSG00000044164	Rnf182	E3 ubiquitin-protein ligase RNF182	13	43615710	43670945	protein_coding	protein ubiquitination	transferase activity; metal ion binding; ubiquitin-protein transferase activity	membrane; integral component of membrane; cytoplasm	1.0248	2.03468	0.000584085	0.00277219	YES	YES
ENSMUSG00000037991	Rmi2	RecQ-mediated genome instability protein 2	16	10835059	10892966	protein_coding	DNA replication; regulation of sister chromatid segregation	DNA binding	nucleus; cytosol; nuclear speck	1.97185	3.92271	5.56367e-07	4.91738e-06	YES	YES
ENSMUSG00000035226	Rims4	Regulating synaptic membrane exocytosis protein 4	2	163859751	163918683	protein_coding	exocytosis; regulation of membrane potential; neurotransmitter transport; calcium ion-regulated exocytosis of neurotransmitter; regulation of synaptic vesicle exocytosis	ion channel binding	cell junction; synapse; synaptic membrane; presynaptic active zone	1.2164	2.32366	4.39293e-17	1.24106e-15	YES	YES
ENSMUSG00000041670	Rims1	regulating synaptic membrane exocytosis 1	1	22286251	22805994	protein_coding	exocytosis; intracellular protein transport; macromolecular complex assembly; positive regulation of dendrite extension	Rab GTPase binding; protein binding; metal ion binding	membrane; presynaptic active zone; intracellular	1.69649	3.24112	0.000636368	0.00298943	YES	YES
ENSMUSG00000040649	Rimklb	Beta-citrylglutamate synthase B	6	122447296	122498761	protein_coding	cellular protein modification process	ATP binding; metal ion binding; nucleotide binding; ligase activity; N-acetyl-L-aspartate-L-glutamate ligase activity; citrate-L-glutamate ligase activity	cytoplasm	1.5257	2.87926	6.43394e-20	2.40826e-18	YES	YES
ENSMUSG00000051079	Rgs13	Regulator of G-protein signaling 13	1	144138654	144177372	protein_coding	positive regulation of GTPase activity; G-protein coupled receptor signaling pathway; negative regulation of signal transduction; negative regulation of G-protein coupled receptor protein signaling pathway	protein binding; GTPase activator activity	nucleus; cytosol; plasma membrane	3.24317	9.4687	3.84512e-18	1.22317e-16	YES	YES
ENSMUSG00000022018	Rgcc	Regulator of cell cycle RGCC	14	79288756	79301645	protein_coding	regulation of cell cycle; activation of protein kinase activity; positive regulation of transcription from RNA polymerase II promoter; positive regulation of gene expression; G1/S transition of mitotic cell cycle; cell cycle; negative regulation of cytokine secretion; negative regulation of cell proliferation; positive regulation of DNA binding transcription factor activity; positive regulation o…	protein binding; protein kinase binding; protein kinase activator activity; R-SMAD binding	nucleus; cytoplasm; cytoskeleton; nucleolus; centrosome; microtubule organizing center	3.08481	8.48439	2.45459e-13	4.65627e-12	YES	YES
ENSMUSG00000052751	Repin1	replication initiator 1	6	48593883	48599082	protein_coding	DNA replication; regulation of fatty acid transport; regulation of glucose import in response to insulin stimulus	nucleic acid binding; metal ion binding; DNA binding	nucleus; cytosol; nuclear membrane; lipid droplet; cytosolic ribosome	1.08902	2.1273	1.47432e-19	5.33341e-18	YES	YES
ENSMUSG00000029370	Rassf6	Ras association domain-containing protein 6	5	90603076	90640657	protein_coding	signal transduction; regulation of apoptotic process; apoptotic process; positive regulation of apoptotic process	protein binding		3.7083	13.071	3.74846e-18	1.19402e-16	NO	YES
ENSMUSG00000034472	Rasd2	GTP-binding protein Rhes	8	75213944	75224113	protein_coding	signal transduction; locomotory behavior; behavior; positive regulation of protein kinase B signaling; regulation of cAMP-mediated signaling; synaptic transmission, dopaminergic; negative regulation of protein ubiquitination; positive regulation of protein sumoylation	GTP binding; GTPase activity; nucleotide binding; G-protein beta-subunit binding; ubiquitin conjugating enzyme binding; phosphatidylinositol 3-kinase binding	membrane; plasma membrane	2.12753	4.3697	1.7535e-17	5.11209e-16	YES	YES
ENSMUSG00000049044	Rapgef4	Rap guanine nucleotide exchange factor (GEF) 4	2	71981240	72257474	protein_coding	small GTPase mediated signal transduction; intracellular signal transduction; regulation of molecular function; insulin secretion; exocytosis; calcium ion regulated exocytosis; cAMP-mediated signaling; regulation of exocytosis	guanyl-nucleotide exchange factor activity; protein binding; nucleotide binding; cAMP binding; Ras guanyl-nucleotide exchange factor activity; Ras GTPase binding	membrane; cytosol; cytoplasm	1.79499	3.47013	1.89123e-32	1.9429e-30	YES	YES
ENSMUSG00000041046	Ramp3	Receptor activity-modifying protein 3	11	6658521	6677475	protein_coding	intracellular protein transport; regulation of G-protein coupled receptor protein signaling pathway; G-protein coupled receptor signaling pathway; positive regulation of gene expression; negative regulation of transcription, DNA-templated; positive regulation of protein kinase B signaling; positive regulation of peptidyl-serine phosphorylation; protein localization to plasma membrane; calcium ion…	protein transporter activity; coreceptor activity; amylin receptor activity; adrenomedullin receptor activity	integral component of membrane; membrane; plasma membrane; cell surface; intracellular; receptor complex; lysosome; amylin receptor complex; adrenomedullin receptor complex	1.58824	3.00681	5.55846e-08	5.67834e-07	NO	NO
ENSMUSG00000078452	Raet1d	Mus musculus retinoic acid early transcript beta (Raet1b), mRNA.	10	22360552	22374139	protein_coding	natural killer cell mediated cytotoxicity; T cell mediated cytotoxicity	protein binding; natural killer cell lectin-like receptor binding	membrane; external side of plasma membrane; plasma membrane; anchored component of membrane; anchored component of plasma membrane	2.26556	4.80839	1.26647e-12	2.22626e-11	NO	NO
ENSMUSG00000028702	Rad54l	DNA repair and recombination protein RAD54-like	4	116094264	116123690	protein_coding	DNA repair; cellular response to DNA damage stimulus; response to drug; double-strand break repair; determination of adult lifespan; chromosome organization; double-strand break repair via homologous recombination; DNA strand renaturation; response to ionizing radiation	ATP binding; hydrolase activity; DNA binding; nucleotide binding; helicase activity; annealing helicase activity	nucleus; nucleoplasm; macromolecular complex	1.10984	2.15821	1.29933e-09	1.63404e-08	NO	NO
ENSMUSG00000078773	Rad54b	DNA repair and recombination protein RAD54B	4	11558922	11615805	protein_coding	DNA repair; cellular response to DNA damage stimulus; response to drug; determination of adult lifespan; double-strand break repair via homologous recombination; response to ionizing radiation	ATP binding; hydrolase activity; DNA binding; nucleotide binding; helicase activity; DNA translocase activity	nucleus	2.10027	4.2879	8.62496e-19	2.91151e-17	YES	YES
ENSMUSG00000007646	Rad51c	DNA repair 3	11	87376645	87404954	protein_coding	DNA repair; spermatogenesis; cellular response to DNA damage stimulus; DNA recombination; double-strand break repair via homologous recombination; positive regulation of G2/M transition of mitotic cell cycle; meiotic DNA recombinase assembly; response to ionizing radiation; strand invasion; telomere maintenance via recombination; female meiosis sister chromatid cohesion; male meiosis I; reciproca…	DNA binding; ATP binding; DNA-dependent ATPase activity; protein binding; nucleotide binding; double-stranded DNA binding; four-way junction DNA binding; recombinase activity; single-stranded DNA binding; crossover junction endodeoxyribonuclease activity	nucleus; perinuclear region of cytoplasm; cytosol; cytoplasm; cell junction; intracellular membrane-bounded organelle; mitochondrion; replication fork; Rad51B-Rad51C-Rad51D-XRCC2 complex; Holliday junction resolvase complex; Rad51C-XRCC3 complex	1.30736	2.47489	7.88206e-06	5.7062e-05	YES	YES
ENSMUSG00000030346	Rad51ap1	RAD51-associated protein 1 isoform 2	6	126923050	126939587	protein_coding	DNA repair; double-strand break repair via homologous recombination; regulation of double-strand break repair via homologous recombination; interstrand cross-link repair; cellular response to ionizing radiation	RNA binding; single-stranded DNA binding; double-stranded DNA binding	nucleus; nuclear chromatin; macromolecular complex	1.60623	3.04456	6.32422e-15	1.42391e-13	NO	NO
ENSMUSG00000027323	Rad51	DNA repair 1	2	119112793	119147445	protein_coding	DNA repair; double-strand break repair via homologous recombination; DNA metabolic process; mitotic recombination-dependent replication fork processing; protein homooligomerization; regulation of protein phosphorylation; cellular response to DNA damage stimulus; DNA recombination; positive regulation of DNA ligation; replication fork processing; regulation of double-strand break repair via homolo…	DNA binding; ATP binding; nucleotide binding; DNA-dependent ATPase activity; single-stranded DNA binding; double-stranded DNA binding; recombinase activity; protein binding; identical protein binding; chromatin binding; protein C-terminus binding; DNA polymerase binding; endodeoxyribonuclease activity; four-way junction DNA binding; single-stranded DNA-dependent ATPase activity	nucleus; perinuclear region of cytoplasm; cytosol; cytoplasm; cytoskeleton; mitochondrion; nucleolus; lateral element; mitochondrial matrix; nuclear chromosome, telomeric region; nuclear chromatin; site of double-strand break; condensed chromosome; condensed nuclear chromosome; microtubule organizing center; chromatin; PML body; nucleoplasm; nuclear chromosome; synaptonemal complex	1.75385	3.37257	3.44787e-18	1.10272e-16	YES	YES
ENSMUSG00000032202	Rab27a	RAB27A, member RAS oncogene family	9	73044854	73097629	protein_coding	positive regulation of gene expression; positive regulation of phagocytosis; exocytosis; pigmentation; natural killer cell degranulation; positive regulation of exocytosis; positive regulation of regulated secretory pathway; blood coagulation; antigen processing and presentation; vesicle-mediated transport; melanosome transport; exosomal secretion; protein targeting; melanocyte differentiation; p…	GTP binding; GTPase activity; protein binding; nucleotide binding; GDP binding; myosin V binding; protein domain specific binding	membrane; Golgi apparatus; intracellular; endosome; lysosome; secretory granule; dendrite; late endosome; cytosol; exocytic vesicle; melanosome; photoreceptor outer segment; multivesicular body membrane; apical plasma membrane; secretory granule membrane; Weibel-Palade body	1.97991	3.94468	4.68973e-07	4.19337e-06	YES	YES
ENSMUSG00000020674	Pxdn	Peroxidasin homolog	12	29937608	30017658	protein_coding	oxidation-reduction process; response to oxidative stress; cellular oxidant detoxification; extracellular matrix organization; hydrogen peroxide catabolic process	protein binding; heme binding; peroxidase activity; metal ion binding; oxidoreductase activity; extracellular matrix structural constituent	extracellular space; proteinaceous extracellular matrix; extracellular region; extracellular matrix; endoplasmic reticulum	1.08671	2.1239	7.4085e-10	9.57577e-09	YES	YES
ENSMUSG00000013236	Ptprs	Receptor-type tyrosine-protein phosphatase S	17	56412426	56476483	protein_coding	protein dephosphorylation; dephosphorylation; cell adhesion; negative regulation of interferon-alpha production; peptidyl-tyrosine dephosphorylation; spinal cord development; negative regulation of neuron projection development; cerebellum development; hippocampus development; cerebral cortex development; corpus callosum development; negative regulation of axon extension; negative regulation of i…	protein binding; phosphatase activity; protein tyrosine phosphatase activity; hydrolase activity; phosphoprotein phosphatase activity; heparin binding; chondroitin sulfate binding; heparan sulfate proteoglycan binding	membrane; integral component of membrane; plasma membrane; cell junction; synapse; postsynaptic membrane; cytoplasmic vesicle; cell projection; axon; neuron projection; postsynaptic density; perikaryon; integral component of synaptic vesicle membrane; synaptic vesicle membrane; integral component of postsynaptic density membrane	1.25088	2.37986	5.41832e-21	2.27579e-19	YES	YES
ENSMUSG00000035916	Ptprq	Phosphatidylinositol phosphatase PTPRQ	10	107517049	107720051	protein_coding	protein dephosphorylation; dephosphorylation; peptidyl-tyrosine dephosphorylation; inner ear morphogenesis; detection of mechanical stimulus involved in sensory perception of sound; neuromuscular process controlling balance; hematopoietic progenitor cell differentiation; regulation of fat cell differentiation; vestibular receptor cell morphogenesis	protein binding; phosphatase activity; protein tyrosine phosphatase activity; hydrolase activity; phosphoprotein phosphatase activity	membrane; integral component of membrane; stereocilium bundle	1.44688	2.72617	9.91441e-14	1.9788e-12	YES	YES
ENSMUSG00000026204	Ptprn	protein tyrosine phosphatase, receptor type, N	1	75247027	75264502	protein_coding	protein dephosphorylation; dephosphorylation; response to reactive oxygen species; response to glucose; cytokine-mediated signaling pathway; insulin secretion; response to insulin; response to estrogen; positive regulation of transcription from RNA polymerase II promoter; response to cAMP; positive regulation of type B pancreatic cell proliferation; dense core granule maturation	phosphatase activity; protein tyrosine phosphatase activity; transcription factor binding; spectrin binding; ubiquitin-like protein ligase binding; GTPase binding	membrane; integral component of membrane; nucleus; endosome; Golgi apparatus; plasma membrane; secretory granule; neuronal cell body; axon terminus; synapse	3.03167	8.17757	4.78099e-06	3.626e-05	NO	NO
ENSMUSG00000032492	Pth1r	Parathyroid hormone/parathyroid hormone-related peptide receptor	9	110722085	110747145	protein_coding	G-protein coupled receptor signaling pathway; cell surface receptor signaling pathway; signal transduction; ossification; negative regulation of cell proliferation; cellular calcium ion homeostasis; chondrocyte differentiation; skeletal system development; cell maturation; bone mineralization; positive regulation of cell proliferation; bone resorption; adenylate cyclase-activating G-protein coupl…	G-protein coupled receptor activity; parathyroid hormone receptor activity; transmembrane signaling receptor activity; signal transducer activity; protein homodimerization activity; protein self-association; peptide hormone binding	integral component of membrane; membrane; plasma membrane; integral component of plasma membrane; intracellular; nucleus; cytoplasm; basolateral plasma membrane; apical plasma membrane; brush border membrane; receptor complex	1.15795	2.23141	4.0043e-07	3.62972e-06	YES	YES
ENSMUSG00000028036	Ptgfr	prostaglandin F receptor	3	151796502	151837630	protein_coding	G-protein coupled receptor signaling pathway; signal transduction; response to lipopolysaccharide; negative regulation of apoptotic process; positive regulation of cell proliferation; calcium-mediated signaling using intracellular calcium source; positive regulation of gene expression; response to estradiol; cellular response to prostaglandin D stimulus	prostaglandin F receptor activity; G-protein coupled receptor activity; prostaglandin receptor activity; signal transducer activity	integral component of membrane; membrane; plasma membrane; cytoplasm; extracellular region	4.58102	23.9346	1.66779e-52	5.65404e-50	YES	YES
ENSMUSG00000050737	Ptges	Prostaglandin E synthase	2	30889471	30929863	protein_coding	lipid metabolic process; fatty acid metabolic process; fatty acid biosynthetic process; negative regulation of cell proliferation; prostaglandin metabolic process; prostaglandin biosynthetic process; acute inflammatory response; chronic inflammatory response; response to organic cyclic compound; response to lipopolysaccharide; response to retinoic acid; response to cytokine; response to calcium i…	isomerase activity; glutathione binding; prostaglandin-D synthase activity; prostaglandin-E synthase activity	membrane; integral component of membrane; cytoplasm; nuclear envelope lumen; intracellular membrane-bounded organelle; perinuclear region of cytoplasm	1.60379	3.03941	2.92076e-16	7.5258e-15	YES	YES
ENSMUSG00000039405	Prss23	Serine protease 23	7	89507783	89527187	protein_coding	proteolysis	serine-type endopeptidase activity; hydrolase activity; peptidase activity; serine-type peptidase activity	extracellular space; nucleus; extracellular region	1.36613	2.57778	3.81409e-11	5.74315e-10	YES	YES
ENSMUSG00000039476	Prrx2	paired related homeobox 2	2	30834972	30881251	protein_coding	regulation of transcription, DNA-templated; multicellular organism development	DNA binding; sequence-specific DNA binding	nucleus	1.45892	2.74903	8.81147e-08	8.75283e-07	YES	YES
ENSMUSG00000073565	Prr16	proline rich 16	18	51117898	51304641	protein_coding	positive regulation of translation; positive regulation of cell size			1.13929	2.20272	0.00763862	0.025864	NO	YES
ENSMUSG00000020493	Prr11	Proline-rich protein 11	11	87089153	87108708	protein_coding	regulation of cell cycle; cell cycle arrest		nucleus; cytoplasm	1.37811	2.59928	1.2201e-16	3.25329e-15	NO	YES
ENSMUSG00000073600	Prob1	proline rich basic protein 1	18	35650351	35655238	protein_coding				2.19403	4.57582	7.96272e-24	4.14393e-22	YES	NO
ENSMUSG00000005268	Prlr	prolactin receptor	15	10177238	10349180	protein_coding	lactation; mammary gland epithelium development; prolactin signaling pathway; regulation of cell adhesion; activation of transmembrane receptor protein tyrosine kinase activity; prostate gland growth; JAK-STAT cascade; mammary gland alveolus development; mammary gland epithelial cell differentiation; regulation of epithelial cell differentiation	metal ion binding; protein binding; cytokine receptor activity; prolactin receptor activity; peptide hormone binding	membrane; integral component of membrane; cell surface; intracellular	2.21495	4.64267	1.14381e-26	7.73328e-25	YES	YES
ENSMUSG00000038205	Prkab2	protein kinase, AMP-activated, beta 2 non-catalytic subunit	3	97658193	97673812	protein_coding	protein phosphorylation; lipid metabolic process; fatty acid metabolic process; fatty acid biosynthetic process	protein binding; identical protein binding; AMP-activated protein kinase activity	cytosol; nucleoplasm; nucleotide-activated protein kinase complex	1.47633	2.7824	8.13905e-33	8.58435e-31	YES	YES
ENSMUSG00000025395	Prim1	DNA primase, p49 subunit	10	128015168	128030037	protein_coding	DNA replication, synthesis of RNA primer; DNA replication	DNA primase activity; transferase activity; metal ion binding; DNA-directed 5'-3' RNA polymerase activity; nucleotidyltransferase activity; protein binding; single-stranded DNA binding	alpha DNA polymerase:primase complex	1.19518	2.28974	7.11443e-16	1.77345e-14	NO	YES
ENSMUSG00000069378	Prdm6	Putative histone-lysine N-methyltransferase PRDM6	18	53464546	53575907	protein_coding	regulation of transcription, DNA-templated; transcription, DNA-templated; chromatin organization; methylation; histone lysine methylation; negative regulation of transcription, DNA-templated; neurogenesis; negative regulation of smooth muscle cell differentiation	protein binding; nucleic acid binding; transferase activity; metal ion binding; protein homodimerization activity; methyltransferase activity; histone-lysine N-methyltransferase activity	nucleus	3.51008	11.3931	2.04113e-30	1.85587e-28	YES	YES
ENSMUSG00000038943	Prc1	protein regulator of cytokinesis 1	7	80294450	80316259	protein_coding	microtubule cytoskeleton organization; cytokinesis; microtubule bundle formation; positive regulation of cell proliferation; regulation of cytokinesis; cell cycle; cell division	microtubule binding; kinesin binding; protein kinase binding; identical protein binding	cytoskeleton; nucleus; spindle; midbody; contractile ring; cytoplasm; microtubule; spindle pole	1.70576	3.26202	2.38748e-38	3.60874e-36	NO	NO
ENSMUSG00000000440	Pparg	peroxisome proliferator activated receptor gamma	6	115360951	115490399	protein_coding	regulation of transcription, DNA-templated; steroid hormone mediated signaling pathway; transcription, DNA-templated; intracellular receptor signaling pathway; rhythmic process; negative regulation of transcription from RNA polymerase II promoter; negative regulation of acute inflammatory response; regulation of transcription from RNA polymerase II promoter; activation of cysteine-type endopeptid…	DNA binding; steroid hormone receptor activity; zinc ion binding; DNA binding transcription factor activity; sequence-specific DNA binding; nuclear receptor activity; metal ion binding; double-stranded DNA binding; protein C-terminus binding; transcription factor binding; drug binding; enzyme binding; protein phosphatase binding; estrogen receptor binding; ligand-dependent nuclear receptor transc…	nucleus; cytoplasm; cytosol; macromolecular complex; intracellular membrane-bounded organelle; perinuclear region of cytoplasm; RNA polymerase II transcription factor complex	1.47349	2.77694	2.36684e-12	4.08491e-11	YES	YES
ENSMUSG00000034206	Polq	polymerase (DNA directed), theta	16	37011786	37095417	protein_coding	DNA-dependent DNA replication; DNA biosynthetic process; DNA replication; protein homooligomerization; DNA repair; cellular response to DNA damage stimulus; double-strand break repair; negative regulation of double-strand break repair via homologous recombination; base-excision repair; somatic hypermutation of immunoglobulin genes; double-strand break repair via alternative nonhomologous end join…	ATP binding; nucleic acid binding; DNA-directed DNA polymerase activity; DNA binding; transferase activity; nucleotide binding; identical protein binding; chromatin binding; nucleotidyltransferase activity; 5'-deoxyribose-5-phosphate lyase activity; single-stranded DNA-dependent ATPase activity	nucleus; cytoplasm; chromosome	1.55186	2.93196	4.29792e-13	7.94346e-12	YES	YES
ENSMUSG00000007080	Pole	polymerase (DNA directed), epsilon	5	110286306	110337474	protein_coding	DNA repair; DNA replication; nucleic acid phosphodiester bond hydrolysis; cellular response to DNA damage stimulus; G1/S transition of mitotic cell cycle; DNA synthesis involved in DNA repair; leading strand elongation; base-excision repair, gap-filling; nucleotide-excision repair, DNA gap filling; mitotic cell cycle; DNA replication proofreading; embryonic organ development; DNA biosynthetic pro…	DNA binding; zinc ion binding; nucleic acid binding; nucleotide binding; DNA-directed DNA polymerase activity; 3'-5' exonuclease activity; transferase activity; metal ion binding; chromatin binding; iron-sulfur cluster binding; 4 iron, 4 sulfur cluster binding; nucleotidyltransferase activity; single-stranded DNA 3'-5' exodeoxyribonuclease activity	nucleus; epsilon DNA polymerase complex; nucleoplasm; plasma membrane	1.47781	2.78525	4.04088e-23	2.01036e-21	NO	NO
ENSMUSG00000026640	Plxna2	Plexin-A2	1	194618218	194816869	protein_coding	signal transduction; semaphorin-plexin signaling pathway; centrosome localization; somitogenesis; cell surface receptor signaling pathway; regulation of cell migration; neural tube development; pharyngeal system development; branchiomotor neuron axon guidance; regulation of axon extension involved in axon guidance; cerebellar granule cell precursor tangential migration; limb bud formation	protein binding; semaphorin receptor activity; identical protein binding	membrane; integral component of membrane; plasma membrane; integral component of plasma membrane	1.38958	2.62003	2.45943e-09	3.01215e-08	YES	YES
ENSMUSG00000025758	Plk4	Serine/threonine-protein kinase PLK4	3	40800019	40816883	protein_coding	protein phosphorylation; centriole replication; phosphorylation; de novo centriole assembly involved in multi-ciliated epithelial cell differentiation; trophoblast giant cell differentiation; positive regulation of centriole replication	ATP binding; protein binding; protein serine/threonine kinase activity; protein kinase activity; transferase activity; nucleotide binding; identical protein binding; kinase activity	centriole; nucleus; cytosol; cytoplasm; cytoskeleton; nucleolus; centrosome; cleavage furrow; deuterosome; XY body	1.19765	2.29366	3.99564e-13	7.41364e-12	YES	NO
ENSMUSG00000030867	Plk1	polo like kinase 1	7	122159439	122169873	protein_coding	protein phosphorylation; phosphorylation; positive regulation of ubiquitin-protein transferase activity; negative regulation of transcription from RNA polymerase II promoter; cell cycle; cell division; positive regulation of peptidyl-threonine phosphorylation; protein destabilization; mitotic spindle assembly checkpoint; negative regulation of apoptotic process; protein ubiquitination; protein lo…	ATP binding; protein binding; protein kinase activity; transferase activity; nucleotide binding; identical protein binding; kinase activity; protein serine/threonine kinase activity; protein kinase binding; microtubule binding; magnesium ion binding; anaphase-promoting complex binding	nucleus; microtubule cytoskeleton; cytoplasm; chromosome; cytoskeleton; chromosome, centromeric region; condensed nuclear chromosome, centromeric region; centrosome; synaptonemal complex; microtubule organizing center; spindle; midbody; chromatin; spindle microtubule; spindle pole; kinetochore; spindle midzone; condensed chromosome kinetochore; condensed nuclear chromosome outer kinetochore	1.94144	3.84089	3.63587e-30	3.20754e-28	NO	NO
ENSMUSG00000011305	Plin5	Perilipin-5	17	56111601	56117596	protein_coding	lipid metabolic process; positive regulation of lipid storage; negative regulation of fatty acid beta-oxidation; negative regulation of lipid catabolic process; negative regulation of reactive oxygen species metabolic process; lipid particle organization; negative regulation of peroxisome proliferator activated receptor signaling pathway; lipid storage; positive regulation of triglyceride biosynt…	protein binding; identical protein binding; lipase binding	cytosol; cytoplasm; mitochondrion; lipid droplet	2.54011	5.81635	0.000242344	0.00127433	YES	NO
ENSMUSG00000002831	Plin4	Perilipin-4	17	56100591	56109803	protein_coding			membrane; plasma membrane; cytosol; cytoplasm; intracellular membrane-bounded organelle; lipid droplet	3.95406	15.4985	2.04343e-20	8.09561e-19	YES	NO
ENSMUSG00000014782	Plekhg4	pleckstrin homology and RhoGEF domain containing G4	8	105373274	105382862	protein_coding	regulation of Rho protein signal transduction; regulation of molecular function; activation of GTPase activity	Rho guanyl-nucleotide exchange factor activity		5.99255	63.6702	4.03245e-60	2.17487e-57	YES	NO
ENSMUSG00000044062	Plekhd1os		12	80686370	80692466	antisense				1.78418	3.44423	0.0017313	0.00720293	YES	YES
ENSMUSG00000066438	Plekhd1	Pleckstrin homology domain-containing family D member 1	12	80692591	80724214	protein_coding				1.9761	3.93427	1.04297e-23	5.38058e-22	YES	YES
ENSMUSG00000029055	Plch2	1-phosphatidylinositol 4,5-bisphosphate phosphodiesterase eta-2	4	154983115	155056784	protein_coding	signal transduction; intracellular signal transduction; lipid metabolic process; lipid catabolic process; phosphatidylinositol metabolic process; phosphatidylinositol-mediated signaling	calcium ion binding; phosphatidylinositol phospholipase C activity; phosphoric diester hydrolase activity; phospholipase C activity; metal ion binding; hydrolase activity; signal transducer activity; calcium-dependent phospholipase C activity	membrane; plasma membrane; cytoplasm; intracellular	3.15452	8.90443	1.79858e-16	4.72147e-15	NO	YES
ENSMUSG00000036834	Plch1	1-phosphatidylinositol 4,5-bisphosphate phosphodiesterase eta-1	3	63696234	63899472	protein_coding	signal transduction; intracellular signal transduction; lipid metabolic process; phosphatidylinositol-mediated signaling; lipid catabolic process	calcium ion binding; phosphatidylinositol phospholipase C activity; phosphoric diester hydrolase activity; calcium-dependent phospholipase C activity; hydrolase activity; signal transducer activity; metal ion binding; phospholipase C activity	intracellular; membrane; cytosol; cytoplasm; intracellular membrane-bounded organelle	1.37058	2.58575	0.000238134	0.00125498	YES	YES
ENSMUSG00000019817	Plagl1		10	13060504	13131694	protein_coding	regulation of transcription from RNA polymerase II promoter; regulation of gene expression; transcription from RNA polymerase II promoter; positive regulation of transcription from RNA polymerase II promoter; skeletal muscle cell differentiation; apoptotic process	nucleic acid binding; RNA polymerase II regulatory region sequence-specific DNA binding; protein binding; transcriptional activator activity, RNA polymerase II transcription regulatory region sequence-specific DNA binding; DNA binding; RNA polymerase II transcription factor activity, sequence-specific DNA binding	Golgi apparatus; nuclear body; intracellular membrane-bounded organelle; nucleus	2.20053	4.59648	9.8018e-25	5.60498e-23	YES	YES
ENSMUSG00000030228	Pik3c2g	phosphatidylinositol 4-phosphate 3-kinase C2 domain-containing subunit gamma isoform 2	6	139587221	139969284	protein_coding	phosphatidylinositol phosphorylation; phosphatidylinositol-mediated signaling; phosphorylation; phosphatidylinositol-3-phosphate biosynthetic process	kinase activity; phosphatidylinositol binding; binding; transferase activity; phosphatidylinositol 3-kinase activity; 1-phosphatidylinositol-4-phosphate 3-kinase activity; 1-phosphatidylinositol-3-kinase activity	intracellular	3.89234	14.8495	2.8895e-09	3.51284e-08	YES	YES
ENSMUSG00000041064	Pif1	Mus musculus PIF1 5'-to-3' DNA helicase (Pif1), transcript variant 2, mRNA.	9	65587160	65595967	protein_coding	DNA repair; telomere maintenance; cellular response to DNA damage stimulus; DNA recombination; negative regulation of telomerase activity; DNA duplex unwinding; regulation of telomere maintenance; negative regulation of telomere maintenance via telomerase; mitochondrial genome maintenance; DNA replication; G-quadruplex DNA unwinding	DNA helicase activity; hydrolase activity; DNA binding; protein binding; nucleotide binding; ATP binding; helicase activity; telomeric DNA binding; telomerase inhibitor activity; magnesium ion binding; single-stranded DNA-dependent ATP-dependent DNA helicase activity; ATP-dependent 5'-3' DNA helicase activity; ATP-dependent 5'-3' DNA/RNA helicase activity	nucleus; mitochondrion; nuclear chromosome, telomeric region; replication fork	1.7715	3.41408	2.74499e-12	4.70675e-11	YES	YES
ENSMUSG00000041482	Piezo2	Piezo-type mechanosensitive ion channel component 2	18	63010213	63387183	protein_coding	transmembrane transport; ion transport; ion transmembrane transport; response to stimulus; cation transmembrane transport; regulation of membrane potential; cation transport; response to mechanical stimulus; detection of mechanical stimulus involved in sensory perception; cellular response to mechanical stimulus	protein binding; mechanosensitive ion channel activity; cation channel activity	integral component of membrane; membrane; plasma membrane	1.68295	3.21084	1.59978e-11	2.51586e-10	YES	YES
ENSMUSG00000057457	Phex	Metalloendopeptidase homolog PEX	X	157162075	157415312	protein_coding	proteolysis; biomineral tissue development; bone mineralization; organophosphate metabolic process; lung development; response to vitamin D; bone development; response to growth hormone; cellular response to vitamin D; cellular response to parathyroid hormone stimulus; response to sodium phosphate; response to insulin-like growth factor stimulus	metalloendopeptidase activity; metallopeptidase activity; metal ion binding; hydrolase activity; peptidase activity	membrane; integral component of membrane; Golgi apparatus; perinuclear region of cytoplasm; endoplasmic reticulum	1.11624	2.16781	0.00135181	0.00579579	YES	YES
ENSMUSG00000050751	Pgbd5	PiggyBac transposable element-derived protein 5	8	124369049	124439658	protein_coding	nucleic acid phosphodiester bond hydrolysis; transposition	hydrolase activity; nuclease activity; endonuclease activity	nucleus	1.49526	2.81915	4.3862e-12	7.36132e-11	YES	YES
ENSMUSG00000005907	Pex1	Peroxisome biosis factor 1	5	3596066	3637232	protein_coding	peroxisome organization; protein targeting to peroxisome; protein transport; protein import into peroxisome matrix; microtubule-based peroxisome localization	ATP binding; ATPase activity, coupled; nucleotide binding; lipid binding; protein C-terminus binding; macromolecular complex binding	peroxisome; peroxisomal membrane; membrane; cytosol; cytoplasm	1.55446	2.93723	6.92709e-09	8.07401e-08	YES	YES
ENSMUSG00000036218	Pdzrn4	PDZ domain containing ring finger 4	15	92396881	92771819	protein_coding		protein binding		3.46017	11.0057	4.1316e-08	4.32116e-07	YES	YES
ENSMUSG00000024620	Pdgfrb	platelet-derived growth factor receptor beta isoform 2	18	61045150	61085061	protein_coding	protein phosphorylation; transmembrane receptor protein tyrosine kinase signaling pathway; platelet-derived growth factor receptor signaling pathway; multicellular organism development; phosphorylation; chemotaxis; glycosaminoglycan biosynthetic process; signal transduction; aging; positive regulation of cell proliferation; male gonad development; response to toxic substance; positive regulation …	ATP binding; protein kinase activity; transmembrane receptor protein tyrosine kinase activity; protein tyrosine kinase activity; platelet-derived growth factor beta-receptor activity; transferase activity; nucleotide binding; kinase activity; platelet-derived growth factor-activated receptor activity; receptor binding; platelet-derived growth factor receptor binding; enzyme binding; protein kinas…	membrane; integral component of membrane; plasma membrane; cytoplasmic vesicle; lysosome; lysosomal lumen; nucleus; cytoplasm; Golgi apparatus; cell surface; apical plasma membrane; intrinsic component of plasma membrane; intracellular membrane-bounded organelle	1.20741	2.30923	9.74839e-09	1.11381e-07	YES	YES
ENSMUSG00000044254	Pcsk9	Proprotein convertase subtilisin/kexin type 9	4	106442329	106464329	protein_coding	proteolysis; lipid metabolic process; steroid metabolic process; cholesterol metabolic process; negative regulation of receptor recycling; apoptotic process; triglyceride metabolic process; cholesterol homeostasis; positive regulation of neuron apoptotic process; lipoprotein metabolic process; regulation of neuron apoptotic process; positive regulation of receptor internalization; protein autopro…	serine-type endopeptidase activity; hydrolase activity; peptidase activity; serine-type peptidase activity; protein self-association; low-density lipoprotein particle receptor binding; very-low-density lipoprotein particle receptor binding; apolipoprotein receptor binding; sodium channel inhibitor activity; low-density lipoprotein particle binding; receptor inhibitor activity; apolipoprotein bind…	extracellular space; Golgi apparatus; perinuclear region of cytoplasm; cell surface; cytoplasm; plasma membrane; extracellular region; endoplasmic reticulum; endosome; early endosome; lysosome; late endosome; COPII-coated ER to Golgi transport vesicle; endoplasmic reticulum lumen; PCSK9-AnxA2 complex; PCSK9-LDLR complex; rough endoplasmic reticulum	2.06987	4.19848	2.05567e-05	0.00013743	NO	NO
ENSMUSG00000051486	Pcdhb11		18	37421418	37425836	protein_coding	homophilic cell adhesion via plasma membrane adhesion molecules; cell adhesion; chemical synaptic transmission; synapse assembly	calcium ion binding	plasma membrane; membrane; integral component of membrane; integral component of plasma membrane	1.58098	2.99174	0.000343158	0.00174118	NO	NO
ENSMUSG00000029108	Pcdh7	protocadherin 7	5	57717967	58133230	protein_coding	homophilic cell adhesion via plasma membrane adhesion molecules; cell adhesion	calcium ion binding; protein binding	plasma membrane; membrane; integral component of membrane; integral component of plasma membrane	1.45106	2.73409	1.52141e-07	1.46528e-06	NO	YES
ENSMUSG00000035566	Pcdh17	protocadherin 17	14	84443563	84539002	protein_coding	homophilic cell adhesion via plasma membrane adhesion molecules; cell adhesion; adult behavior; negative regulation of synaptic transmission; presynaptic active zone assembly; regulation of synaptic vesicle clustering	calcium ion binding	plasma membrane; membrane; integral component of membrane; integral component of plasma membrane	1.31224	2.48327	5.99502e-05	0.000362651	YES	NO
ENSMUSG00000024440	Pcdh12	Protocadherin-12	18	38267092	38284402	protein_coding	homophilic cell adhesion via plasma membrane adhesion molecules; cell adhesion; calcium-dependent cell-cell adhesion via plasma membrane cell adhesion molecules; glycogen metabolic process; cell-cell signaling; nervous system development; labyrinthine layer development	calcium ion binding	cell-cell junction; plasma membrane; membrane; integral component of membrane; cell junction; integral component of plasma membrane	1.07496	2.10667	5.86385e-10	7.67541e-09	YES	YES
ENSMUSG00000022033	Pbk	Lymphokine-activated killer T-cell-originated protein kinase	14	65805837	65817822	protein_coding	protein phosphorylation; mitotic cell cycle; phosphorylation; negative regulation of protein phosphorylation; peptidyl-threonine phosphorylation; cellular response to UV; negative regulation of inflammatory response; peptidyl-serine phosphorylation; negative regulation of proteasomal ubiquitin-dependent protein catabolic process; negative regulation of stress-activated MAPK cascade	ATP binding; protein serine/threonine kinase activity; protein kinase activity; transferase activity; nucleotide binding; kinase activity	nucleus	1.2223	2.33319	4.74904e-10	6.29254e-09	YES	YES
ENSMUSG00000035365	Parpbp	PARP1 binding protein	10	88091432	88146941	protein_coding			nucleoplasm	1.51562	2.85922	8.97042e-10	1.14759e-08	NO	NO
ENSMUSG00000041423	Paqr6	progestin and adipoQ receptor family member VI	3	88364584	88368541	protein_coding	steroid hormone mediated signaling pathway; response to steroid hormone	steroid binding; lipid binding; steroid hormone receptor activity	integral component of membrane; membrane; plasma membrane	1.0152	2.02119	1.02626e-05	7.27862e-05	YES	YES
ENSMUSG00000051048	P4ha3	prolyl 4-hydroxylase subunit alpha 3	7	100285520	100319699	protein_coding	oxidation-reduction process; peptidyl-proline hydroxylation	protein binding; oxidoreductase activity; iron ion binding; oxidoreductase activity, acting on single donors with incorporation of molecular oxygen, incorporation of two atoms of oxygen; oxidoreductase activity, acting on paired donors, with incorporation or reduction of molecular oxygen; L-ascorbic acid binding; procollagen-proline 4-dioxygenase activity; metal ion binding	endoplasmic reticulum	1.19599	2.29102	0.0054792	0.0195441	NO	YES
ENSMUSG00000049112	Oxtr	Oxytocin receptor	6	112473683	112489943	protein_coding	G-protein coupled receptor signaling pathway; signal transduction; positive regulation of blood pressure; cellular response to hormone stimulus; response to peptide; regulation of systemic arterial blood pressure by vasopressin; positive regulation of vasoconstriction; suckling behavior; response to amphetamine; positive regulation of cytosolic calcium ion concentration; heart development; female…	oxytocin receptor activity; vasopressin receptor activity; G-protein coupled receptor activity; signal transducer activity; peptide binding; peptide hormone binding	integral component of membrane; membrane; plasma membrane; intracellular; integral component of plasma membrane; microvillus; cell-cell adherens junction; apical plasma membrane	2.49561	5.63965	8.73003e-15	1.94711e-13	YES	YES
ENSMUSG00000027416	Otor	otoraplin	2	143078473	143081713	protein_coding	cartilage condensation	protein binding	Golgi apparatus; extracellular region	3.76323	13.5783	2.45958e-09	3.01215e-08	NO	YES
ENSMUSG00000062372	Otof	otoferlin isoform 3	5	30367062	30461932	protein_coding	synaptic vesicle exocytosis	calcium ion binding	integral component of membrane; membrane; presynapse; synapse	2.07457	4.21219	1.89961e-05	0.000127813	YES	YES
ENSMUSG00000028587	Orc1	Origin recognition complex subunit 1	4	108579423	108614833	protein_coding	DNA replication	ATP binding; chromatin binding; DNA binding; nucleotide binding	nucleus; cytosol; plasma membrane; nucleolus; nuclear chromosome, telomeric region; origin recognition complex; nuclear origin of replication recognition complex	1.46648	2.76348	2.16676e-07	2.05267e-06	NO	NO
ENSMUSG00000047352	Olfr976		9	39954139	39961133	protein_coding	G-protein coupled receptor signaling pathway; signal transduction; sensory perception of smell; response to stimulus; detection of chemical stimulus involved in sensory perception of smell	G-protein coupled receptor activity; olfactory receptor activity; signal transducer activity	integral component of membrane; membrane; plasma membrane	2.46519	5.52198	4.42561e-08	4.60228e-07	NO	NO
ENSMUSG00000046618	Olfml2a	olfactomedin-like 2A	2	38931978	38963753	protein_coding	extracellular matrix organization	protein homodimerization activity; extracellular matrix binding	extracellular region; proteinaceous extracellular matrix	1.01688	2.02354	3.39302e-06	2.63654e-05	YES	YES
ENSMUSG00000072980	Oip5	Protein Mis18-beta	2	119609512	119618469	protein_coding	cell cycle; cell division; chromosome segregation; CENP-A containing nucleosome assembly	metal ion binding; identical protein binding	nucleus; nucleoplasm; cytosol; chromosome; nuclear speck; chromosome, centromeric region; chromatin; chromocenter; Cajal body	1.15547	2.22757	5.95893e-08	6.05876e-07	NO	NO
ENSMUSG00000074366	Obox5		7	15750131	15759800	protein_coding	regulation of transcription, DNA-templated	DNA binding; sequence-specific DNA binding	nucleus	2.70582	6.5243	1.77261e-12	3.084e-11	NO	NO
ENSMUSG00000074369	Obox2		7	15388721	15398545	protein_coding				3.6644	12.6793	2.81278e-22	1.29612e-20	NO	NO
ENSMUSG00000032014	Oaf	Out at first protein homolog	9	43221235	43239911	protein_coding				1.35271	2.55392	2.22118e-19	7.90268e-18	YES	YES
ENSMUSG00000027306	Nusap1	Nucleolar and spindle-associated protein 1	2	119618298	119651244	protein_coding	microtubule cytoskeleton organization; mitotic cytokinesis; establishment of mitotic spindle localization; cell cycle; cell division; mitotic chromosome condensation; mitotic sister chromatid segregation; positive regulation of mitotic nuclear division	DNA binding; microtubule binding	microtubule; spindle; nucleus; cytoplasm; chromosome; cytoskeleton; nucleolus; spindle microtubule	1.67675	3.19707	6.48442e-24	3.4196e-22	NO	NO
ENSMUSG00000026683	Nuf2	Mus musculus NUF2, NDC80 kinetochore complex component (Nuf2), transcript variant 2, mRNA.	1	169497934	169531464	protein_coding	mitotic cell cycle; cell cycle; cell division; attachment of spindle microtubules to kinetochore		chromosome, centromeric region; nucleus; chromosome; kinetochore; Ndc80 complex; condensed chromosome kinetochore	1.81005	3.50654	2.90438e-28	2.2162e-26	YES	YES
ENSMUSG00000062510	Nsl1	NSL1, MIS12 kinetochore complex component	1	191063012	191086474	protein_coding	mitotic sister chromatid segregation		kinetochore; MIS12/MIND type complex; condensed chromosome kinetochore; nucleoplasm; nuclear speck	1.43881	2.71098	4.4551e-14	9.2014e-13	NO	YES
ENSMUSG00000024109	Nrxn1	Neurexin-1	17	90033631	91093071	protein_coding	cell adhesion; positive regulation of gene expression; negative regulation of gene expression; synapse assembly; positive regulation of protein kinase B signaling; positive regulation of peptidyl-serine phosphorylation; neuron projection development; positive regulation of synapse assembly; chemical synaptic transmission; social behavior; learning; adult behavior; neurotransmitter secretion; neur…	metal ion binding; protein binding; calcium ion binding; calcium channel regulator activity; type 1 fibroblast growth factor receptor binding; acetylcholine receptor binding; cell adhesion molecule binding; neuroligin family protein binding; transmembrane signaling receptor activity; calcium-dependent protein binding	integral component of membrane; membrane; plasma membrane; cell surface; cell junction; synapse; nucleolus; presynaptic membrane; endoplasmic reticulum; vesicle; nuclear membrane; neuronal cell body; excitatory synapse; endocytic vesicle; axonal growth cone; inhibitory synapse	1.67203	3.18662	0.00112883	0.00495161	YES	YES
ENSMUSG00000039114	Nrn1	Neuritin	13	36725361	36735131	protein_coding	nervous system development; axonogenesis; neuron projection extension	protein homodimerization activity; protein heterodimerization activity	membrane; integral component of membrane; extracellular space; plasma membrane; cell junction; synapse; anchored component of membrane; anchored component of plasma membrane; AMPA glutamate receptor complex	2.62624	6.17417	1.05129e-05	7.43831e-05	YES	YES
ENSMUSG00000001520	Nrip2	Nuclear receptor-interacting protein 2	6	128399296	128416427	protein_coding	proteolysis; regulation of transcription, DNA-templated; transcription, DNA-templated; negative regulation of transcription from RNA polymerase II promoter; Notch signaling pathway	aspartic-type endopeptidase activity; protein binding	nucleus; cytoplasm	1.27836	2.42562	9.65617e-07	8.2074e-06	YES	YES
ENSMUSG00000026398	Nr5a2	Nuclear receptor subfamily 5 group A member 2	1	136842571	136960448	protein_coding	regulation of transcription, DNA-templated; steroid hormone mediated signaling pathway; positive regulation of transcription from RNA polymerase II promoter; transcription from RNA polymerase II promoter; transcription, DNA-templated; positive regulation of transcription, DNA-templated; intracellular receptor signaling pathway; cholesterol homeostasis; positive regulation of viral genome replicat…	DNA binding; steroid hormone receptor activity; zinc ion binding; DNA binding transcription factor activity; sequence-specific DNA binding; metal ion binding; lipid binding; transcription regulatory region DNA binding; RNA polymerase II proximal promoter sequence-specific DNA binding; transcriptional activator activity, RNA polymerase II proximal promoter sequence-specific DNA binding; phospholip…	nucleus; cytoplasm; cytosol; RNA polymerase II transcription factor complex	1.94832	3.85925	0.00100364	0.00447191	YES	YES
ENSMUSG00000036437	Npy1r	Mus musculus neuropeptide Y receptor Y1 (Npy1r), transcript variant 2, mRNA.	8	66697192	66706792	protein_coding	G-protein coupled receptor signaling pathway; signal transduction; neuropeptide signaling pathway; glucose metabolic process; locomotory behavior; feeding behavior; sensory perception of pain; regulation of multicellular organism growth; chemical synaptic transmission; outflow tract morphogenesis; regulation of blood pressure	G-protein coupled receptor activity; neuropeptide Y receptor activity; signal transducer activity; peptide YY receptor activity; pancreatic polypeptide receptor activity	integral component of membrane; membrane; plasma membrane	1.68194	3.20859	9.65542e-05	0.000557908	YES	YES
ENSMUSG00000020826	Nos2	Nitric oxide synthase, inducible	11	78920787	78960254	protein_coding	oxidation-reduction process; nitric oxide biosynthetic process; negative regulation of gene expression; defense response to bacterium; cellular response to interferon-gamma; cellular response to lipopolysaccharide; response to hypoxia; inflammatory response; superoxide metabolic process; circadian rhythm; regulation of cell proliferation; cellular response to drug; cellular response to organic cy…	oxidoreductase activity; flavin adenine dinucleotide binding; FMN binding; iron ion binding; heme binding; NADP binding; calmodulin binding; nitric-oxide synthase activity; metal ion binding; protein binding; receptor binding; protein homodimerization activity; NADPH-hemoprotein reductase activity; tetrahydrobiopterin binding; arginine binding	perinuclear region of cytoplasm; cytosol; cytoplasm; intracellular; peroxisome; cortical cytoskeleton	3.14169	8.82558	5.45102e-33	5.85331e-31	YES	YES
ENSMUSG00000067786	Nnat	Neuronatin	2	157560078	157562522	protein_coding	brain development; multicellular organism development; regulation of protein localization; response to glucose; positive regulation of insulin secretion		membrane; integral component of membrane; cytoplasm	2.57889	5.97478	4.18488e-09	4.99304e-08	NO	NO
ENSMUSG00000067219	Nipal1	Magnesium transporter NIPA3	5	72647795	72671078	protein_coding	magnesium ion transport; ion transport; magnesium ion transmembrane transport	magnesium ion transmembrane transporter activity	integral component of membrane; membrane	3.0346	8.19421	4.59535e-46	1.14792e-43	YES	YES
ENSMUSG00000036902	Neto2	Mus musculus neuropilin (NRP) and tolloid (TLL)-like 2 (Neto2), transcript variant 1, mRNA.	8	85636588	85700924	protein_coding	regulation of kainate selective glutamate receptor activity	protein binding; ionotropic glutamate receptor binding	membrane; integral component of membrane; plasma membrane; synapse; postsynaptic density	2.30261	4.93349	7.80188e-14	1.57571e-12	YES	YES
ENSMUSG00000026622	Nek2	Serine/threonine-protein kinase Nek2	1	191821444	191833050	protein_coding	protein phosphorylation; phosphorylation; cell cycle; cell division; negative regulation of DNA binding; mitotic spindle assembly; meiotic cell cycle; chromosome segregation; blastocyst development; protein autophosphorylation; positive regulation of telomere maintenance via telomerase; positive regulation of telomerase activity; positive regulation of telomere capping; regulation of mitotic cent…	ATP binding; protein kinase activity; transferase activity; metal ion binding; protein binding; nucleotide binding; kinase activity; protein serine/threonine kinase activity; protein phosphatase binding	nucleus; nucleoplasm; cytoplasm; chromosome; cytoskeleton; microtubule; chromosome, centromeric region; nucleolus; centrosome; condensed nuclear chromosome; microtubule organizing center; spindle pole; midbody; kinetochore; condensed chromosome kinetochore; macromolecular complex	1.45911	2.74938	2.96378e-11	4.50279e-10	YES	YES
ENSMUSG00000039396	Neil3	Endonuclease 8-like 3	8	53586867	53639065	protein_coding	DNA repair; nucleotide-excision repair; base-excision repair; metabolic process; cellular response to DNA damage stimulus	DNA binding; zinc ion binding; DNA-(apurinic or apyrimidinic site) lyase activity; hydrolase activity, hydrolyzing N-glycosyl compounds; damaged DNA binding; nucleic acid binding; metal ion binding; hydrolase activity; hydrolase activity, acting on glycosyl bonds; catalytic activity; single-stranded DNA binding; lyase activity; class I DNA-(apurinic or apyrimidinic site) lyase activity; class III…	nucleus; nucleoplasm	2.46975	5.5395	3.44612e-38	5.17594e-36	YES	YES
ENSMUSG00000040280	Ndufa4l2	NADH dehydrogenase	10	127514967	127517154	protein_coding	electron transport chain; hydrogen ion transmembrane transport	cytochrome-c oxidase activity	mitochondrial respiratory chain complex IV	1.00698	2.0097	8.60133e-05	0.00050184	YES	YES
ENSMUSG00000024056	Ndc80	Kinetochore	17	71496100	71526857	protein_coding	cell cycle; cell division; metaphase plate congression; chromosome segregation; establishment of mitotic spindle orientation; positive regulation of mitotic cell cycle spindle assembly checkpoint; mitotic sister chromatid segregation; mitotic spindle organization; attachment of mitotic spindle microtubules to kinetochore; attachment of spindle microtubules to kinetochore; kinetochore organization…	protein binding; identical protein binding; structural constituent of cytoskeleton	nucleus; nucleoplasm; chromosome; chromosome, centromeric region; centrosome; kinetochore; condensed chromosome kinetochore; condensed nuclear chromosome outer kinetochore; condensed nuclear chromosome kinetochore; Ndc80 complex	1.67893	3.2019	5.60183e-13	1.02575e-11	NO	NO
ENSMUSG00000034906	Ncaph	non-SMC condensin I complex, subunit H	2	127103809	127133954	protein_coding	mitotic chromosome condensation; cell cycle; chromosome condensation; cell division; meiotic chromosome condensation; meiotic chromosome segregation; positive regulation of DNA topoisomerase (ATP-hydrolyzing) activity	DNA topoisomerase binding; DNA topoisomerase (ATP-hydrolyzing) activator activity	condensin complex; nucleus; cytosol; cytoplasm; chromosome; nuclear condensin complex	1.3986	2.63645	4.06123e-18	1.28674e-16	YES	YES
ENSMUSG00000015880	Ncapg	non-SMC condensin I complex subunit G	5	45669919	45700546	protein_coding	mitotic chromosome condensation	binding	condensin complex; cytoplasm; condensed chromosome; condensed chromosome, centromeric region	2.0975	4.27968	8.41609e-37	1.16118e-34	YES	YES
ENSMUSG00000055430	Nap1l5	Nucleosome assembly protein 1-like 5	6	58905233	58907076	protein_coding	nucleosome assembly		nucleus	1.4773	2.78428	4.72827e-08	4.89344e-07	YES	YES
ENSMUSG00000082229	Nap1l2	Nucleosome assembly protein 1-like 2	X	103184176	103186640	protein_coding	nucleosome assembly; positive regulation of neuron differentiation; positive regulation of histone acetylation; positive regulation of histone H3-K14 acetylation; positive regulation of histone H3-K9 acetylation; regulation of stem cell division	chromatin binding; histone binding; protein binding	nucleus	2.28693	4.88016	9.66345e-12	1.55473e-10	NO	NO
ENSMUSG00000072437	Nanos1	Nanos homolog 1	19	60755987	60759913	protein_coding	cell migration; negative regulation of translation; regulation of cell growth; posttranscriptional regulation of gene expression; regulation of translation; tissue homeostasis; epithelial cell migration; positive regulation of nuclear-transcribed mRNA catabolic process, deadenylation-dependent decay; cerebellar neuron development	zinc ion binding; RNA binding; metal ion binding; translation repressor activity	perinuclear region of cytoplasm; cytoplasm	1.00557	2.00773	0.00395638	0.0147931	YES	NO
ENSMUSG00000054999	Naaladl1	N-acetylated-alpha-linked acidic dipeptidase-like protein	19	6105782	6115792	protein_coding	metabolic process; proteolysis	metal ion binding; hydrolase activity; catalytic activity; peptidase activity; metallopeptidase activity; carboxypeptidase activity; dipeptidase activity	membrane; integral component of membrane; plasma membrane; apical plasma membrane	1.91194	3.76316	0.000110791	0.000631709	NO	NO
ENSMUSG00000046000	Naa11	N-alpha-acetyltransferase 11	5	97382198	97392379	protein_coding	N-terminal protein amino acid acetylation; internal protein amino acid acetylation; N-terminal peptidyl-serine acetylation; N-terminal peptidyl-glutamic acid acetylation	N-acetyltransferase activity; transferase activity; transferase activity, transferring acyl groups; peptide alpha-N-acetyltransferase activity; peptide-serine-N-acetyltransferase activity; peptide-glutamate-N-acetyltransferase activity	nucleus; cytoplasm; cytosolic ribosome; NatA complex	1.76155	3.39061	0.000581605	0.00276262	NO	YES
ENSMUSG00000020542	Myocd	Myocardin	11	65176561	65269989	protein_coding	positive regulation of cardiac muscle cell differentiation; positive regulation of gene expression; negative regulation of vascular smooth muscle cell proliferation; negative regulation of vascular associated smooth muscle cell migration; positive regulation of transcription from RNA polymerase II promoter; positive regulation of transforming growth factor beta receptor signaling pathway; regulat…	transcription coactivator activity; protein binding; transcriptional activator activity, RNA polymerase II proximal promoter sequence-specific DNA binding; transcriptional activator activity, RNA polymerase II transcription regulatory region sequence-specific DNA binding; transcription factor binding; RNA polymerase II transcription coactivator activity; histone deacetylase binding; transcription…	nucleus; nuclear speck; nuclear chromatin; SRF-myogenin-E12 complex	2.57304	5.95062	9.99085e-17	2.70345e-15	YES	YES
ENSMUSG00000026697	Myoc	myocilin	1	162639155	162649693	protein_coding	positive regulation of cell migration; regulation of stress fiber assembly; regulation of cell-matrix adhesion; positive regulation of phosphatidylinositol 3-kinase signaling; positive regulation of protein kinase B signaling; negative regulation of cell-matrix adhesion; neuron projection development; positive regulation of stress fiber assembly; bone development; negative regulation of stress fi…	protein binding; metal ion binding; frizzled binding; fibronectin binding; receptor tyrosine kinase binding; myosin light chain binding	extracellular space; membrane; Golgi apparatus; cytoplasmic vesicle; proteinaceous extracellular matrix; cell projection; extracellular region; extracellular matrix; mitochondrion; node of Ranvier; mitochondrial inner membrane; endoplasmic reticulum; cilium; mitochondrial outer membrane; mitochondrial intermembrane space; extracellular exosome; rough endoplasmic reticulum	1.79899	3.47975	3.47933e-06	2.6939e-05	YES	YES
ENSMUSG00000033590	Myo5c	myosin VC	9	75232020	75305451	protein_coding	microtubule-based movement; establishment of secretory granule localization	ATP binding; protein binding; motor activity; microtubule motor activity; nucleotide binding; microtubule binding; actin binding; actin filament binding	myosin complex; secretory granule	2.95652	7.76251	4.27654e-62	2.53716e-59	YES	YES
ENSMUSG00000032220	Myo1e	Unconventional myosin-Ie	9	70207350	70399766	protein_coding	microtubule-based movement; in utero embryonic development; vasculogenesis; kidney development; nitrogen compound metabolic process; hemopoiesis; platelet-derived growth factor receptor signaling pathway; post-embryonic hemopoiesis; endocytosis; glomerular filtration; glomerular basement membrane development; glomerular visceral epithelial cell development	ATP binding; microtubule motor activity; microtubule binding; actin binding; motor activity; protein binding; nucleotide binding; lipid binding; calmodulin binding; actin filament binding; phosphatidylinositol binding; ATPase activity, coupled	myosin complex; cytoplasm; cell junction; cytoplasmic vesicle; cytoskeleton; adherens junction; clathrin-coated endocytic vesicle; brush border; cell-cell junction; clathrin-coated vesicle	1.00228	2.00317	8.18993e-13	1.47127e-11	YES	YES
ENSMUSG00000074652	Myh7b	Myosin-7B	2	155611212	155634307	protein_coding	microtubule-based movement	ATP binding; protein binding; actin filament binding; motor activity; microtubule motor activity; nucleotide binding; microtubule binding; actin binding	myosin complex; membrane; myosin filament; cardiac myofibril	2.35981	5.13301	0.000164256	0.000902725	NO	NO
ENSMUSG00000000435	Myf5	Myogenic factor 5	10	107482908	107486134	protein_coding	regulation of transcription, DNA-templated; muscle organ development; transcription from RNA polymerase II promoter; multicellular organism development; transcription, DNA-templated; positive regulation of transcription from RNA polymerase II promoter; skeletal muscle cell differentiation; cell differentiation; ossification; somitogenesis; camera-type eye development; extracellular matrix organiz…	DNA binding; protein dimerization activity; transcriptional activator activity, RNA polymerase II transcription regulatory region sequence-specific DNA binding; sequence-specific DNA binding; RNA polymerase II proximal promoter sequence-specific DNA binding; transcription factor activity, RNA polymerase II distal enhancer sequence-specific binding	nucleus; nucleoplasm	2.89639	7.4456	2.02011e-08	2.21122e-07	YES	YES
ENSMUSG00000028654	Mycl	Protein L-Myc	4	122995652	123002485	protein_coding	regulation of transcription, DNA-templated; regulation of inner ear auditory receptor cell differentiation	DNA binding transcription factor activity; protein dimerization activity; DNA binding; protein binding	nucleus	3.3212	9.99497	1.9769e-57	8.37746e-55	YES	YES
ENSMUSG00000017861	Mybl2	Myb-related protein B	2	163054687	163084688	protein_coding	regulation of transcription, DNA-templated; transcription from RNA polymerase II promoter; transcription, DNA-templated; positive regulation of transcription from RNA polymerase II promoter; mitotic spindle assembly; cell differentiation; cellular response to leukemia inhibitory factor; regulation of transcription from RNA polymerase II promoter; positive regulation of neuron apoptotic process	DNA binding; RNA polymerase II proximal promoter sequence-specific DNA binding; transcriptional activator activity, RNA polymerase II proximal promoter sequence-specific DNA binding; RNA polymerase II transcription factor activity, sequence-specific DNA binding; sequence-specific DNA binding; transcription regulatory region DNA binding; transcription factor activity, RNA polymerase II transcripti…	nucleus; nucleoplasm; Myb complex	1.45375	2.7392	2.19053e-14	4.70438e-13	NO	NO
ENSMUSG00000021485	Mxd3	Max dimerization protein 3	13	55325168	55329823	protein_coding	regulation of transcription, DNA-templated; transcription, DNA-templated; negative regulation of transcription, DNA-templated; negative regulation of transcription from RNA polymerase II promoter	protein dimerization activity; DNA binding; protein binding; RNA polymerase II regulatory region sequence-specific DNA binding; transcriptional repressor activity, RNA polymerase II transcription regulatory region sequence-specific DNA binding	nucleus; RNA polymerase II transcription factor complex	1.47413	2.77816	1.71829e-07	1.64489e-06	YES	YES
ENSMUSG00000006517	Mvd	mevalonate (diphospho) decarboxylase	8	122433601	122443422	protein_coding	isoprenoid biosynthetic process; isopentenyl diphosphate biosynthetic process, mevalonate pathway; lipid metabolic process; steroid metabolic process; cholesterol metabolic process; steroid biosynthetic process; positive regulation of cell proliferation; cholesterol biosynthetic process; sterol biosynthetic process	ATP binding; carboxy-lyase activity; diphosphomevalonate decarboxylase activity; nucleotide binding; protein homodimerization activity; lyase activity; Hsp70 protein binding	cytosol	1.73889	3.33778	1.83415e-06	1.48816e-05	YES	YES
ENSMUSG00000019992	Mtfr2	Mitochondrial fission regulator 2	10	20347770	20361304	protein_coding	mitochondrion organization; mitochondrial fission; aerobic respiration		mitochondrion	1.44822	2.72871	2.92243e-07	2.70907e-06	YES	YES
ENSMUSG00000039395	Mreg	Melanoregulin	1	72159442	72212307	protein_coding	melanosome transport; pigmentation; developmental pigmentation; melanocyte differentiation	protein binding	melanosome; membrane; plasma membrane; apical plasma membrane	1.16478	2.24198	0.00185292	0.00763227	YES	YES
ENSMUSG00000016386	Mpped2	Metallophosphoesterase MPPED2	2	106693269	106868356	protein_coding		hydrolase activity; metal ion binding		2.26881	4.81925	2.27068e-15	5.35642e-14	YES	YES
ENSMUSG00000028226	Mmp16	Matrix metalloproteinase-16	4	17852893	18119145	protein_coding	proteolysis; ossification; protein processing; bone development; embryonic cranial skeleton morphogenesis; collagen catabolic process; chondrocyte proliferation; endochondral ossification; craniofacial suture morphogenesis	zinc ion binding; metal ion binding; hydrolase activity; peptidase activity; metallopeptidase activity; metalloendopeptidase activity; metalloaminopeptidase activity	extracellular matrix; membrane; integral component of membrane; plasma membrane; integral component of plasma membrane	1.88726	3.69931	1.24364e-13	2.44515e-12	YES	YES
ENSMUSG00000058183	Mmel1	membrane metallo-endopeptidase-like 1	4	154869585	154895528	protein_coding	proteolysis	metalloendopeptidase activity; metallopeptidase activity	membrane; integral component of membrane	2.66569	6.34532	7.24864e-05	0.000429507	YES	YES
ENSMUSG00000031004	Mki67	Proliferation marker protein Ki-67	7	135689784	135716361	protein_coding	cell cycle; regulation of mitotic nuclear division; cell proliferation; meiotic cell cycle; regulation of chromosome segregation; hepatocyte proliferation; regulation of chromatin organization; cholangiocyte proliferation	protein binding; DNA binding; nucleotide binding; ATP binding; protein C-terminus binding	nucleus; nuclear body; cytoplasm; chromosome; nucleolus; condensed chromosome; chromosome, centromeric region	2.06648	4.18864	1.115e-34	1.32965e-32	YES	NO
ENSMUSG00000047534	Mis18bp1	Mis18-binding protein 1	12	65132734	65172604	protein_coding	cell cycle; cell division	DNA binding; protein binding	nucleus; chromosome; chromosome, centromeric region; condensed nuclear chromosome kinetochore	1.72888	3.31471	5.06046e-12	8.42144e-11	YES	YES
ENSMUSG00000074604	Mgst2	microsomal glutathione S-transferase 2	3	51660360	51682677	protein_coding	leukotriene metabolic process; positive regulation of catalytic activity; cellular oxidant detoxification; lipid metabolic process; glutathione biosynthetic process; leukotriene biosynthetic process; membrane lipid catabolic process	enzyme activator activity; transferase activity; glutathione transferase activity; leukotriene-C4 synthase activity; glutathione peroxidase activity	integral component of membrane; membrane; plasma membrane; intracellular membrane-bounded organelle; endoplasmic reticulum; nuclear envelope	2.40487	5.29587	6.42785e-12	1.0571e-10	YES	YES
ENSMUSG00000060572	Mfap2	microfibril associated protein 2	4	141010418	141015984	protein_coding	embryonic eye morphogenesis; post-embryonic eye morphogenesis		microfibril	1.25394	2.38491	1.41235e-14	3.08909e-13	YES	YES
ENSMUSG00000047343	Mettl21c	Protein-lysine methyltransferase METTL21C	1	44009408	44020034	protein_coding	methylation; protein methylation; regulation of release of sequestered calcium ion into cytosol by sarcoplasmic reticulum; skeletal muscle tissue development; peptidyl-lysine methylation; hormone-mediated apoptotic signaling pathway; cellular response to dexamethasone stimulus	transferase activity; methyltransferase activity; protein-lysine N-methyltransferase activity; heat shock protein binding	nucleus; macromolecular complex	2.03719	4.10444	7.90138e-07	6.82591e-06	NO	NO
ENSMUSG00000035683	Melk	Maternal embryonic leucine zipper kinase	4	44300876	44364675	protein_coding	protein phosphorylation; phosphorylation; cell cycle; apoptotic process; hemopoiesis; cell proliferation; protein autophosphorylation; positive regulation of apoptotic process; intrinsic apoptotic signaling pathway in response to oxidative stress; peptidyl-tyrosine phosphorylation; neural precursor cell proliferation	ATP binding; protein serine/threonine kinase activity; protein kinase activity; transferase activity; nucleotide binding; kinase activity; non-membrane spanning protein tyrosine kinase activity; lipid binding; protein binding; calcium ion binding	membrane; plasma membrane; cytoplasm; nucleus; cell cortex	1.6656	3.17245	6.32863e-14	1.28845e-12	NO	YES
ENSMUSG00000032717	Mdfi	MyoD family inhibitor	17	47815328	47834691	protein_coding	multicellular organism development; cell differentiation; embryonic skeletal system morphogenesis; trophoblast giant cell differentiation	protein binding; identical protein binding	nucleus; cytoplasm	1.71729	3.28817	1.62641e-15	3.88685e-14	YES	YES
ENSMUSG00000021596	Mctp1	Multiple C2 and transmembrane domain-containing protein 1	13	76384535	77031810	protein_coding		calcium ion binding	membrane; integral component of membrane; cell junction; synapse; cytoplasmic vesicle; endoplasmic reticulum; endoplasmic reticulum membrane; endosome; recycling endosome; synaptic vesicle membrane	1.21529	2.32188	3.64922e-12	6.17686e-11	YES	YES
ENSMUSG00000046101	Mcmdc2	Minichromosome maintenance domain-containing protein 2	1	9908638	9942085	protein_coding	spermatogenesis; DNA repair; cellular response to DNA damage stimulus; DNA replication initiation; synaptonemal complex assembly; meiotic cell cycle; meiotic recombination nodule assembly; late meiotic recombination nodule assembly; oogenesis; double-strand break repair involved in meiotic recombination	ATP binding; DNA binding		1.38261	2.60739	0.0161328	0.048671	NO	NO
ENSMUSG00000005410	Mcm5	minichromosome maintenance complex component 5	8	75109569	75128439	protein_coding	DNA replication; DNA replication initiation; DNA duplex unwinding; cell division	DNA binding; ATP binding; chromatin binding; DNA helicase activity; DNA replication origin binding; hydrolase activity; nucleotide binding; helicase activity	nucleus; MCM complex; nucleoplasm	1.24003	2.36203	5.46811e-18	1.70294e-16	YES	YES
ENSMUSG00000026669	Mcm10	minichromosome maintenance 10 replication initiation factor	2	4989714	5012791	protein_coding	DNA replication; cellular response to DNA damage stimulus; cell proliferation; DNA replication initiation	metal ion binding; DNA binding; identical protein binding; enzyme binding; single-stranded DNA binding; DNA replication origin binding	nucleus; nucleolus; replication fork protection complex	1.95742	3.88366	7.8086e-25	4.50866e-23	YES	NO
ENSMUSG00000031442	Mcf2l	MCF.2 cell line derived transforming sequence like	8	12873806	13020905	protein_coding	regulation of Rho protein signal transduction; intracellular signal transduction; regulation of molecular function	protein binding; Rho guanyl-nucleotide exchange factor activity; guanyl-nucleotide exchange factor activity; phosphatidylinositol binding	intracellular	1.12359	2.17888	2.26071e-07	2.134e-06	YES	NO
ENSMUSG00000036109	Mbnl3	muscleblind like splicing factor 3	X	51117269	51206532	protein_coding	multicellular organism development; mRNA processing; RNA splicing; negative regulation of myoblast differentiation; regulation of RNA splicing	metal ion binding	nucleus; cytoplasm	1.40311	2.64471	1.85913e-05	0.000125267	NO	YES
ENSMUSG00000026779	Mastl	microtubule associated serine/threonine kinase-like	2	23115606	23156024	protein_coding	protein phosphorylation; phosphorylation; cellular response to DNA damage stimulus; intracellular signal transduction; cell cycle; cell division; mitotic cell cycle; negative regulation of phosphoprotein phosphatase activity; regulation of cell cycle; G2/M transition of mitotic cell cycle; peptidyl-serine phosphorylation; female meiosis II; positive regulation of ubiquitin-protein ligase activity…	ATP binding; protein serine/threonine kinase activity; protein kinase activity; transferase activity; nucleotide binding; kinase activity; protein phosphatase 2A binding	nucleus; nucleoplasm; cytoplasm; cytoskeleton; centrosome; microtubule organizing center; cleavage furrow	1.47139	2.7729	1.05461e-16	2.84398e-15	NO	NO
ENSMUSG00000026620	Mark1	Serine/threonine-protein kinase MARK1	1	184896789	184999570	protein_coding	protein phosphorylation; microtubule cytoskeleton organization; establishment of cell polarity; Wnt signaling pathway; neuron migration; phosphorylation; intracellular signal transduction; cytoskeleton organization	ATP binding; protein serine/threonine kinase activity; protein kinase activity; transferase activity; metal ion binding; nucleotide binding; kinase activity; lipid binding; magnesium ion binding; phosphatidic acid binding; phosphatidylinositol-4,5-bisphosphate binding; phosphatidylserine binding; tau-protein kinase activity	membrane; plasma membrane; cytoplasm; cytoskeleton	1.4084	2.65443	6.93391e-09	8.07799e-08	YES	YES
ENSMUSG00000046709	Mapk10	mitogen-activated protein kinase 10 isoform 1x	5	102907948	103211334	protein_coding	protein phosphorylation; phosphorylation; MAPK cascade	ATP binding; protein kinase activity; MAP kinase activity; transferase activity; nucleotide binding; kinase activity; protein serine/threonine kinase activity	intracellular	1.20999	2.31336	5.88992e-06	4.3775e-05	YES	YES
ENSMUSG00000015222	Map2	Microtubule-associated protein 2	1	66175273	66442583	protein_coding	microtubule bundle formation; central nervous system neuron development; cellular response to organic substance; regulation of axonogenesis; dendrite development; axonogenesis; establishment of cell polarity; neuron projection development; dendrite morphogenesis	tubulin binding; protein binding; calmodulin binding; microtubule binding; dystroglycan binding; cytoskeletal regulatory protein binding	cytoplasm; cytoskeleton; microtubule; cytosol; cell projection; intracellular; nucleolus; nuclear periphery; dendrite; cell body; neuron projection; neuronal cell body; dendritic shaft; postsynaptic density; microtubule associated complex; CA3 pyramidal cell dendrite	1.102	2.14652	0.0100664	0.0326569	YES	YES
ENSMUSG00000033105	Lss	lanosterol synthase	10	76531588	76557138	protein_coding	lipid metabolic process; steroid biosynthetic process; regulation of protein stability; cholesterol biosynthetic process	intramolecular transferase activity; isomerase activity; lanosterol synthase activity	membrane; endoplasmic reticulum; endoplasmic reticulum membrane; lipid droplet	1.03115	2.04366	0.00161339	0.00677054	NO	NO
ENSMUSG00000042846	Lrrtm3	Leucine-rich repeat transmembrane neuronal protein 3	10	63928472	64090277	protein_coding	cytokine-mediated signaling pathway; positive regulation of synapse assembly; negative regulation of protein kinase activity; negative regulation of JAK-STAT cascade; positive regulation of amyloid-beta formation	protein binding; protein kinase inhibitor activity	membrane; integral component of membrane; plasma membrane; cell junction; synapse; postsynaptic membrane; cytoplasm	1.29341	2.45106	6.94461e-05	0.000413973	YES	YES
ENSMUSG00000036295	Lrrn3	Leucine-rich repeat neuronal protein 3	12	41451668	41486431	protein_coding	positive regulation of synapse assembly	protein binding	membrane; integral component of membrane; extracellular space; proteinaceous extracellular matrix	2.70415	6.51673	2.08344e-08	2.2732e-07	YES	YES
ENSMUSG00000034648	Lrrn1	Leucine-rich repeat neuronal protein 1	6	107529768	107570214	protein_coding	positive regulation of synapse assembly	protein binding	membrane; integral component of membrane; extracellular space; proteinaceous extracellular matrix	2.72	6.58874	9.26028e-12	1.49291e-10	YES	YES
ENSMUSG00000090291	Lrrc10b	leucine rich repeat containing 10B	19	10455371	10457447	protein_coding		protein binding		2.10282	4.29548	8.69218e-12	1.40323e-10	YES	YES
ENSMUSG00000034883	Lrr1	leucine rich repeat protein 1	12	69168814	69179009	protein_coding	signal transduction	protein binding; isomerase activity	cytoplasm; plasma membrane	2.28198	4.86344	1.70782e-10	2.38262e-09	YES	YES
ENSMUSG00000042793	Lgr6	Leucine-rich repeat-containing G-protein coupled receptor 6	1	134983301	135105276	protein_coding	G-protein coupled receptor signaling pathway; signal transduction; Wnt signaling pathway; positive regulation of Wnt signaling pathway; positive regulation of cell migration; tissue regeneration; bone regeneration	protein binding; G-protein coupled receptor activity; protein-hormone receptor activity; signal transducer activity	integral component of membrane; membrane; plasma membrane; vesicle	1.08108	2.11562	0.0015111	0.00638873	YES	YES
ENSMUSG00000020140	Lgr5	Leucine-rich repeat-containing G-protein coupled receptor 5	10	115450311	115587780	protein_coding	G-protein coupled receptor signaling pathway; signal transduction; inner ear development; hair follicle development; positive regulation of canonical Wnt signaling pathway; epithelial cell proliferation involved in renal tubule morphogenesis; regulation of cell proliferation; oocyte differentiation	protein binding; G-protein coupled receptor activity; protein-hormone receptor activity; signal transducer activity; transmembrane signaling receptor activity	integral component of membrane; membrane; Golgi apparatus; plasma membrane; integral component of plasma membrane; trans-Golgi network membrane	2.75764	6.76289	3.35747e-12	5.71564e-11	YES	YES
ENSMUSG00000039252	Lgi2	Leucine-rich repeat LGI family member 2	5	52533517	52566462	protein_coding		protein binding	extracellular space; extracellular region	1.68394	3.21305	9.01186e-06	6.45519e-05	YES	YES
ENSMUSG00000032193	Ldlr	Low-density lipoprotein receptor	9	21723483	21749919	protein_coding	positive regulation of gene expression; negative regulation of gene expression; positive regulation of inflammatory response; cellular response to fatty acid; lipid metabolic process; steroid metabolic process; cholesterol metabolic process; lipid transport; receptor-mediated endocytosis; regulation of protein metabolic process; positive regulation of amyloid-beta clearance; cholesterol homeostas…	protein binding; calcium ion binding; identical protein binding; protease binding; low-density lipoprotein particle binding; amyloid-beta binding; low-density lipoprotein receptor activity; very-low-density lipoprotein particle receptor activity	extracellular space; membrane; integral component of membrane; Golgi apparatus; external side of plasma membrane; plasma membrane; cell surface; endosome; early endosome; lysosome; late endosome; receptor complex; clathrin-coated pit; low-density lipoprotein particle; somatodendritic compartment; apical part of cell; basolateral plasma membrane; intracellular; sorting endosome; PCSK9-LDLR complex	1.0053	2.00737	0.000991487	0.00442524	YES	YES
ENSMUSG00000034968	Lbx2	Transcription factor LBX2	6	83086367	83088243	protein_coding	regulation of transcription, DNA-templated; transcription, DNA-templated	DNA binding	nucleus	1.10856	2.1563	0.000137757	0.000769201	YES	NO
ENSMUSG00000035775	Krt20	Keratin, type I cytoskeletal 20	11	99428403	99438150	protein_coding	intermediate filament organization; apoptotic process; cellular response to starvation; regulation of protein secretion	structural molecule activity; protein binding	intermediate filament; cytosol; cytoplasm	1.21868	2.32733	3.35826e-05	0.000214753	NO	YES
ENSMUSG00000038770	Kpna7	Importin subunit alpha-8	5	144983519	145084030	protein_coding	protein import into nucleus; protein transport; NLS-bearing protein import into nucleus	protein binding; nuclear import signal receptor activity; binding; protein transporter activity; nuclear localization sequence binding	nucleus; cytoplasm; cytosol; nucleoplasm; nuclear pore	3.24107	9.45497	5.04012e-19	1.74265e-17	YES	YES
ENSMUSG00000029414	Kntc1	Kinetochore-associated protein 1	5	123749716	123821593	protein_coding	cell cycle; cell division; mitotic cell cycle checkpoint	protein binding	nucleus; cytosol; cytoplasm; chromosome; plasma membrane; cytoskeleton; chromosome, centromeric region; actin cytoskeleton; spindle; spindle pole; kinetochore; condensed chromosome kinetochore; kinetochore microtubule; RZZ complex	2.15272	4.44666	6.98956e-29	5.62268e-27	NO	YES
ENSMUSG00000027331	Knstrn	Small kinetochore-associated protein	2	118814003	118853957	protein_coding	chromosome segregation; spindle organization; regulation of attachment of spindle microtubules to kinetochore; cell cycle; cell division; mitotic sister chromatid segregation	protein binding	kinetochore; nucleus; cytosol; microtubule cytoskeleton; cytoplasm; chromosome; cytoskeleton; microtubule; chromosome, centromeric region; spindle pole; mitotic spindle; microtubule plus-end; condensed chromosome kinetochore	1.58372	2.99741	1.12866e-27	8.14108e-26	YES	NO
ENSMUSG00000079553	Kifc1	Kinesin-like protein KIFC1	17	33875666	33890661	protein_coding	microtubule-based movement; cell cycle; cell division; mitotic spindle assembly; mitotic metaphase plate congression; vesicle transport along microtubule; negative regulation of centrosome duplication; minus-end-directed vesicle transport along microtubule	ATP binding; microtubule binding; microtubule motor activity; protein binding; nucleotide binding; ATP-dependent microtubule motor activity, minus-end-directed	nucleus; cytoplasm; cytoskeleton; microtubule; endosome; early endosome; endocytic vesicle; microtubule organizing center; spindle; spindle pole centrosome; mitotic spindle; kinesin complex	1.33831	2.52855	1.16714e-09	1.47405e-08	YES	YES
ENSMUSG00000034311	Kif4	Chromosome-associated kinesin KIF4	X	100625737	100727214	protein_coding	microtubule-based movement; mitotic cytokinesis; mitotic spindle midzone assembly	ATP binding; microtubule binding; microtubule motor activity; DNA binding; nucleotide binding; ATP-dependent microtubule motor activity, plus-end-directed	nucleus; nucleoplasm; intercellular bridge; cytoplasm; chromosome; cytoskeleton; microtubule; cytosol; midbody; kinesin complex	1.95783	3.88478	2.84978e-37	4.04959e-35	YES	YES
ENSMUSG00000028678	Kif2c	Kinesin-like protein KIF2C	4	117159639	117182639	protein_coding	microtubule-based movement; cell cycle; cell division; metaphase plate congression; chromosome segregation; regulation of chromosome segregation; mitotic metaphase plate congression; microtubule depolymerization; establishment or maintenance of microtubule cytoskeleton polarity; attachment of mitotic spindle microtubules to kinetochore	ATP binding; microtubule binding; microtubule motor activity; nucleotide binding; ATPase activity; microtubule plus-end binding; motor activity	nucleus; microtubule cytoskeleton; cytoplasm; chromosome; cytoskeleton; microtubule; chromosome, centromeric region; kinesin complex; microtubule plus-end; kinetochore; condensed chromosome kinetochore; cytoplasmic microtubule	1.11898	2.17193	5.28885e-09	6.23495e-08	YES	YES
ENSMUSG00000032254	Kif23	Kinesin-like protein KIF23	9	61915905	61946774	protein_coding	microtubule-based movement; cytokinesis; plus-end-directed vesicle transport along microtubule; actomyosin contractile ring assembly; cell cycle; cell division; positive regulation of cytokinesis; mitotic cytokinesis; mitotic spindle midzone assembly	ATP binding; microtubule binding; microtubule motor activity; nucleotide binding; ATPase activity; motor activity	nucleus; nucleoplasm; intercellular bridge; cytoplasm; cytoskeleton; microtubule; centrosome; spindle; midbody; mitotic spindle; Flemming body; kinesin complex; centralspindlin complex	1.3398	2.53116	2.04972e-13	3.92274e-12	YES	YES
ENSMUSG00000030677	Kif22	Kinesin-like protein KIF22	7	127027729	127042471	protein_coding	DNA repair; microtubule-based movement; metaphase plate congression; mitotic metaphase plate congression; sister chromatid cohesion	DNA binding; microtubule motor activity; ATP binding; microtubule binding; nucleotide binding; ATPase activity; motor activity	nucleus; cytosol; cytoplasm; cytoskeleton; microtubule; nuclear speck; chromatin; mitotic spindle; kinesin complex; spindle	1.59146	3.01354	3.19379e-16	8.20258e-15	NO	NO
ENSMUSG00000024795	Kif20b	Kinesin-like protein KIF20B	19	34922361	34975745	protein_coding	microtubule-based movement; regulation of mitotic nuclear division; cell cycle; cell division; regulation of establishment of protein localization; neuron projection morphogenesis; neural tube closure; positive regulation of intracellular protein transport; positive regulation of cell proliferation; positive regulation of cytokinesis; regulation of establishment of cell polarity; positive regulat…	ATP binding; microtubule binding; microtubule motor activity; protein binding; nucleotide binding; protein homodimerization activity; ATP-dependent microtubule motor activity, plus-end-directed; ATPase activity; WW domain binding; motor activity	nucleus; nucleoplasm; cytoplasm; cytoskeleton; growth cone; cell projection; axon; microtubule; nucleolus; contractile ring; centrosome; microtubule organizing center; spindle; midbody; perinuclear region of cytoplasm; spindle pole; mitotic spindle pole; microtubule cytoskeleton; kinesin complex; mitotic spindle midzone; spindle midzone	1.18482	2.27335	3.86847e-10	5.18366e-09	YES	YES
ENSMUSG00000003779	Kif20a	Kinesin-like protein KIF20A	18	34624624	34633265	protein_coding	microtubule-based movement; cytokinesis; protein transport; microtubule bundle formation; regulation of cytokinesis; mitotic cytokinesis; cell separation after cytokinesis	ATP binding; microtubule binding; microtubule motor activity; nucleotide binding; protein kinase binding; ATPase activity	microtubule; Golgi apparatus; nucleoplasm; intercellular bridge; cytoplasm; cytoskeleton; spindle; midbody; kinesin complex; cleavage furrow	1.38863	2.61829	5.64064e-28	4.15708e-26	YES	NO
ENSMUSG00000051378	Kif18b	Kinesin-like protein KIF18B	11	102905529	102925124	protein_coding	microtubule-based movement; cell cycle; cell division; mitotic cell cycle; microtubule depolymerization; regulation of cell division; mitotic sister chromatid segregation	ATP binding; microtubule binding; microtubule motor activity; nucleotide binding; kinesin binding; ATPase activity; motor activity	nucleus; nuclear body; cytosol; cytoplasm; cytoskeleton; microtubule; kinesin complex; microtubule plus-end; astral microtubule; microtubule end	1.90317	3.74035	4.00723e-25	2.38934e-23	NO	NO
ENSMUSG00000027115	Kif18a	Kinesin-like protein KIF18A	2	109280738	109341747	protein_coding	microtubule-based movement; protein transport; male meiotic nuclear division; seminiferous tubule development; mitotic metaphase plate congression; regulation of microtubule cytoskeleton organization; microtubule depolymerization	ATP binding; microtubule binding; microtubule motor activity; nucleotide binding; actin binding; ATP-dependent microtubule motor activity, plus-end-directed; ATPase activity; microtubule plus-end binding; tubulin-dependent ATPase activity	nucleus; microtubule cytoskeleton; cytoplasm; cytoskeleton; cell projection; microtubule; ruffle; microtubule organizing center; caveola; kinesin complex; mitotic spindle midzone; kinetochore; kinetochore microtubule	1.23428	2.35263	1.42167e-07	1.37537e-06	NO	NO
ENSMUSG00000036768	Kif15	Kinesin-like protein KIF15	9	122951046	123018733	protein_coding	microtubule-based movement	ATP binding; microtubule binding; microtubule motor activity; nucleotide binding; ATPase activity; motor activity	cytoplasm; cytoskeleton; microtubule; spindle; kinesin complex	1.59595	3.02294	1.25644e-20	5.07922e-19	NO	NO
ENSMUSG00000041498	Kif14	Kinesin-like protein KIF14	1	136466343	136531511	protein_coding	microtubule-based movement; cell division; proteasome-mediated ubiquitin-dependent protein catabolic process; negative regulation of apoptotic process; activation of protein kinase activity; substrate adhesion-dependent cell spreading; regulation of cell growth; positive regulation of cell proliferation; positive regulation of cytokinesis; regulation of myelination; establishment of protein local…	ATP binding; microtubule motor activity; nucleotide binding; microtubule binding; motor activity; protein binding; protein kinase binding; tubulin binding; ATP-dependent microtubule motor activity, plus-end-directed; ATPase activity; PDZ domain binding	membrane; plasma membrane; nucleus; cytosol; cytoplasm; cytoskeleton; microtubule; spindle; midbody; kinesin complex; spindle midzone; Flemming body	1.82245	3.53681	4.57921e-25	2.72354e-23	YES	YES
ENSMUSG00000012443	Kif11	Kinesin-like protein KIF11	19	37376403	37421859	protein_coding	microtubule-based movement; cell cycle; cell division; mitotic spindle assembly; spindle assembly; chromosome segregation; spindle organization; regulation of mitotic centrosome separation; mitotic centrosome separation	ATP binding; microtubule binding; microtubule motor activity; nucleotide binding; protein kinase binding; ATP-dependent microtubule motor activity, plus-end-directed; macromolecular complex binding	cytosol; cytoplasm; cytoskeleton; microtubule; spindle; spindle microtubule; spindle pole; mitotic spindle; kinesin complex	1.82286	3.53781	2.97388e-20	1.16265e-18	YES	YES
ENSMUSG00000028631	Kcnq4	Potassium voltage-gated channel subfamily KQT member 4	4	120696138	120748612	protein_coding	ion transport; transmembrane transport; potassium ion transport; potassium ion transmembrane transport; regulation of ion transmembrane transport; inner ear morphogenesis; sensory perception of sound	ion channel activity; voltage-gated potassium channel activity; potassium channel activity; voltage-gated ion channel activity	membrane; voltage-gated potassium channel complex; integral component of membrane; plasma membrane; basal plasma membrane	1.63117	3.09763	8.71004e-07	7.48364e-06	YES	YES
ENSMUSG00000049265	Kcnk3	Potassium channel subfamily K member 3	5	30588170	30625271	protein_coding	potassium ion transmembrane transport; regulation of receptor activity; ion transport; potassium ion transport; ion transmembrane transport; stabilization of membrane potential; brain development; response to drug; negative regulation of cytosolic calcium ion concentration; cellular response to zinc ion; cellular response to hypoxia; cochlea development	growth factor activity; potassium channel activity; open rectifier potassium channel activity; potassium ion leak channel activity; S100 protein binding; ion channel activity; protein C-terminus binding; protein homodimerization activity; protein heterodimerization activity	integral component of membrane; membrane; extracellular space; plasma membrane; integral component of plasma membrane	1.08422	2.12022	4.70407e-06	3.57338e-05	YES	YES
ENSMUSG00000051497	Kcnj16	Inward rectifier potassium channel 16	11	110968033	111027968	protein_coding	potassium ion transport; ion transport; regulation of ion transmembrane transport; potassium ion import; potassium ion transmembrane transport; ion transmembrane transport	inward rectifier potassium channel activity; voltage-gated ion channel activity	integral component of membrane; membrane; plasma membrane; integral component of plasma membrane; basolateral plasma membrane	2.62945	6.18789	0.00203383	0.00827586	YES	YES
ENSMUSG00000039672	Kcne2	Mus musculus potassium voltage-gated channel, Isk-related subfamily, 2 (Kcne2), transcript variant 2, mRNA.	16	92292389	92298129	protein_coding	ion transport; potassium ion transport; aging; potassium ion import; cellular response to drug; tongue development; regulation of membrane repolarization; regulation of ventricular cardiac muscle cell membrane repolarization; potassium ion export; potassium ion transmembrane transport; cardiac muscle cell action potential involved in contraction; ventricular cardiac muscle cell action potential; …	voltage-gated potassium channel activity; inward rectifier potassium channel activity; delayed rectifier potassium channel activity; potassium channel regulator activity; protein homodimerization activity; ion channel binding; voltage-gated potassium channel activity involved in ventricular cardiac muscle cell action potential repolarization	membrane; integral component of membrane; endoplasmic reticulum; Golgi apparatus; plasma membrane; voltage-gated potassium channel complex; cell surface	2.20163	4.6	0.00127303	0.00550079	YES	YES
ENSMUSG00000060882	Kcnd2	Potassium voltage-gated channel subfamily D member 2	6	21215503	21729805	protein_coding	ion transport; transmembrane transport; potassium ion transport; protein homooligomerization; potassium ion transmembrane transport; regulation of ion transmembrane transport; action potential; cellular response to hypoxia; sensory perception of pain; locomotor rhythm; neuronal action potential; cardiac muscle cell action potential	protein binding; ion channel activity; voltage-gated potassium channel activity; metal ion binding; potassium channel activity; voltage-gated ion channel activity; A-type (transient outward) potassium channel activity	membrane; voltage-gated potassium channel complex; integral component of membrane; plasma membrane; cell junction; synapse; postsynaptic membrane; cell projection; integral component of plasma membrane; dendrite; dendritic spine; neuronal cell body; caveola; sarcolemma; neuronal cell body membrane; perikaryon; intrinsic component of plasma membrane; plasma membrane raft; T-tubule; integral compon…	1.29938	2.46123	0.000139	0.000775231	YES	YES
ENSMUSG00000018470	Kcnab3	potassium voltage-gated channel subfamily A regulatory beta subunit 3	11	69326258	69333042	protein_coding	potassium ion transport; potassium ion transmembrane transport	voltage-gated potassium channel activity	integral component of membrane; cytoplasm	2.56946	5.93585	4.83484e-11	7.17545e-10	YES	NO
ENSMUSG00000023150	Ivns1abp	Influenza virus NS1A-binding protein homolog	1	151344477	151364422	protein_coding	negative regulation of intrinsic apoptotic signaling pathway	protein binding	actin cytoskeleton; nucleus; cytosol; cytoplasm; cytoskeleton	1.62815	3.09115	5.31778e-28	3.94364e-26	YES	YES
ENSMUSG00000031239	Itm2a	Integral membrane protein 2A	X	107397099	107403376	protein_coding	nervous system development; negative regulation of amyloid precursor protein biosynthetic process; immunoglobulin production; plasma cell differentiation	amyloid-beta binding	membrane; integral component of membrane; plasma membrane; Golgi apparatus; extracellular exosome	1.43428	2.70248	3.36677e-14	7.07679e-13	YES	YES
ENSMUSG00000015533	Itga2	Integrin alpha-2	13	114833081	114932100	protein_coding	cell adhesion; integrin-mediated signaling pathway; cell-matrix adhesion; cell adhesion mediated by integrin; cell-substrate adhesion; collagen-activated signaling pathway; response to hypoxia; positive regulation of leukocyte migration; substrate-dependent cell migration; hypotonic response; female pregnancy; cell proliferation; positive regulation of epithelial cell migration; positive regulati…	metal ion binding; collagen binding involved in cell-matrix adhesion; collagen binding; amyloid-beta binding; collagen receptor activity; integrin binding; laminin binding; macromolecular complex binding; protein heterodimerization activity	integrin complex; membrane; integral component of membrane; external side of plasma membrane; cell surface; focal adhesion; plasma membrane; integrin alpha2-beta1 complex; basal part of cell; nucleus; axon; cell projection; axon terminus; perinuclear region of cytoplasm	2.27594	4.84312	6.83163e-43	1.40975e-40	YES	YES
ENSMUSG00000031737	Irx5	Iroquois-class homeodomain protein IRX-5	8	92357625	92376286	protein_coding	regulation of transcription, DNA-templated; regulation of gene expression; transcription, DNA-templated; response to stimulus; visual perception; cell development; regulation of heart rate; neuron maturation; retinal bipolar neuron differentiation; gonad development; embryonic cranial skeleton morphogenesis	DNA binding; sequence-specific DNA binding	nucleus	1.89174	3.71082	1.80662e-09	2.24819e-08	YES	NO
ENSMUSG00000031734	Irx3	Iroquois-class homeodomain protein IRX-3	8	91798525	91802067	protein_coding	regulation of transcription, DNA-templated; multicellular organism development; transcription, DNA-templated; kidney development; negative regulation of neuron differentiation; positive regulation of neuron differentiation; mesoderm development; metanephros development; specification of loop of Henle identity; proximal/distal pattern formation involved in nephron development	DNA binding; sequence-specific DNA binding	nucleus; cytoplasm; axon	1.05065	2.07146	6.87e-06	5.04431e-05	YES	YES
ENSMUSG00000028068	Iqgap3	IQ motif containing GTPase activating protein 3	3	88081971	88121048	protein_coding	signal transduction; regulation of GTPase activity; positive regulation of gene expression; G1/S transition of mitotic cell cycle; activation of MAPK activity; positive regulation of protein phosphorylation; Ras protein signal transduction; regulation of cell size; negative regulation of gene expression; positive regulation of mammary gland epithelial cell proliferation; ERK1 and ERK2 cascade; ce…	protein binding; calmodulin binding; Ras GTPase binding; Rho GTPase binding; myosin VI light chain binding	cytoplasm; cell-cell junction; lateral plasma membrane	1.1365	2.19848	1.84828e-08	2.0344e-07	YES	YES
ENSMUSG00000045294	Insig1	Insulin-induced 1 protein	5	28071363	28078662	protein_coding	cholesterol metabolic process; lipid metabolic process; steroid metabolic process; inner ear morphogenesis; palate development; triglyceride metabolic process; cholesterol homeostasis; SREBP signaling pathway; negative regulation of fat cell differentiation; middle ear morphogenesis; cholesterol biosynthetic process; sterol biosynthetic process; cranial suture morphogenesis; negative regulation o…		membrane; integral component of membrane; endoplasmic reticulum; endoplasmic reticulum membrane; SREBP-SCAP-Insig complex	1.01223	2.01703	0.000487482	0.00236767	YES	YES
ENSMUSG00000037035	Inhbb	Inhibin beta B chain	1	119415465	119422248	protein_coding	regulation of receptor activity; response to wounding; eye development; response to mechanical stimulus; cellular response to insulin stimulus; fat cell differentiation; positive regulation of apoptotic signaling pathway; positive regulation of pathway-restricted SMAD protein phosphorylation; regulation of MAPK cascade; SMAD protein signal transduction; cellular response to starvation; positive r…	hormone activity; growth factor activity; protein homodimerization activity; cytokine activity; transforming growth factor beta receptor binding	extracellular region; extracellular space; cell periphery; perinuclear region of cytoplasm	1.10781	2.15519	2.04334e-05	0.000136786	YES	YES
ENSMUSG00000024660	Incenp	Inner centromere protein	19	9872297	9899533	protein_coding	cell cycle; cell division; chromosome segregation; mitotic cytokinesis		nucleus; nuclear body; cytosol; cytoplasm; chromosome; cytoskeleton; microtubule; chromosome, centromeric region; lateral element; synaptonemal complex; spindle; midbody; chromocenter; central element; macromolecular complex; kinetochore; condensed chromosome kinetochore; pericentric heterochromatin	1.00549	2.00763	8.14328e-14	1.64048e-12	YES	YES
ENSMUSG00000006538	Ihh	Indian hedgehog	1	74945315	74951672	protein_coding	proteolysis; cell-cell signaling; multicellular organism development; intein-mediated protein splicing; positive regulation of transcription from RNA polymerase II promoter; in utero embryonic development; multicellular organism growth; smooth muscle tissue development; ossification; skeletal system development; camera-type eye development; cell maturation; cell differentiation; neuron developmen…	peptidase activity; metal ion binding; hydrolase activity; protein binding; calcium ion binding; patched binding	membrane; plasma membrane; extracellular region; extracellular space; proteinaceous extracellular matrix	2.54166	5.82258	1.53003e-15	3.66388e-14	NO	NO
ENSMUSG00000042035	Igsf3	Immunoglobulin superfamily member 3	3	101377083	101463059	protein_coding	cell surface receptor signaling pathway; lacrimal gland development		membrane; integral component of membrane; plasma membrane	1.35607	2.55986	4.33875e-12	7.29199e-11	YES	YES
ENSMUSG00000058258	Idi1	isopentenyl-diphosphate delta isomerase 1	13	8885501	8892451	protein_coding	isoprenoid biosynthetic process	hydrolase activity; isopentenyl-diphosphate delta-isomerase activity; isomerase activity	peroxisome	1.41937	2.67469	4.2656e-05	0.000265897	NO	NO
ENSMUSG00000025950	Idh1	Isocitrate dehydrogenase	1	65158616	65186500	protein_coding	oxidation-reduction process; isocitrate metabolic process; tricarboxylic acid cycle; response to oxidative stress; glutathione metabolic process; 2-oxoglutarate metabolic process; glyoxylate cycle; female gonad development; response to organic cyclic compound; response to steroid hormone; regulation of phospholipid catabolic process; regulation of phospholipid biosynthetic process	magnesium ion binding; NAD binding; oxidoreductase activity, acting on the CH-OH group of donors, NAD or NADP as acceptor; isocitrate dehydrogenase (NADP+) activity; metal ion binding; identical protein binding; protein homodimerization activity; oxidoreductase activity; receptor binding; cadherin binding; isocitrate dehydrogenase activity; NADP binding; (R)-2-hydroxyglutarate dehydrogenase activ…	cytosol; cytoplasm; mitochondrion; peroxisome	1.18626	2.27561	7.8329e-06	5.67581e-05	YES	YES
ENSMUSG00000070687	Htr1d	5-hydroxytryptamine (serotonin) receptor 1D	4	136423524	136444398	protein_coding	G-protein coupled receptor signaling pathway; smooth muscle contraction; regulation of behavior; vasoconstriction; chemical synaptic transmission; regulation of locomotion; signal transduction; G-protein coupled serotonin receptor signaling pathway; adenylate cyclase-inhibiting G-protein coupled receptor signaling pathway; response to toxic substance; intestine smooth muscle contraction	G-protein coupled receptor activity; G-protein coupled serotonin receptor activity; signal transducer activity; neurotransmitter receptor activity; serotonin binding	integral component of membrane; integral component of plasma membrane; membrane; plasma membrane	1.93764	3.83078	5.40166e-07	4.78309e-06	YES	YES
ENSMUSG00000045802	Hsf3		X	96306178	96456294	protein_coding	regulation of transcription, DNA-templated; regulation of transcription from RNA polymerase II promoter; cellular response to heat	DNA binding transcription factor activity; sequence-specific DNA binding; DNA binding	nucleus	1.09537	2.13668	0.00178697	0.00739582	NO	NO
ENSMUSG00000002076	Hsf2bp	Heat shock factor 2-binding protein	17	31944769	32034508	protein_coding		binding; protein binding	cytoplasm	1.46219	2.75526	0.000237506	0.00125246	YES	YES
ENSMUSG00000027871	Hsd3b1	hydroxy-delta-5-steroid dehydrogenase, 3 beta- and steroid delta-isomerase 1	3	98852194	98859794	protein_coding	oxidation-reduction process; steroid biosynthetic process; metabolic process	oxidoreductase activity, acting on the CH-OH group of donors, NAD or NADP as acceptor; 3-beta-hydroxy-delta5-steroid dehydrogenase activity; catalytic activity; isomerase activity; oxidoreductase activity; steroid delta-isomerase activity; cholesterol dehydrogenase activity	membrane; integral component of membrane; mitochondrion; mitochondrial membrane; endoplasmic reticulum; endoplasmic reticulum membrane	2.43802	5.41897	7.29405e-44	1.57359e-41	YES	YES
ENSMUSG00000026675	Hsd17b7	hydroxysteroid (17-beta) dehydrogenase 7	1	169949535	169969241	protein_coding	oxidation-reduction process; lipid metabolic process; steroid biosynthetic process; estrogen biosynthetic process; cholesterol biosynthetic process	oxidoreductase activity; estradiol 17-beta-dehydrogenase activity; 3-keto sterol reductase activity	membrane; integral component of membrane; plasma membrane; endoplasmic reticulum	2.51687	5.7234	9.48761e-11	1.36329e-09	YES	YES
ENSMUSG00000031891	Hsd11b2	hydroxysteroid 11-beta dehydrogenase 2	8	105518755	105523988	protein_coding	oxidation-reduction process; female pregnancy; response to hypoxia; regulation of blood volume by renal aldosterone; glucocorticoid metabolic process; response to food; response to insulin; response to drug; response to steroid hormone; response to glucocorticoid	oxidoreductase activity; 11-beta-hydroxysteroid dehydrogenase [NAD(P)] activity; steroid binding; NAD binding	endoplasmic reticulum; intracellular membrane-bounded organelle; cytoplasm	2.92142	7.57592	1.12452e-21	4.95104e-20	YES	YES
ENSMUSG00000079277	Hoxd3	homeobox D3	2	74711927	74748442	protein_coding	regulation of transcription, DNA-templated; multicellular organism development; transcription, DNA-templated; positive regulation of transcription from RNA polymerase II promoter; positive regulation of gene expression; anterior/posterior pattern specification; cell-matrix adhesion; thyroid gland development; embryonic skeletal system morphogenesis; Notch signaling pathway; positive regulation of…	DNA binding; DNA binding transcription factor activity; sequence-specific DNA binding; RNA polymerase II regulatory region sequence-specific DNA binding	nucleus; nucleoplasm; nuclear body; aggresome	1.16054	2.23542	0.00023674	0.00124902	YES	YES
ENSMUSG00000050368	Hoxd10	Homeobox protein Hox-D10	2	74691924	74695105	protein_coding	regulation of transcription, DNA-templated; single fertilization; regulation of gene expression; transcription from RNA polymerase II promoter; multicellular organism development; transcription, DNA-templated; positive regulation of transcription from RNA polymerase II promoter; anterior/posterior pattern specification; skeletal system development; skeletal muscle tissue development; adult locomo…	DNA binding; sequence-specific DNA binding; chromatin binding; DNA binding transcription factor activity; protein binding; RNA polymerase II regulatory region sequence-specific DNA binding; transcriptional activator activity, RNA polymerase II transcription regulatory region sequence-specific DNA binding	nucleus; nucleoplasm; cytosol; cytoplasmic ribonucleoprotein granule	2.28147	4.86174	1.97055e-12	3.42337e-11	YES	YES
ENSMUSG00000036139	Hoxc9	Homeobox protein Hox-C9	15	102976439	102985099	protein_coding	regulation of transcription, DNA-templated; transcription, DNA-templated; multicellular organism development; anterior/posterior pattern specification; embryonic skeletal system development; embryonic skeletal system morphogenesis	DNA binding; sequence-specific DNA binding	nucleus; nucleoplasm; aggresome	1.40981	2.65702	8.17486e-05	0.000478888	YES	YES
ENSMUSG00000020875	Hoxb9	Homeobox protein Hox-B9	11	96271457	96276595	protein_coding	regulation of transcription, DNA-templated; transcription, DNA-templated; transcription from RNA polymerase II promoter; multicellular organism development; positive regulation of transcription from RNA polymerase II promoter; anterior/posterior pattern specification; canonical Wnt signaling pathway; embryonic skeletal system development; mammary gland development; cell chemotaxis	DNA binding; sequence-specific DNA binding; RNA polymerase II regulatory region sequence-specific DNA binding; transcriptional activator activity, RNA polymerase II transcription regulatory region sequence-specific DNA binding	nucleus; nucleoplasm; mitochondrion; RNA polymerase II transcription factor complex	1.75589	3.37736	7.11851e-18	2.18255e-16	NO	NO
ENSMUSG00000025813	Homer2	Homer protein homolog 2	7	81600481	81707527	protein_coding	sensory perception of sound; regulation of G-protein coupled receptor protein signaling pathway; behavioral response to cocaine; G-protein coupled glutamate receptor signaling pathway; calcium-mediated signaling using intracellular calcium source; chemical homeostasis within a tissue	protein binding; actin binding; G-protein coupled glutamate receptor binding; protein domain specific binding; GKAP/Homer scaffold activity; glutamate receptor binding; protein homodimerization activity; protein heterodimerization activity	membrane; plasma membrane; cytoplasm; cell junction; synapse; postsynaptic membrane; cell projection; postsynaptic density; stereocilium; apical part of cell; stereocilium tip; dendrite; neuronal cell body	1.85598	3.61996	5.36484e-07	4.75226e-06	YES	NO
ENSMUSG00000020330	Hmmr	Hyaluronan mediated motility receptor	11	40701395	40733422	protein_coding		hyaluronic acid binding	cytosol; microtubule cytoskeleton; cytoplasm; cell surface; centrosome	1.60817	3.04866	3.85712e-14	8.05042e-13	NO	NO
ENSMUSG00000021670	Hmgcr	3-hydroxy-3-methylglutaryl-coenzyme A reductase	13	96648967	96670936	protein_coding	isoprenoid biosynthetic process; oxidation-reduction process; coenzyme A metabolic process; lipid metabolic process; steroid metabolic process; cholesterol metabolic process; steroid biosynthetic process; cholesterol biosynthetic process; sterol biosynthetic process; protein tetramerization; visual learning; negative regulation of MAP kinase activity; ubiquinone metabolic process; aging; response…	NADP binding; coenzyme binding; oxidoreductase activity, acting on the CH-OH group of donors, NAD or NADP as acceptor; hydroxymethylglutaryl-CoA reductase (NADPH) activity; oxidoreductase activity; NADPH binding; hydroxymethylglutaryl-CoA reductase activity; protein homodimerization activity; protein phosphatase 2A binding	integral component of membrane; endoplasmic reticulum membrane; membrane; endoplasmic reticulum; peroxisomal membrane; intracellular membrane-bounded organelle	1.50062	2.82964	4.64134e-05	0.000287281	YES	YES
ENSMUSG00000056758	Hmga2	high mobility group AT-hook 2	10	120361275	120476469	protein_coding	regulation of transcription, DNA-templated; negative regulation of cellular senescence; positive regulation of angiogenesis; transcription from RNA polymerase II promoter; transcription, DNA-templated; positive regulation of transcription from RNA polymerase II promoter; spermatogenesis; cell cycle; chromosome condensation; cell division; negative regulation of transcription, DNA-templated; negat…	DNA binding; protein binding; transcriptional activator activity, RNA polymerase II proximal promoter sequence-specific DNA binding; transcription regulatory region DNA binding; DNA-(apurinic or apyrimidinic site) lyase activity; C2H2 zinc finger domain binding; core promoter binding; AT DNA binding; transcriptional repressor activity, RNA polymerase II proximal promoter sequence-specific DNA bin…	nucleus; chromatin; nuclear chromosome; protein-DNA complex; senescence-associated heterochromatin focus; SMAD protein complex	2.80475	6.98735	1.62033e-07	1.55551e-06	YES	YES
ENSMUSG00000068854	Hist2h2be	Histone H2B type 2-E	3	96221119	96223738	protein_coding	antibacterial humoral response; defense response to Gram-positive bacterium; defense response to Gram-negative bacterium; killing of cells of other organism; antimicrobial humoral immune response mediated by antimicrobial peptide; nucleosome assembly; innate immune response in mucosa; negative regulation of tumor necrosis factor-mediated signaling pathway	DNA binding; protein heterodimerization activity; protein binding; lipopolysaccharide binding	nucleosome; extracellular space; nucleus; nucleoplasm; cytosol; chromosome; plasma membrane	1.4975	2.82352	4.71215e-12	7.88605e-11	YES	NO
ENSMUSG00000000915	Hip1r	Huntingtin-interacting protein 1-related protein	5	123973628	124005558	protein_coding	apoptotic process; endocytosis; clathrin-dependent endocytosis; protein stabilization; regulation of actin cytoskeleton organization; activation of cysteine-type endopeptidase activity involved in apoptotic process; receptor-mediated endocytosis; negative regulation of actin filament polymerization; positive regulation of protein binding; positive regulation of apoptotic process; positive regulat…	phospholipid binding; phosphatidylinositol binding; actin binding; clathrin binding; identical protein binding; protein homodimerization activity; phosphatidylinositol-3,5-bisphosphate binding; protein binding; actin filament binding; phosphatidylinositol-4,5-bisphosphate binding; phosphatidylinositol-3,4,5-trisphosphate binding; phosphatidylinositol-3,4-bisphosphate binding; protein heterodimeri…	clathrin-coated vesicle; clathrin-coated pit; membrane; cytosol; cytoplasm; cytoplasmic vesicle; intracellular membrane-bounded organelle; mitochondrion; endomembrane system; perinuclear region of cytoplasm; cytoskeleton; ruffle membrane; clathrin-coated vesicle membrane; neuronal cell body; dendritic spine; postsynaptic density; cell cortex; apical plasma membrane; dendrite cytoplasm; synaptic m…	1.46073	2.75247	4.05388e-10	5.41987e-09	YES	YES
ENSMUSG00000032744	Heyl	Hairy/enhancer-of-split related with YRPW motif-like protein	4	123233556	123249875	protein_coding	regulation of transcription, DNA-templated; ventricular septum morphogenesis; outflow tract morphogenesis; positive regulation of transcription from RNA polymerase II promoter; transcription from RNA polymerase II promoter; multicellular organism development; transcription, DNA-templated; negative regulation of transcription from RNA polymerase II promoter; skeletal muscle cell differentiation; n…	DNA binding; protein dimerization activity; protein heterodimerization activity; protein binding; DNA binding transcription factor activity; sequence-specific DNA binding; protein homodimerization activity; transcription corepressor activity; transcriptional activator activity, RNA polymerase II proximal promoter sequence-specific DNA binding; transcription factor activity, RNA polymerase II core…	nucleus; cytoplasm; nucleoplasm; transcription factor complex	1.59194	3.01455	6.05543e-25	3.55696e-23	YES	YES
ENSMUSG00000019789	Hey2	Hairy/enhancer-of-split related with YRPW motif protein 2	10	30832359	30842801	protein_coding	regulation of transcription, DNA-templated; negative regulation of gene expression; ventricular septum morphogenesis; outflow tract morphogenesis; positive regulation of transcription from RNA polymerase II promoter; regulation of gene expression; multicellular organism development; transcription, DNA-templated; negative regulation of transcription from RNA polymerase II promoter; negative regula…	DNA binding; protein dimerization activity; protein homodimerization activity; protein heterodimerization activity; protein binding; DNA binding transcription factor activity; transcription factor binding; sequence-specific DNA binding; histone deacetylase binding; RNA polymerase II activating transcription factor binding; transcription factor activity, RNA polymerase II core promoter sequence-sp…	nucleus; cytoplasm; nucleoplasm; transcription factor complex; transcriptional repressor complex; Sin3 complex	1.28513	2.43704	1.73197e-08	1.91258e-07	YES	YES
ENSMUSG00000031209	Heph	Hephaestin	X	96455359	96574485	protein_coding	oxidation-reduction process; iron ion transport; cellular iron ion homeostasis; ion transport; copper ion transport; iron ion homeostasis	oxidoreductase activity; copper ion binding; metal ion binding; ferrous iron binding; ferroxidase activity	plasma membrane; membrane; integral component of membrane; intracellular; basolateral plasma membrane; perinuclear region of cytoplasm	1.35414	2.55645	3.51086e-15	8.11258e-14	YES	YES
ENSMUSG00000045662	Henmt1	Small RNA 2'-O-methyltransferase	3	108939873	108960774	protein_coding	RNA methylation; methylation; gene silencing by RNA; piRNA metabolic process	O-methyltransferase activity; RNA methyltransferase activity; transferase activity; metal ion binding; RNA binding; methyltransferase activity	cytoplasm; cytosol; P granule	1.79021	3.45866	0.0018248	0.00753117	YES	NO
ENSMUSG00000025001	Hells	Lymphocyte-specific helicase	19	38930915	38971051	protein_coding	regulation of transcription, DNA-templated; multicellular organism development; transcription, DNA-templated; cell cycle; cell division; negative regulation of apoptotic process; cellular response to leukemia inhibitory factor; urogenital system development; negative regulation of intrinsic apoptotic signaling pathway; DNA methylation; maintenance of DNA methylation; lymphocyte differentiation; c…	ATP binding; hydrolase activity; nucleotide binding; chromatin binding; helicase activity; protein binding	nucleus; chromosome, centromeric region; pericentric heterochromatin	1.53863	2.90518	1.52225e-14	3.31418e-13	YES	YES
ENSMUSG00000028051	Hcn3	Potassium/sodium hyperpolarization-activated cyclic nucleotide-gated channel 3	3	89146074	89160196	protein_coding	ion transport; transmembrane transport; potassium ion transport; potassium ion transmembrane transport; regulation of ion transmembrane transport; sodium ion transport; sodium ion transmembrane transport; regulation of membrane potential; response to cisplatin; cellular response to dopamine	ion channel activity; voltage-gated potassium channel activity; protein binding; potassium channel activity; nucleotide binding; voltage-gated ion channel activity; cAMP binding; sodium channel activity; voltage-gated sodium channel activity	membrane; integral component of membrane; plasma membrane; integral component of plasma membrane; axon; dendrite; neuronal cell body; cone cell pedicle; synapse	1.51079	2.84965	2.51841e-13	4.76971e-12	YES	NO
ENSMUSG00000027870	Hao2	Hydroxyacid oxidase 2	3	98874521	98893239	protein_coding	oxidation-reduction process; fatty acid oxidation	oxidoreductase activity; catalytic activity; FMN binding; receptor binding; (S)-2-hydroxy-acid oxidase activity; very-long-chain-(S)-2-hydroxy-acid oxidase activity; long-chain-(S)-2-hydroxy-long-chain-acid oxidase activity; medium-chain-(S)-2-hydroxy-acid oxidase activity	mitochondrion; peroxisome	1.82503	3.54314	5.00111e-17	1.4012e-15	YES	YES
ENSMUSG00000055523	Gucy2g	Guanylate cyclase 2G	19	55198297	55241236	protein_coding	protein phosphorylation; intracellular signal transduction; cyclic nucleotide biosynthetic process; signal transduction; cGMP biosynthetic process	ATP binding; protein kinase activity; phosphorus-oxygen lyase activity; nucleotide binding; GTP binding; guanylate cyclase activity; lyase activity	integral component of membrane; membrane; external side of plasma membrane; guanylate cyclase complex, soluble	1.26441	2.40229	1.968e-05	0.000132115	YES	YES
ENSMUSG00000046182	Gsg1l	Germ cell-specific 1-like protein	7	125878420	126082411	protein_coding	regulation of AMPA receptor activity		membrane; integral component of membrane; plasma membrane; cell junction; synapse; postsynaptic density; asymmetric synapse; integral component of postsynaptic density membrane	1.45634	2.74411	2.57337e-07	2.40271e-06	NO	NO
ENSMUSG00000056755	Grm7	Metabotropic glutamate receptor 7	6	110645581	111567230	protein_coding	regulation of molecular function; G-protein coupled receptor signaling pathway; calcium ion transmembrane transport; signal transduction; adenylate cyclase-inhibiting G-protein coupled glutamate receptor signaling pathway; chemical synaptic transmission; sensory perception of sound; regulation of cyclase activity; response to stimulus; behavioral fear response; memory; adenylate cyclase-inhibitin…	G-protein coupled receptor activity; signal transducer activity; group III metabotropic glutamate receptor activity; glutamate receptor activity; adenylate cyclase inhibitor activity; serine binding; calcium ion binding; calcium channel regulator activity; voltage-gated calcium channel activity; PDZ domain binding; glutamate binding	membrane; integral component of membrane; plasma membrane; cell cortex; dendrite; receptor complex; integral component of plasma membrane; presynaptic membrane; presynaptic active zone membrane	1.9007	3.73395	3.836e-14	8.0134e-13	NO	YES
ENSMUSG00000027883	Gpsm2	G-protein-signaling modulator 2	3	108678638	108722309	protein_coding	regulation of catalytic activity; cell cycle; cell division; regulation of mitotic spindle organization; positive regulation of protein localization to cell cortex; establishment of mitotic spindle orientation; positive regulation of spindle assembly; mitotic spindle organization; maintenance of centrosome location; Ran protein signal transduction	protein binding; GTPase regulator activity; nucleotide binding; identical protein binding; protein domain specific binding; protein C-terminus binding; protein self-association; dynein complex binding; GDP-dissociation inhibitor activity; G-protein alpha-subunit binding	membrane; plasma membrane; cytosol; cytoplasm; cytoskeleton; centrosome; spindle pole; cell cortex; mitotic spindle pole; cell cortex region; lateral plasma membrane; lateral cell cortex; macromolecular complex	1.19297	2.28623	1.15182e-15	2.81213e-14	YES	YES
ENSMUSG00000031210	Gpr165		X	96713441	96719388	protein_coding	G-protein coupled receptor signaling pathway; signal transduction	G-protein coupled receptor activity; signal transducer activity	integral component of membrane; membrane	3.38978	10.4816	8.35168e-11	1.20776e-09	YES	YES
ENSMUSG00000053101	Gpr141	G protein-coupled receptor 141	13	19749682	19824257	protein_coding	G-protein coupled receptor signaling pathway; signal transduction	G-protein coupled receptor activity; signal transducer activity	integral component of membrane; membrane; plasma membrane	3.52449	11.5074	5.05936e-13	9.28568e-12	YES	YES
ENSMUSG00000058571	Gpc6	glypican 6	14	116925315	117976544	protein_coding	regulation of signal transduction; cell migration	heparan sulfate proteoglycan binding	membrane; proteinaceous extracellular matrix; anchored component of plasma membrane; plasma membrane; extracellular region; extracellular space; integral component of plasma membrane; anchored component of membrane; Golgi lumen	2.06508	4.18457	1.9619e-08	2.15346e-07	YES	YES
ENSMUSG00000024978	Gpam	glycerol-3-phosphate acyltransferase, mitochondrial	19	55069734	55099451	protein_coding	metabolic process; phospholipid biosynthetic process; cellular lipid metabolic process; lipid metabolic process; triglyceride metabolic process; defense response to virus; positive regulation of multicellular organism growth; CDP-diacylglycerol biosynthetic process; response to glucose; fatty acid metabolic process; regulation of cytokine secretion; acyl-CoA metabolic process; fatty acid homeosta…	transferase activity, transferring acyl groups; O-acyltransferase activity; glycerol-3-phosphate O-acyltransferase activity; transferase activity; sn-1-glycerol-3-phosphate C16:0-DCA-CoA acyl transferase activity	plasma membrane; membrane; integral component of membrane; mitochondrion; mitochondrial inner membrane; mitochondrial outer membrane	1.06909	2.09811	1.52218e-10	2.14125e-09	YES	YES
ENSMUSG00000027669	Gnb4	guanine nucleotide binding protein (G protein), beta 4	3	32580332	32616585	protein_coding	signal transduction; G-protein coupled receptor signaling pathway	protein binding; signal transducer activity; GTPase activity; macromolecular complex binding	myelin sheath; heterotrimeric G-protein complex	1.02741	2.03836	5.27213e-06	3.9668e-05	YES	YES
ENSMUSG00000055015	Gm9961		16	11901363	11930600	lincRNA				2.21788	4.65208	5.49011e-05	0.000335356	YES	YES
ENSMUSG00000084950	Gm5577		6	87980883	88005471	antisense				1.08713	2.1245	7.23693e-05	0.00042892	YES	NO
ENSMUSG00000051537	Gm5124		X	21360865	21364622	transcribed_processed_pseudogene				2.0795	4.22662	1.17003e-13	2.31383e-12	YES	NO
ENSMUSG00000090610	Gm3571	predicted gene 3571	10	93778660	93779719	processed_pseudogene				1.44575	2.72405	0.0121171	0.0382281	YES	YES
ENSMUSG00000093726	Gm20667	predicted gene 20667	14	67673177	67675106	sense_overlapping				1.74536	3.35279	2.40797e-05	0.000158644	YES	YES
ENSMUSG00000091272	Gm17641	predicted gene, 17641	3	68867917	68870266	TEC				1.36449	2.57485	0.00108114	0.00477245	NO	NO
ENSMUSG00000090955	Gm17097	predicted gene 17097	17	67850126	67851063	processed_pseudogene				1.9732	3.92638	4.99087e-06	3.77312e-05	YES	YES
ENSMUSG00000066477	Gm16551		9	74847983	74860134	processed_transcript				2.28715	4.88091	0.00168434	0.0070322	NO	NO
ENSMUSG00000086021	Gm15767	predicted gene 15767	6	147242527	147243801	lincRNA				4.09534	17.0931	2.08656e-13	3.98682e-12	YES	YES
ENSMUSG00000086863	Gm15543	predicted gene 15543	6	145182275	145187630	antisense				1.48641	2.80191	0.000107945	0.000617263	YES	YES
ENSMUSG00000086353	Gm13481	predicted gene 13481	2	48062548	48457245	lincRNA				3.56618	11.8448	9.05083e-06	6.47724e-05	YES	YES
ENSMUSG00000029451	Gm13103		4	143846497	143853637	protein_coding	negative regulation of apoptotic process; negative regulation of transcription, DNA-templated; negative regulation of cell differentiation; positive regulation of cell proliferation			2.7576	6.76272	2.03331e-09	2.51021e-08	NO	NO
ENSMUSG00000085931	Gm12648	predicted gene 12648	4	94089576	94425588	lincRNA				1.83964	3.57922	0.00732936	0.0249509	YES	YES
ENSMUSG00000086117	Gm12065	predicted gene 12065	11	24198737	24202624	lincRNA				3.0956	8.54806	3.4139e-15	7.91937e-14	YES	YES
ENSMUSG00000086487	Gm11638	predicted gene 11638	11	105363252	105390642	processed_transcript				1.105	2.15099	0.00676721	0.0233419	YES	YES
ENSMUSG00000075611	Gm11545		11	94756976	94757763	unprocessed_pseudogene				2.21813	4.65288	8.68339e-05	0.000506304	NO	NO
ENSMUSG00000026103	Gls	Glutaminase kidney isoform, mitochondrial	1	52163448	52233232	protein_coding	glutamine metabolic process; protein homotetramerization; chemical synaptic transmission; suckling behavior; regulation of respiratory gaseous exchange by neurological system process; glutamate biosynthetic process; glutamine catabolic process	protein binding; glutaminase activity; hydrolase activity	cytoplasm; mitochondrion; cytosol; mitochondrial matrix	1.25549	2.38748	1.24777e-11	1.98331e-10	YES	YES
ENSMUSG00000034762	Glis1	Zinc finger protein GLIS1	4	107434591	107635061	protein_coding	regulation of transcription from RNA polymerase II promoter; regulation of transcription, DNA-templated; transcription from RNA polymerase II promoter; transcription, DNA-templated; positive regulation of transcription, DNA-templated; negative regulation of transcription from RNA polymerase II promoter; positive regulation of transcription from RNA polymerase II promoter	nucleic acid binding; RNA polymerase II regulatory region sequence-specific DNA binding; metal ion binding; DNA binding; transcriptional activator activity, RNA polymerase II transcription regulatory region sequence-specific DNA binding; transcriptional repressor activity, RNA polymerase II transcription regulatory region sequence-specific DNA binding	nucleus	2.93131	7.62805	3.53353e-08	3.71365e-07	YES	YES
ENSMUSG00000055737	Ghr	Growth hormone receptor Growth hormone-binding protein	15	3317760	3583492	protein_coding	cytokine-mediated signaling pathway; activation of MAPK activity; JAK-STAT cascade; response to hormone; hormone-mediated signaling pathway; response to food; cellular response to insulin stimulus; response to cytokine; activation of Janus kinase activity; response to morphine; response to peptide hormone; positive regulation of cell differentiation; positive regulation of JAK-STAT cascade; respo…	protein binding; cytokine receptor activity; growth hormone receptor activity; protein kinase binding; protein phosphatase binding; SH2 domain binding; identical protein binding; protein homodimerization activity; peptide hormone binding; growth factor binding	membrane; integral component of membrane; extracellular space; nucleus; cytoplasm; mitochondrion; cytosol; plasma membrane; cytoplasmic ribonucleoprotein granule; neuronal cell body; cell surface; extracellular region; integral component of plasma membrane; receptor complex; extrinsic component of membrane; growth hormone receptor complex	1.03354	2.04705	9.60655e-08	9.50283e-07	YES	YES
ENSMUSG00000051235	Gen1	Flap endonuclease GEN homolog 1	12	11238920	11265801	protein_coding	DNA repair; nucleic acid phosphodiester bond hydrolysis; cellular response to DNA damage stimulus; double-strand break repair via homologous recombination; regulation of centrosome duplication; positive regulation of mitotic cell cycle spindle assembly checkpoint; resolution of recombination intermediates; resolution of mitotic recombination intermediates	DNA binding; catalytic activity; nuclease activity; metal ion binding; hydrolase activity; endonuclease activity; crossover junction endodeoxyribonuclease activity	nucleus; centrosome	1.11805	2.17053	3.60215e-11	5.43092e-10	NO	NO
ENSMUSG00000030498	Gas2	Mus musculus growth arrest specific 2 (Gas2), transcript variant 2, mRNA.	7	51862015	51994975	protein_coding	microtubule cytoskeleton organization; actin cytoskeleton organization; apoptotic process; cell cycle; regulation of cell shape; cell cycle arrest	microtubule binding; actin binding; protein binding	cytoskeleton; membrane; cytoplasm	1.81061	3.5079	8.23578e-09	9.46915e-08	YES	YES
ENSMUSG00000029212	Gabrb1	Gamma-aminobutyric acid receptor subunit beta-1	5	71658113	72149037	protein_coding	ion transport; ion transmembrane transport; signal transduction; chloride transport; gamma-aminobutyric acid signaling pathway; cellular response to histamine; chloride transmembrane transport; response to toxic substance; central nervous system neuron development; response to progesterone; ovulation cycle	ion channel activity; GABA-A receptor activity; transmembrane signaling receptor activity; extracellular ligand-gated ion channel activity; chloride channel activity; GABA-gated chloride ion channel activity; anion channel activity; ligand-gated ion channel activity; GABA receptor binding	integral component of membrane; membrane; plasma membrane; cell junction; synapse; postsynaptic membrane; integral component of plasma membrane; chloride channel complex; GABA-A receptor complex; nucleus; nuclear envelope; cytoplasm; dendrite; receptor complex	1.47773	2.78511	1.89404e-05	0.000127474	YES	NO
ENSMUSG00000010803	Gabra1	Mus musculus gamma-aminobutyric acid (GABA) A receptor, subunit alpha 1 (Gabra1), transcript variant 2, mRNA.	11	42130939	42182930	protein_coding	ion transport; chloride transport; gamma-aminobutyric acid signaling pathway; ion transmembrane transport; regulation of postsynaptic membrane potential; chloride transmembrane transport; synaptic transmission, GABAergic; cellular response to histamine; signal transduction	ion channel activity; GABA-A receptor activity; transmembrane signaling receptor activity; extracellular ligand-gated ion channel activity; protein binding; chloride channel activity; transmitter-gated ion channel activity involved in regulation of postsynaptic membrane potential; GABA-gated chloride ion channel activity; drug binding; GABA receptor activity	integral component of membrane; membrane; plasma membrane; cell junction; synapse; postsynaptic membrane; cytoplasmic vesicle membrane; cytoplasmic vesicle; chloride channel complex; GABA-A receptor complex; integral component of plasma membrane; GABA receptor complex	1.84931	3.60327	0.00747843	0.0254001	NO	NO
ENSMUSG00000021765	Fst	follistatin FST315	13	114452262	114458949	protein_coding	negative regulation of transcription from RNA polymerase II promoter; hematopoietic progenitor cell differentiation; negative regulation of activin receptor signaling pathway; positive regulation of hair follicle development	protein binding; heparan sulfate proteoglycan binding; activin binding		1.44133	2.7157	3.56972e-06	2.75579e-05	YES	YES
ENSMUSG00000029581	Fscn1	Fascin	5	142960343	142973185	protein_coding	actin filament organization; actin cytoskeleton organization; cell migration; positive regulation of lamellipodium assembly; regulation of actin cytoskeleton organization; cell motility; positive regulation of filopodium assembly; anatomical structure morphogenesis; positive regulation of podosome assembly; cell-cell junction assembly; actin filament bundle assembly; microspike assembly; regulati…	actin filament binding; protein binding, bridging; protein binding; actin binding; cadherin binding; drug binding	cytosol; cytoplasm; cell junction; actin cytoskeleton; cytoskeleton; growth cone; cell projection; cell-cell junction; filopodium; microvillus; ruffle; podosome; stress fiber; lamellipodium; myelin sheath; invadopodium; cell projection membrane; filamentous actin; microspike	1.43262	2.69936	1.07298e-24	6.1062e-23	YES	YES
ENSMUSG00000027238	Frmd5	FERM domain-containing protein 5	2	121545529	121807087	protein_coding	negative regulation of cell motility; regulation of cell migration; positive regulation of cell adhesion; actomyosin structure organization	cytoskeletal protein binding; protein kinase binding; integrin binding; structural constituent of cytoskeleton	cytoskeleton; cell junction; adherens junction; membrane; integral component of membrane	1.40147	2.64171	2.59263e-12	4.45838e-11	YES	YES
ENSMUSG00000059049	Frem1	FRAS1-related extracellular matrix protein 1	4	82897920	83052339	protein_coding	cell communication; cell-matrix adhesion; multicellular organism development; cell adhesion; craniofacial suture morphogenesis	metal ion binding; carbohydrate binding	integral component of membrane; basement membrane; proteinaceous extracellular matrix; extracellular region	2.32282	5.00309	1.91521e-33	2.14386e-31	YES	YES
ENSMUSG00000016552	Foxred2	FAD-dependent oxidoreductase domain-containing protein 2	15	77940522	77956722	protein_coding	oxidation-reduction process; ubiquitin-dependent ERAD pathway	oxidoreductase activity; flavin adenine dinucleotide binding	endoplasmic reticulum; endoplasmic reticulum lumen	1.3099	2.47925	2.72376e-07	2.53381e-06	NO	NO
ENSMUSG00000029563	Foxp2	Forkhead box protein P2	6	14901349	15441977	protein_coding	regulation of transcription, DNA-templated; transcription, DNA-templated; righting reflex; negative regulation of transcription from RNA polymerase II promoter; negative regulation of transcription, DNA-templated; post-embryonic development; smooth muscle tissue development; cell differentiation; camera-type eye development; skeletal muscle tissue development; cerebellum development; lung develop…	protein binding; DNA binding transcription factor activity; sequence-specific DNA binding; DNA binding; metal ion binding; protein homodimerization activity; protein heterodimerization activity; RNA polymerase II proximal promoter sequence-specific DNA binding; transcriptional repressor activity, RNA polymerase II proximal promoter sequence-specific DNA binding; identical protein binding; androge…	nucleus	2.02768	4.07749	1.45157e-09	1.81779e-08	YES	YES
ENSMUSG00000044167	Foxo1	Forkhead box protein O1	3	52268336	52353221	protein_coding	regulation of transcription, DNA-templated; autophagy; transcription, DNA-templated; positive regulation of transcription from RNA polymerase II promoter; glucose homeostasis; cellular response to DNA damage stimulus; negative regulation of transcription from RNA polymerase II promoter; positive regulation of transcription, DNA-templated; cell differentiation; apoptotic process; positive regulati…	DNA binding transcription factor activity; sequence-specific DNA binding; DNA binding; protein binding; ubiquitin protein ligase binding; transcriptional repressor activity, RNA polymerase II transcription regulatory region sequence-specific DNA binding; transcriptional repressor activity, RNA polymerase II proximal promoter sequence-specific DNA binding; beta-catenin binding; transcription facto…	nucleus; cytoplasm; cytosol; nucleoplasm	1.97344	3.92703	8.78638e-15	1.95752e-13	YES	YES
ENSMUSG00000001517	Foxm1	forkhead box M1	6	128362967	128376146	protein_coding	regulation of transcription, DNA-templated; G2/M transition of mitotic cell cycle; negative regulation of transcription from RNA polymerase II promoter; DNA damage response, signal transduction by p53 class mediator resulting in transcription of p21 class mediator; positive regulation of cell proliferation; negative regulation of stress-activated MAPK cascade; negative regulation of transcription…	DNA binding transcription factor activity; sequence-specific DNA binding; DNA binding; RNA polymerase II regulatory region sequence-specific DNA binding; protein kinase binding	nucleus	1.66843	3.17868	3.50155e-32	3.50613e-30	NO	NO
ENSMUSG00000050397	Foxl2	Forkhead box protein L2	9	98955288	98958543	protein_coding	regulation of transcription, DNA-templated; single fertilization; transcription from RNA polymerase II promoter; transcription, DNA-templated; positive regulation of transcription from RNA polymerase II promoter; ovarian follicle development; cell differentiation; negative regulation of transcription from RNA polymerase II promoter; negative regulation of transcription, DNA-templated; positive re…	DNA binding transcription factor activity; sequence-specific DNA binding; DNA binding; protein binding; RNA polymerase II proximal promoter sequence-specific DNA binding; transcriptional activator activity, RNA polymerase II proximal promoter sequence-specific DNA binding; estrogen receptor binding; ubiquitin conjugating enzyme binding; cysteine-type endopeptidase regulator activity involved in a…	nucleus; intercellular bridge	1.19576	2.29066	6.69353e-26	4.3264e-24	NO	NO
ENSMUSG00000097072	Foxl2os	forkhead box L2, opposite strand	9	98949781	98955299	processed_transcript				1.16278	2.23889	3.70002e-07	3.36289e-06	YES	YES
ENSMUSG00000029135	Fosl2	Fos-related antigen 2	5	32135801	32157842	protein_coding	regulation of transcription, DNA-templated; regulation of transcription from RNA polymerase II promoter; transcription from RNA polymerase II promoter; transcription, DNA-templated; positive regulation of transcription from RNA polymerase II promoter; keratinocyte development; positive regulation of transcription, DNA-templated; positive regulation of fibroblast proliferation	DNA binding; DNA binding transcription factor activity; chromatin binding; RNA polymerase II regulatory region sequence-specific DNA binding; transcriptional activator activity, RNA polymerase II transcription regulatory region sequence-specific DNA binding	nucleus; nucleoplasm	1.14534	2.21198	3.51047e-14	7.36578e-13	YES	YES
ENSMUSG00000048721	Fndc9	Fibronectin type III domain-containing protein 9	11	46235531	46239872	protein_coding		protein binding	membrane; integral component of membrane	2.5411	5.82031	0.00300363	0.0116794	YES	YES
ENSMUSG00000023008	Fmnl3	Formin-like protein 3	15	99317225	99370482	protein_coding	cytoskeleton organization; regulation of cell shape; actin cytoskeleton organization; cellular component organization; cell migration; multicellular organism development; angiogenesis	actin binding; Rho GTPase binding; binding; protein binding; GTPase activating protein binding	membrane; plasma membrane; Golgi apparatus; cytosol; cytoplasm; intracellular membrane-bounded organelle	1.17275	2.25441	3.19118e-08	3.3808e-07	YES	YES
ENSMUSG00000035455	Fignl1	Fidgetin-like protein 1	11	11787431	11808962	protein_coding	negative regulation of apoptotic process; osteoblast differentiation; regulation of double-strand break repair via homologous recombination; cellular response to ionizing radiation; negative regulation of intrinsic apoptotic signaling pathway; regulation of cell cycle; male meiotic nuclear division; ATP metabolic process; osteoblast proliferation	ATP binding; metal ion binding; hydrolase activity; nucleotide binding; magnesium ion binding; ATPase activity	nucleus; cytoplasm; perinuclear region of cytoplasm; nuclear chromosome	1.93606	3.82659	8.12263e-14	1.63771e-12	YES	YES
ENSMUSG00000041842	Fhdc1	FH2 domain-containing protein 1	3	84442198	84480429	protein_coding				1.89584	3.72137	7.50875e-09	8.7092e-08	YES	YES
ENSMUSG00000005320	Fgfr4	fibroblast growth factor receptor 4	13	55152640	55168759	protein_coding	protein phosphorylation; positive regulation of cell proliferation; fibroblast growth factor receptor signaling pathway; phosphorylation; positive regulation of gene expression; regulation of extracellular matrix disassembly; cell migration; peptidyl-tyrosine phosphorylation; positive regulation of catalytic activity; positive regulation of proteolysis; protein autophosphorylation; positive regul…	ATP binding; protein kinase activity; protein tyrosine kinase activity; fibroblast growth factor-activated receptor activity; transferase activity; nucleotide binding; kinase activity; transmembrane receptor protein tyrosine kinase activity; heparin binding; fibroblast growth factor binding	integral component of membrane; membrane; endoplasmic reticulum; Golgi apparatus; plasma membrane; integral component of plasma membrane; cell-cell junction; transport vesicle	1.10327	2.14841	0.000526107	0.00253195	YES	YES
ENSMUSG00000013338	Fer1l4		2	156019139	156052947	protein_coding			integral component of membrane; membrane	3.1433	8.83544	1.42109e-08	1.5915e-07	NO	NO
ENSMUSG00000032051	Fdx1	ferredoxin 1	9	51943306	51963556	protein_coding	oxidation-reduction process; electron transport chain; lipid metabolic process; steroid metabolic process; cholesterol metabolic process; steroid biosynthetic process; hormone biosynthetic process; cellular response to cAMP; cellular response to forskolin	electron transfer activity; iron-sulfur cluster binding; 2 iron, 2 sulfur cluster binding; metal ion binding	mitochondrion; mitochondrial matrix	1.2849	2.43666	2.20654e-05	0.000146635	YES	YES
ENSMUSG00000059743	Fdps	Farnesyl pyrophosphate synthase	3	89093588	89101959	protein_coding	isoprenoid biosynthetic process; lipid metabolic process; steroid metabolic process; cholesterol metabolic process; steroid biosynthetic process; cholesterol biosynthetic process; sterol biosynthetic process; geranyl diphosphate biosynthetic process; farnesyl diphosphate biosynthetic process	transferase activity; metal ion binding; dimethylallyltranstransferase activity; geranyltranstransferase activity	nucleoplasm; cytosol; cytoplasm; mitochondrion	1.64598	3.12961	4.61849e-06	3.51174e-05	YES	YES
ENSMUSG00000044966	Fbxo48	F-box only protein 48	11	16951375	16954772	protein_coding		protein binding		1.28813	2.44212	3.23253e-06	2.52257e-05	NO	NO
ENSMUSG00000025738	Fbxl16	F-box/LRR-repeat protein 16	17	25809085	25821244	protein_coding	protein ubiquitination	protein binding; ubiquitin-protein transferase activity	cytoplasm	1.55647	2.94133	6.57794e-09	7.68593e-08	YES	NO
ENSMUSG00000024598	Fbn2	Fibrillin-2 Fibrillin-2 C-terminal peptide	18	58008623	58209926	protein_coding	positive regulation of bone mineralization; limb morphogenesis; embryonic limb morphogenesis; positive regulation of osteoblast differentiation; sequestering of TGFbeta in extracellular matrix; camera-type eye development; embryonic eye morphogenesis; bone trabecula formation	calcium ion binding; extracellular matrix structural constituent; protein binding	proteinaceous extracellular matrix; extracellular region; microfibril; extracellular matrix	3.03407	8.19116	2.98927e-67	2.28834e-64	YES	YES
ENSMUSG00000028246	Faxc	Failed axon connections homolog	4	21931329	21996839	protein_coding			membrane; integral component of membrane	1.66514	3.17143	5.65617e-07	4.99355e-06	YES	YES
ENSMUSG00000046743	Fat4	Protocadherin Fat 4	3	38886940	39011985	protein_coding	homophilic cell adhesion via plasma membrane adhesion molecules; cell adhesion; nephron development; condensed mesenchymal cell proliferation; hippo signaling; kidney development; digestive tract development; heart morphogenesis; fibroblast growth factor receptor signaling pathway; plasma membrane organization; Notch signaling pathway; branching involved in ureteric bud morphogenesis; establishme…	calcium ion binding; protein binding	plasma membrane; membrane; integral component of membrane; intracellular; apical part of cell	1.52265	2.87319	2.86747e-08	3.06108e-07	YES	YES
ENSMUSG00000039187	Fanci	Fanconi anemia group I protein homolog	7	79391929	79450264	protein_coding	DNA repair; cellular response to DNA damage stimulus; cell cycle; positive regulation of protein ubiquitination; mitotic G2 DNA damage checkpoint	DNA polymerase binding	nucleus; nucleoplasm; cytosol; Fanconi anaemia nuclear complex	1.66518	3.17154	1.64519e-14	3.56222e-13	YES	NO
ENSMUSG00000034023	Fancd2	Fanconi anemia group D2 protein homolog	6	113531682	113597017	protein_coding	DNA repair; multicellular organism development; cellular response to DNA damage stimulus; cell cycle; brain morphogenesis; cellular response to oxidative stress; synapsis; response to gamma radiation; neuronal stem cell population maintenance; regulation of regulatory T cell differentiation; regulation of inflammatory response; regulation of DNA binding transcription factor activity; gamete gener…	protein binding; DNA polymerase binding; binding	nucleus; nuclear body; cytosol; nucleolus; condensed chromosome	1.84594	3.59486	1.25851e-20	5.07922e-19	NO	YES
ENSMUSG00000002017	Fam98a	Protein FAM98A	17	75537086	75551946	protein_coding	positive regulation of gene expression; protein methylation; positive regulation of cell proliferation; lysosome localization; positive regulation of ruffle assembly	protein binding; protein methyltransferase activity	tRNA-splicing ligase complex	1.0874	2.12491	4.29884e-17	1.21737e-15	YES	YES
ENSMUSG00000042377	Fam83g	Protein FAM83G	11	61684091	61709951	protein_coding	BMP signaling pathway		nucleus; cytosol; cytoplasm	1.4623	2.75546	2.55196e-08	2.75401e-07	NO	NO
ENSMUSG00000027654	Fam83d	Protein FAM83D	2	158768093	158786637	protein_coding	cell migration; cell cycle; cell division; metaphase plate congression; cell proliferation; regulation of TOR signaling; regulation of ERK1 and ERK2 cascade; epithelial to mesenchymal transition; positive regulation of cell cycle G1/S phase transition; regulation of protein catabolic process; protein localization to mitotic spindle	kinesin binding; protein kinase binding; microtubule binding	cytoplasm; cytoskeleton; spindle; spindle pole; mitotic spindle pole	2.03525	4.09895	2.32183e-41	4.23841e-39	YES	YES
ENSMUSG00000032224	Fam81a	Protein FAM81A	9	70088511	70142560	protein_coding				1.59667	3.02445	4.63549e-15	1.05571e-13	YES	YES
ENSMUSG00000029059	Fam213b	Prostamide/prostaglandin F synthase	4	154895504	154899135	protein_coding	oxidation-reduction process; lipid metabolic process; cellular oxidant detoxification; fatty acid metabolic process; fatty acid biosynthetic process; prostaglandin biosynthetic process; prostaglandin metabolic process	oxidoreductase activity; antioxidant activity; thioredoxin peroxidase activity; oxidoreductase activity, acting on the CH-OH group of donors, NAD or NADP as acceptor; prostaglandin-F synthase activity	cytosol; cytoplasm; endoplasmic reticulum; myelin sheath	1.09523	2.13647	0.00223898	0.00901327	YES	NO
ENSMUSG00000073805	Fam196a	family with sequence similarity 196 member A	7	134881926	134938430	protein_coding				1.62705	3.0888	0.00137847	0.00589839	YES	YES
ENSMUSG00000048388	Fam171b	Protein FAM171B	2	83812636	83883486	protein_coding			membrane; integral component of membrane	1.31186	2.48262	1.82567e-05	0.000123363	YES	YES
ENSMUSG00000034685	Fam171a2	Protein FAM171A2	11	102436981	102447682	protein_coding			membrane; integral component of membrane	1.38476	2.61129	3.85354e-18	1.22421e-16	YES	YES
ENSMUSG00000042655	Fam159b	Membrane protein FAM159B	13	104845283	104863893	protein_coding			membrane; integral component of membrane	2.90126	7.4708	5.80777e-08	5.92028e-07	YES	NO
ENSMUSG00000059816	Fam159a	Membrane protein FAM159A	4	108367777	108383349	protein_coding			membrane; integral component of membrane	1.93127	3.81392	0.00503467	0.0182075	YES	YES
ENSMUSG00000037709	Fam13a	Protein FAM13A	6	58932090	59024549	protein_coding				1.04038	2.05676	0.00161637	0.00678046	YES	YES
ENSMUSG00000017897	Eya2	Eyes absent homolog 2	2	165595032	165771727	protein_coding	multicellular organism development; striated muscle tissue development; regulation of transcription, DNA-templated; transcription, DNA-templated; peptidyl-tyrosine dephosphorylation; chromatin organization; DNA repair; cellular response to DNA damage stimulus; extrinsic apoptotic signaling pathway in absence of ligand; cell differentiation; protein dephosphorylation; histone dephosphorylation; po…	protein tyrosine phosphatase activity; metal ion binding; hydrolase activity; phosphoprotein phosphatase activity; magnesium ion binding; protein binding; transcription factor binding	nucleus; cytosol; cytoplasm; mitochondrion	1.06787	2.09633	5.02434e-12	8.37897e-11	YES	YES
ENSMUSG00000061731	Ext1	Exostosin-1	15	53064038	53346159	protein_coding	protein glycosylation; heparan sulfate proteoglycan biosynthetic process; ossification; brain development; endoderm development; olfactory bulb development; gastrulation; axon guidance; mesoderm development; glycosaminoglycan biosynthetic process; heparan sulfate proteoglycan biosynthetic process, polysaccharide chain biosynthetic process; cellular polysaccharide biosynthetic process; embryonic s…	transferase activity, transferring glycosyl groups; glucuronosyltransferase activity; transferase activity; metal ion binding; protein homodimerization activity; protein heterodimerization activity; acetylglucosaminyltransferase activity; glucuronosyl-N-acetylglucosaminyl-proteoglycan 4-alpha-N-acetylglucosaminyltransferase activity; N-acetylglucosaminyl-proteoglycan 4-beta-glucuronosyltransferas…	integral component of membrane; endoplasmic reticulum; membrane; Golgi membrane; Golgi apparatus; endoplasmic reticulum membrane; integral component of endoplasmic reticulum membrane	1.23703	2.35713	2.23679e-15	5.28173e-14	YES	YES
ENSMUSG00000050189	Etos1		7	130770638	130772652	lincRNA				3.59211	12.0596	1.94432e-06	1.57102e-05	NO	NO
ENSMUSG00000021055	Esr2	Estrogen receptor beta	12	76120419	76177259	protein_coding	regulation of transcription, DNA-templated; steroid hormone mediated signaling pathway; intracellular estrogen receptor signaling pathway; transcription, DNA-templated; positive regulation of transcription from RNA polymerase II promoter; ovarian follicle development; positive regulation of transcription, DNA-templated; negative regulation of transcription from RNA polymerase II promoter; brain d…	DNA binding; steroid hormone receptor activity; zinc ion binding; steroid binding; DNA binding transcription factor activity; sequence-specific DNA binding; estrogen receptor activity; metal ion binding; protein binding; identical protein binding; lipid binding; enzyme binding; core promoter sequence-specific DNA binding; estrogen response element binding; RNA polymerase II transcription factor a…	nucleus; cytoplasm; mitochondrion	2.93168	7.63	2.94611e-25	1.78352e-23	YES	YES
ENSMUSG00000058290	Espl1	Mus musculus extra spindle pole bodies 1, separase (Espl1), transcript variant 2, mRNA.	15	102296266	102324357	protein_coding	proteolysis; chromosome segregation; mitotic cell cycle; mitotic sister chromatid segregation; meiosis I; meiotic spindle organization; homologous chromosome segregation; meiotic chromosome separation	protein binding; peptidase activity; hydrolase activity; cysteine-type peptidase activity; cysteine-type endopeptidase activity	nucleus; cytoplasm; centrosome; mitotic spindle	1.62186	3.07772	2.09431e-24	1.16941e-22	NO	NO
ENSMUSG00000022034	Esco2	N-acetyltransferase ESCO2	14	65819038	65833994	protein_coding	cell cycle; double-strand break repair; hematopoietic progenitor cell differentiation; regulation of DNA replication; chromosome segregation; protein localization to chromatin; post-translational protein acetylation	transferase activity; metal ion binding; transferase activity, transferring acyl groups; lysine N-acetyltransferase activity, acting on acetyl phosphate as donor	nucleus; Golgi apparatus; chromosome; cell junction; site of double-strand break; chromatin; chromocenter; XY body; nuclear pericentric heterochromatin	2.15084	4.44086	6.70901e-26	4.3264e-24	YES	YES
ENSMUSG00000051220	Ercc6l	DNA excision repair protein ERCC-6-like	X	102141716	102157091	protein_coding	cell cycle; cell division	ATP binding; protein binding; hydrolase activity; DNA binding; nucleotide binding; helicase activity; DNA translocase activity	chromosome; chromosome, centromeric region; kinetochore; condensed chromosome kinetochore	1.5885	3.00737	4.84565e-10	6.40981e-09	YES	YES
ENSMUSG00000022040	Ephx2	Bifunctional epoxide hydrolase 2 Cytosolic epoxide hydrolase 2 Lipid-phosphate phosphatase	14	66084374	66124500	protein_coding	metabolic process; lipid metabolic process; positive regulation of gene expression; dephosphorylation; cholesterol homeostasis; aromatic compound catabolic process; response to toxic substance; regulation of cholesterol metabolic process; stilbene catabolic process; phospholipid dephosphorylation; epoxide metabolic process	hydrolase activity; catalytic activity; metal ion binding; protein homodimerization activity; magnesium ion binding; phosphatase activity; receptor binding; toxic substance binding; epoxide hydrolase activity; 10-hydroxy-9-(phosphonooxy)octadecanoate phosphatase activity; lipid phosphatase activity	cytosol; cytoplasm; peroxisome	1.91323	3.7665	1.01812e-08	1.1588e-07	YES	YES
ENSMUSG00000052504	Epha3	EPH receptor A3	16	63543538	63864158	protein_coding	protein phosphorylation; transmembrane receptor protein tyrosine kinase signaling pathway; phosphorylation; positive regulation of neuron projection development; peptidyl-tyrosine phosphorylation; regulation of actin cytoskeleton organization; regulation of GTPase activity; negative regulation of endocytosis; ephrin receptor signaling pathway; regulation of focal adhesion assembly; regulation of …	ATP binding; protein binding; protein kinase activity; ephrin receptor activity; protein tyrosine kinase activity; transferase activity; nucleotide binding; kinase activity; GPI-linked ephrin receptor activity	integral component of membrane; integral component of plasma membrane; membrane; early endosome	1.57472	2.97878	0.0010242	0.0045526	YES	YES
ENSMUSG00000002808	Epdr1	Mammalian ependymin-related protein 1	13	19591706	19619927	protein_coding	cell-matrix adhesion	calcium ion binding	extracellular region; extracellular space; lysosome	1.80209	3.48724	4.48197e-13	8.25149e-12	YES	YES
ENSMUSG00000038173	Enpp6	Ectonucleotide pyrophosphatase/phosphodiesterase family member 6	8	46986887	47096762	protein_coding	metabolic process; lipid metabolic process; lipid catabolic process; choline metabolic process	catalytic activity; glycerophosphocholine cholinephosphodiesterase activity; hydrolase activity; phosphoric diester hydrolase activity; glycerophosphodiester phosphodiesterase activity	plasma membrane; membrane; extracellular region; anchored component of membrane	1.15959	2.23395	0.00554764	0.0197526	YES	YES
ENSMUSG00000039055	Eme1	Crossover junction endonuclease EME1	11	94644996	94653964	protein_coding	DNA repair; nucleic acid phosphodiester bond hydrolysis; cellular response to DNA damage stimulus; DNA recombination; resolution of meiotic recombination intermediates; double-strand break repair; replication fork processing; intra-S DNA damage checkpoint; response to intra-S DNA damage checkpoint signaling	DNA binding; nuclease activity; metal ion binding; hydrolase activity; protein binding; endonuclease activity; crossover junction endodeoxyribonuclease activity	nucleus; Holliday junction resolvase complex; nucleolus; nuclear chromatin; nuclear heterochromatin	1.62139	3.07671	1.01324e-11	1.62471e-10	NO	YES
ENSMUSG00000087060	Eldr	Egfr long non-coding downstream RNA	11	16935154	16951282	processed_transcript				2.46533	5.52252	3.15011e-07	2.90876e-06	YES	YES
ENSMUSG00000028546	Elavl4	Mus musculus ELAV like RNA binding protein 4 (Elavl4), transcript variant 5, mRNA.	4	110203722	110351909	protein_coding	locomotory behavior; dendrite morphogenesis; learning	RNA binding; nucleic acid binding; mRNA binding; AU-rich element binding		2.69225	6.46319	6.71741e-08	6.77479e-07	YES	YES
ENSMUSG00000020658	Efr3b	B	12	3962554	4038915	protein_coding	protein localization to plasma membrane; phosphatidylinositol phosphorylation	binding	membrane; plasma membrane; cytoplasm; cytosol	1.26012	2.39515	3.36294e-06	2.61573e-05	YES	YES
ENSMUSG00000048915	Efna5	Ephrin-A5	17	62604184	62881317	protein_coding	ephrin receptor signaling pathway; multicellular organism development; cell differentiation; negative regulation of substrate adhesion-dependent cell spreading; nervous system development; regulation of actin cytoskeleton organization; regulation of cell morphogenesis; regulation of GTPase activity; negative chemotaxis; axon guidance; regulation of cell-cell adhesion; retinal ganglion cell axon g…	ephrin receptor binding; protein binding; chemorepellent activity; neurotrophin TRKB receptor binding	membrane; cell periphery; plasma membrane; anchored component of external side of plasma membrane; anchored component of membrane; basement membrane; caveola; adherens junction; anchored component of plasma membrane	1.86631	3.646	1.92917e-09	2.38953e-08	YES	YES
ENSMUSG00000028040	Efna4	Ephrin-A4	3	89333390	89338028	protein_coding	ephrin receptor signaling pathway; axon guidance; osteoclast differentiation; bone remodeling	ephrin receptor binding	membrane; plasma membrane; anchored component of membrane	1.32956	2.51327	2.42768e-07	2.28254e-06	NO	NO
ENSMUSG00000003070	Efna2	Ephrin-A2	10	80179482	80190010	protein_coding	ephrin receptor signaling pathway; bone remodeling; axon guidance; osteoclast differentiation; olfactory bulb development	ephrin receptor binding; protein binding	membrane; plasma membrane; anchored component of membrane; neuromuscular junction; perikaryon	1.60773	3.04772	1.99865e-09	2.4716e-08	YES	YES
ENSMUSG00000031616	Ednra	Endothelin-1 receptor	8	77663031	77724464	protein_coding	G-protein coupled receptor signaling pathway; vasoconstriction; regulation of blood pressure; enteric nervous system development; signal transduction; in utero embryonic development; heart development; response to hypoxia; neural crest cell development; adenylate cyclase-inhibiting G-protein coupled receptor signaling pathway; artery smooth muscle contraction; respiratory gaseous exchange; head d…	G-protein coupled receptor activity; endothelin receptor activity; protein binding; signal transducer activity	integral component of membrane; membrane; plasma membrane	1.37947	2.60173	1.82354e-31	1.75912e-29	YES	NO
ENSMUSG00000028635	Edn2	Endothelin-2	4	120161206	120167360	protein_coding	regulation of vasoconstriction; vasoconstriction; regulation of receptor activity; positive regulation of cytosolic calcium ion concentration; cytokine-mediated signaling pathway; neutrophil chemotaxis; positive regulation of cell proliferation; lung alveolus development; artery smooth muscle contraction; positive regulation of heart rate; calcium-mediated signaling; regulation of blood vessel si…	hormone activity; endothelin B receptor binding	extracellular region; cell; extracellular space; intracellular	1.37192	2.58814	0.0123416	0.0388279	YES	YES
ENSMUSG00000027699	Ect2	Protein ECT2	3	27097222	27153878	protein_coding	regulation of Rho protein signal transduction; intracellular signal transduction; cytokinesis; cell morphogenesis; positive regulation of neuron differentiation; protein transport; protein homooligomerization; regulation of protein kinase activity; cell differentiation; cell cycle; cell division; bicellular tight junction assembly; positive regulation of GTPase activity; nervous system developmen…	Rho guanyl-nucleotide exchange factor activity; GTPase activator activity; guanyl-nucleotide exchange factor activity; protein binding; protein homodimerization activity; Rho GTPase binding	nucleus; cytoplasm; cytosol; cell junction; cytoskeleton; cell-cell junction; bicellular tight junction; spindle; midbody; mitotic spindle; cleavage furrow; centralspindlin complex	1.39208	2.62456	6.68134e-21	2.77679e-19	YES	YES
ENSMUSG00000022842	Ece2		16	20629828	20646485	protein_coding	proteolysis; peptide hormone processing	metalloendopeptidase activity; metallopeptidase activity; metal ion binding; hydrolase activity; peptidase activity	membrane; integral component of membrane; Golgi membrane; Golgi apparatus; cytoplasmic vesicle; trans-Golgi network; transport vesicle membrane	1.50913	2.84639	0.00118337	0.00515843	NO	NO
ENSMUSG00000046179	E2f8	Transcription factor E2F8	7	48866429	48881596	protein_coding	regulation of transcription, DNA-templated; transcription, DNA-templated; positive regulation of transcription from RNA polymerase II promoter; negative regulation of transcription from RNA polymerase II promoter; cell cycle; cell proliferation; sprouting angiogenesis; negative regulation of cytokinesis; placenta development; positive regulation of DNA endoreduplication; cell cycle comprising mit…	DNA binding transcription factor activity; DNA binding; protein homodimerization activity; RNA polymerase II proximal promoter sequence-specific DNA binding; transcriptional repressor activity, RNA polymerase II proximal promoter sequence-specific DNA binding; identical protein binding; transcription corepressor activity; core promoter binding	transcription factor complex; nucleus; cytosol; nucleolus	1.48709	2.80322	3.03469e-07	2.80874e-06	NO	NO
ENSMUSG00000020185	E2f7	Mus musculus E2F transcription factor 7 (E2f7), transcript variant 2, mRNA.	10	110745439	110787384	protein_coding	regulation of transcription, DNA-templated; transcription, DNA-templated; positive regulation of transcription from RNA polymerase II promoter; cellular response to DNA damage stimulus; negative regulation of transcription from RNA polymerase II promoter; cell cycle; negative regulation of cell proliferation; sprouting angiogenesis; DNA damage response, signal transduction by p53 class mediator; …	DNA binding transcription factor activity; DNA binding; identical protein binding; protein binding; RNA polymerase II regulatory region sequence-specific DNA binding; transcription corepressor activity; core promoter binding; transcriptional repressor activity, RNA polymerase II transcription regulatory region sequence-specific DNA binding	transcription factor complex; nucleus; nuclear speck	2.07377	4.20984	2.92953e-21	1.25262e-19	YES	NO
ENSMUSG00000031383	Dusp9	dual specificity phosphatase 9	X	73639419	73643514	protein_coding	protein dephosphorylation; dephosphorylation; phosphorylation; peptidyl-tyrosine dephosphorylation; inactivation of MAPK activity	phosphatase activity; protein tyrosine/serine/threonine phosphatase activity; MAP kinase tyrosine/serine/threonine phosphatase activity; hydrolase activity; phosphoprotein phosphatase activity; protein tyrosine phosphatase activity; kinase activity	cytoplasm	1.32866	2.51169	2.58711e-05	0.000169692	YES	NO
ENSMUSG00000037474	Dtl	Denticleless protein homolog	1	191537356	191575544	protein_coding	cellular response to DNA damage stimulus; protein ubiquitination; DNA replication; positive regulation of protein catabolic process; ubiquitin-dependent protein catabolic process; positive regulation of G2/M transition of mitotic cell cycle; response to UV; protein polyubiquitination; translesion synthesis; regulation of cell cycle; signal transduction involved in G2 DNA damage checkpoint; protei…	protein binding; ubiquitin-protein transferase activity	membrane; nucleus; cytosol; cytoplasm; chromosome; cytoskeleton; nucleolus; nuclear membrane; centrosome; Cul4-RING E3 ubiquitin ligase complex; microtubule organizing center; Cul4B-RING E3 ubiquitin ligase complex; Cul4A-RING E3 ubiquitin ligase complex	2.3214	4.99817	2.20254e-46	5.68135e-44	YES	YES
ENSMUSG00000054889	Dsp	Desmoplakin	13	38151294	38198577	protein_coding	cell-cell adhesion; skin development; regulation of ventricular cardiac muscle cell action potential; desmosome organization; ventricular compact myocardium morphogenesis; peptide cross-linking; keratinocyte differentiation; adherens junction organization; wound healing; intermediate filament cytoskeleton organization; intermediate filament organization; protein localization to adherens junction;…	cell adhesion molecule binding; protein binding; protein binding, bridging; structural molecule activity; scaffold protein binding; protein kinase C binding	cytoskeleton; cell junction; membrane; plasma membrane; cytoplasm; cell-cell junction; extracellular matrix; intercalated disc; basolateral plasma membrane; intermediate filament; cornified envelope; fascia adherens; desmosome	3.20266	9.20654	1.98664e-16	5.17507e-15	YES	YES
ENSMUSG00000024331	Dsc2	Desmocollin-2	18	20030633	20059554	protein_coding	homophilic cell adhesion via plasma membrane adhesion molecules; cell adhesion; cellular response to starvation; regulation of ventricular cardiac muscle cell action potential; bundle of His cell-Purkinje myocyte adhesion involved in cell communication; regulation of heart rate by cardiac conduction; cardiac muscle cell-cardiac muscle cell adhesion	calcium ion binding; metal ion binding	plasma membrane; membrane; integral component of membrane; cell junction; cytoplasmic vesicle; intercalated disc; cell-cell adherens junction; desmosome	2.49365	5.63202	1.43387e-09	1.79657e-08	YES	YES
ENSMUSG00000061576	Dpp6	Dipeptidyl aminopeptidase-like protein 6	5	26817203	27727505	protein_coding	proteolysis; regulation of molecular function; neuronal action potential; regulation of membrane potential; protein localization to plasma membrane; positive regulation of potassium ion transmembrane transport; regulation of potassium ion transmembrane transport; regulation of potassium ion transport	serine-type peptidase activity; protein binding; potassium channel regulator activity	membrane; integral component of membrane; plasma membrane; voltage-gated potassium channel complex	1.27154	2.4142	0.000346848	0.00175877	YES	YES
ENSMUSG00000044716	Dok7	Mus musculus docking protein 7 (Dok7), transcript variant 4, mRNA.	5	35056766	35087839	protein_coding	positive regulation of protein phosphorylation; positive regulation of protein tyrosine kinase activity; neuromuscular junction development; receptor clustering	protein binding; lipid binding; protein kinase binding; phosphatidylinositol binding	membrane; plasma membrane; nucleus; nucleoplasm; cell junction; synapse; mitochondrion; neuromuscular junction	1.07411	2.10542	7.58321e-05	0.000447655	YES	NO
ENSMUSG00000035954	Dock4	Dedicator of cytokinesis protein 4	12	40445952	40846874	protein_coding	small GTPase mediated signal transduction; regulation of molecular function; positive regulation of GTPase activity; negative regulation of vascular smooth muscle contraction; positive regulation of vascular associated smooth muscle cell migration; cell chemotaxis	protein binding; GTPase activator activity; guanyl-nucleotide exchange factor activity; receptor tyrosine kinase binding; SH3 domain binding; PDZ domain binding; Rac GTPase binding; binding	membrane; plasma membrane; Golgi apparatus; cytosol; cytoplasm; nucleolus; stereocilium; stereocilium bundle; intracellular	1.3774	2.598	4.67174e-09	5.52942e-08	YES	YES
ENSMUSG00000040658	Dnph1	2'-deoxynucleoside 5'-phosphate N-hydrolase 1	17	46496789	46499618	protein_coding	deoxyribonucleoside monophosphate catabolic process; metabolic process; nucleotide metabolic process; positive regulation of cell growth; epithelial cell differentiation	nucleoside deoxyribosyltransferase activity; deoxyribonucleoside 5'-monophosphate N-glycosidase activity; hydrolase activity; hydrolase activity, acting on glycosyl bonds; identical protein binding; protein homodimerization activity	nucleus; cytoplasm	2.12238	4.35411	2.65145e-23	1.34161e-21	YES	NO
ENSMUSG00000030708	Dnajb13	DnaJ homolog subfamily B member 13	7	100501716	100514960	protein_coding	protein folding; cell projection organization; axonemal central apparatus assembly	unfolded protein binding; protein binding	cytoplasm; cell projection; cilium; axoneme; sperm flagellum; motile cilium; sperm connecting piece	1.51402	2.85605	4.92131e-06	3.72529e-05	NO	YES
ENSMUSG00000032285	Dnaja4	Mus musculus DnaJ heat shock protein family (Hsp40) member A4 (Dnaja4), transcript variant 1, mRNA.	9	54698873	54716315	protein_coding	protein folding; response to heat; negative regulation of inclusion body assembly; protein refolding	ATP binding; heat shock protein binding; unfolded protein binding; metal ion binding; chaperone binding	membrane; cytosol	1.36457	2.57499	3.29754e-11	4.98751e-10	YES	YES
ENSMUSG00000037544	Dlgap5	DLG associated protein 5	14	47387779	47418407	protein_coding	signaling; protein dephosphorylation	phosphoprotein phosphatase activity	nucleus; mitochondrion; microtubule organizing center; cytosol; spindle pole centrosome	1.64994	3.1382	1.05013e-22	5.02433e-21	YES	YES
ENSMUSG00000021697	Depdc1b	DEP domain-containing protein 1B	13	108316332	108407782	protein_coding	signal transduction; intracellular signal transduction; positive regulation of GTPase activity; cell migration; positive regulation of Wnt signaling pathway	GTPase activator activity	intracellular	1.91334	3.76681	3.18889e-12	5.43646e-11	YES	YES
ENSMUSG00000028175	Depdc1a	DEP domain-containing protein 1A	3	159495433	159529955	protein_coding	signal transduction; intracellular signal transduction; negative regulation of transcription, DNA-templated; positive regulation of GTPase activity; regulation of transcription, DNA-templated; transcription, DNA-templated	GTPase activator activity	nucleus; transcriptional repressor complex	1.83962	3.57916	3.65131e-05	0.000231435	NO	YES
ENSMUSG00000030313	Dennd5b	DENN domain-containing protein 5B	6	148988071	149101680	protein_coding	regulation of molecular function; calcium ion transmembrane transport; detection of mechanical stimulus	protein binding; guanyl-nucleotide exchange factor activity; Rab guanyl-nucleotide exchange factor activity; calcium channel activity	membrane; integral component of membrane	1.34436	2.53917	5.53105e-11	8.1577e-10	YES	YES
ENSMUSG00000002297	Dbf4	A	5	8396973	8422716	protein_coding	protein phosphorylation; DNA replication; cell cycle; traversing start control point of mitotic cell cycle	zinc ion binding; nucleic acid binding; metal ion binding; protein serine/threonine kinase activity	nucleus; nuclear body	1.05319	2.07511	2.85952e-17	8.18569e-16	NO	YES
ENSMUSG00000055639	Dach1	Dachshund homolog 1	14	97786853	98169765	protein_coding	regulation of transcription, DNA-templated; multicellular organism development; transcription, DNA-templated; negative regulation of transcription from RNA polymerase II promoter; negative regulation of transcription, DNA-templated; negative regulation of cell migration; cell proliferation; suckling behavior; RNA polymerase II transcriptional preinitiation complex assembly; negative regulation of…	DNA binding; protein binding; DNA binding transcription factor activity; transcriptional repressor activity, RNA polymerase II proximal promoter sequence-specific DNA binding; transcription factor activity, RNA polymerase II core promoter sequence-specific binding involved in preinitiation complex assembly	nucleus; nucleoplasm; cytoplasm; intracellular membrane-bounded organelle; transcription factor complex	1.95759	3.88412	1.07268e-13	2.13198e-12	YES	YES
ENSMUSG00000085772	D630024D03Rik	RIKEN cDNA D630024D03 gene	11	31790113	31824524	lincRNA				1.82061	3.5323	0.000320813	0.00164065	YES	YES
ENSMUSG00000044816	D630023F18Rik	RIKEN cDNA D630023F18 gene	1	65105285	65123214	protein_coding				5.65477	50.3796	2.0597e-98	6.98267e-95	YES	YES
ENSMUSG00000070677	D5Ertd577e		5	95456806	95485587	protein_coding	negative regulation of apoptotic process; negative regulation of transcription, DNA-templated; negative regulation of cell differentiation; positive regulation of cell proliferation			2.14469	4.42196	0.00513802	0.0185304	NO	NO
ENSMUSG00000022864	D16Ertd472e	chromosome 21 open reading frame 91	16	78544012	78576657	protein_coding	cell differentiation; nervous system development; cerebral cortex neuron differentiation; positive regulation of dendritic spine development	protein binding		1.14937	2.21818	3.917e-05	0.000245911	YES	YES
ENSMUSG00000078700	D030028A08Rik	RIKEN cDNA D030028A08 gene	11	96916270	96965060	processed_transcript				2.53447	5.79365	1.00549e-12	1.78203e-11	YES	NO
ENSMUSG00000032323	Cyp11a1	Cholesterol side-chain cleavage enzyme, mitochondrial	9	58006411	58027023	protein_coding	oxidation-reduction process; C21-steroid hormone biosynthetic process; lipid metabolic process; steroid metabolic process; cholesterol metabolic process; steroid biosynthetic process; C21-steroid hormone metabolic process	iron ion binding; heme binding; oxidoreductase activity, acting on paired donors, with incorporation or reduction of molecular oxygen; cholesterol monooxygenase (side-chain-cleaving) activity; metal ion binding; monooxygenase activity; oxidoreductase activity	mitochondrion; membrane; mitochondrial membrane; mitochondrial inner membrane	1.83672	3.57198	1.16246e-13	2.30271e-12	YES	YES
ENSMUSG00000044365	Cxxc4	CXXC-type zinc finger protein 4	3	134236484	134262161	protein_coding	Wnt signaling pathway; negative regulation of Wnt signaling pathway	DNA binding; zinc ion binding; metal ion binding; protein binding; PDZ domain binding	nucleus; cytoplasm; cytoplasmic vesicle	1.25047	2.37919	8.21264e-05	0.000480864	YES	YES
ENSMUSG00000054196	Cthrc1	Collagen triple helix repeat-containing protein 1	15	39076932	39087121	protein_coding	cell migration; Wnt signaling pathway, planar cell polarity pathway; negative regulation of canonical Wnt signaling pathway; positive regulation of protein binding; inner ear receptor cell stereocilium organization; positive regulation of osteoblast differentiation; positive regulation of osteoblast proliferation; cochlea morphogenesis; establishment of planar polarity involved in neural tube clo…	protein binding; Wnt-protein binding; frizzled binding	extracellular space; cytoplasm; proteinaceous extracellular matrix; extracellular region; collagen trimer	2.30616	4.94566	2.94988e-06	2.31187e-05	YES	YES
ENSMUSG00000044647	Csrnp3	Cysteine/serine-rich nuclear protein 3	2	65845767	66031546	protein_coding	regulation of transcription, DNA-templated; transcription from RNA polymerase II promoter; transcription, DNA-templated; negative regulation of phosphatase activity; apoptotic process; positive regulation of transcription from RNA polymerase II promoter; positive regulation of apoptotic process	DNA binding; DNA binding transcription factor activity; transcriptional activator activity, RNA polymerase II transcription regulatory region sequence-specific DNA binding; sequence-specific DNA binding	nucleus	1.35116	2.55117	3.3424e-07	3.07555e-06	YES	YES
ENSMUSG00000032911	Cspg4	Chondroitin sulfate proteoglycan 4	9	56865033	56899870	protein_coding	signal transduction; multicellular organism development; intracellular signal transduction; activation of MAPK activity; cell differentiation; positive regulation of peptidyl-tyrosine phosphorylation; cell proliferation; angiogenesis; transmembrane receptor protein tyrosine kinase signaling pathway; glial cell migration; tissue remodeling	signal transducer activity; protein kinase binding; protein binding	membrane; integral component of membrane; plasma membrane; intracellular; cell projection; extracellular matrix; cell surface; apical plasma membrane; lamellipodium membrane	1.15007	2.21924	1.62848e-13	3.1573e-12	YES	YES
ENSMUSG00000029343	Crybb1	Beta-crystallin B1 Beta-crystallin B1B	5	112255815	112269585	protein_coding	visual perception	structural constituent of eye lens; protein binding		1.64532	3.12816	4.75228e-06	3.60538e-05	YES	NO
ENSMUSG00000066975	Cryba4	Beta-crystallin A4	5	112246493	112252518	protein_coding	camera-type eye development; visual perception	structural constituent of eye lens		1.88422	3.69153	5.16487e-15	1.17065e-13	YES	YES
ENSMUSG00000031736	Crnde	colorectal neoplasia differentially expressed (non-protein coding)	8	92326033	92356120	processed_transcript				1.45243	2.73668	1.68738e-08	1.86768e-07	NO	YES
ENSMUSG00000004885	Crabp2	Cellular retinoic acid-binding protein 2	3	87948666	87953376	protein_coding	regulation of retinoic acid receptor signaling pathway; retinoic acid metabolic process; positive regulation of collateral sprouting; embryonic forelimb morphogenesis	lipid binding; retinoic acid binding; cyclin binding; retinal binding; retinol binding	nucleus; cytoplasm; nucleoplasm; cytosol; endoplasmic reticulum	1.43888	2.71111	9.81357e-05	0.000565669	YES	YES
ENSMUSG00000028626	Col9a2	collagen type IX alpha 2 chain	4	121039385	121055322	protein_coding			collagen type IX trimer	3.31531	9.95424	1.52773e-22	7.20102e-21	YES	YES
ENSMUSG00000004415	Col26a1	Mus musculus collagen, type XXVI, alpha 1 (Col26a1), transcript variant 2, mRNA.	5	136741759	136883209	protein_coding	positive regulation of cell-substrate adhesion	protein binding	Golgi apparatus; proteinaceous extracellular matrix; extracellular region; endoplasmic reticulum; collagen trimer	1.71331	3.27913	1.82473e-10	2.53083e-09	YES	YES
ENSMUSG00000027966	Col11a1	Collagen alpha-1(XI) chain	3	114030540	114220718	protein_coding	inner ear morphogenesis; detection of mechanical stimulus involved in sensory perception of sound; skeletal system morphogenesis; sensory perception of sound; heart morphogenesis; embryonic skeletal system morphogenesis; collagen fibril organization; visual perception; cartilage condensation; chondrocyte development; tendon development; cartilage development; ventricular cardiac muscle tissue mor…	extracellular matrix structural constituent; metal ion binding	extracellular space; proteinaceous extracellular matrix; extracellular region; collagen trimer; collagen type XI trimer; extracellular matrix	2.90323	7.48099	5.33664e-31	5.04557e-29	YES	YES
ENSMUSG00000070695	Cntnap5a	Contactin-associated protein like 5-1	1	115684756	116587323	protein_coding	proteolysis; cell adhesion	aspartic-type endopeptidase activity	membrane; integral component of membrane	2.19271	4.57164	7.01051e-05	0.000417482	YES	YES
ENSMUSG00000064293	Cntn4	Contactin-4	6	105677660	106699310	protein_coding	cell adhesion; axon guidance; nervous system development; neuron projection development; brain development; negative regulation of neuron differentiation	protein binding	membrane; plasma membrane; extracellular region; anchored component of membrane	3.00844	8.04696	4.92989e-08	5.08878e-07	YES	YES
ENSMUSG00000030075	Cntn3	Contactin-3	6	102162655	102573101	protein_coding	cell adhesion; nervous system development	protein binding	membrane; plasma membrane; anchored component of membrane	3.26853	9.63665	5.5901e-10	7.34137e-09	YES	YES
ENSMUSG00000025189	Cnnm1	Metal transporter CNNM1	19	43440436	43497210	protein_coding	ion transport		membrane; integral component of membrane; plasma membrane; dendrite; neuronal cell body	2.9463	7.70772	1.1376e-43	2.43211e-41	YES	YES
ENSMUSG00000067220	Cnga1	cGMP-gated cation channel alpha-1	5	72603696	72644275	protein_coding	signal transduction; ion transport; transmembrane transport; visual perception; cation transmembrane transport; potassium ion transmembrane transport; response to stimulus; regulation of membrane potential	ion channel activity; intracellular cyclic nucleotide activated cation channel activity; nucleotide binding; voltage-gated potassium channel activity; cGMP binding	membrane; integral component of membrane; photoreceptor outer segment; integral component of plasma membrane; photoreceptor outer segment membrane	1.39747	2.63439	0.00137571	0.00588766	YES	YES
ENSMUSG00000047419	Cmya5	cardiomyopathy associated 5	13	93040713	93144724	protein_coding		protein binding		1.9292	3.80843	1.89061e-09	2.3441e-08	YES	NO
ENSMUSG00000008153	Clstn3	Mus musculus calsyntenin 3 (Clstn3), transcript variant 2, mRNA.	6	124430759	124464794	protein_coding	homophilic cell adhesion via plasma membrane adhesion molecules; cell adhesion; synapse assembly; positive regulation of synapse assembly; regulation of cell growth; synaptic transmission, glutamatergic; positive regulation of synaptic transmission; positive regulation of protein localization to synapse; synaptic transmission, GABAergic	calcium ion binding; protein binding	membrane; integral component of membrane; Golgi membrane; Golgi apparatus; plasma membrane; cell surface; endoplasmic reticulum; endoplasmic reticulum membrane; postsynaptic membrane; postsynaptic density	2.3664	5.15654	4.63469e-13	8.52604e-12	YES	YES
ENSMUSG00000042489	Clspn	Claspin	4	126556935	126593903	protein_coding	DNA repair; cellular response to DNA damage stimulus; cell cycle; activation of protein kinase activity; mitotic G2 DNA damage checkpoint; peptidyl-serine phosphorylation; DNA damage checkpoint; DNA replication checkpoint; mitotic DNA replication checkpoint	DNA binding; anaphase-promoting complex binding; DNA secondary structure binding	nucleus; nucleoplasm; Golgi apparatus; chromosome	1.92469	3.79654	1.62356e-27	1.16401e-25	NO	NO
ENSMUSG00000033082	Clec1a	C-type lectin domain family 1 member A	6	129424772	129452000	protein_coding		carbohydrate binding	membrane; integral component of membrane	1.60067	3.03285	2.02929e-11	3.14753e-10	YES	YES
ENSMUSG00000032473	Cldn18	Claudin-18	9	99689461	99717267	protein_coding	digestive tract development; negative regulation of protein localization to nucleus; calcium-independent cell-cell adhesion via plasma membrane cell-adhesion molecules; TNFSF11-mediated signaling pathway; negative regulation of bone resorption; response to ethanol; negative regulation of osteoclast development	structural molecule activity; protein binding; identical protein binding	integral component of membrane; bicellular tight junction; membrane; plasma membrane; cell junction	2.22026	4.65978	0.00358715	0.0135898	NO	NO
ENSMUSG00000022512	Cldn1	Claudin-1	16	26356642	26371841	protein_coding	protein homooligomerization; bicellular tight junction assembly; viral entry into host cell; establishment of skin barrier; cell-cell junction organization; calcium-independent cell-cell adhesion via plasma membrane cell-adhesion molecules; aging; establishment of blood-nerve barrier; response to toxic substance; response to lipopolysaccharide; hyperosmotic salinity response; response to ethanol;…	structural molecule activity; protein binding; identical protein binding; virus receptor activity	integral component of membrane; bicellular tight junction; membrane; plasma membrane; cell junction; integral component of plasma membrane; lateral plasma membrane; basolateral plasma membrane; apical plasma membrane; cytoplasm	2.15944	4.46743	3.44455e-11	5.20654e-10	YES	YES
ENSMUSG00000048327	Ckap2l	Cytoskeleton-associated protein 2-like	2	129268210	129297212	protein_coding			cytosol; cytoplasm; cytoskeleton; centrosome; spindle pole; mitotic spindle	1.69197	3.23097	2.76767e-23	1.39447e-21	NO	YES
ENSMUSG00000037725	Ckap2	Cytoskeleton-associated protein 2	8	22168160	22185819	protein_coding	positive regulation of transcription from RNA polymerase II promoter; cell cycle; apoptotic process; mitotic cytokinesis; negative regulation of microtubule depolymerization		cytosol; microtubule cytoskeleton; cytoplasm; cytoskeleton; microtubule; centrosome; spindle; spindle pole; cytoplasmic microtubule	1.46104	2.75307	6.40396e-21	2.67557e-19	NO	NO
ENSMUSG00000019214	Chtf18	chromosome transmission fidelity factor 18	17	25718926	25727419	protein_coding	positive regulation of DNA-directed DNA polymerase activity	ATP binding; DNA clamp loader activity; single-stranded DNA-dependent ATPase activity	nucleoplasm; cytosol; Ctf18 RFC-like complex	1.21353	2.31905	6.47079e-13	1.17579e-11	NO	NO
ENSMUSG00000057337	Chst3	Carbohydrate sulfotransferase 3	10	60181532	60219260	protein_coding	carbohydrate metabolic process; chondroitin sulfate biosynthetic process; T cell homeostasis; sulfur compound metabolic process	sulfotransferase activity; transferase activity; N-acetylglucosamine 6-O-sulfotransferase activity; chondroitin 6-sulfotransferase activity; proteoglycan sulfotransferase activity	Golgi membrane; membrane; integral component of membrane; Golgi apparatus	2.06867	4.19499	4.07241e-11	6.10501e-10	YES	YES
ENSMUSG00000033350	Chst2	Carbohydrate sulfotransferase 2	9	95399292	95406722	protein_coding	carbohydrate metabolic process; inflammatory response; sulfur compound metabolic process; N-acetylglucosamine metabolic process	sulfotransferase activity; transferase activity; N-acetylglucosamine 6-O-sulfotransferase activity	Golgi membrane; membrane; integral component of membrane; Golgi apparatus; trans-Golgi network	1.28244	2.4325	2.31222e-14	4.95677e-13	YES	NO
ENSMUSG00000022041	Chrna2	cholinergic receptor, nicotinic, alpha polypeptide 2 (neuronal)	14	66135039	66152948	protein_coding	ion transport; ion transmembrane transport; regulation of postsynaptic membrane potential; excitatory postsynaptic potential; signal transduction; neuromuscular synaptic transmission; synaptic transmission, cholinergic; response to nicotine; cation transmembrane transport; protein heterooligomerization	ion channel activity; acetylcholine-gated cation-selective channel activity; transmembrane signaling receptor activity; extracellular ligand-gated ion channel activity; acetylcholine receptor activity; acetylcholine binding; drug binding	integral component of membrane; postsynaptic membrane; membrane; cell periphery; plasma membrane; cell junction; synapse; acetylcholine-gated channel complex	2.55572	5.8796	2.49534e-16	6.45333e-15	YES	YES
ENSMUSG00000040495	Chrm4	cholinergic receptor, muscarinic 4	2	91927249	91928688	protein_coding	G-protein coupled receptor signaling pathway; regulation of locomotion; signal transduction; synaptic transmission, cholinergic; phospholipase C-activating G-protein coupled acetylcholine receptor signaling pathway; adenylate cyclase-inhibiting G-protein coupled acetylcholine receptor signaling pathway	G-protein coupled receptor activity; G-protein coupled acetylcholine receptor activity; signal transducer activity	integral component of membrane; integral component of plasma membrane; membrane; plasma membrane; cell junction; synapse; postsynaptic membrane	1.88618	3.69654	0.0025988	0.0102821	YES	NO
ENSMUSG00000032113	Chek1	Serine/threonine-protein kinase Chk1	9	36708482	36727065	protein_coding	protein phosphorylation; DNA damage checkpoint; regulation of gene expression; phosphorylation; DNA repair; cellular response to DNA damage stimulus; intracellular signal transduction; cell cycle; apoptotic process; regulation of cell proliferation; regulation of double-strand break repair via homologous recombination; peptidyl-threonine phosphorylation; histone H3-T11 phosphorylation; nucleus or…	ATP binding; protein serine/threonine kinase activity; protein kinase activity; transferase activity; protein binding; nucleotide binding; kinase activity; protein domain specific binding; histone kinase activity (H3-T11 specific)	nucleus; nucleoplasm; cytoplasm; cytoskeleton; intracellular membrane-bounded organelle; centrosome; condensed nuclear chromosome; microtubule organizing center; chromatin; chromosome, telomeric region; replication fork	2.90381	7.48402	1.09342e-17	3.27625e-16	YES	YES
ENSMUSG00000043419	Chd3os	chromodomain helicase DNA binding protein 3, opposite strand	11	69340461	69342641	protein_coding				1.26443	2.40232	6.49322e-10	8.45258e-09	YES	YES
ENSMUSG00000002835	Chaf1a	Chromatin assembly factor 1 subunit A	17	56040416	56068026	protein_coding	DNA repair; cellular response to DNA damage stimulus; DNA replication; cell cycle; nucleosome assembly; chromatin assembly; DNA replication-dependent nucleosome assembly	identical protein binding; protein binding; chromo shadow domain binding	nucleus; nuclear chromatin; CAF-1 complex; macromolecular complex	1.19026	2.28194	3.174e-18	1.01925e-16	NO	NO
ENSMUSG00000055730	Ces2a	Pyrethroid hydrolase Ces2a	8	104734003	104741634	protein_coding	protein glycosylation	hydrolase activity; carboxylic ester hydrolase activity; trans-permethrin hydrolase activity		5.56091	47.2063	2.89721e-18	9.35424e-17	YES	YES
ENSMUSG00000021572	Cep72	Centrosomal protein of 72 kDa	13	74036500	74062299	protein_coding	spindle organization; centriole replication; gamma-tubulin complex localization; regulation of protein localization to centrosome	protein binding; identical protein binding	cytoplasm; cytoskeleton; centrosome; microtubule organizing center; centriolar satellite	1.21458	2.32073	4.10004e-15	9.40077e-14	YES	YES
ENSMUSG00000024989	Cep55	Centrosomal protein of 55 kDa	19	38055025	38074425	protein_coding	cell cycle; cell division; renal system development; cranial skeletal system development; establishment of protein localization; mitotic cytokinesis; cell separation after cytokinesis	protein binding	intercellular bridge; cytoplasm; plasma membrane; cytoskeleton; centrosome; microtubule organizing center; centriole; midbody; cleavage furrow; Flemming body	1.45183	2.73555	2.81769e-11	4.29735e-10	NO	NO
ENSMUSG00000031629	Cenpu	Centromere protein U	8	46552028	46580007	protein_coding	regulation of transcription, DNA-templated; transcription, DNA-templated; chordate embryonic development	protein binding	nucleus; cytoplasm; chromosome; chromosome, centromeric region; microtubule organizing center; kinetochore; condensed chromosome kinetochore	1.2347	2.35333	3.41383e-07	3.13642e-06	YES	YES
ENSMUSG00000031756	Cenpn	Centromere protein N	8	116921730	116941507	protein_coding	chromosome segregation; centromere complex assembly; kinetochore assembly		nucleus; chromosome; chromosome, centromeric region; kinetochore; condensed chromosome kinetochore	1.30451	2.46999	1.8698e-11	2.9124e-10	NO	NO
ENSMUSG00000021714	Cenpk	Centromere protein K	13	104228611	104252392	protein_coding	positive regulation of transcription from RNA polymerase II promoter; kinetochore assembly	protein binding	nucleus; chromosome; chromosome, centromeric region; kinetochore; condensed chromosome kinetochore	1.37141	2.58724	1.32461e-08	1.49048e-07	NO	YES
ENSMUSG00000031262	Cenpi	Centromere protein I	X	134308084	134362639	protein_coding	centromere complex assembly		kinetochore; nucleus; nuclear body; cytosol; chromosome; chromosome, centromeric region	1.32652	2.50798	4.74489e-11	7.05078e-10	YES	YES
ENSMUSG00000045273	Cenph	Centromere protein H	13	100759674	100775899	protein_coding	kinetochore assembly; mitotic cell cycle; chromosome segregation; kinetochore organization	protein binding; kinetochore binding	kinetochore; nucleus; chromosome; nucleolus; chromosome, centromeric region; condensed chromosome kinetochore	1.41456	2.66578	1.82249e-09	2.26555e-08	NO	NO
ENSMUSG00000026605	Cenpf	centromere protein F	1	189640606	189688086	protein_coding	negative regulation of transcription, DNA-templated; kidney development; ventricular system development; mitotic cell cycle; chromosome segregation; regulation of G2/M transition of mitotic cell cycle; protein transport; regulation of striated muscle tissue development; metaphase plate congression	protein homodimerization activity; transcription factor binding; dynein complex binding; protein C-terminus binding	nucleus; nucleoplasm; cytoplasm; nuclear envelope; centrosome; spindle pole; ciliary transition fiber; axoneme; midbody; ciliary basal body; nuclear matrix; spindle; chromosome, centromeric region; condensed chromosome outer kinetochore; pronucleus	2.2477	4.74924	3.00263e-42	5.84061e-40	YES	YES
ENSMUSG00000045328	Cenpe	centromere protein E	3	135212537	135273611	protein_coding	microtubule-based movement; mitotic cell cycle; mitotic spindle organization; chromosome segregation; mitotic chromosome movement towards spindle pole; mitotic metaphase plate congression; regulation of mitotic metaphase/anaphase transition; positive regulation of protein kinase activity; metaphase plate congression; attachment of mitotic spindle microtubules to kinetochore; microtubule plus-end …	ATP binding; microtubule binding; microtubule motor activity; nucleotide binding; motor activity; kinetochore binding	chromosome, centromeric region; kinetochore; condensed chromosome, centromeric region; nucleus; nucleoplasm; chromosome; kinetochore microtubule; cytosol; microtubule; microtubule cytoskeleton; midbody; mitotic spindle midzone	2.02969	4.08317	2.59257e-26	1.71856e-24	YES	YES
ENSMUSG00000029177	Cenpa	Histone H3-like centromeric protein A	5	30666777	30674830	protein_coding	mitotic cytokinesis; establishment of mitotic spindle orientation; nucleosome assembly; kinetochore assembly; protein localization to chromosome, centromeric region	DNA binding; protein heterodimerization activity; nucleosomal DNA binding	nucleosome; nucleus; nucleoplasm; chromosome; chromosome, centromeric region; condensed nuclear chromosome, centromeric region; kinetochore; condensed chromosome kinetochore; condensed nuclear chromosome kinetochore; nuclear nucleosome; condensed chromosome inner kinetochore; nuclear pericentric heterochromatin	1.77201	3.41529	6.77276e-28	4.94537e-26	YES	YES
ENSMUSG00000052353	Cemip	Cell migration-inducing and hyaluronan-binding protein	7	83932857	84086502	protein_coding	metabolic process; sensory perception of sound; positive regulation of peptidyl-threonine phosphorylation; positive regulation of cell migration; positive regulation of release of sequestered calcium ion into cytosol; hyaluronan catabolic process; positive regulation of protein targeting to membrane; positive regulation of protein kinase C activity	hydrolase activity; hydrolase activity, acting on glycosyl bonds; hyalurononglucosaminidase activity; hyaluronic acid binding; clathrin heavy chain binding; ER retention sequence binding	membrane; plasma membrane; nucleus; cytoplasm; extracellular region; endoplasmic reticulum; clathrin-coated pit; clathrin-coated endocytic vesicle; clathrin-coated vesicle membrane	4.05068	16.5721	6.07417e-13	1.10882e-11	YES	YES
ENSMUSG00000068740	Celsr2	cadherin EGF LAG seven-pass G-type receptor 2 isoform 2	3	108390851	108415552	protein_coding	G-protein coupled receptor signaling pathway; homophilic cell adhesion via plasma membrane adhesion molecules; cell adhesion; cell surface receptor signaling pathway; signal transduction	calcium ion binding; G-protein coupled receptor activity; transmembrane signaling receptor activity; signal transducer activity	integral component of membrane; plasma membrane; membrane	1.48172	2.79282	5.85683e-07	5.15918e-06	YES	YES
ENSMUSG00000024268	Celf4	CUGBP Elav-like family member 4	18	25477632	25754157	protein_coding	mRNA processing; RNA splicing; mRNA splice site selection; regulation of alternative mRNA splicing, via spliceosome; negative regulation of mRNA splicing, via spliceosome; positive regulation of mRNA splicing, via spliceosome; negative regulation of excitatory postsynaptic potential; regulation of retina development in camera-type eye; alternative mRNA splicing, via spliceosome	RNA binding; nucleic acid binding; mRNA binding; BRE binding; pre-mRNA binding	nucleus; cytoplasm	1.29903	2.46063	1.51618e-06	1.24673e-05	YES	YES
ENSMUSG00000070777	Ceacam20	Carcinoembryonic antigen-related cell adhesion molecule 20	7	19965412	19991104	protein_coding	immune system process; positive regulation of cytokine production; response to bacterium	protein binding	membrane; integral component of membrane; plasma membrane; cell projection; apical plasma membrane; microvillus membrane	2.13911	4.4049	0.00616111	0.0215648	NO	NO
ENSMUSG00000006585	Cdt1	DNA replication factor Cdt1	8	122568015	122573554	protein_coding	DNA replication; cell cycle; chromosome segregation; cell division; mitotic cell cycle; positive regulation of protein complex assembly; positive regulation of chromatin binding; positive regulation of DNA-dependent DNA replication; regulation of chromosome organization; response to sorbitol; DNA replication checkpoint; regulation of DNA-dependent DNA replication initiation; kinetochore organizat…	DNA binding; chromatin binding; protein binding	nucleus; nuclear body; cytoplasm; chromosome; chromosome, centromeric region; kinetochore; condensed chromosome kinetochore	1.14129	2.20578	7.5786e-08	7.6182e-07	YES	YES
ENSMUSG00000037628	Cdkn3	Cyclin-dependent kinase inhibitor 3	14	46760541	46771669	protein_coding	dephosphorylation; peptidyl-tyrosine dephosphorylation; protein dephosphorylation; cell cycle; cellular response to DNA damage stimulus; cell cycle arrest; G1/S transition of mitotic cell cycle	phosphatase activity; protein tyrosine phosphatase activity; phosphoprotein phosphatase activity; hydrolase activity; protein binding; protein serine/threonine phosphatase activity; protein tyrosine/serine/threonine phosphatase activity	perinuclear region of cytoplasm; cytosol; cytoplasm; nucleus	1.13962	2.20323	0.000401578	0.00199536	YES	YES
ENSMUSG00000003031	Cdkn1b	Cyclin-dependent kinase inhibitor 1B	6	134920401	134925513	protein_coding	cell cycle arrest; regulation of cell proliferation; potassium ion transport; G1/S transition of mitotic cell cycle; negative regulation of transcription, DNA-templated; cell cycle; sensory perception of sound; negative regulation of epithelial cell proliferation; negative regulation of cell growth; negative regulation of cell proliferation; negative regulation of mitotic cell cycle; negative reg…	cyclin-dependent protein serine/threonine kinase inhibitor activity; protein binding; cyclin binding; protein kinase binding; protein phosphatase binding; cyclin-dependent protein serine/threonine kinase activity; protein kinase inhibitor activity; Hsp70 protein binding; macromolecular complex binding; chaperone binding	nucleus; cytoplasm; cytosol; intracellular membrane-bounded organelle; endosome; Cul4A-RING E3 ubiquitin ligase complex	1.66382	3.16853	3.6112e-10	4.87046e-09	YES	YES
ENSMUSG00000028873	Cdca8	Borealin	4	124918465	124939311	protein_coding	cell cycle; cell division; chromosome organization; mitotic metaphase plate congression; mitotic sister chromatid segregation	protein binding	nucleus; intercellular bridge; cytoplasm; chromosome; cytoskeleton; nucleolus; chromosome, centromeric region; spindle; midbody; chromocenter; macromolecular complex; chromosome passenger complex; spindle midzone	1.78352	3.44264	2.34959e-27	1.66442e-25	NO	YES
ENSMUSG00000055612	Cdca7	Cell division cycle-associated protein 7	2	72476159	72486893	protein_coding	regulation of transcription, DNA-templated; regulation of cell proliferation; transcription, DNA-templated; apoptotic process		nucleus; nucleoplasm; cytosol; cytoplasm	2.12847	4.37255	6.7377e-44	1.4669e-41	YES	YES
ENSMUSG00000024791	Cdca5	Sororin	19	6084983	6091777	protein_coding	cell cycle; cell division; double-strand break repair; mitotic chromosome condensation; mitotic cell cycle; mitotic metaphase plate congression; positive regulation of exit from mitosis; regulation of cohesin loading; mitotic sister chromatid cohesion	protein binding; chromatin binding	nucleus; nucleoplasm; cytoplasm; chromosome; chromatin; cohesin complex; nuclear chromatin	2.15823	4.46368	2.1334e-24	1.18844e-22	YES	YES
ENSMUSG00000023505	Cdca3	Cell division cycle-associated protein 3	6	124829547	124833701	protein_coding	protein ubiquitination; cell cycle; cell division		cytoplasm; cytosol; cell-cell adherens junction	1.10845	2.15614	9.20744e-06	6.58534e-05	NO	YES
ENSMUSG00000048922	Cdca2	Cell division cycle-associated protein 2	14	67676331	67715841	protein_coding	cell division; positive regulation of protein dephosphorylation; cell cycle; chromosome segregation		nucleus; nucleoplasm; cytosol; chromosome	1.88194	3.68571	1.26045e-39	1.99411e-37	NO	YES
ENSMUSG00000017499	Cdc6	Cell division control	11	98907801	98923940	protein_coding	DNA replication initiation; cell division; mitotic cell cycle; regulation of mitotic metaphase/anaphase transition; positive regulation of cytokinesis; positive regulation of cyclin-dependent protein serine/threonine kinase activity; positive regulation of fibroblast proliferation; positive regulation of chromosome segregation; cellular response to vasopressin; cellular response to angiotensin; D…	kinase binding; nucleotide binding; ATP binding; chromatin binding	nucleus; spindle pole; spindle midzone; cytoplasm; spindle	1.57214	2.97345	4.75654e-16	1.20725e-14	NO	YES
ENSMUSG00000044201	Cdc25c	cell division cycle 25C	18	34732997	34751533	protein_coding	protein dephosphorylation; positive regulation of cell cycle G2/M phase transition; peptidyl-tyrosine dephosphorylation; cell cycle; cell division; G2/M transition of mitotic cell cycle; spermatogenesis	protein tyrosine phosphatase activity; hydrolase activity; protein binding; phosphoprotein phosphatase activity; protein kinase binding; WW domain binding	intracellular; nucleus; cytoplasm; nuclear speck; perinuclear region of cytoplasm	1.7745	3.42119	1.61545e-14	3.50103e-13	NO	NO
ENSMUSG00000006398	Cdc20	Cell division cycle	4	118432901	118437352	protein_coding	anaphase-promoting complex-dependent catabolic process; positive regulation of ubiquitin protein ligase activity; protein ubiquitination; cell differentiation; cell cycle; cell division; mitotic spindle assembly; nervous system development; regulation of meiotic nuclear division; positive regulation of synapse maturation; positive regulation of synaptic plasticity; mitotic sister chromatid cohesi…	protein binding; anaphase-promoting complex binding; ubiquitin-protein transferase activator activity; enzyme binding; protein C-terminus binding; histone deacetylase binding	nucleus; nucleoplasm; cytosol; cytoplasm; cytoskeleton; microtubule organizing center; anaphase-promoting complex; spindle pole; centrosome; perinuclear region of cytoplasm	1.06166	2.08733	6.83004e-08	6.88546e-07	YES	YES
ENSMUSG00000072082	Ccnf	Cyclin-F	17	24223232	24251409	protein_coding	regulation of cell cycle; protein ubiquitination; cell cycle; cell division; placenta development; SCF-dependent proteasomal ubiquitin-dependent protein catabolic process; re-entry into mitotic cell cycle; negative regulation of centrosome duplication	protein binding; ubiquitin-protein transferase activity	nucleus; cytoplasm; cytoskeleton; cell junction; centrosome; centriole; SCF ubiquitin ligase complex	1.30591	2.4724	2.13707e-17	6.19227e-16	YES	NO
ENSMUSG00000028212	Ccne2	G1/S-specific cyclin-E2	4	11191351	11204779	protein_coding	regulation of cell cycle; G1/S transition of mitotic cell cycle; regulation of protein kinase activity; cell cycle; cell division; telomere maintenance; synapsis; DNA replication initiation; regulation of cellular protein localization; chromosome organization involved in meiotic cell cycle	cyclin-dependent protein serine/threonine kinase regulator activity; protein kinase binding	nucleus; cyclin E2-CDK2 complex	2.01017	4.02831	2.00661e-10	2.76533e-09	YES	YES
ENSMUSG00000002068	Ccne1	G1/S-specific cyclin-E1	7	38097984	38107534	protein_coding	regulation of cell cycle; G1/S transition of mitotic cell cycle; regulation of protein kinase activity; negative regulation of transcription from RNA polymerase II promoter; cell cycle; cell division; telomere maintenance; synapsis; protein phosphorylation; Wnt signaling pathway; DNA replication initiation; regulation of cellular protein localization; chromosome organization involved in meiotic c…	protein binding; protein kinase binding; kinase activity; cyclin-dependent protein serine/threonine kinase regulator activity	nucleus; nucleoplasm; cyclin-dependent protein kinase holoenzyme complex; cyclin E1-CDK2 complex	1.31752	2.49238	7.48117e-08	7.52589e-07	YES	YES
ENSMUSG00000032218	Ccnb2	G2/mitotic-specific cyclin-B2	9	70407692	70421547	protein_coding	in utero embryonic development; cell cycle; cell division; growth; thymus development; T cell homeostasis	cadherin binding	nucleus; cytosol; microtubule cytoskeleton; membrane; centrosome	1.76616	3.40148	6.183e-39	9.65321e-37	YES	YES
ENSMUSG00000041431	Ccnb1	G2/mitotic-specific cyclin-B1	13	100778650	100786570	protein_coding	in utero embryonic development; cell cycle; cell division; regulation of mitotic cell cycle spindle assembly checkpoint; mitotic metaphase plate congression; protein phosphorylation; positive regulation of cyclin-dependent protein serine/threonine kinase activity; positive regulation of cell cycle; positive regulation of mitotic cell cycle; positive regulation of fibroblast proliferation; positiv…	protein binding; protein kinase binding; kinase activity; patched binding; histone kinase activity; ubiquitin-like protein ligase binding; cyclin-dependent protein serine/threonine kinase activator activity	nucleus; cytosol; cytoplasm; cytoskeleton; membrane; centrosome; microtubule organizing center; spindle pole; mitochondrial matrix; cyclin B1-CDK1 complex; condensed nuclear chromosome outer kinetochore	2.03023	4.0847	7.60923e-25	4.40426e-23	YES	YES
ENSMUSG00000027715	Ccna2	Cyclin-A2	3	36564865	36572150	protein_coding	positive regulation of transcription, DNA-templated; regulation of cell cycle; cell cycle; cell division; G2/M transition of mitotic cell cycle; histone phosphorylation; Ras protein signal transduction; animal organ regeneration; response to estradiol; response to glucagon; cellular response to platelet-derived growth factor stimulus; cellular response to leptin stimulus; cell cycle G1/S phase tr…	protein binding; protein kinase binding; protein domain specific binding; cyclin-dependent protein kinase activity	nucleus; nucleoplasm; cytosol; cytoplasm; cyclin-dependent protein kinase holoenzyme complex; female pronucleus; male pronucleus; cyclin A2-CDK2 complex	2.04434	4.12484	3.54859e-40	5.88892e-38	YES	YES
ENSMUSG00000056531	Ccdc18	Coiled-coil domain-containing protein 18	5	108132875	108233628	protein_coding				1.17603	2.25954	3.51539e-08	3.70036e-07	NO	NO
ENSMUSG00000050050	Ccdc158	Coiled-coil domain-containing protein 158	5	92607954	92675271	protein_coding				1.66815	3.17808	7.78342e-12	1.26426e-10	YES	YES
ENSMUSG00000038292	Ccdc155	Protein KASH5	7	45183624	45204892	protein_coding	telomere localization; spermatogenesis; meiotic cell cycle; double-strand break repair via homologous recombination; synapsis; oogenesis; actin filament organization; spindle assembly; spindle localization; chromosome localization to nuclear envelope involved in homologous chromosome segregation	identical protein binding; protein binding; dynein complex binding	membrane; integral component of membrane; nucleus; chromosome; lateral element; chromosome, telomeric region; nuclear outer membrane; LINC complex; meiotic spindle pole	1.43745	2.70843	0.00203212	0.0082703	YES	NO
ENSMUSG00000050786	Ccdc126	Coiled-coil domain-containing protein 126	6	49319274	49341582	protein_coding	protein N-linked glycosylation	alpha-1,6-mannosylglycoprotein 6-beta-N-acetylglucosaminyltransferase activity	extracellular region; Golgi apparatus	1.10817	2.15572	0.00109211	0.00481547	YES	YES
ENSMUSG00000039765	Cc2d2a	Coiled-coil and C2 domain-containing protein 2A	5	43662346	43740972	protein_coding	heart development; smoothened signaling pathway; cell projection organization; cilium assembly; determination of left/right symmetry; neural tube closure; embryonic brain development; camera-type eye development; motile cilium assembly; non-motile cilium assembly; axoneme assembly; protein localization to ciliary transition zone	protein binding	cytoplasm; cytoskeleton; cell projection; cilium; ciliary transition zone; MKS complex	1.04083	2.05741	1.22758e-16	3.26954e-15	YES	YES
ENSMUSG00000025577	Cbx2	Chromobox protein homolog 2	11	119022962	119031270	protein_coding	regulation of transcription, DNA-templated; transcription, DNA-templated; chromatin organization; negative regulation of transcription from RNA polymerase II promoter; development of primary sexual characteristics	DNA binding; protein binding; chromatin binding; methylated histone binding	nucleus; nucleoplasm; chromosome; nuclear speck; heterochromatin; PcG protein complex; PRC1 complex; euchromatin	1.54823	2.92459	7.11665e-14	1.441e-12	YES	YES
ENSMUSG00000024039	Cbs	Cystathionine beta-synthase	17	31612623	31637199	protein_coding	cysteine biosynthetic process from serine; cysteine biosynthetic process via cystathionine; oxidation-reduction process; cellular amino acid biosynthetic process; maternal process involved in female pregnancy; superoxide metabolic process; blood vessel remodeling; cerebellum morphogenesis; regulation of JUN kinase activity; regulation of blood vessel size; endochondral ossification; cartilage dev…	cystathionine beta-synthase activity; metal ion binding; identical protein binding; protein homodimerization activity; pyridoxal phosphate binding; lyase activity; ubiquitin protein ligase binding; enzyme binding; oxygen binding; heme binding; modified amino acid binding; S-adenosyl-L-methionine binding; nitrite reductase (NO-forming) activity; carbon monoxide binding; nitric oxide binding	cytoplasm; nucleus	1.72746	3.31145	1.10559e-05	7.79003e-05	YES	YES
ENSMUSG00000038526	Car14	Mus musculus carbonic anhydrase 14 (Car14), transcript variant 2, mRNA.	3	95897768	95904691	protein_coding	regulation of pH; carbon dioxide transport	metal ion binding; lyase activity; carbonate dehydratase activity	membrane; integral component of membrane	2.62393	6.16427	8.74022e-40	1.40145e-37	NO	YES
ENSMUSG00000035694	Caps2	Calcyphosin-2	10	112163621	112216555	protein_coding	sodium ion transmembrane transport; calcium ion homeostasis	calcium ion binding; metal ion binding; calcium:sodium antiporter activity		1.6384	3.1132	0.000110277	0.000628929	NO	NO
ENSMUSG00000040118	Cacna2d1	Voltage-dependent calcium channel subunit alpha-2/delta-1 Voltage-dependent calcium channel subunit alpha-2-1 Voltage-dependent calcium channel subunit delta-1	5	15934691	16374511	protein_coding	regulation of ventricular cardiac muscle cell membrane repolarization; ion transport; calcium ion transport; regulation of ion transmembrane transport; calcium ion transmembrane transport; cardiac muscle cell action potential involved in contraction; regulation of heart rate by cardiac conduction; regulation of calcium ion transport; calcium ion transport into cytosol; calcium ion transmembrane t…	metal ion binding; protein binding; voltage-gated ion channel activity; calcium channel activity; voltage-gated calcium channel activity; voltage-gated calcium channel activity involved in bundle of His cell action potential	membrane; integral component of membrane; T-tubule; sarcoplasmic reticulum; voltage-gated calcium channel complex; L-type voltage-gated calcium channel complex	1.39702	2.63357	6.32679e-13	1.15051e-11	YES	YES
ENSMUSG00000026407	Cacna1s	calcium voltage-gated channel subunit alpha1 S	1	136052750	136119822	protein_coding	ion transport; transmembrane transport; calcium ion transmembrane transport; calcium ion transport; regulation of ion transmembrane transport; muscle contraction	ion channel activity; voltage-gated calcium channel activity; voltage-gated ion channel activity; calcium channel activity; high voltage-gated calcium channel activity	membrane; voltage-gated calcium channel complex; integral component of membrane; cytoplasm; plasma membrane; T-tubule; I band	1.37593	2.59535	0.00169162	0.00705639	NO	NO
ENSMUSG00000028532	Cachd1	VWFA and cache domain-containing protein 1	4	100776675	101029220	protein_coding	ion transport; calcium ion transport		membrane; integral component of membrane	1.03179	2.04456	4.64559e-10	6.17271e-09	YES	YES
ENSMUSG00000040957	Cables1	CDK5 and ABL1 enzyme substrate 1	18	11839220	11945630	protein_coding	regulation of cell cycle; G1/S transition of mitotic cell cycle; nervous system development; cell cycle; cell division	protein binding	cytosol; nucleus; cytoplasm; growth cone; cell projection; nucleoplasm	2.02311	4.06459	1.1486e-19	4.19992e-18	YES	YES
ENSMUSG00000038330	C87499	expressed sequence C87499	4	88627320	88634411	protein_coding	negative regulation of apoptotic process; negative regulation of transcription, DNA-templated; negative regulation of cell differentiation; positive regulation of cell proliferation			2.93216	7.63252	9.67626e-12	1.55574e-10	NO	NO
ENSMUSG00000070686	C87414	expressed sequence C87414	5	93634993	93671551	protein_coding	negative regulation of apoptotic process; negative regulation of transcription, DNA-templated; negative regulation of cell differentiation; positive regulation of cell proliferation			2.25896	4.78648	1.3276e-06	1.1039e-05	YES	NO
ENSMUSG00000033031	C330027C09Rik	Protein CIP2A	16	48994185	49019709	protein_coding	spermatogenesis; positive regulation of neural precursor cell proliferation	binding; protein homodimerization activity; cadherin binding	membrane; integral component of membrane; cytosol; cytoplasm; plasma membrane	1.47049	2.77117	1.53759e-15	3.67829e-14	NO	NO
ENSMUSG00000039349	C130074G19Rik	Uncharacterized	1	184871926	184883218	protein_coding			membrane; integral component of membrane	1.28926	2.44403	2.83612e-11	4.31989e-10	YES	YES
ENSMUSG00000040084	Bub1b	Mitotic checkpoint serine/threonine-protein kinase BUB1 beta	2	118598211	118641591	protein_coding	protein phosphorylation; mitotic spindle assembly checkpoint; phosphorylation; cell cycle; cell division; apoptotic process; metaphase/anaphase transition of mitotic cell cycle; protein localization to chromosome, centromeric region; protein localization to kinetochore; meiotic sister chromatid cohesion, centromeric	ATP binding; protein binding; protein kinase activity; transferase activity; nucleotide binding; kinase activity; protein serine/threonine kinase activity	nucleus; perinuclear region of cytoplasm; cytosol; cytoplasm; chromosome; chromosome, centromeric region; condensed chromosome outer kinetochore; kinetochore; condensed chromosome kinetochore; condensed nuclear chromosome kinetochore	1.6095	3.05147	3.44617e-43	7.23725e-41	YES	YES
ENSMUSG00000027379	Bub1	mitotic checkpoint serine/threonine-protein kinase BUB1 isoform 2	2	127801122	127831865	protein_coding	protein phosphorylation; mitotic spindle assembly checkpoint; regulation of sister chromatid cohesion; cell proliferation; regulation of chromosome segregation	ATP binding; protein binding; protein kinase activity	kinetochore; condensed chromosome kinetochore; condensed nuclear chromosome outer kinetochore; nucleoplasm; cytosol	2.10552	4.30354	8.72488e-32	8.55579e-30	YES	YES
ENSMUSG00000040298	Btbd16	BTB/POZ domain-containing protein 16	7	130774069	130825899	protein_coding			nucleus; ubiquitin ligase complex	1.24802	2.37516	0.00876272	0.0290187	YES	YES
ENSMUSG00000032589	Bsn	Protein bassoon	9	108096022	108190384	protein_coding	synapse assembly; protein localization to synapse; maintenance of presynaptic active zone structure; presynapse to nucleus signaling pathway	metal ion binding; protein binding; structural constituent of presynaptic active zone	synapse; presynaptic active zone; cytoplasm; cell junction; cytoskeleton; axon; neuron projection; postsynaptic density; dendrite; extrinsic component of membrane; neuron projection terminus; cell surface; excitatory synapse; presynapse; presynaptic active zone cytoplasmic component	1.37903	2.60094	1.09095e-06	9.19695e-06	YES	NO
ENSMUSG00000053046	Brsk2	Serine/threonine-protein kinase BRSK2	7	141949751	142004247	protein_coding	protein phosphorylation; phosphorylation; intracellular signal transduction; cell cycle; cell division; apoptotic process; neuron projection morphogenesis; nervous system development; axonogenesis; exocytosis; peptidyl-serine phosphorylation; establishment of cell polarity; regulation of insulin secretion involved in cellular response to glucose stimulus; intrinsic apoptotic signaling pathway in …	ATP binding; protein kinase activity; transferase activity; metal ion binding; protein binding; nucleotide binding; kinase activity; protein serine/threonine kinase activity; magnesium ion binding; ATPase binding; protein kinase binding; tau-protein kinase activity	cytoplasm; cytoskeleton; nucleus; endoplasmic reticulum; centrosome; microtubule organizing center; perinuclear region of cytoplasm; membrane; integral component of membrane	1.82837	3.55134	0.00255256	0.0101126	NO	NO
ENSMUSG00000034329	Brip1	Fanconi anemia group J protein homolog	11	86058138	86201193	protein_coding	nucleobase-containing compound metabolic process; spermatogenesis; DNA repair; cellular response to DNA damage stimulus; DNA duplex unwinding; regulation of transcription from RNA polymerase II promoter; synapsis; seminiferous tubule development; spermatid development; male gonad development; chiasma assembly; double-strand break repair involved in meiotic recombination; spermatogonial cell divis…	DNA binding; ATP binding; hydrolase activity, acting on acid anhydrides, in phosphorus-containing anhydrides; ATP-dependent DNA helicase activity; nucleic acid binding; ATP-dependent helicase activity; metal ion binding; hydrolase activity; nucleotide binding; iron-sulfur cluster binding; 4 iron, 4 sulfur cluster binding; helicase activity; chromatin binding	nucleus; cytoplasm; nuclear membrane	1.27629	2.42215	4.49645e-05	0.000279114	NO	NO
ENSMUSG00000004031	Brinp2	BMP/retinoic acid-inducible neural-specific protein 2	1	158245269	158356326	protein_coding	positive regulation of neuron differentiation; negative regulation of mitotic cell cycle; cell cycle; cellular response to retinoic acid; cell cycle arrest		extracellular region; endoplasmic reticulum; dendrite; neuronal cell body	1.95084	3.86599	2.04699e-07	1.94309e-06	YES	YES
ENSMUSG00000017146	Brca1	Breast cancer type 1 susceptibility protein homolog	11	101488764	101551955	protein_coding	DNA repair; cellular response to DNA damage stimulus; positive regulation of transcription from RNA polymerase II promoter; positive regulation of histone H3-K4 methylation; regulation of transcription, DNA-templated; transcription from RNA polymerase II promoter; transcription, DNA-templated; positive regulation of histone H4-K16 acetylation; lipid metabolic process; protein ubiquitination; posi…	DNA binding; zinc ion binding; metal ion binding; ubiquitin-protein transferase activity; transferase activity; ubiquitin protein ligase binding; RNA binding; transcription regulatory region DNA binding; enzyme binding; damaged DNA binding; RNA polymerase binding; RNA polymerase II transcription coactivator activity	nucleus; cytoplasm; chromosome; plasma membrane; lateral element; condensed chromosome; condensed nuclear chromosome; centrosome; nucleoplasm; intracellular ribonucleoprotein complex; BRCA1-BARD1 complex; BRCA1-A complex; macromolecular complex	1.33341	2.51998	2.53469e-10	3.45893e-09	YES	YES
ENSMUSG00000068009	Bpifb6	BPI fold-containing family B member 6	2	153900388	153912795	protein_coding		lipid binding	extracellular region	3.39582	10.5255	1.26297e-15	3.05521e-14	NO	NO
ENSMUSG00000022070	Bora	Protein aurora borealis	14	99046222	99074540	protein_coding	cell cycle; cell division; regulation of mitotic spindle organization; regulation of mitotic nuclear division; regulation of protein localization	protein kinase binding	meiotic spindle	1.03604	2.05058	6.93269e-12	1.13619e-10	YES	NO
ENSMUSG00000052430	Bmpr1b	Mus musculus bone morphotic protein receptor, type 1B (Bmpr1b), transcript variant 6, mRNA.	3	141837136	142169425	protein_coding	protein phosphorylation; transmembrane receptor protein serine/threonine kinase signaling pathway; positive regulation of transcription from RNA polymerase II promoter; phosphorylation; signal transduction by protein phosphorylation; transforming growth factor beta receptor signaling pathway; chondrocyte differentiation; inflammatory response; skeletal system development; eye development; camera-…	ATP binding; signal transducer, downstream of receptor, with serine/threonine kinase activity; transmembrane receptor protein serine/threonine kinase activity; protein kinase activity; transferase activity; metal ion binding; protein binding; nucleotide binding; kinase activity; protein serine/threonine kinase activity; SMAD binding; transforming growth factor beta-activated receptor activity; tr…	membrane; integral component of membrane; plasma membrane; dendrite; neuronal cell body	1.16523	2.24269	4.20496e-05	0.000262392	YES	YES
ENSMUSG00000029335	Bmp3	Bone morphotic protein 3	5	98854415	98884396	protein_coding	regulation of receptor activity; osteoblast differentiation; multicellular organism development; positive regulation of transcription from RNA polymerase II promoter; cell differentiation; cartilage development; regulation of apoptotic process; positive regulation of pathway-restricted SMAD protein phosphorylation; regulation of MAPK cascade; cell development; SMAD protein signal transduction; os…	growth factor activity; cytokine activity; transforming growth factor beta receptor binding; BMP receptor binding	extracellular region; extracellular space	2.75427	6.74712	3.30991e-06	2.58041e-05	YES	YES
ENSMUSG00000017716	Birc5	Baculoviral IAP repeat-containing protein 5	11	117849251	117855743	protein_coding	protein ubiquitination; regulation of transcription, DNA-templated; transcription, DNA-templated; negative regulation of transcription, DNA-templated; negative regulation of peptidase activity; cell cycle; cell division; apoptotic process; negative regulation of apoptotic process; microtubule cytoskeleton organization; negative regulation of neuron apoptotic process; chromosome segregation; regul…	metal ion binding; protein binding; identical protein binding; protein homodimerization activity; protein heterodimerization activity; ubiquitin-protein transferase activity; zinc ion binding; cysteine-type endopeptidase inhibitor activity; peptidase inhibitor activity; microtubule binding; enzyme binding; tubulin binding; chaperone binding; cysteine-type endopeptidase inhibitor activity involved…	nucleus; cytosol; cytoplasm; chromosome; cytoskeleton; microtubule; chromosome, centromeric region; centriole; spindle; midbody; spindle microtubule; nuclear chromosome; kinetochore; condensed chromosome kinetochore; chromosome passenger complex; cytoplasmic microtubule; interphase microtubule organizing center	1.56339	2.95548	1.06408e-21	4.70236e-20	YES	NO
ENSMUSG00000074768	Bhmt	Betaine--homocysteine S-methyltransferase 1	13	93616675	93637961	protein_coding	methionine biosynthetic process; methylation; amino-acid betaine metabolic process; amino-acid betaine catabolic process; L-methionine salvage	zinc ion binding; betaine-homocysteine S-methyltransferase activity; transferase activity; metal ion binding; methyltransferase activity	cytoplasm; cytosol; extracellular exosome	3.03141	8.1761	0.000112136	0.000638613	YES	NO
ENSMUSG00000048482	Bdnf	Brain-derived neurotrophic factor	2	109674700	109727007	protein_coding	regulation of receptor activity; synapse assembly; collateral sprouting; positive regulation of collateral sprouting; positive regulation of synapse assembly; positive regulation of receptor binding; response to drug; negative regulation of cell death; behavioral fear response; positive regulation of peptidyl-serine phosphorylation; axon extension; dendrite extension; feeding behavior; positive r…	receptor binding; growth factor activity; protein binding; neurotrophin TRKB receptor binding	extracellular region; mitochondrion; nuclear speck; extracellular space; cytoplasm; cytoplasmic vesicle; postsynapse; secretory granule; perinuclear region of cytoplasm; axon; endoplasmic reticulum lumen; dendrite	1.07364	2.10474	0.00603384	0.0212038	NO	YES
ENSMUSG00000000861	Bcl11a	B-cell lymphoma/leukemia 11A	11	24078056	24174123	protein_coding	regulation of transcription, DNA-templated; transcription, DNA-templated; signal transduction; negative regulation of gene expression; negative regulation of transcription from RNA polymerase II promoter; transcription from RNA polymerase II promoter; T cell differentiation; positive regulation of neuron projection development; B cell differentiation; neurogenesis; negative regulation of neuron p…	nucleic acid binding; metal ion binding; protein heterodimerization activity; protein binding; RNA polymerase II proximal promoter sequence-specific DNA binding; transcriptional repressor activity, RNA polymerase II proximal promoter sequence-specific DNA binding; sequence-specific DNA binding; transcription regulatory region DNA binding; transcription corepressor activity; protein kinase binding	nucleus; nucleoplasm; cytoplasm; nuclear body; postsynaptic density	2.33276	5.0377	6.62541e-37	9.1946e-35	YES	YES
ENSMUSG00000034773	BC030867	Uncharacterized	11	102248882	102265187	protein_coding				2.03829	4.10757	2.29972e-13	4.37999e-12	YES	NO
ENSMUSG00000085218	BB218582	expressed sequence BB218582	2	106642914	106650364	processed_transcript				1.5366	2.9011	2.44854e-06	1.94335e-05	YES	YES
ENSMUSG00000026196	Bard1	BRCA1-associated RING domain protein 1	1	71027498	71103146	protein_coding	protein ubiquitination; positive regulation of apoptotic process; DNA repair; cellular response to DNA damage stimulus; negative regulation of apoptotic process; negative regulation of protein export from nucleus; regulation of phosphorylation; protein K6-linked ubiquitination	protein binding; transferase activity; metal ion binding; protein homodimerization activity; protein heterodimerization activity; RNA binding; ubiquitin-protein transferase activity	BRCA1-BARD1 complex; nucleus; cytoplasm; nuclear speck; cytoplasmic ribonucleoprotein granule; BRCA1-A complex	1.10766	2.15496	7.48276e-07	6.48551e-06	YES	YES
ENSMUSG00000074892	B3galt5	Mus musculus UDP-Gal:betaGlcNAc beta 1,3-galactosyltransferase, polypeptide 5 (B3galt5), transcript variant 4, mRNA.	16	96235801	96319859	protein_coding	protein glycosylation	galactosyltransferase activity; transferase activity; transferase activity, transferring glycosyl groups	membrane; integral component of membrane; Golgi membrane; Golgi apparatus	1.68794	3.22196	5.64446e-09	6.64098e-08	NO	YES
ENSMUSG00000018821	Avpi1	Arginine vasopressin-induced protein 1	19	42123273	42129059	protein_coding	activation of MAPK activity; cell cycle			1.02028	2.02832	0.00576339	0.0204136	YES	YES
ENSMUSG00000020897	Aurkb	Aurora kinase B	11	69045647	69051664	protein_coding	protein phosphorylation; cell cycle; mitotic cell cycle; positive regulation of cytokinesis; spindle checkpoint; histone H3-S28 phosphorylation; phosphorylation; negative regulation of protein binding; negative regulation of transcription from RNA polymerase II promoter; cell division; spindle organization; cellular response to UV; mitotic spindle midzone assembly; positive regulation of telomere…	ATP binding; protein serine/threonine kinase activity; protein kinase activity; transferase activity; metal ion binding; nucleotide binding; kinase activity; protein binding; kinase binding; protein serine/threonine/tyrosine kinase activity; histone serine kinase activity	chromosome passenger complex; nucleus; nucleoplasm; cytoplasm; chromosome; cytoskeleton; chromosome, centromeric region; condensed nuclear chromosome, centromeric region; spindle; midbody; chromocenter; condensed chromosome, centromeric region; mitotic spindle midzone; kinetochore; spindle microtubule; spindle pole centrosome	1.88405	3.69109	1.07405e-33	1.21953e-31	YES	YES
ENSMUSG00000027496	Aurka	Aurora kinase A	2	172356190	172370535	protein_coding	protein phosphorylation; cell cycle; phosphorylation; negative regulation of protein binding; cell division; protein localization to centrosome; negative regulation of apoptotic process; cell projection organization; response to wounding; centrosome localization; microtubule cytoskeleton organization; spindle organization; centrosome cycle; regulation of protein stability; positive regulation of …	ATP binding; protein kinase activity; transferase activity; protein binding; nucleotide binding; protein heterodimerization activity; kinase activity; protein serine/threonine kinase activity; protein kinase binding; ubiquitin protein ligase binding; protein serine/threonine/tyrosine kinase activity; histone serine kinase activity	nucleus; perinuclear region of cytoplasm; cytosol; microtubule cytoskeleton; cytoplasm; cytoskeleton; cell projection; microtubule; centrosome; microtubule organizing center; cilium; spindle microtubule; spindle pole; centriole; spindle pole centrosome; mitotic spindle; nucleoplasm; mitotic spindle pole; axon hillock; pronucleus; germinal vesicle; meiotic spindle; condensed nuclear chromosome, ce…	1.63331	3.10225	1.80274e-22	8.43801e-21	NO	NO
ENSMUSG00000073377	AU016765	expressed sequence AU016765	17	64514081	64555660	lincRNA				2.86707	7.29583	3.91991e-06	3.00852e-05	YES	YES
ENSMUSG00000040907	Atp1a3	Sodium/potassium-transporting ATPase subunit alpha-3	7	24978167	25005958	protein_coding	potassium ion transport; sodium ion transport; ion transport; establishment or maintenance of transmembrane electrochemical gradient; response to drug; memory; regulation of cardiac muscle cell membrane potential; adult locomotory behavior; visual learning; neuron projection maintenance; ionotropic glutamate receptor signaling pathway; cellular sodium ion homeostasis; potassium ion import; cellul…	ATP binding; nucleotide binding; sodium:potassium-exchanging ATPase activity; metal ion binding; hydrolase activity; amyloid-beta binding; chaperone binding; heparan sulfate proteoglycan binding; D1 dopamine receptor binding; sodium:potassium-exchanging ATPase activity involved in regulation of cardiac muscle cell membrane potential	integral component of membrane; membrane; Golgi apparatus; plasma membrane; nucleus; cytoplasm; synapse; endoplasmic reticulum; axon; neuronal cell body; sarcolemma; myelin sheath; sodium:potassium-exchanging ATPase complex; dendritic spine neck; dendritic spine head	2.75454	6.74837	4.19288e-13	7.75537e-12	NO	NO
ENSMUSG00000022360	Atad2	ATPase family AAA domain-containing protein 2	15	58094044	58135082	protein_coding	regulation of transcription, DNA-templated; chromatin organization; positive regulation of transcription, DNA-templated; transcription, DNA-templated; positive regulation of transcription from RNA polymerase II promoter; negative regulation of chromatin silencing	ATP binding; protein binding; ATPase activity; hydrolase activity; nucleotide binding; chromatin binding; histone binding	nucleoplasm; nucleus	1.20457	2.30469	1.20683e-10	1.71595e-09	YES	YES
ENSMUSG00000033952	Aspm	Abnormal spindle-like microcephaly-associated protein homolog	1	139454772	139494091	protein_coding	spindle organization; spermatogenesis; cell cycle; cell division; brain development; positive regulation of neuroblast proliferation; positive regulation of canonical Wnt signaling pathway; cerebral cortex development; male gonad development; oogenesis; neuron migration; negative regulation of neuron differentiation; neuronal stem cell population maintenance; developmental growth; forebrain neuro…	protein binding; binding; calmodulin binding; protein kinase binding	nucleus; cytoplasm; cytoskeleton; microtubule; spindle; spindle pole; microtubule minus-end; midbody; mitotic spindle pole; meiotic spindle; centrosome; apical plasma membrane	2.28401	4.87029	2.51093e-59	1.32415e-56	YES	YES
ENSMUSG00000042607	Asb4	Mus musculus ankyrin repeat and SOCS box-containing 4 (Asb4), transcript variant 2, mRNA.	6	5383386	5433022	protein_coding	intracellular signal transduction; protein ubiquitination; protein autoubiquitination; positive regulation of vasculogenesis	protein binding; enzyme binding; ubiquitin-protein transferase activity; ubiquitin protein ligase activity; ubiquitin protein ligase binding	cytoplasm; nucleus; Cul2-RING ubiquitin ligase complex; Cul5-RING ubiquitin ligase complex	2.23611	4.71124	2.95875e-08	3.15003e-07	YES	YES
ENSMUSG00000049804	Armcx4	armadillo repeat containing, X-linked 4	X	134686519	134696757	protein_coding		protein binding; binding		2.40342	5.29055	9.51196e-42	1.77739e-39	YES	YES
ENSMUSG00000051517	Arhgef39	Rho guanine nucleotide exchange factor 39	4	43496142	43499695	protein_coding	regulation of Rho protein signal transduction; regulation of molecular function; positive regulation of cell migration	Rho guanyl-nucleotide exchange factor activity; guanyl-nucleotide exchange factor activity	membrane; plasma membrane	1.59419	3.01925	5.20093e-17	1.45546e-15	YES	NO
ENSMUSG00000021662	Arhgef28	Rho guanine nucleotide exchange factor 28	13	97899469	98206439	protein_coding	regulation of Rho protein signal transduction; intracellular signal transduction; regulation of molecular function	Rho guanyl-nucleotide exchange factor activity; metal ion binding; guanyl-nucleotide exchange factor activity	intracellular	1.79512	3.47043	6.02203e-16	1.51066e-14	YES	YES
ENSMUSG00000024043	Arhgap28	Mus musculus Rho GTPase activating protein 28 (Arhgap28), transcript variant 2, mRNA.	17	67842713	68004120	protein_coding	signal transduction; positive regulation of GTPase activity; negative regulation of stress fiber assembly; negative regulation of GTP binding	GTPase activator activity		1.80487	3.49398	2.85092e-30	2.57244e-28	YES	YES
ENSMUSG00000041219	Arhgap11a	Rho GTPase-activating protein 11A	2	113831492	113848661	protein_coding	signal transduction; positive regulation of GTPase activity	GTPase activator activity		1.0405	2.05694	1.78333e-10	2.47921e-09	YES	YES
ENSMUSG00000090698	Apold1	apolipoprotein L domain containing 1	6	134981718	134986836	protein_coding	lipid transport; lipoprotein metabolic process; angiogenesis; response to hypoxia; endothelial cell activation; regulation of endothelial cell differentiation	lipid binding	extracellular region; membrane; integral component of membrane; nucleoplasm; cytosol	1.01447	2.02016	0.010789	0.0346508	YES	YES
ENSMUSG00000032081	Apoc3	apolipoprotein C-III isoform c	9	46232933	46235636	protein_coding	lipid transport; lipoprotein metabolic process	lipid binding	extracellular region	2.55178	5.86357	2.70556e-10	3.68574e-09	NO	NO
ENSMUSG00000032080	Apoa4	Apolipoprotein A-IV	9	46240696	46243459	protein_coding	lipid transport; lipoprotein metabolic process; cholesterol homeostasis; lipid homeostasis; cholesterol metabolic process; cholesterol efflux; phospholipid efflux; response to stilbenoid; cholesterol biosynthetic process; innate immune response in mucosa; response to lipid hydroperoxide; leukocyte cell-cell adhesion; positive regulation of cholesterol esterification; positive regulation of trigly…	lipid binding; copper ion binding; identical protein binding; protein homodimerization activity; cholesterol transporter activity; phosphatidylcholine binding; cholesterol binding; antioxidant activity; phosphatidylcholine-sterol O-acyltransferase activator activity	extracellular region; blood microparticle; extracellular space; cell surface; extracellular matrix; high-density lipoprotein particle; cytosol; very-low-density lipoprotein particle; chylomicron	4.27045	19.2989	1.16749e-28	9.17404e-27	NO	NO
ENSMUSG00000032083	Apoa1	Apolipoprotein A-I Proapolipoprotein A-I Truncated apolipoprotein A-I	9	46228580	46230466	protein_coding	lipid transport; lipoprotein metabolic process; regulation of protein phosphorylation; lipid metabolic process; steroid metabolic process; cholesterol metabolic process; G-protein coupled receptor signaling pathway; protein stabilization; cholesterol homeostasis; positive regulation of stress fiber assembly; positive regulation of substrate adhesion-dependent cell spreading; integrin-mediated sig…	lipid binding; protein binding; identical protein binding; chemorepellent activity; enzyme binding; cholesterol binding; heat shock protein binding; amyloid-beta binding; phospholipid binding; cholesterol transporter activity; lipid transporter activity; apolipoprotein A-I receptor binding; phosphatidylcholine binding; phosphatidylcholine-sterol O-acyltransferase activator activity; lipoprotein p…	extracellular region; blood microparticle; extracellular space; cytoplasmic vesicle; extracellular matrix; high-density lipoprotein particle; endocytic vesicle; cytosol; very-low-density lipoprotein particle; chylomicron; spherical high-density lipoprotein particle	2.56584	5.92101	6.12315e-15	1.38126e-13	YES	YES
ENSMUSG00000071847	Apcdd1	Protein APCDD1	18	62922327	62953195	protein_coding	Wnt signaling pathway; negative regulation of Wnt signaling pathway; hair follicle development; astrocyte cell migration	identical protein binding; Wnt-protein binding	membrane; integral component of membrane; plasma membrane; integral component of plasma membrane	1.31634	2.49034	5.77139e-08	5.88826e-07	YES	YES
ENSMUSG00000038242	Aox4	Aldehyde oxidase 4	1	58210397	58268597	protein_coding	oxidation-reduction process; electron transport chain; xanthine catabolic process; drug metabolic process	metal ion binding; electron transfer activity; oxidoreductase activity; oxidoreductase activity, acting on CH-OH group of donors; flavin adenine dinucleotide binding; catalytic activity; NAD binding; iron ion binding; iron-sulfur cluster binding; 2 iron, 2 sulfur cluster binding; protein homodimerization activity; aldehyde oxidase activity; xanthine dehydrogenase activity; molybdenum ion binding;…	cytoplasm; cytosol	1.64753	3.13296	0.0134104	0.0416219	NO	YES
ENSMUSG00000079554	Aox2	Aldehyde oxidase 2	1	58278326	58380259	protein_coding	oxidation-reduction process; electron transport chain; xanthine catabolic process; drug metabolic process	metal ion binding; electron transfer activity; oxidoreductase activity; oxidoreductase activity, acting on CH-OH group of donors; flavin adenine dinucleotide binding; catalytic activity; NAD binding; iron ion binding; iron-sulfur cluster binding; 2 iron, 2 sulfur cluster binding; protein homodimerization activity; aldehyde oxidase activity; xanthine dehydrogenase activity; molybdopterin cofactor …	cytoplasm; cytosol	1.04514	2.06357	0.000247073	0.00129604	YES	YES
ENSMUSG00000036777	Anln	Anillin	9	22332012	22389188	protein_coding	cell cycle; cell division; hematopoietic progenitor cell differentiation; mitotic cytokinesis; glomerular visceral epithelial cell migration; positive regulation of bleb assembly	actin binding; cadherin binding	nucleus; nucleoplasm; cytoplasm; cytoskeleton; cell projection; actin cytoskeleton; midbody; cell cortex; cell cortex region; actomyosin contractile ring; bleb	1.0095	2.01321	3.38177e-09	4.07375e-08	YES	YES
ENSMUSG00000037904	Ankrd9	Ankyrin repeat domain-containing protein 9	12	110975353	110979040	protein_coding		protein binding; hydrolase activity		1.18017	2.26604	0.00430016	0.0158952	YES	NO
ENSMUSG00000038354	Ankrd35	ankyrin repeat domain 35	3	96670131	96691032	protein_coding		protein binding		1.09228	2.13211	5.38344e-06	4.03647e-05	YES	YES
ENSMUSG00000037907	Ankrd13b	Ankyrin repeat domain-containing protein 13B	11	77470485	77489678	protein_coding		protein binding	membrane; plasma membrane; cytoplasm; intracellular membrane-bounded organelle; endosome; early endosome; late endosome	1.09051	2.12949	1.56611e-12	2.7408e-11	NO	YES
ENSMUSG00000046295	Ankle1	Ankyrin repeat and LEM domain-containing protein 1	8	71406010	71409904	protein_coding	nucleic acid phosphodiester bond hydrolysis; cellular response to DNA damage stimulus; protein export from nucleus; nuclear envelope organization; negative regulation of mitotic recombination; meiotic attachment of telomere to nuclear envelope; regulation of myeloid progenitor cell differentiation; regulation of lymphoid progenitor cell differentiation; positive regulation of response to DNA dama…	protein binding; endonuclease activity; hydrolase activity; nuclease activity; chromatin DNA binding	nucleus; cytoplasm; integral component of nuclear inner membrane	1.42405	2.68338	5.54673e-08	5.66879e-07	YES	NO
ENSMUSG00000069601	Ank3	Ankyrin-3	10	69398773	70027438	protein_coding	signal transduction; positive regulation of gene expression; cytoskeleton organization; synapse organization; protein localization to plasma membrane; cellular response to magnesium ion; plasma membrane organization; establishment of protein localization; mitotic cytokinesis; axonogenesis; axon guidance; neuromuscular junction development; positive regulation of cell communication by electrical c…	protein binding; ion channel binding; structural constituent of cytoskeleton; cytoskeletal protein binding; spectrin binding; protein binding, bridging; cadherin binding	membrane; plasma membrane; cytoplasm; cell junction; synapse; postsynaptic membrane; cytoskeleton; cell projection; sarcolemma; axon; lateral plasma membrane; intercalated disc; paranode region of axon; lysosome; basolateral plasma membrane; bicellular tight junction; cell surface; basal plasma membrane; Z disc; axon initial segment; dendrite; sarcoplasmic reticulum; spectrin-associated cytoskele…	1.47884	2.78726	3.92031e-13	7.28526e-12	YES	YES
ENSMUSG00000031543	Ank1	Ankyrin-1	8	22974844	23150497	protein_coding	signal transduction; ER to Golgi vesicle-mediated transport; protein localization to plasma membrane; erythrocyte development; iron ion homeostasis; porphyrin-containing compound biosynthetic process; monovalent inorganic cation transport; positive regulation of organelle organization	protein binding; enzyme binding; spectrin binding; ATPase binding; cytoskeletal adaptor activity	membrane; cytoplasm; plasma membrane; cytoskeleton; sarcoplasmic reticulum; cortical cytoskeleton; spectrin-associated cytoskeleton; nucleus; Z disc; axolemma; M band; A band; sarcolemma; neuron projection; postsynaptic membrane	1.45166	2.73523	2.82391e-11	4.30406e-10	YES	YES
ENSMUSG00000022309	Angpt1	Angiopoietin-1	15	42424723	42676977	protein_coding	angiogenesis; Tie signaling pathway; multicellular organism development; cell differentiation; negative regulation of protein phosphorylation; negative regulation of protein import into nucleus; in utero embryonic development; hemopoiesis; positive regulation of phosphatidylinositol 3-kinase signaling; positive regulation of peptidyl-tyrosine phosphorylation; positive regulation of protein kinase…	receptor tyrosine kinase binding; receptor binding; vascular endothelial growth factor receptor binding	extracellular space; plasma membrane; extracellular region; microvillus; membrane raft	1.24959	2.37774	3.46098e-05	0.000220371	YES	YES
ENSMUSG00000050947	Amigo1	Amphoterin-induced protein 1	3	108186335	108192286	protein_coding	cell adhesion; myelination; axonal fasciculation; regulation of molecular function; multicellular organism development; cell differentiation; nervous system development; positive regulation of synapse assembly; axonogenesis; heterophilic cell-cell adhesion via plasma membrane cell adhesion molecules; homophilic cell adhesion via plasma membrane adhesion molecules; positive regulation of axonogene…	protein binding; potassium channel regulator activity	integral component of plasma membrane; membrane; integral component of membrane; plasma membrane; cell projection; dendrite; voltage-gated potassium channel complex; neuronal cell body membrane; perikaryon	1.16161	2.23706	1.02115e-10	1.45981e-09	YES	YES
ENSMUSG00000021986	Amer2	APC membrane recruitment protein 2	14	60373259	60388197	protein_coding	negative regulation of canonical Wnt signaling pathway	phosphatidylinositol-4,5-bisphosphate binding	plasma membrane	2.03377	4.09474	0.000109332	0.000624151	NO	NO
ENSMUSG00000015890	Amdhd1	Probable imidazolonepropionase	10	93523338	93540033	protein_coding	histidine catabolic process to glutamate and formamide; histidine metabolic process; histidine catabolic process to glutamate and formate	hydrolase activity; hydrolase activity, acting on carbon-nitrogen (but not peptide) bonds, in cyclic amides; hydrolase activity, acting on carbon-nitrogen (but not peptide) bonds; metal ion binding; imidazolonepropionase activity	cytoplasm	2.65335	6.29127	2.66803e-05	0.000174614	YES	NO
ENSMUSG00000038763	Alpk3	alpha kinase 3	7	81057600	81105612	protein_coding	protein phosphorylation	ATP binding; protein serine/threonine kinase activity		2.13199	4.38321	7.51129e-20	2.77217e-18	YES	YES
ENSMUSG00000063810	Alms1	Alstrom syndrome	6	85587531	85702753	protein_coding	regulation of stress fiber assembly; endosomal transport; glucose homeostasis; lipid metabolic process; sensory perception of sound; cholesterol homeostasis; negative regulation of apoptotic process; cilium assembly; epithelial cell proliferation; fat cell differentiation; spermatid development; establishment of planar polarity; inner ear receptor cell stereocilium organization; calcium-mediated …	alpha-actinin binding	cytosol; cytoplasm; cytoskeleton; cell projection; centrosome; centriole; microtubule organizing center; cilium; spindle pole; intracellular	1.01624	2.02264	8.77082e-06	6.30346e-05	YES	YES
ENSMUSG00000021214	Akr1c18	Mus musculus aldo-keto reductase family 1, member C18 (Akr1c18), transcript variant 2, mRNA.	13	4132615	4150654	protein_coding	oxidation-reduction process; G-protein coupled receptor signaling pathway; positive regulation of protein kinase B signaling; positive regulation of cell proliferation; cellular response to calcium ion; protein import into nucleus, translocation; positive regulation of endothelial cell apoptotic process; positive regulation of cell death; cellular response to cadmium ion; cellular response to rea…	oxidoreductase activity; androsterone dehydrogenase activity; retinol dehydrogenase activity; alditol:NADP+ 1-oxidoreductase activity; retinal dehydrogenase activity; geranylgeranyl reductase activity; oxidoreductase activity, acting on NAD(P)H, quinone or similar compound as acceptor; phenanthrene 9,10-monooxygenase activity; dihydrotestosterone 17-beta-dehydrogenase activity; ketoreductase acti…	nucleus; cytosol; cytoplasm; intracellular	6.18177	72.5935	5.33361e-48	1.43832e-45	NO	NO
ENSMUSG00000033715	Akr1c14	aldo-keto reductase family 1, member C14	13	4049011	4090688	protein_coding	oxidation-reduction process; hippocampus development	oxidoreductase activity; androsterone dehydrogenase activity; steroid dehydrogenase activity		1.53568	2.89926	1.95204e-10	2.69481e-09	YES	YES
ENSMUSG00000001864	Aif1l	Allograft inflammatory factor 1-like	2	31950139	31973442	protein_coding		calcium ion binding; actin filament binding; metal ion binding; actin binding	membrane; plasma membrane; cytoplasm; focal adhesion; cytoskeleton; cell projection; actin cytoskeleton; actin filament; ruffle membrane	2.93192	7.63124	4.34637e-14	8.99248e-13	YES	YES
ENSMUSG00000053297	AI854703	expressed sequence AI854703	6	48626764	48633689	protein_coding		nucleic acid binding; cytochrome-c oxidase activity	mitochondrial envelope	2.16335	4.47953	6.57688e-29	5.30871e-27	YES	YES
ENSMUSG00000089678	Agxt2	Alanine--glyoxylate aminotransferase 2, mitochondrial	15	10358532	10410153	protein_coding	positive regulation of nitric oxide biosynthetic process; glyoxylate catabolic process; glycine biosynthetic process, by transamination of glyoxylate; L-alanine catabolic process, by transamination	catalytic activity; pyridoxal phosphate binding; transaminase activity; transferase activity; alanine-glyoxylate transaminase activity; identical protein binding; (R)-3-amino-2-methylpropionate-pyruvate transaminase activity	mitochondrion	2.34863	5.09342	9.01963e-07	7.73284e-06	YES	YES
ENSMUSG00000068122	Agtr2	Type-2 angiotensin II receptor	X	21484544	21489164	protein_coding	G-protein coupled receptor signaling pathway; inflammatory response; regulation of apoptotic process; regulation of blood vessel diameter; negative regulation of heart rate; signal transduction; angiotensin-activated signaling pathway; positive regulation of transcription, DNA-templated; positive regulation of branching involved in ureteric bud morphogenesis; cell surface receptor signaling pathw…	angiotensin type II receptor activity; G-protein coupled receptor activity; signal transducer activity; transcription factor binding; peptide hormone binding	integral component of membrane; membrane; plasma membrane; perinuclear region of cytoplasm	3.67456	12.7689	6.50896e-18	2.00864e-16	YES	YES
ENSMUSG00000037138	Aff3	AF4/FMR2 family member 3	1	38177326	38664955	protein_coding	response to tumor necrosis factor; embryonic hindlimb morphogenesis	double-stranded DNA binding	nucleus; nucleoplasm; cytosol; nuclear body	1.85096	3.60741	2.32053e-34	2.69943e-32	YES	YES
ENSMUSG00000045318	Adra2c	Alpha-2C adrenergic receptor	5	35278319	35281763	protein_coding	G-protein coupled receptor signaling pathway; platelet activation; regulation of vasoconstriction; regulation of smooth muscle contraction; signal transduction; cell-cell signaling; adrenergic receptor signaling pathway; positive regulation of MAPK cascade; activation of protein kinase B activity; positive regulation of neuron differentiation; adenylate cyclase-activating adrenergic receptor sign…	alpha2-adrenergic receptor activity; G-protein coupled receptor activity; adrenergic receptor activity; signal transducer activity; protein homodimerization activity; protein heterodimerization activity; alpha-2A adrenergic receptor binding; epinephrine binding	integral component of membrane; membrane; plasma membrane; cytoplasm; integral component of plasma membrane; axon; axon terminus	1.47457	2.77901	0.00432614	0.0159788	YES	YES
ENSMUSG00000030000	Add2	Beta-adducin	6	86028681	86124409	protein_coding	hemopoiesis; leukocyte migration; positive regulation of protein binding; actin filament bundle assembly; macromolecular complex assembly; leukocyte tethering or rolling; barbed-end actin filament capping	actin binding; protein homodimerization activity; protein heterodimerization activity; calmodulin binding; protein kinase binding; actin filament binding; spectrin binding; structural molecule activity	cytoskeleton; membrane; plasma membrane; cytoplasm; cytoplasmic vesicle; postsynaptic density; plasma membrane raft; F-actin capping protein complex	1.57229	2.97376	0.000501992	0.00242919	YES	YES
ENSMUSG00000024256	Adcyap1	adenylate cyclase activating polypeptide 1	17	93199422	93205485	protein_coding	regulation of receptor activity; positive regulation of transcription from RNA polymerase II promoter; positive regulation of gene expression; positive regulation of protein kinase activity; positive regulation of GTPase activity; nervous system development; neuron projection development; neuropeptide signaling pathway; regulation of G-protein coupled receptor protein signaling pathway; regulatio…	hormone activity; neuropeptide hormone activity; receptor binding; signal transducer activity, downstream of receptor; pituitary adenylate cyclase activating polypeptide activity; pituitary adenylate cyclase-activating polypeptide receptor binding; peptide hormone receptor binding	extracellular region; intracellular; extracellular space; terminal bouton	2.66598	6.34659	0.000496487	0.00240501	NO	NO
ENSMUSG00000046169	Adamts6	a disintegrin-like and metallopeptidase (reprolysin type) with thrombospondin type 1 motif, 6	13	104287835	104496695	protein_coding	proteolysis; heart development; cardiac septum development; aorta development; coronary vasculature development	metal ion binding; metallopeptidase activity; metalloendopeptidase activity; peptidase activity		1.82858	3.55188	4.0311e-26	2.64992e-24	YES	YES
ENSMUSG00000053441	Adamts19	A disintegrin and metalloproteinase with thrombospondin motifs 19	18	58836764	59053678	protein_coding	proteolysis	metalloendopeptidase activity; peptidase activity; metallopeptidase activity; metal ion binding; hydrolase activity	proteinaceous extracellular matrix; extracellular region	3.6154	12.2559	5.00157e-72	4.94551e-69	YES	YES
ENSMUSG00000047497	Adamts12	A disintegrin and metalloproteinase with thrombospondin motifs 12	15	11064790	11349231	protein_coding	proteolysis; cell migration; cell-matrix adhesion; cellular response to BMP stimulus; proteolysis involved in cellular protein catabolic process; cellular response to interleukin-1; negative regulation of chondrocyte differentiation; cellular response to tumor necrosis factor; regulation of inflammatory response; regulation of endothelial tube morphogenesis; proteoglycan catabolic process; negati…	metalloendopeptidase activity; peptidase activity; metallopeptidase activity; metal ion binding; hydrolase activity	proteinaceous extracellular matrix; extracellular region; extracellular matrix	1.39293	2.62611	1.77655e-22	8.3319e-21	YES	YES
ENSMUSG00000021620	Acot12	acyl-CoA thioesterase 12	13	91741512	91786148	protein_coding	lipid metabolic process; fatty acid metabolic process; acetyl-CoA metabolic process; pyruvate metabolic process	lipid binding; hydrolase activity; ATP binding; acyl-CoA hydrolase activity; carboxylic ester hydrolase activity; acetyl-CoA hydrolase activity	cytosol; cytoplasm	1.2823	2.43227	0.0127448	0.0398638	YES	YES
ENSMUSG00000028970	Abcb1b	ATP-binding cassette, sub-family B (MDR/TAP), member 1B	5	8798147	8866315	protein_coding	transmembrane transport; drug transmembrane transport; xenobiotic transport	ATP binding; ATPase activity, coupled to transmembrane movement of substances; ATPase activity; hydrolase activity; nucleotide binding; xenobiotic transmembrane transporting ATPase activity	membrane; integral component of membrane; plasma membrane; mitochondrion; intercellular canaliculus	2.99281	7.96022	1.08493e-07	1.06611e-06	YES	YES
ENSMUSG00000035722	Abca7	ATP-binding cassette, sub-family A (ABC1), member 7	10	79996494	80015572	protein_coding	transmembrane transport; cholesterol efflux; phospholipid efflux; phagocytosis; phospholipid translocation; apolipoprotein A-I-mediated signaling pathway; negative regulation of amyloid-beta formation; high-density lipoprotein particle assembly; memory; positive regulation of cholesterol efflux; peptide cross-linking; protein localization to nucleus; negative regulation of amyloid precursor prote…	ATP binding; ATPase activity, coupled to transmembrane movement of substances; ATPase activity; nucleotide binding; phospholipid transporter activity; phosphatidylcholine-translocating ATPase activity; apolipoprotein A-I receptor activity; phosphatidylserine-translocating ATPase activity; protein binding	integral component of membrane; membrane; Golgi membrane; Golgi apparatus; plasma membrane; cell junction; intracellular; endosome; apical plasma membrane; early endosome membrane; intracellular membrane-bounded organelle; phagocytic cup; cell surface; ruffle membrane	1.06975	2.09907	1.86324e-11	2.90517e-10	YES	YES
ENSMUSG00000028125	Abca4	ATP-binding cassette, sub-family A (ABC1), member 4	3	122044443	122180123	protein_coding	lipid transport; transmembrane transport; visual perception; response to stimulus; photoreceptor cell maintenance; phospholipid translocation; phospholipid transfer to membrane	ATP binding; ATPase activity, coupled to transmembrane movement of substances; ATPase activity; nucleotide binding; phospholipid transporter activity; phospholipid-translocating ATPase activity; phosphatidylethanolamine-translocating ATPase activity	integral component of membrane; integral component of plasma membrane; membrane; photoreceptor outer segment; intracellular membrane-bounded organelle	1.97763	3.93847	2.04085e-21	8.78975e-20	YES	YES
ENSMUSG00000073497	AA792892	expressed sequence AA792892	5	94339749	94385079	protein_coding				1.92947	3.80915	0.00888633	0.0293666	NO	NO
ENSMUSG00000087528	9830144P21Rik	RIKEN cDNA 9830144P21 gene	2	129205958	129230579	processed_transcript				1.28972	2.44481	0.00904603	0.0298238	YES	YES
ENSMUSG00000086474	9130204K15Rik	RIKEN cDNA 9130204K15 gene	11	79781979	79872394	lincRNA				2.478	5.57123	5.811e-06	4.32562e-05	YES	YES
ENSMUSG00000040412	5330417C22Rik	Mus musculus RIKEN cDNA 5330417C22 (5330417C22Rik), transcript variant 1, mRNA.	3	108455694	108536536	protein_coding	autophagosome assembly; cellular response to starvation; positive regulation of vacuole organization; positive regulation of autophagosome assembly; autophagy		membrane; integral component of membrane; lysosome; late endosome; trans-Golgi network; plasma membrane; integral component of plasma membrane; Golgi apparatus; endosome; lysosomal membrane; late endosome membrane	3.91502	15.0848	8.45367e-17	2.31122e-15	NO	NO
ENSMUSG00000086451	4933431K23Rik	RIKEN cDNA 4933431K23 gene	8	77610860	77769682	processed_transcript				3.57562	11.9225	6.56341e-28	4.80729e-26	YES	YES
ENSMUSG00000042041	2010003K11Rik	Uncharacterized	19	4496790	4498583	protein_coding				1.99797	3.99437	8.08923e-06	5.84904e-05	YES	YES
ENSMUSG00000072214	Sept5	Septin-5	16	18621811	18629938	protein_coding	regulation of exocytosis; cell cycle; cell division	GTP binding; protein binding; nucleotide binding	synaptic vesicle; plasma membrane; cytoplasm; cytoskeleton; synapse; axon terminus; cell cortex; terminal bouton	1.06129	2.08679	5.5761e-06	4.16514e-05	YES	YES
ENSMUSG00000052516	Robo2	roundabout guidance receptor 2	16	73892306	74411825	protein_coding	kidney development; axon guidance; Roundabout signaling pathway; ureteric bud development; homophilic cell adhesion via plasma membrane adhesion molecules; brain development; spinal cord development; cellular response to hormone stimulus; positive regulation of axonogenesis; negative regulation of negative chemotaxis; apoptotic process involved in luteolysis	protein binding; axon guidance receptor activity; identical protein binding	axolemma; membrane; integral component of membrane; cell surface	2.25052	4.75856	3.15759e-33	3.48524e-31	YES	YES
ENSMUSG00000020808	Pimreg	Protein PIMREG	11	72042032	72047370	protein_coding	cell cycle; cell division		nucleus; nucleolus	1.5766	2.98266	4.50134e-15	1.02713e-13	YES	YES
ENSMUSG00000040204	Pclaf	PCNA-associated factor	9	65890237	65903266	protein_coding	regulation of cell cycle; cellular response to DNA damage stimulus; DNA repair; DNA replication; centrosome cycle; response to UV; translesion synthesis	chromatin binding	nucleus; perinuclear region of cytoplasm; cytoplasm; centrosome	2.10807	4.31115	1.83748e-18	6.00622e-17	NO	NO
ENSMUSG00000000901	Mmp11	Stromelysin-3	10	75923222	75936496	protein_coding	proteolysis; multicellular organism development; extracellular matrix organization; collagen fibril organization; negative regulation of fat cell differentiation; collagen catabolic process; basement membrane organization	zinc ion binding; metalloendopeptidase activity; metallopeptidase activity; metal ion binding; hydrolase activity; peptidase activity	extracellular matrix; proteinaceous extracellular matrix; extracellular region	1.02848	2.03987	7.45573e-07	6.46726e-06	YES	YES
ENSMUSG00000074480	Mex3a	mex-3 RNA binding family member A	3	88532395	88541396	protein_coding		RNA binding; nucleic acid binding	cytosol	2.15593	4.45655	3.36831e-30	2.99376e-28	YES	YES
ENSMUSG00000027326	Knl1	Kinetochore scaffold 1	2	119047119	119105501	protein_coding	protein localization to kinetochore; attachment of spindle microtubules to kinetochore; negative regulation of phosphatase activity; cell cycle; cell division; chromosome segregation		nucleus; nucleoplasm; nuclear body; cytosol; chromosome; chromosome, centromeric region; acrosomal vesicle; kinetochore; condensed chromosome kinetochore	2.27045	4.82475	4.42615e-16	1.1258e-14	YES	YES
ENSMUSG00000108022	Gm7298		6	121732932	121789084	protein_coding	negative regulation of endopeptidase activity	endopeptidase inhibitor activity	extracellular region; extracellular space	5.64489	50.0357	5.77042e-57	2.361e-54	NO	YES
ENSMUSG00000028024	Enpep	glutamyl aminopeptidase	3	129269175	129332720	protein_coding	proteolysis; angiotensin maturation; cell migration; cell proliferation; angiogenesis; glomerulus development; peptide catabolic process; regulation of systemic arterial blood pressure by renin-angiotensin; regulation of blood pressure	zinc ion binding; metallopeptidase activity; metalloaminopeptidase activity; metal ion binding; hydrolase activity; peptidase activity; aminopeptidase activity; peptide binding	membrane; integral component of membrane; external side of plasma membrane; plasma membrane; cytoplasmic vesicle; apical plasma membrane; apical part of cell; brush border	1.3944	2.62878	4.18349e-11	6.26362e-10	YES	YES
ENSMUSG00000040627	Aicda	Single-stranded DNA cytosine deaminase	6	122553801	122564180	protein_coding	somatic hypermutation of immunoglobulin genes; defense response to bacterium; cellular response to lipopolysaccharide; mRNA processing; regulation of DNA stability; isotype switching; DNA demethylation; negative regulation of methylation-dependent chromatin silencing; cytidine deamination; somatic diversification of immunoglobulins	zinc ion binding; hydrolase activity; catalytic activity; hydrolase activity, acting on carbon-nitrogen (but not peptide) bonds, in cyclic amidines; metal ion binding; identical protein binding; protein binding; ubiquitin protein ligase binding; cytidine deaminase activity	nucleus; cytoplasm; exosome (RNase complex)	3.1004	8.57659	3.15583e-06	2.46677e-05	YES	YES
ENSMUSG00000040935	Padi6	Protein-arginine deiminase type-6	4	140727355	140742643	protein_coding	protein citrullination; cellular protein localization; cytoskeleton organization; cytoplasm organization; histone citrullination; regulation of translation by machinery localization	calcium ion binding; protein-arginine deiminase activity; hydrolase activity; protein binding	cytoplasm; nucleus; intermediate filament cytoskeleton	2.66799	6.35541	1.32459e-19	4.82113e-18	NO	NO
ENSMUSG00000004948	Zp3	zona pellucida glycoprotein 3	5	135980099	135988624	protein_coding	phosphatidylinositol-mediated signaling; negative regulation of transcription, DNA-templated; positive regulation of transcription, DNA-templated; oocyte development; binding of sperm to zona pellucida; positive regulation of acrosome reaction; positive regulation of inflammatory response; positive regulation of T cell proliferation; positive regulation of type IV hypersensitivity; blastocyst for…	protein binding; identical protein binding; carbohydrate binding; acrosin binding; structural constituent of egg coat; receptor ligand activity	membrane; integral component of membrane; extracellular space; plasma membrane; intracellular; proteinaceous extracellular matrix; extracellular region; extracellular matrix	3.08483	8.48449	1.752e-24	9.80581e-23	NO	NO
ENSMUSG00000030911	Zp2	zona pellucida glycoprotein 2	7	120126772	120145291	protein_coding	binding of sperm to zona pellucida; single fertilization; prevention of polyspermy	protein binding; identical protein binding; acrosin binding	extracellular region; membrane; integral component of membrane; plasma membrane; proteinaceous extracellular matrix; endoplasmic reticulum; extracellular matrix; multivesicular body	2.61411	6.12246	1.13559e-21	4.9905e-20	NO	YES
ENSMUSG00000041995	Zbed3	zinc finger, BED type containing 3	13	95323612	95337841	protein_coding	positive regulation of canonical Wnt signaling pathway; negative regulation of protein phosphorylation; protein stabilization; Wnt signaling pathway; positive regulation of transcription from RNA polymerase II promoter; positive regulation of protein targeting to mitochondrion	DNA binding; metal ion binding; protein binding	membrane; cytosol; cytoplasm	1.5592	2.9469	4.32221e-11	6.46316e-10	YES	YES
ENSMUSG00000016626	Nlrp14	NACHT, LRR and PYD domains-containing protein 14	7	107166990	107198102	protein_coding	multicellular organism development; spermatogenesis; cell differentiation	protein binding; nucleotide binding; ATP binding		3.22829	9.37157	9.59117e-29	7.61231e-27	NO	NO
ENSMUSG00000018238	Gdf9	Growth/differentiation factor 9	11	53431023	53437904	protein_coding	regulation of receptor activity; negative regulation of cell growth; regulation of apoptotic process; positive regulation of cell proliferation; positive regulation of pathway-restricted SMAD protein phosphorylation; regulation of MAPK cascade; SMAD protein signal transduction; BMP signaling pathway; oocyte growth; regulation of progesterone secretion	growth factor activity; cytokine activity; transforming growth factor beta receptor binding	extracellular space; cytoplasm; extracellular region	2.99945	7.99697	6.89665e-26	4.43535e-24	YES	YES
ENSMUSG00000034758	Tle6	transducin-like enhancer of split 6	10	81590904	81601073	protein_coding	positive regulation of neurogenesis; positive regulation of neuron differentiation; embryonic process involved in female pregnancy	protein binding	nucleus; cytosol; cytoplasm; cell cortex	1.00622	2.00865	2.41172e-08	2.6074e-07	YES	YES
ENSMUSG00000024734	Zp1	zona pellucida glycoprotein 1	19	10914287	10920632	protein_coding	single fertilization		membrane; integral component of membrane; plasma membrane; proteinaceous extracellular matrix; extracellular region; extracellular matrix	3.00723	8.04017	6.08128e-20	2.28708e-18	YES	YES
ENSMUSG00000047911	Npm2	Nucleoplasmin-2	14	70647302	70659244	protein_coding	single fertilization; multicellular organism development; chromatin organization; chromatin remodeling; regulation of exit from mitosis; positive regulation of meiotic nuclear division; oocyte differentiation; blastocyst development; positive regulation of catalytic activity; positive regulation of DNA replication; positive regulation of DNA metabolic process; protein homooligomerization	chromatin binding; enzyme binding	nucleus; nuclear chromatin; cytoplasmic chromatin	2.63672	6.21915	4.76738e-22	2.14567e-20	YES	YES
ENSMUSG00000015721	Nlrp5	NACHT, LRR and PYD domains-containing protein 5	7	23385889	23441922	protein_coding	cellular protein localization; in utero embryonic development; fertilization; embryo implantation; regulation of protein stability; animal organ morphogenesis; neuron death; regulation of RNA stability	protein binding; nucleotide binding; ATP binding	nucleus; cytosol; cytoplasm; mitochondrion; nucleolus; cell cortex; apical cortex	2.39586	5.26291	1.06946e-16	2.87749e-15	NO	NO
ENSMUSG00000042279	H1foo	Mus musculus H1 histone family, member O, oocyte-specific (H1foo), transcript variant 2, mRNA.	6	115944938	115950236	protein_coding	nucleosome assembly; meiotic cell cycle; negative regulation of stem cell differentiation; regulation of DNA methylation; nucleosome positioning	DNA binding; nucleosomal DNA binding	nucleus; nucleosome; cytoplasm; chromosome; female germ cell nucleus	2.82336	7.0781	2.8245e-24	1.55158e-22	NO	NO
ENSMUSG00000063935	Zar1	zygote arrest 1	5	72576806	72581254	protein_coding	multicellular organism development		cytoplasm	3.1493	8.87227	1.9422e-19	6.97282e-18	NO	NO
ENSMUSG00000092622	Khdc3	KH domain-containing protein 3	9	73101836	73104438	protein_coding	multicellular organism development; cell cycle; mitotic spindle assembly checkpoint; mitotic spindle assembly; protein phosphorylation	RNA binding; protein binding	cytoplasm; cell cortex; apical cortex	2.21902	4.65576	9.88304e-09	1.12865e-07	YES	NO
ENSMUSG00000055789	E330017A01Rik		16	58635167	58638739	protein_coding	iron ion transport; cellular iron ion homeostasis; intracellular sequestering of iron ion	ferric iron binding; metal ion binding; iron ion binding	cytoplasm	3.14997	8.87634	4.45341e-18	1.40724e-16	NO	NO
ENSMUSG00000042417	Ccno	Cyclin-O	13	112987802	112990777	protein_coding	cell cycle; cell division; cell projection organization; cilium assembly; mitotic cell cycle; base-excision repair; response to drug; multi-ciliated epithelial cell differentiation	uracil DNA N-glycosylase activity	nucleus; nucleoplasm; cytoplasm	2.14471	4.42203	1.95001e-13	3.73793e-12	YES	NO
ENSMUSG00000032346	Ooep	Oocyte-expressed protein homolog	9	78376109	78378725	protein_coding	in utero embryonic development; fertilization; embryo implantation; protein phosphorylation; embryonic pattern specification; establishment or maintenance of apical/basal cell polarity	protein binding; RNA binding	cytoplasm; cell cortex; apical part of cell	2.20992	4.6265	8.7031e-13	1.55874e-11	NO	NO
ENSMUSG00000062275	Fbxw24		9	109601116	109626057	protein_coding		protein binding		3.17378	9.0241	4.24737e-33	4.6449e-31	YES	NO
ENSMUSG00000085079	Khdc1b	KH homology domain-containing protein 1B	1	21383556	21386373	protein_coding	activation of cysteine-type endopeptidase activity involved in apoptotic process	protein binding; RNA binding; identical protein binding	cytoplasm	2.92635	7.60184	2.31455e-24	1.28634e-22	NO	NO
ENSMUSG00000050468	Astl	Astacin-like metalloendopeptidase	2	127338639	127357651	protein_coding	proteolysis; cell adhesion; fertilization; single fertilization; positive regulation of protein processing; prevention of polyspermy; negative regulation of binding of sperm to zona pellucida	zinc ion binding; metalloendopeptidase activity; metallopeptidase activity; metal ion binding; hydrolase activity; peptidase activity; protein binding; aspartic-type peptidase activity; glutamic-type peptidase activity	membrane; plasma membrane; cytoplasm; cytoplasmic vesicle; transport vesicle; cortical granule	3.18595	9.10051	1.6694e-22	7.84486e-21	NO	NO
ENSMUSG00000004099	Dnmt1	DNA (cytosine-5)-methyltransferase 1	9	20907209	20959888	protein_coding	C-5 methylation of cytosine; methylation; metabolic process; regulation of gene expression; regulation of transcription, DNA-templated; transcription, DNA-templated; positive regulation of histone H3-K4 methylation; chromatin organization; positive regulation of gene expression; Ras protein signal transduction; negative regulation of transcription from RNA polymerase II promoter; negative regulat…	DNA binding; zinc ion binding; methyltransferase activity; chromatin binding; DNA (cytosine-5-)-methyltransferase activity; transferase activity; metal ion binding; catalytic activity; protein binding; RNA binding; promoter-specific chromatin binding; methyl-CpG binding; DNA-methyltransferase activity; DNA (cytosine-5-)-methyltransferase activity, acting on CpG substrates	nucleus; cytoplasm; nucleoplasm; heterochromatin; replication fork; pericentric heterochromatin	1.03974	2.05586	2.88486e-11	4.39131e-10	YES	YES
ENSMUSG00000074895	Eif4e1b	Eukaryotic translation initiation factor 4E type 1B	13	54783998	54788459	protein_coding	translational initiation; translation	RNA binding; translation initiation factor activity	cytoplasm; mRNA cap binding complex	2.37032	5.17057	9.52571e-15	2.11069e-13	NO	NO
ENSMUSG00000018554	Ybx2	Y box protein 2	11	69935796	69941605	protein_coding	regulation of transcription, DNA-templated; oocyte development	DNA binding; nucleic acid binding	fibrillar center; cytoplasm	1.31322	2.48495	2.10278e-06	1.69048e-05	YES	YES
ENSMUSG00000022613	Miox	Inositol oxygenase	15	89334398	89337015	protein_coding	oxidation-reduction process; inositol catabolic process	oxidoreductase activity; iron ion binding; inositol oxygenase activity; metal ion binding; aldo-keto reductase (NADP) activity; ferric iron binding; oxidoreductase activity, acting on NAD(P)H; oxidoreductase activity, acting on single donors with incorporation of molecular oxygen	cytoplasm; inclusion body	3.29094	9.78751	6.0097e-44	1.32052e-41	NO	NO
ENSMUSG00000066867	Oas1e	Mus musculus 2'-5' oligoadenylate synthetase 1E (Oas1e), transcript variant 1, mRNA.	5	120786226	120795530	protein_coding	immune response; defense response to virus	ATP binding; RNA binding; transferase activity; double-stranded RNA binding		3.21861	9.30889	2.47039e-20	9.72221e-19	NO	NO
ENSMUSG00000032191	Bcl2l10	Bcl-2-like protein 10	9	75347758	75351632	protein_coding	regulation of apoptotic process; apoptotic process; negative regulation of apoptotic process; positive regulation of apoptotic process; intrinsic apoptotic signaling pathway in response to DNA damage; negative regulation of intrinsic apoptotic signaling pathway; negative regulation of extrinsic apoptotic signaling pathway in absence of ligand	protein homodimerization activity; protein binding; protein heterodimerization activity; caspase binding	membrane; integral component of membrane; nucleus; cytosol; mitochondrion; nuclear membrane; mitochondrial outer membrane	2.6461	6.25971	1.52161e-17	4.47451e-16	YES	YES
ENSMUSG00000073294	AU022751	expressed sequence AU022751	X	6081219	6083419	protein_coding				2.99009	7.94524	8.55977e-17	2.33485e-15	NO	NO
ENSMUSG00000045291	E330021D16Rik		6	136400317	136415569	protein_coding		protein binding		1.07999	2.11402	0.00923442	0.0303689	NO	NO
ENSMUSG00000018727	Cpsf4l	cleavage and polyadenylation specific factor 4-like	11	113698172	113710017	protein_coding	RNA phosphodiester bond hydrolysis, endonucleolytic; mRNA polyadenylation; pre-mRNA cleavage required for polyadenylation	metal ion binding; RNA binding; endoribonuclease activity	mRNA cleavage and polyadenylation specificity factor complex	2.76356	6.7907	2.52226e-11	3.86416e-10	YES	YES
ENSMUSG00000041857	Oosp1	Oocyte-secreted protein 1	19	11667460	11691150	protein_coding			extracellular region	2.71529	6.56725	1.3715e-17	4.05317e-16	NO	NO
ENSMUSG00000033847	Pla2g4c	Cytosolic phospholipase A2 gamma	7	13324655	13360672	protein_coding	metabolic process; phospholipid catabolic process; lipid metabolic process; lipid catabolic process; glycerophospholipid catabolic process	phospholipase activity; hydrolase activity; phospholipase A2 activity; phospholipase A2 activity (consuming 1,2-dipalmitoylphosphatidylcholine); phospholipase A2 activity consuming 1,2-dioleoylphosphatidylethanolamine); calcium-independent phospholipase A2 activity	nucleus; nucleoplasm; cytoplasm; cytoskeleton; nuclear envelope; spindle; cell cortex	2.90319	7.48081	5.1201e-20	1.96293e-18	NO	NO
ENSMUSG00000028865	Cd164l2	CD164 sialomucin-like 2 protein	4	133212131	133224555	protein_coding			membrane; integral component of membrane; cytoplasmic vesicle	1.4948	2.81826	0.000164348	0.000902864	NO	NO
ENSMUSG00000074060	Fbxw15	F-box/WD repeat-containing protein 15	9	109552602	109568262	protein_coding	protein ubiquitination	protein binding	nucleus; cytoplasm; endoplasmic reticulum; cytosol	2.35586	5.119	8.0309e-20	2.95475e-18	NO	NO
ENSMUSG00000109718	Trim61	tripartite motif-containing 61	8	65012987	65018523	protein_coding		protein binding; metal ion binding	membrane; integral component of membrane	2.59706	6.05054	4.8405e-24	2.58134e-22	NO	NO
ENSMUSG00000074059	Fbxw18		9	109676734	109702700	protein_coding		protein binding		2.50194	5.66447	3.10317e-14	6.55755e-13	NO	NO
ENSMUSG00000046323	Dppa3	Developmental pluripotency-associated protein 3	6	122626410	122630272	protein_coding	multicellular organism development; chromatin organization; embryonic cleavage; protection of DNA demethylation of female pronucleus; negative regulation of DNA demethylation; regulation of genetic imprinting	methylated histone binding; protein binding	nucleus; cytoplasm; female pronucleus; male pronucleus	2.07329	4.20845	7.30599e-12	1.19325e-10	NO	NO
ENSMUSG00000075002	Gm813		16	58613686	58616978	protein_coding	iron ion transport; cellular iron ion homeostasis; intracellular sequestering of iron ion	ferric iron binding; metal ion binding; iron ion binding	cytoplasm	3.27087	9.65231	2.41077e-18	7.81557e-17	NO	YES
ENSMUSG00000041359	Tcl1	T cell lymphoma breakpoint 1	12	105216750	105222793	protein_coding	negative regulation of gene expression; positive regulation of peptidyl-serine phosphorylation; positive regulation of protein serine/threonine kinase activity; negative regulation of apoptotic process; protein homotrimerization; stem cell population maintenance; positive regulation of protein oligomerization; positive regulation of cell proliferation; cellular response to tumor necrosis factor; …	identical protein binding; protein kinase binding; protein serine/threonine kinase activator activity	nucleus; cytoplasm; endoplasmic reticulum; intracellular membrane-bounded organelle; cell cortex; pronucleus	2.64774	6.26687	7.63941e-15	1.71029e-13	NO	NO
ENSMUSG00000032999	Nlrp4f		13	65177111	65205977	protein_coding		nucleotide binding; ATP binding; protein binding		2.58526	6.00126	1.44119e-14	3.14925e-13	NO	NO
ENSMUSG00000022487	Gtsf1	Gametocyte-specific factor 1	15	103402405	103430470	protein_coding	spermatogenesis; cell differentiation	metal ion binding	cytoplasm	1.98016	3.94538	2.85878e-06	2.24641e-05	NO	NO
ENSMUSG00000038925	E330034G19Rik	Mus musculus RIKEN cDNA E330034G19 (E330034G19Rik), transcript variant 2, mRNA.	14	24293214	24309966	protein_coding	positive regulation of proteasomal ubiquitin-dependent protein catabolic process	protein binding	nucleus; cytoplasm	2.61774	6.13787	1.26935e-13	2.49156e-12	NO	NO
ENSMUSG00000047237	Fbxw21		9	109139447	109162041	protein_coding		protein binding		2.29075	4.89311	3.25449e-13	6.08129e-12	YES	NO
ENSMUSG00000078365	Mos	MOS proto-oncogene, serine/threonine kinase	4	3870657	3872105	protein_coding	protein phosphorylation	ATP binding; protein kinase activity; nucleotide binding; protein serine/threonine kinase activity		2.53451	5.79382	7.71779e-12	1.25532e-10	YES	NO
ENSMUSG00000029736	Nobox	Homeobox protein NOBOX	6	43303674	43309554	protein_coding	regulation of transcription, DNA-templated; transcription from RNA polymerase II promoter; multicellular organism development; transcription, DNA-templated; positive regulation of transcription from RNA polymerase II promoter; ovarian follicle development; cell differentiation; regulation of transcription from RNA polymerase II promoter; oogenesis	DNA binding; transcriptional activator activity, RNA polymerase II proximal promoter sequence-specific DNA binding; sequence-specific DNA binding; DNA binding transcription factor activity; RNA polymerase II proximal promoter sequence-specific DNA binding	nucleus; cytoplasm; transcription factor complex	2.29672	4.9134	3.10318e-13	5.82147e-12	YES	YES
ENSMUSG00000060461	Dppa5a	Developmental pluripotency-associated protein 5A	9	78367052	78368177	protein_coding	regulation of gene expression; multicellular organism development	RNA binding; mRNA binding	cytoplasm	3.59175	12.0566	3.32013e-14	6.99112e-13	NO	NO
ENSMUSG00000091358	Speer5-ps1	spermatogenesis associated glutamate (E)-rich protein 5, pseudogene 1	10	44169911	44219583	transcribed_processed_pseudogene				3.71505	13.1324	4.40203e-16	1.12086e-14	NO	NO
ENSMUSG00000001166	Oas1c	Inactive 2'-5' oligoadenylate synthetase 1C	5	120800194	120812514	protein_coding	immune response; defense response to virus	ATP binding; RNA binding; transferase activity; double-stranded RNA binding		1.38684	2.61506	1.69198e-06	1.38028e-05	NO	NO
ENSMUSG00000071235	Vrtn	vertebrae development associated	12	84641019	84651455	protein_coding				3.17712	9.04501	6.75016e-13	1.22468e-11	NO	NO
ENSMUSG00000055895	Oosp2	Oocyte-secreted protein 2	19	11647279	11660559	protein_coding			extracellular region	2.36889	5.16542	5.96934e-08	6.06674e-07	NO	NO
ENSMUSG00000032623	Oas1d	Inactive 2'-5'-oligoadenylate synthase 1D	5	120914536	120921652	protein_coding	immune response; defense response to virus; ovarian follicle development; negative regulation of catalytic activity; ovulation from ovarian follicle	ATP binding; RNA binding; transferase activity; double-stranded RNA binding; protein binding; enzyme inhibitor activity	cytoplasm	2.86397	7.28013	2.067e-16	5.37262e-15	NO	NO
ENSMUSG00000054446	Cpa1	Carboxypeptidase A1	6	30639218	30645363	protein_coding	proteolysis	zinc ion binding; metallocarboxypeptidase activity; carboxypeptidase activity; metal ion binding; hydrolase activity; peptidase activity; metallopeptidase activity; exopeptidase activity	extracellular space; extracellular region	3.0747	8.42515	6.8684e-18	2.11132e-16	NO	YES
ENSMUSG00000090254	Gm1965		6	89140994	89147388	lincRNA				2.29545	4.90906	1.85263e-09	2.30061e-08	NO	NO
ENSMUSG00000035191	Rfpl4	Ret finger protein-like 4A	7	5109787	5116950	protein_coding		protein binding; metal ion binding	nucleus; cytoplasm	2.65612	6.30337	3.2658e-12	5.56359e-11	YES	NO
ENSMUSG00000029657	Hsph1	Mus musculus heat shock 105kDa/110kDa protein 1 (Hsph1), transcript variant 2, mRNA.	5	149614287	149636376	protein_coding	positive regulation of transcription from RNA polymerase II promoter; chaperone cofactor-dependent protein refolding; negative regulation of apoptotic signaling pathway; positive regulation of protein tyrosine kinase activity; negative regulation of establishment of protein localization to mitochondrion; response to unfolded protein; negative regulation of neuron apoptotic process; negative regul…	protein binding; nucleotide binding; ATP binding; adenyl-nucleotide exchange factor activity; alpha-tubulin binding	nucleus; nucleoplasm; cytosol; cytoplasm; extracellular region; microtubule; macromolecular complex	1.98895	3.96949	7.41633e-15	1.66349e-13	YES	YES
ENSMUSG00000014503	Pkd2l2	Polycystic kidney disease 2-like 2 protein	18	34409423	34442789	protein_coding	ion transport; calcium ion transmembrane transport; detection of mechanical stimulus	calcium ion binding; calcium channel activity	membrane; integral component of membrane	1.79281	3.4649	2.00438e-09	2.47611e-08	YES	NO
ENSMUSG00000105589	Fbxw14		9	109270790	109287676	protein_coding		protein binding		2.6892	6.44957	5.23198e-09	6.17098e-08	YES	NO
ENSMUSG00000090891	D6Ertd527e		6	87104746	87112997	protein_coding				2.66864	6.35828	1.28346e-13	2.51509e-12	YES	YES
ENSMUSG00000068302	Noto	Homeobox protein notochord	6	85423886	85428877	protein_coding	regulation of transcription, DNA-templated; multicellular organism development; transcription, DNA-templated; determination of left/right symmetry; regulation of cilium assembly; motile cilium assembly; heart looping; dorsal/ventral pattern formation; embryonic pattern specification; notochord development	DNA binding	nucleus	2.17094	4.50315	1.24909e-07	1.21783e-06	NO	YES
ENSMUSG00000041377	Ninj2	Mus musculus ninjurin 2 (Ninj2), transcript variant 2, mRNA.	6	120093350	120200339	protein_coding	cell adhesion; tissue regeneration		integral component of membrane; membrane	2.83629	7.14181	2.59005e-08	2.79004e-07	YES	YES
ENSMUSG00000074354	Arhgap20os	Rho GTPase activating protein 20, opposite strand	9	51832814	51875886	antisense				2.52409	5.75212	2.59561e-11	3.97139e-10	YES	NO
ENSMUSG00000029151	Slc30a3	Mus musculus solute carrier family 30 (zinc transporter), member 3 (Slc30a3), transcript variant 2, mRNA.	5	31086106	31108237	protein_coding	transmembrane transport; cation transport; ion transport; cation transmembrane transport; zinc II ion transmembrane transport; zinc II ion transport; regulation of sequestering of zinc ion; detoxification of zinc ion; sequestering of zinc ion; positive regulation of transport	cation transmembrane transporter activity; zinc ion transmembrane transporter activity	integral component of membrane; membrane; cytoplasm; cell junction; synapse; cytoplasmic vesicle; plasma membrane; endosome; lysosome; lysosomal membrane; late endosome; late endosome membrane; neuron projection; synaptic vesicle membrane; synaptic vesicle	2.20861	4.6223	1.60423e-08	1.78314e-07	NO	NO
ENSMUSG00000029312	Klhl8	Kelch-like protein 8	5	103861973	103911259	protein_coding	protein ubiquitination; ubiquitin-dependent protein catabolic process	protein binding; ubiquitin-protein transferase activity	Cul3-RING ubiquitin ligase complex; nucleoplasm	1.31046	2.48021	4.4733e-17	1.26076e-15	YES	YES
ENSMUSG00000023279	Bmp15	Bone morphotic protein 15	X	6314107	6320721	protein_coding	ovarian follicle development; granulosa cell development; regulation of receptor activity; regulation of apoptotic process; positive regulation of pathway-restricted SMAD protein phosphorylation; regulation of MAPK cascade; cell development; SMAD protein signal transduction; BMP signaling pathway; positive regulation of transcription, DNA-templated	growth factor activity; cytokine activity; transforming growth factor beta receptor binding	extracellular space; cytoplasm; extracellular region	3.11878	8.6865	6.74514e-25	3.9329e-23	NO	NO
ENSMUSG00000032056	Btg4	Protein BTG4	9	51060901	51119875	protein_coding	negative regulation of cell proliferation; negative regulation of mitotic cell cycle	protein binding		2.81675	7.04575	1.35619e-14	2.97998e-13	NO	YES
ENSMUSG00000028591	Pramef12	PRAME family member 12	4	144391674	144408464	protein_coding	negative regulation of apoptotic process; negative regulation of transcription, DNA-templated; negative regulation of cell differentiation; positive regulation of cell proliferation			2.29995	4.9244	1.75327e-10	2.44171e-09	NO	NO
ENSMUSG00000066031	Gm13023		4	143789352	143795575	protein_coding	negative regulation of apoptotic process; negative regulation of transcription, DNA-templated; negative regulation of cell differentiation; positive regulation of cell proliferation			3.20022	9.19096	3.24629e-14	6.84172e-13	NO	NO
ENSMUSG00000054087	Fbxw28		9	109322886	109339659	protein_coding		protein binding		2.84774	7.19872	3.98425e-10	5.33579e-09	NO	NO
ENSMUSG00000069867	Pabpn1l	poly(A)binding protein nuclear 1-like	8	122619471	122622739	protein_coding		nucleic acid binding; RNA binding; poly(A) binding	cytoplasm	2.46158	5.50821	8.0436e-09	9.26966e-08	NO	NO
ENSMUSG00000109841	E330011O21Rik	RIKEN cDNA E330011O21 gene	16	78250861	78302487	processed_transcript				2.38789	5.23391	5.65805e-10	7.42239e-09	YES	YES
ENSMUSG00000046262	C87977	expressed sequence C87977	4	144206775	144213318	protein_coding	negative regulation of apoptotic process; negative regulation of transcription, DNA-templated; negative regulation of cell differentiation; positive regulation of cell proliferation			2.74307	6.69494	9.40261e-12	1.51482e-10	NO	NO
ENSMUSG00000040728	Esrp1	Mus musculus epithelial splicing regulatory protein 1 (Esrp1), transcript variant 3, mRNA.	4	11331933	11386783	protein_coding	mRNA processing; RNA splicing; regulation of RNA splicing; epithelial tube branching involved in lung morphogenesis; positive regulation of epithelial cell proliferation; branching involved in salivary gland morphogenesis; alternative mRNA splicing, via spliceosome	nucleic acid binding; RNA binding; mRNA binding	nucleus; nucleoplasm; nuclear body	2.17538	4.51704	2.59253e-13	4.89859e-12	NO	NO
ENSMUSG00000061701	Fbxw20		9	109217432	109234754	protein_coding		protein binding		3.22839	9.3722	4.99215e-16	1.26569e-14	NO	NO
ENSMUSG00000024406	Pou5f1	POU domain, class 5, transcription factor 1	17	35506018	35510772	protein_coding	regulation of transcription, DNA-templated; regulation of gene expression; response to organic substance; multicellular organism development; transcription, DNA-templated; positive regulation of transcription from RNA polymerase II promoter; positive regulation of gene expression; positive regulation of transcription, DNA-templated; negative regulation of transcription from RNA polymerase II prom…	DNA binding; DNA binding transcription factor activity; sequence-specific DNA binding; protein binding; protein heterodimerization activity; chromatin binding; transcription factor binding; ubiquitin protein ligase binding; transcriptional repressor activity, RNA polymerase II transcription regulatory region sequence-specific DNA binding; transcription regulatory region DNA binding; RNA polymeras…	nucleus; nucleoplasm; cytosol; cytoplasm; nucleolus; mitochondrion; transcription factor complex; transcriptional repressor complex; nuclear chromatin; nuclear transcription factor complex	2.20423	4.60829	6.54909e-08	6.61269e-07	NO	NO
ENSMUSG00000075023	Accsl	1-aminocyclopropane-1-carboxylate synthase (non-functional)-like	2	93855361	93869157	protein_coding	biosynthetic process	catalytic activity; pyridoxal phosphate binding		1.39675	2.63308	8.0589e-05	0.000473263	YES	YES
ENSMUSG00000050810	Oog3	Oosin-3	4	144157557	144162663	protein_coding	negative regulation of apoptotic process; negative regulation of transcription, DNA-templated; negative regulation of cell differentiation; positive regulation of cell proliferation			2.52392	5.75142	1.64454e-05	0.000112049	NO	NO
ENSMUSG00000060508	Nlrp9b	NACHT, LRR and PYD domains-containing protein 9B	7	19991465	20073306	protein_coding	defense response to virus; immune system process; innate immune response; inflammatory response; pyroptosis; positive regulation of interleukin-18 production	nucleotide binding; ATP binding	cytoplasm; inflammasome complex; nucleus	3.3443	10.1563	2.59729e-23	1.31701e-21	NO	NO
ENSMUSG00000040601	Nlrp4a	NACHT, LRR and PYD domains-containing protein 4A	7	26435113	26476142	protein_coding	defense response; inflammatory response	protein binding; nucleotide binding; ATP binding		3.03334	8.18703	7.40716e-18	2.2652e-16	NO	NO
ENSMUSG00000059547	Fbxw26		9	109717566	109746089	protein_coding		protein binding		2.12385	4.35857	1.84507e-08	2.03181e-07	NO	NO
ENSMUSG00000001168	Oas1h		5	120861421	120873506	protein_coding	immune response; defense response to virus	ATP binding; RNA binding; transferase activity; nucleotidyltransferase activity; double-stranded RNA binding		2.48693	5.60583	8.09223e-12	1.30994e-10	NO	NO
ENSMUSG00000056586	Zar1l	zygote arrest 1-like	5	150507055	150518164	protein_coding		protein binding	cytoplasm	2.94672	7.70995	8.49852e-11	1.22675e-09	YES	NO
ENSMUSG00000059218	Gm13084	Mus musculus predicted 13084 (Gm13084), transcript variant 2, mRNA.	4	143809245	143816093	protein_coding	negative regulation of apoptotic process; negative regulation of transcription, DNA-templated; negative regulation of cell differentiation; positive regulation of cell proliferation			3.00749	8.04167	4.61616e-17	1.29948e-15	NO	NO
ENSMUSG00000046694	Fam46b	Putative nucleotidyltransferase FAM46B	4	133480132	133487938	protein_coding		transferase activity; nucleotidyltransferase activity		1.34118	2.53359	0.000763666	0.0035094	YES	NO
ENSMUSG00000054582	Pabpc1l	poly(A) binding protein, cytoplasmic 1-like	2	164025450	164050538	protein_coding	chromatin remodeling; oocyte maturation; mRNA polyadenylation; chromatin-mediated maintenance of transcription; nucleus localization	RNA binding; nucleic acid binding; poly(A) binding	cytoplasm	2.26481	4.8059	6.89691e-11	1.00845e-09	NO	NO
ENSMUSG00000034871	Fam151a	Protein FAM151A	4	106733889	106748292	protein_coding			membrane; integral component of membrane	2.44441	5.44301	2.34807e-09	2.88416e-08	NO	NO
ENSMUSG00000034087	Nlrp4b	Mus musculus NLR family, pyrin domain containing 4B (Nlrp4b), transcript variant 2, mRNA.	7	10687789	10730168	protein_coding	inflammatory response	protein binding; nucleotide binding; ATP binding	membrane; integral component of membrane	2.97093	7.84044	1.45111e-14	3.16801e-13	NO	NO
ENSMUSG00000110001	C86187	expressed sequence C86187	7	46967711	46975911	lincRNA				3.05826	8.32967	5.67456e-12	9.39727e-11	NO	YES
ENSMUSG00000047799	Oog4	Mus musculus oosin 4 (Oog4), transcript variant 1, mRNA.	4	143437164	143450324	protein_coding	negative regulation of apoptotic process; negative regulation of transcription, DNA-templated; negative regulation of cell differentiation; positive regulation of cell proliferation			3.37398	10.3674	1.78229e-20	7.10847e-19	NO	NO
ENSMUSG00000051920	Rspo2	Mus musculus R-spondin 2 (Rspo2), transcript variant 1, mRNA.	15	43020794	43170826	protein_coding	Wnt signaling pathway; response to stimulus; dopaminergic neuron differentiation; embryonic hindlimb morphogenesis; bone mineralization; positive regulation of canonical Wnt signaling pathway; epithelial tube branching involved in lung morphogenesis; negative regulation of odontogenesis of dentin-containing tooth; embryonic forelimb morphogenesis; osteoblast differentiation; trachea cartilage mor…	heparin binding; receptor binding	cell surface; extracellular region	2.95629	7.76126	4.08101e-16	1.04248e-14	YES	YES
ENSMUSG00000046408	1700067K01Rik	UPF0575	8	84001502	84004770	protein_coding				1.14016	2.20405	0.00601279	0.0211454	NO	NO
ENSMUSG00000027233	Patl2	2	2	122120108	122186189	protein_coding	deadenylation-dependent decapping of nuclear-transcribed mRNA; negative regulation of cytoplasmic mRNA processing body assembly; negative regulation of translation	RNA binding; G-quadruplex RNA binding; poly(U) RNA binding; translation repressor activity; poly(G) binding	nucleus; cytoplasm; intracellular ribonucleoprotein complex; P-body	2.43249	5.39825	1.06044e-08	1.20466e-07	NO	NO
ENSMUSG00000067750	Khdc1a	KH homology domain-containing protein 1A	1	21349641	21352200	protein_coding	apoptotic process	protein binding; RNA binding; identical protein binding; poly(U) RNA binding	cytoplasm	2.63346	6.20513	5.75612e-11	8.4686e-10	NO	NO
ENSMUSG00000055933	Oosp3		19	11697055	11711874	protein_coding			extracellular region	3.09279	8.53146	1.6796e-10	2.34739e-09	NO	NO
ENSMUSG00000005566	Trim28	tripartite motif-containing 28	7	12999114	13031035	protein_coding	protein ubiquitination; regulation of transcription, DNA-templated; transcription from RNA polymerase II promoter; positive regulation of transcription from RNA polymerase II promoter; transcription, DNA-templated; chromatin organization; positive regulation of transcription, DNA-templated; Ras protein signal transduction; negative regulation of transcription from RNA polymerase II promoter; nega…	zinc ion binding; protein binding; transcription corepressor activity; transferase activity; metal ion binding; chromatin binding; DNA binding; ubiquitin protein ligase binding; ubiquitin-protein transferase activity; transcription coactivator activity; promoter-specific chromatin binding; protein kinase activity; Krueppel-associated box domain binding; RNA polymerase II transcription coactivator…	intracellular; nucleus; nucleoplasm; chromatin; nuclear euchromatin; RNA polymerase II transcription factor complex; nuclear heterochromatin	1.447	2.7264	7.3683e-16	1.83097e-14	YES	YES
ENSMUSG00000021758	Ddx4	ATP-dependent RNA helicase DDX4	13	112598333	112652475	protein_coding	multicellular organism development; spermatogenesis; flagellated sperm motility; male meiosis I; negative regulation of transposition; cell differentiation; piRNA biosynthetic process; gene silencing by RNA; meiotic cell cycle; DNA methylation involved in gamete generation; regulation of protein localization; RNA secondary structure unwinding; male meiotic nuclear division; piRNA metabolic process	ATP binding; nucleic acid binding; hydrolase activity; protein binding; nucleotide binding; helicase activity; ATP-dependent RNA helicase activity; ATPase activity	nucleus; perinuclear region of cytoplasm; cytoplasm; cytosol; intracellular ribonucleoprotein complex; chromatoid body; nucleolus; piP-body; pi-body	1.30942	2.47842	1.74719e-06	1.4219e-05	NO	NO
ENSMUSG00000008489	Elavl2	Mus musculus ELAV like RNA binding protein 1 (Elavl2), transcript variant 5, mRNA.	4	91250763	91400785	protein_coding	cellular response to leukemia inhibitory factor	RNA binding; nucleic acid binding		1.62544	3.08537	1.59307e-05	0.000108855	YES	YES
ENSMUSG00000021125	Arg2	Arginase-2, mitochondrial	12	79130777	79156301	protein_coding	arginine metabolic process; immune system process; innate immune response; adaptive immune response; striated muscle contraction; negative regulation of CD4-positive, alpha-beta T cell proliferation; urea cycle; ureteric bud development; negative regulation of type 2 immune response; negative regulation of tumor necrosis factor production; regulation of interleukin-1 beta secretion; negative regu…	metal ion binding; arginase activity; hydrolase activity, acting on carbon-nitrogen (but not peptide) bonds, in linear amidines; hydrolase activity	mitochondrion	1.98815	3.96729	5.41676e-06	4.0589e-05	NO	NO
ENSMUSG00000054136	Adm2	ADM2 Adrenomedullin-2 Intermedin-short	15	89322720	89324731	protein_coding	regulation of receptor activity; positive regulation of gene expression; angiogenesis; protein phosphorylation; positive regulation of angiogenesis; adenylate cyclase-activating G-protein coupled receptor signaling pathway; digestion; feeding behavior; negative regulation of blood pressure	hormone activity; macromolecular complex binding	extracellular region; intracellular	2.82043	7.06373	1.14838e-07	1.12519e-06	NO	NO
ENSMUSG00000105153	Gm3143	predicted gene 3143	3	34699640	34716662	lincRNA				3.05825	8.32961	7.259e-07	6.3077e-06	NO	NO
ENSMUSG00000024863	Mbl2	mannose-binding lectin (protein C) 2	19	30232928	30239685	protein_coding	complement activation, lectin pathway; immune system process; innate immune response; positive regulation of phagocytosis; defense response to Gram-positive bacterium; complement activation, classical pathway; negative regulation of growth of symbiont in host; negative regulation of viral process; killing by host of symbiont cells	mannose binding; carbohydrate binding; receptor binding; calcium ion binding; calcium-dependent protein binding	extracellular space; extracellular region; collagen trimer	2.29922	4.9219	2.58674e-07	2.41392e-06	NO	NO
ENSMUSG00000054310	Obox1		7	15388948	15556866	protein_coding	regulation of transcription, DNA-templated	DNA binding; sequence-specific DNA binding	nucleus	2.45854	5.49658	2.82157e-09	3.43377e-08	NO	NO
ENSMUSG00000038750	Omt2b		9	78327589	78329620	protein_coding			membrane; integral component of membrane; cytosol	2.20634	4.61504	5.15064e-07	4.57276e-06	NO	NO
ENSMUSG00000035177	Nlrp2		7	5298547	5351035	protein_coding	negative regulation of NF-kappaB transcription factor activity; positive regulation of cysteine-type endopeptidase activity involved in apoptotic process; positive regulation of interleukin-1 beta secretion	protein binding; nucleotide binding; ATP binding; Pyrin domain binding	Golgi apparatus; cytosol; cytoplasm; intracellular membrane-bounded organelle; nuclear chromosome, telomeric region	2.25627	4.77755	5.89488e-06	4.37982e-05	NO	NO
ENSMUSG00000042477	Tfap2e	transcription factor AP-2, epsilon	4	126716006	126736240	protein_coding	regulation of transcription, DNA-templated; transcription from RNA polymerase II promoter; transcription, DNA-templated; positive regulation of transcription from RNA polymerase II promoter; regulation of cell proliferation; anatomical structure development	DNA binding transcription factor activity; DNA binding; protein homodimerization activity; protein heterodimerization activity; RNA polymerase II proximal promoter sequence-specific DNA binding; transcriptional activator activity, RNA polymerase II proximal promoter sequence-specific DNA binding	nucleus	2.51904	5.73199	6.48074e-08	6.55002e-07	NO	YES
ENSMUSG00000049314	Fbxw13		9	109179227	109195975	protein_coding		protein binding		2.96556	7.81131	6.44047e-17	1.77513e-15	NO	YES
ENSMUSG00000025081	Tdrd1	Tudor domain-containing protein 1	19	56826209	56870012	protein_coding	multicellular organism development; spermatogenesis; cell differentiation; gene silencing by RNA; meiotic cell cycle; DNA methylation involved in gamete generation; germ cell development; piRNA metabolic process	metal ion binding; protein binding	cytoplasm; cytosol; intracellular ribonucleoprotein complex; chromatoid body; pi-body; P granule	1.61744	3.06831	5.44691e-08	5.58361e-07	YES	YES
ENSMUSG00000011267	Zfp296	zinc finger protein 296	7	19577287	19580656	protein_coding	regulation of transcription, DNA-templated; transcription, DNA-templated; spermatogenesis; negative regulation of transcription from RNA polymerase II promoter	nucleic acid binding; metal ion binding; protein binding; transcription factor activity, RNA polymerase II transcription factor binding	nucleus	1.94629	3.85383	7.10365e-07	6.18403e-06	NO	NO
ENSMUSG00000018648	Dusp14	Dual specificity protein phosphatase 14	11	84048041	84069261	protein_coding	protein dephosphorylation; dephosphorylation; peptidyl-tyrosine dephosphorylation; inactivation of MAPK activity	phosphatase activity; protein tyrosine phosphatase activity; protein tyrosine/serine/threonine phosphatase activity; MAP kinase tyrosine/serine/threonine phosphatase activity; hydrolase activity; phosphoprotein phosphatase activity	nucleus; cytoplasm	2.02969	4.08318	3.92316e-14	8.16671e-13	YES	NO
ENSMUSG00000071658	Gng3	guanine nucleotide binding protein (G protein), gamma 3	19	8836929	8839246	protein_coding	G-protein coupled receptor signaling pathway; signal transduction; positive regulation of cytosolic calcium ion concentration	signal transducer activity; GTPase activity; G-protein coupled receptor binding; type 1 angiotensin receptor binding	heterotrimeric G-protein complex; membrane; plasma membrane; dendrite; cell body; postsynaptic density	2.69747	6.48662	5.23843e-07	4.64375e-06	NO	NO
ENSMUSG00000029687	Ezh2	Histone-lysine N-methyltransferase EZH2	6	47530139	47595341	protein_coding	regulation of gene expression; regulation of transcription, DNA-templated; transcription, DNA-templated; regulation of protein phosphorylation; chromatin organization; methylation; negative regulation of transcription from RNA polymerase II promoter; negative regulation of G1/S transition of mitotic cell cycle; negative regulation of transcription, DNA-templated; rhythmic process; positive regula…	protein binding; histone-lysine N-methyltransferase activity; transferase activity; chromatin binding; methyltransferase activity; RNA polymerase II proximal promoter sequence-specific DNA binding; sequence-specific DNA binding; RNA binding; promoter-specific chromatin binding; chromatin DNA binding; RNA polymerase II core promoter sequence-specific DNA binding; protein-lysine N-methyltransferase…	nucleus; chromosome; nuclear chromatin; nucleoplasm; pronucleus; ESC/E(Z) complex; cytoplasm	1.4331	2.70026	4.34279e-29	3.5909e-27	YES	YES
ENSMUSG00000031970	Dbndd1		8	123504718	123515463	protein_coding			cytoplasm	1.23097	2.34724	0.00113321	0.00496993	NO	NO
ENSMUSG00000096225	Lhx8	LIM/homeobox protein Lhx8	3	154306294	154330659	protein_coding	regulation of transcription, DNA-templated; transcription, DNA-templated; odontogenesis of dentin-containing tooth; forebrain neuron differentiation; learning or memory; female gonad development; forebrain neuron development	DNA binding; sequence-specific DNA binding; metal ion binding	nucleus; female germ cell nucleus	2.03415	4.09582	8.8224e-05	0.00051403	NO	NO
ENSMUSG00000106738	Gm5	predicted gene 5	5	150499747	150502304	lincRNA				2.09224	4.2641	0.000576435	0.00274301	YES	YES
ENSMUSG00000070324	Fbxw22		9	109378400	109404296	protein_coding		protein binding		2.90099	7.46939	4.31822e-19	1.50478e-17	YES	NO
ENSMUSG00000037159	Wee2	WEE1 homolog 2 (S. pombe)	6	40439088	40466813	protein_coding	protein phosphorylation; mitotic cell cycle; phosphorylation; peptidyl-tyrosine phosphorylation; meiotic cell cycle; female meiotic nuclear division; female pronucleus assembly; negative regulation of cyclin-dependent protein serine/threonine kinase activity; regulation of meiosis I; negative regulation of oocyte maturation	ATP binding; magnesium ion binding; protein kinase activity; non-membrane spanning protein tyrosine kinase activity; transferase activity; metal ion binding; nucleotide binding; kinase activity; protein tyrosine kinase activity	nucleus; nucleoplasm; cytosol; cytoplasm	2.56379	5.91259	5.15702e-10	6.79141e-09	NO	YES
ENSMUSG00000038298	Pdzk1	Na(+)/H(+) exchange regulatory cofactor NHE-RF3	3	96829284	96870926	protein_coding	carnitine transport; positive regulation of ion transmembrane transporter activity; positive regulation of cation transmembrane transport	protein binding; scavenger receptor binding; PDZ domain binding	apical plasma membrane; microvillus membrane; membrane raft	1.91971	3.78347	3.6867e-07	3.35207e-06	YES	YES
ENSMUSG00000034486	Gbx2	Homeobox protein GBX-2	1	89927956	89931179	protein_coding	regulation of transcription, DNA-templated; transcription from RNA polymerase II promoter; transcription, DNA-templated; positive regulation of transcription from RNA polymerase II promoter; inner ear morphogenesis; tube morphogenesis; cell proliferation; cerebellum development; autonomic nervous system development; axon guidance; neural crest cell migration; forebrain neuron development; branchi…	DNA binding; sequence-specific DNA binding; RNA polymerase II regulatory region sequence-specific DNA binding; transcriptional activator activity, RNA polymerase II transcription factor binding; transcriptional activator activity, RNA polymerase II transcription regulatory region sequence-specific DNA binding; RNA polymerase II core promoter sequence-specific DNA binding	nucleus	1.80758	3.50055	9.61951e-05	0.000556239	NO	YES
ENSMUSG00000026360	Rgs2	Regulator of G-protein signaling 2	1	143999338	144004161	protein_coding	negative regulation of G-protein coupled receptor protein signaling pathway; negative regulation of cardiac muscle hypertrophy; positive regulation of cardiac muscle contraction; G-protein coupled receptor signaling pathway; cell cycle; spermatogenesis; regulation of G-protein coupled receptor protein signaling pathway; negative regulation of signal transduction; regulation of translation; brown …	GTPase activator activity; protein binding; G-protein alpha-subunit binding; beta-tubulin binding	membrane; plasma membrane; nucleus; cytosol; cytoplasm; nucleolus; cytoplasmic side of plasma membrane; neuron projection	1.53317	2.89422	4.19266e-10	5.5928e-09	YES	YES
ENSMUSG00000089762	Ier5l	Immediate early response 5-like protein	2	30471537	30474219	protein_coding		protein binding		1.05656	2.07997	0.00031716	0.00162327	YES	YES
ENSMUSG00000071089	Trim75	tripartite motif-containing 75	8	64980884	64987831	protein_coding		zinc ion binding; protein binding; metal ion binding	intracellular	2.81749	7.04936	1.01816e-13	2.03041e-12	NO	NO
ENSMUSG00000026715	Serpinc1	serine (or cysteine) peptidase inhibitor, clade C (antithrombin), member 1	1	160978585	161005863	protein_coding	negative regulation of endopeptidase activity; regulation of blood coagulation, intrinsic pathway; regulation of blood coagulation; negative regulation of peptidase activity; blood coagulation; hemostasis; acute inflammatory response to antigenic stimulus; response to nutrient; lactation	serine-type endopeptidase inhibitor activity; heparin binding; identical protein binding; peptidase inhibitor activity; protease binding	extracellular space; extracellular region	2.47381	5.55509	6.96049e-12	1.13995e-10	YES	YES
ENSMUSG00000066463	Omt2a		9	78311972	78314796	protein_coding			cytosol; membrane; integral component of membrane	2.483	5.59057	9.54302e-06	6.81099e-05	NO	NO
ENSMUSG00000028758	Kif17	Kinesin-like protein KIF17	4	138250435	138301967	protein_coding	microtubule-based movement; protein transport; intraciliary transport; microtubule-based process; neurogenesis; vesicle-mediated transport; protein complex localization; anterograde dendritic transport of neurotransmitter receptor complex; cell projection organization	ATP binding; microtubule binding; microtubule motor activity; nucleotide binding; protein binding; ATP-dependent microtubule motor activity, plus-end-directed; motor activity	dendrite cytoplasm; microtubule cytoskeleton; cytoplasm; cytoskeleton; cell projection; microtubule; cilium; axoneme; intraciliary transport particle B; ciliary basal body; photoreceptor connecting cilium; kinesin complex; photoreceptor inner segment; periciliary membrane compartment	1.8578	3.62454	2.74127e-09	3.33776e-08	YES	NO
ENSMUSG00000025163	Cd7	T-cell antigen CD7	11	121036747	121039418	protein_coding	homeostasis of number of cells within a tissue; immune system process; adaptive immune response		membrane; integral component of membrane	1.07065	2.10039	0.00842624	0.0280886	NO	YES
ENSMUSG00000053490	Trim60	tripartite motif-containing 60	8	64999307	65018584	protein_coding		zinc ion binding; protein binding; metal ion binding	intracellular	3.03217	8.18039	9.81085e-13	1.74137e-11	NO	YES
ENSMUSG00000021194	Chga	Chromogranin-A Pancreastatin Beta-granin WE-14 Catestatin GE-25 Serpinin-RRG Serpinin p-Glu serpinin	12	102554969	102565028	protein_coding	positive regulation of cardiac muscle contraction; negative regulation of blood vessel diameter; defense response to Gram-positive bacterium; defense response to Gram-negative bacterium; mast cell degranulation; mast cell chemotaxis; mast cell cytokine production; mast cell activation; regulation of the force of heart contraction; organelle organization; positive regulation of cAMP metabolic proc…	protein binding	secretory granule; extracellular space; membrane; perinuclear region of cytoplasm; cytoplasmic vesicle; extracellular region; mast cell granule; transport vesicle membrane; transport vesicle; chromaffin granule	2.29174	4.89645	8.55095e-07	7.36027e-06	NO	NO
ENSMUSG00000079741	Nlrp4g		9	124348872	124356970	transcribed_unprocessed_pseudogene				2.77697	6.85409	5.7093e-12	9.44821e-11	NO	NO
ENSMUSG00000091060	7420461P10Rik	Myocilin opposite strand protein	1	162647193	162658219	protein_coding				2.35712	5.12347	4.43144e-08	4.60633e-07	YES	YES
ENSMUSG00000011632	Pinlyp	phospholipase A2 inhibitor and LY6/PLAUR domain containing	7	24541658	24546118	protein_coding	negative regulation of catalytic activity	phospholipase inhibitor activity	extracellular region	1.23008	2.3458	0.0142575	0.0438157	NO	NO
ENSMUSG00000009092	Derl3	Mus musculus Der1-like domain family, member 3 (Derl3), transcript variant 2, mRNA.	10	75893413	75895941	protein_coding	ubiquitin-dependent ERAD pathway; endoplasmic reticulum unfolded protein response; protein N-linked glycosylation via asparagine; negative regulation of retrograde protein transport, ER to cytosol		membrane; integral component of membrane; endoplasmic reticulum; endoplasmic reticulum membrane; integral component of endoplasmic reticulum membrane; signal recognition particle; signal recognition particle receptor complex	1.90322	3.74047	5.16654e-12	8.58594e-11	YES	YES
ENSMUSG00000048626	Klf17	Krueppel-like factor 17	4	117757836	117765648	protein_coding	regulation of transcription, DNA-templated; transcription, DNA-templated; negative regulation of transcription from RNA polymerase II promoter; regulation of transcription from RNA polymerase II promoter; gamete generation	nucleic acid binding; metal ion binding; DNA binding; DNA binding transcription factor activity; transcription regulatory region DNA binding; RNA polymerase II proximal promoter sequence-specific DNA binding; transcriptional repressor activity, RNA polymerase II proximal promoter sequence-specific DNA binding	nucleus	2.48079	5.58203	6.9065e-09	8.05396e-08	YES	YES
ENSMUSG00000032181	Scg3	Secretogranin-3	9	75643189	75684056	protein_coding			membrane; cytoplasmic vesicle; extracellular region; transport vesicle membrane; transport vesicle	1.92469	3.79656	7.28108e-05	0.000431213	YES	NO
ENSMUSG00000054102	Nlrp9a	NACHT, LRR and PYD domains-containing protein 9A isoform 3	7	26535023	26575615	protein_coding		protein binding; nucleotide binding; ATP binding		3.18196	9.07536	1.38418e-18	4.60702e-17	NO	NO
ENSMUSG00000061126	Cyp4f39	cytochrome P450, family 4, subfamily f, polypeptide 39	17	32468462	32492479	protein_coding	oxidation-reduction process	iron ion binding; heme binding; oxidoreductase activity, acting on paired donors, with incorporation or reduction of molecular oxygen; metal ion binding; monooxygenase activity; oxidoreductase activity	membrane; integral component of membrane	3.07436	8.42313	3.26698e-07	3.01083e-06	YES	NO
ENSMUSG00000037989	Wnk2	WNK lysine deficient protein kinase 2	13	49036303	49148014	protein_coding	protein phosphorylation; negative regulation of cell proliferation; protein autophosphorylation; negative regulation of ERK1 and ERK2 cascade; positive regulation of canonical Wnt signaling pathway; regulation of ion homeostasis; positive regulation of sodium ion transmembrane transporter activity	ATP binding; protein serine/threonine kinase activity; protein kinase activity	cytoplasm; cytosol	1.42719	2.68922	6.53934e-09	7.64459e-08	YES	YES
ENSMUSG00000030491	Tdrd12	Putative ATP-dependent RNA helicase TDRD12	7	35469098	35537745	protein_coding	multicellular organism development; spermatogenesis; cell differentiation; gene silencing by RNA; meiotic cell cycle; DNA methylation involved in gamete generation; fertilization; male meiotic nuclear division; piRNA metabolic process; positive regulation of protein targeting to mitochondrion	ATP binding; nucleic acid binding; hydrolase activity; nucleotide binding; helicase activity	cytosol; PET complex	1.82966	3.55452	3.16432e-05	0.000203503	NO	NO
ENSMUSG00000024154	Gtf2a1l	TFIIA-alpha and beta-like factor	17	88668660	88715152	protein_coding	transcription initiation from RNA polymerase II promoter; regulation of transcription, DNA-templated; transcription, DNA-templated; transcription from RNA polymerase II promoter; cognition	DNA binding; protein binding; identical protein binding; transcription coactivator activity	transcription factor TFIIA complex; nucleus; cytoplasm	2.10818	4.31146	1.44624e-05	9.96829e-05	YES	YES
ENSMUSG00000048398	Gm5065	Galectin-related protein B	7	5350537	5360682	protein_coding		carbohydrate binding		3.69738	12.9725	1.14919e-09	1.4537e-08	NO	NO
ENSMUSG00000022441	Efcab6	EF-hand calcium-binding domain-containing protein 6	15	83866712	84065379	protein_coding	regulation of transcription, DNA-templated; transcription, DNA-templated	calcium ion binding; metal ion binding	nucleus; nucleoplasm	2.10056	4.28877	2.19521e-07	2.07796e-06	NO	NO
ENSMUSG00000059301	Gm5434		12	36090379	36091829	transcribed_processed_pseudogene				2.43652	5.41333	3.4252e-06	2.66067e-05	NO	NO
ENSMUSG00000048899	Rimkla	N-acetylaspartylglutamate synthase A	4	119465283	119492628	protein_coding	cellular protein modification process	metal ion binding; ATP binding; nucleotide binding; ligase activity; N-acetyl-L-aspartate-L-glutamate ligase activity	cytoplasm	1.16668	2.24495	4.42723e-05	0.000275033	NO	NO
ENSMUSG00000001103	Sebox	Homeobox protein SEBOX	11	78503447	78505081	protein_coding	regulation of transcription, DNA-templated; multicellular organism development; transcription, DNA-templated; cell differentiation; oogenesis; embryo development ending in birth or egg hatching	DNA binding	nucleus	2.56718	5.92651	3.92881e-07	3.56401e-06	NO	NO
ENSMUSG00000005503	Evx1	Homeobox even-skipped homolog protein 1	6	52313498	52318378	protein_coding	regulation of transcription, DNA-templated; multicellular organism development; positive regulation of transcription from RNA polymerase II promoter; regulation of transcription from RNA polymerase II promoter involved in ventral spinal cord interneuron specification; embryo development ending in birth or egg hatching	DNA binding; sequence-specific DNA binding	nucleus; nucleoplasm	2.43945	5.42435	0.0002113	0.00113036	NO	NO
ENSMUSG00000108379	A730082K24Rik	RIKEN cDNA A730082K24 gene	7	114948650	114983960	lincRNA				2.62481	6.16803	9.07664e-07	7.77e-06	NO	NO
ENSMUSG00000054134	Umodl1	uromodulin-like 1	17	30954679	31010708	protein_coding	single fertilization; regulation of gene expression; negative regulation of peptidase activity; regulation of apoptotic process; adipose tissue development; regulation of ovarian follicle development; multicellular organismal reproductive process; cellular response to gonadotropin-releasing hormone	protein binding; calcium ion binding; peptidase inhibitor activity	extracellular region; membrane; integral component of membrane; extracellular space; external side of plasma membrane; plasma membrane	3.34835	10.1848	6.14387e-16	1.5396e-14	NO	NO
ENSMUSG00000052212	Cd177	CD177 antigen	7	24743983	24760311	protein_coding	cell adhesion; immune system process; innate immune response; cell-cell junction maintenance; protein localization to cell surface; positive regulation of superoxide anion generation; leukocyte cell-cell adhesion; regulation of integrin-mediated signaling pathway; regulation of endocytosis; neutrophil extravasation; cell-cell adhesion via plasma-membrane adhesion molecules; positive regulation of…	integrin binding; protease binding; calcium-dependent protein binding	membrane; integral component of membrane; plasma membrane; plasma membrane raft; tertiary granule membrane; secretory granule membrane	3.15259	8.89249	8.98315e-14	1.80202e-12	NO	NO
ENSMUSG00000040614	Nlrp9c	NACHT, LRR and PYD domains-containing protein 9C	7	26322473	26403700	protein_coding	immune system process; innate immune response; inflammatory response	nucleotide binding; ATP binding; protein binding	cytoplasm	3.40807	10.6152	1.4056e-20	5.63452e-19	NO	NO
ENSMUSG00000066027	Gm10436		12	88175589	88182108	protein_coding	negative regulation of apoptotic process; negative regulation of transcription, DNA-templated; negative regulation of cell differentiation; positive regulation of cell proliferation			2.77897	6.8636	1.03433e-06	8.74445e-06	YES	NO
ENSMUSG00000057454	Lypd3	Ly6/PLAUR domain-containing protein 3	7	24636550	24641118	protein_coding	cell-matrix adhesion	laminin binding	membrane; plasma membrane; anchored component of membrane; integral component of membrane	2.37842	5.19966	1.60098e-05	0.000109363	YES	NO
ENSMUSG00000041722	Khdc1c	KH homology domain-containing protein 1C	1	21368331	21370845	protein_coding		RNA binding		2.09172	4.26256	1.84062e-09	2.28689e-08	NO	NO
ENSMUSG00000030031	Kbtbd8	Kelch repeat and BTB domain-containing protein 8	6	95117240	95129790	protein_coding	neural crest cell development; regulation of translation; neural crest formation; protein monoubiquitination	protein binding; ubiquitin-protein transferase activity	Golgi apparatus; cytoplasm; cytoskeleton; Cul3-RING ubiquitin ligase complex; spindle	1.28727	2.44065	2.06586e-13	3.95044e-12	YES	YES
ENSMUSG00000060416	Gm839		6	89211165	89216237	lincRNA				2.66509	6.34268	1.34868e-08	1.5147e-07	NO	YES
ENSMUSG00000074997	Pin1rt1		2	104713926	104716379	protein_coding	protein peptidyl-prolyl isomerization	protein binding; isomerase activity; peptidyl-prolyl cis-trans isomerase activity		2.00811	4.02254	0.000212874	0.00113803	NO	NO
ENSMUSG00000060863	Tcl1b2	T cell leukemia/lymphoma 1B, 2	12	105146014	105155225	protein_coding				2.38189	5.21218	1.17037e-06	9.81067e-06	NO	NO
ENSMUSG00000000094	Tbx4	T-box 4	11	85886422	85916097	protein_coding	regulation of transcription, DNA-templated; multicellular organism development; transcription, DNA-templated; skeletal system morphogenesis; lung development; limb morphogenesis; angiogenesis; morphogenesis of an epithelium; embryonic limb morphogenesis	DNA binding transcription factor activity; DNA binding; protein binding	nucleus	1.64524	3.128	0.000184146	0.000999765	NO	NO
ENSMUSG00000092284	Gm8801	predicted gene 8801	17	35947246	35952297	unprocessed_pseudogene				2.85111	7.21554	7.68438e-09	8.88685e-08	NO	NO
ENSMUSG00000030909	Anks4b	Ankyrin repeat and SAM domain-containing protein 4B	7	120173858	120185586	protein_coding	cell differentiation; response to endoplasmic reticulum stress; cellular macromolecular complex assembly; protein localization to microvillus; brush border assembly	protein binding	plasma membrane; cell projection; endoplasmic reticulum membrane; microvillus; brush border	2.2159	4.64571	9.37221e-06	6.69714e-05	NO	NO
ENSMUSG00000028820	Sfpq	Splicing factor, proline- and glutamine-rich	4	127021324	127037013	protein_coding	regulation of transcription, DNA-templated; transcription, DNA-templated; positive regulation of transcription from RNA polymerase II promoter; DNA repair; cellular response to DNA damage stimulus; immune system process; innate immune response; negative regulation of transcription from RNA polymerase II promoter; mRNA processing; RNA splicing; rhythmic process; negative regulation of transcriptio…	nucleic acid binding; DNA binding; protein binding; RNA binding; protein homodimerization activity; transcription regulatory region DNA binding; histone deacetylase binding; core promoter binding; transcription regulatory region sequence-specific DNA binding; chromatin binding; RNA polymerase II distal enhancer sequence-specific DNA binding	nucleus; nucleoplasm; cytoplasm; extracellular matrix; nuclear speck; chromatin; nuclear matrix; RNA polymerase II transcription factor complex; paraspeckles	1.01121	2.01559	1.64745e-07	1.58026e-06	YES	YES
ENSMUSG00000102887	Gm10857		2	6132869	6140568	lincRNA				3.01875	8.10463	1.2079e-07	1.17914e-06	NO	NO
ENSMUSG00000021255	Esrrb	Steroid hormone receptor ERR2	12	86361117	86521628	protein_coding	regulation of transcription, DNA-templated; steroid hormone mediated signaling pathway; transcription, DNA-templated; stem cell population maintenance; positive regulation of glycogen biosynthetic process; positive regulation of glycolytic process; positive regulation of transcription from RNA polymerase II promoter; transcription from RNA polymerase II promoter; negative regulation of transcript…	DNA binding; steroid hormone receptor activity; zinc ion binding; steroid binding; DNA binding transcription factor activity; sequence-specific DNA binding; metal ion binding; protein binding; transcription factor binding; core promoter binding; transcriptional repressor activity, RNA polymerase II transcription factor binding; enhancer sequence-specific DNA binding; transcription coactivator act…	nucleus; cytoplasm; chromosome; condensed chromosome; integrator complex	2.50816	5.68893	2.88937e-08	3.08307e-07	YES	NO
ENSMUSG00000025555	Farp1	FERM, ARHGEF and pleckstrin domain-containing protein 1	14	121035200	121283744	protein_coding	regulation of Rho protein signal transduction; multicellular organism development; negative regulation of phosphatase activity; synapse assembly; dendrite morphogenesis	cytoskeletal protein binding; Rho guanyl-nucleotide exchange factor activity; guanyl-nucleotide exchange factor activity; Rac guanyl-nucleotide exchange factor activity; Rac GTPase binding	cytoskeleton; membrane; plasma membrane; cytoplasm; cell junction; synapse; cell projection; cytosol; dendrite; dendritic spine; neuron projection; filopodium; extrinsic component of cytoplasmic side of plasma membrane	1.23936	2.36094	5.19216e-08	5.34092e-07	YES	YES
ENSMUSG00000029381	Shroom3	shroom family member 3	5	92683435	92965318	protein_coding	cell morphogenesis; neural tube closure; epithelial cell development	protein binding; actin filament binding; actin binding		1.71016	3.27198	5.78987e-16	1.45705e-14	YES	YES
ENSMUSG00000026885	Ttll11	tubulin tyrosine ligase-like family, member 11	2	35751241	35979913	protein_coding	cellular protein modification process; protein polyglutamylation; microtubule severing	ATP binding; nucleotide binding; ligase activity	cytoplasm; cytoskeleton; cell projection; microtubule; cilium	2.01532	4.04269	2.79026e-08	2.98403e-07	YES	YES
ENSMUSG00000074397	Foxr1	Forkhead box protein R1	9	44433773	44441136	protein_coding	regulation of transcription, DNA-templated; transcription, DNA-templated; regulation of transcription from RNA polymerase II promoter; cell differentiation; anatomical structure morphogenesis	DNA binding transcription factor activity; DNA binding; sequence-specific DNA binding; RNA polymerase II transcription factor activity, sequence-specific DNA binding	nucleus	1.79568	3.4718	0.000186966	0.00101322	NO	NO
ENSMUSG00000104667	Gm4961	predicted pseudogene 4961	5	30092940	30097686	lincRNA				1.23499	2.3538	0.0162493	0.048923	NO	NO
ENSMUSG00000051855	Mest	Mesoderm-specific transcript protein	6	30723547	30748465	protein_coding	response to retinoic acid; regulation of lipid storage	catalytic activity; hydrolase activity	membrane; integral component of membrane; endoplasmic reticulum; endoplasmic reticulum membrane	1.82221	3.53621	1.72587e-06	1.40551e-05	YES	YES
ENSMUSG00000034112	Atp2c2	Calcium-transporting ATPase type 2C member 2	8	119700009	119757717	protein_coding	calcium ion transport; calcium ion transmembrane transport; ion transport; ATP hydrolysis coupled cation transmembrane transport; protein localization to plasma membrane; mammary gland epithelium development; positive regulation of calcium ion import	ATP binding; nucleotide binding; calcium-transporting ATPase activity; metal ion binding; hydrolase activity; protein binding	integral component of membrane; membrane; perinuclear region of cytoplasm; cytoplasmic vesicle; cytoplasmic side of plasma membrane	1.61856	3.07069	0.00315505	0.0121902	NO	NO
ENSMUSG00000042821	Snai1	snail family zinc finger 1	2	167538195	167542814	protein_coding	positive regulation of epithelial to mesenchymal transition; positive regulation of cell migration; multicellular organism development; positive regulation of transcription, DNA-templated; negative regulation of transcription from RNA polymerase II promoter; cell migration; palate development; regulation of transcription from RNA polymerase II promoter; negative regulation of transcription, DNA-t…	nucleic acid binding; metal ion binding; DNA binding; protein binding; sequence-specific DNA binding; transcriptional repressor activity, RNA polymerase II proximal promoter sequence-specific DNA binding; RNA polymerase II regulatory region sequence-specific DNA binding; kinase binding; transcriptional repressor activity, RNA polymerase II transcription regulatory region sequence-specific DNA bin…	nucleus; cytosol; cytoplasm; pericentric heterochromatin	1.13907	2.20238	1.81657e-05	0.000122818	YES	YES
ENSMUSG00000079007	Tcl1b4	Protein TCL1B4	12	105201957	105206993	protein_coding				3.50043	11.3171	4.38678e-09	5.21556e-08	NO	NO
ENSMUSG00000031585	Gtf2e2	ral transcription factor IIE subunit 2	8	33731833	33777173	protein_coding	transcription initiation from RNA polymerase II promoter; regulation of transcription, DNA-templated; transcription, DNA-templated	DNA binding; protein binding	transcription factor TFIIE complex; nucleus; nucleoplasm; cytosol; nuclear speck; transcription factor TFIID complex	1.05723	2.08094	2.5883e-20	1.01694e-18	YES	YES
ENSMUSG00000061809	Tbpl2	TATA box-binding protein-like protein 2	2	24071721	24096595	protein_coding	DNA-templated transcription, initiation; regulation of transcription, DNA-templated; multicellular organism development; transcription, DNA-templated; negative regulation of transcription, DNA-templated	DNA binding; DNA binding transcription factor activity; protein binding	nucleus; cytoplasm	2.06624	4.18793	0.000733414	0.00338283	NO	NO
ENSMUSG00000047746	Fbxo40	Mus musculus F-box protein 40 (Fbxo40), transcript variant 1, mRNA.	16	36963460	36990467	protein_coding	protein ubiquitination; muscle cell differentiation	zinc ion binding; protein binding; ubiquitin protein ligase activity; metal ion binding; ubiquitin-protein transferase activity	cytoplasm	1.53534	2.89856	0.000132565	0.000743711	NO	NO
ENSMUSG00000039883	Lrrc17	Leucine-rich repeat-containing protein 17	5	21543559	21575904	protein_coding	ossification; negative regulation of osteoclast differentiation; bone marrow development	protein binding	extracellular region; extracellular space	1.70772	3.26645	2.69455e-25	1.64382e-23	YES	YES
ENSMUSG00000049764	Zfp280b	zinc finger protein 280B	10	76032650	76043234	protein_coding		nucleic acid binding		1.24917	2.37704	3.11376e-13	5.8321e-12	YES	YES
ENSMUSG00000003410	Elavl3	ELAV-like protein 3	9	22015005	22052023	protein_coding	multicellular organism development; cell differentiation; nervous system development	RNA binding; nucleic acid binding; AU-rich element binding		2.48972	5.61668	8.39362e-07	7.22889e-06	NO	NO
ENSMUSG00000044294	Krt84	Keratin, type II cuticular Hb4	15	101525026	101532820	protein_coding	regulation of keratinocyte differentiation	structural molecule activity; structural constituent of epidermis	intermediate filament; keratin filament; intermediate filament cytoskeleton	2.12593	4.36485	0.00021098	0.00112917	NO	NO
ENSMUSG00000051223	Bzw1	Basic leucine zipper and W2 domain-containing protein 1	1	58392898	58407353	protein_coding	regulation of transcription, DNA-templated; transcription, DNA-templated	protein binding; binding; cadherin binding	cytoplasm	1.3024	2.46639	6.22135e-10	8.12989e-09	YES	YES
ENSMUSG00000096276	Gm2042		12	87954080	87960683	protein_coding	negative regulation of apoptotic process; negative regulation of transcription, DNA-templated; negative regulation of cell differentiation; positive regulation of cell proliferation			2.51158	5.70243	0.000419197	0.00207206	NO	NO
ENSMUSG00000066030	Oog2	Oosin-2	4	144190719	144196934	protein_coding	negative regulation of apoptotic process; negative regulation of transcription, DNA-templated; negative regulation of cell differentiation; positive regulation of cell proliferation			2.52143	5.74152	7.3665e-06	5.37891e-05	NO	NO
ENSMUSG00000093930	Hmgcs1	Hydroxymethylglutaryl-CoA synthase, cytoplasmic	13	119690379	119708260	protein_coding	isoprenoid biosynthetic process; metabolic process; lipid metabolic process; steroid metabolic process; cholesterol metabolic process; steroid biosynthetic process; cholesterol biosynthetic process; sterol biosynthetic process; liver development; brain development; male gonad development; response to low light intensity stimulus; response to hormone; response to organic substance; response to org…	catalytic activity; hydroxymethylglutaryl-CoA synthase activity; transferase activity; drug binding; isomerase activity; protein homodimerization activity; organic acid binding	cytoplasm; cytosol	1.08464	2.12085	0.000820998	0.00374099	YES	YES
ENSMUSG00000108237	Gm19757	predicted gene, 19757	6	105481266	105492668	lincRNA				2.72732	6.62223	6.68002e-05	0.000399606	NO	NO
ENSMUSG00000022012	Enox1	Ecto-NOX disulfide-thiol exchanger 1 Hydroquinone	14	77156763	77721760	protein_coding	oxidation-reduction process; rhythmic process	nucleic acid binding; oxidoreductase activity	membrane; plasma membrane; extracellular region; extracellular space	1.35179	2.55228	1.30905e-06	1.09e-05	YES	YES
ENSMUSG00000023015	Racgap1	Rac GTPase-activating protein 1	15	99620496	99651656	protein_coding	signal transduction; intracellular signal transduction; positive regulation of GTPase activity; ion transport; multicellular organism development; spermatogenesis; cell differentiation; cell cycle; cell division; positive regulation of cytokinesis; neuroblast proliferation; regulation of GTPase activity; mitotic cytokinesis; mitotic spindle midzone assembly; regulation of embryonic development; r…	metal ion binding; GTPase activator activity; lipid binding; protein kinase binding; microtubule binding; protein binding; phosphatidylinositol-3,4,5-trisphosphate binding; gamma-tubulin binding; alpha-tubulin binding; beta-tubulin binding	membrane; plasma membrane; nucleus; nucleoplasm; cytoplasm; cytoplasmic vesicle; cytoskeleton; spindle; midbody; mitotic spindle; cleavage furrow; Flemming body; acrosomal vesicle; centralspindlin complex; extrinsic component of cytoplasmic side of plasma membrane; spindle midzone	1.27773	2.42457	3.57521e-14	7.4906e-13	NO	YES
ENSMUSG00000018659	Pnpo	Pyridoxine-5'-phosphate oxidase	11	96937825	96943986	protein_coding	oxidation-reduction process; pyridoxine biosynthetic process; pyridoxal phosphate biosynthetic process	pyridoxamine-phosphate oxidase activity; FMN binding; cofactor binding; oxidoreductase activity, acting on the CH-NH2 group of donors; protein homodimerization activity; oxidoreductase activity; pyridoxal phosphate binding	nucleoplasm; cytosol	1.13761	2.20016	8.60261e-05	0.00050184	YES	YES
ENSMUSG00000078925	D030018L15Rik	RIKEN cDNA D030018L15 gene	15	96051603	96079553	lincRNA				2.93486	7.64682	4.15052e-09	4.95702e-08	YES	YES
ENSMUSG00000069041	Slc25a31	solute carrier family 25 (mitochondrial carrier; adenine nucleotide translocator), member 31	3	40708855	40726096	protein_coding	transmembrane transport; mitochondrial transport	transmembrane transporter activity	mitochondrial inner membrane; membrane; integral component of membrane; cell projection; mitochondrion; cilium; motile cilium	2.15168	4.44346	3.48448e-06	2.69701e-05	YES	YES
ENSMUSG00000011589	Fsd1	Fibronectin type III and SPRY domain-containing protein 1	17	55986511	55996881	protein_coding	protein homooligomerization; cell cycle; cell division; regulation of mitotic spindle organization; regulation of cytokinesis; cytoplasmic microtubule organization; regulation of cell division	protein binding; protein homodimerization activity; microtubule binding	intracellular; nucleus; cytoplasm; cytoskeleton; microtubule; centrosome; microtubule organizing center; cleavage furrow	2.97393	7.85674	4.97075e-08	5.12873e-07	NO	NO
ENSMUSG00000010796	Asz1	Ankyrin repeat, SAM and basic leucine zipper domain-containing protein 1	6	18050964	18109061	protein_coding	signal transduction; multicellular organism development; spermatogenesis; cell differentiation; gene silencing by RNA; meiotic cell cycle; DNA methylation involved in gamete generation; germ cell development; male meiotic nuclear division; piRNA metabolic process	protein binding; signal transducer activity	cytoplasm; cytosol; pi-body	2.25693	4.77973	0.000172244	0.00094161	NO	NO
ENSMUSG00000027469	Tpx2	Targeting protein for Xklp2	2	152847964	152895321	protein_coding	activation of protein kinase activity; regulation of mitotic spindle organization; cell cycle; cell division; apoptotic process; mitotic spindle assembly; spindle assembly	protein binding; protein kinase binding; importin-alpha family protein binding	microtubule; spindle; nucleus; nucleoplasm; microtubule cytoskeleton; intercellular bridge; cytoplasm; cytoskeleton; microtubule organizing center; spindle microtubule; spindle pole; mitotic spindle; aster; axon hillock	1.27814	2.42526	1.12992e-15	2.76434e-14	NO	NO
ENSMUSG00000025777	Gdap1	Ganglioside-induced differentiation-associated protein 1	1	17145362	17164271	protein_coding	response to retinoic acid; protein targeting to mitochondrion; glutathione metabolic process; mitochondrial fission; mitochondrial fusion; cellular response to vitamin D	protein binding; glutathione transferase activity	membrane; integral component of membrane; cytosol; cytoplasm; mitochondrion; mitochondrial outer membrane; integral component of mitochondrial outer membrane	1.83108	3.55804	5.31735e-06	3.99449e-05	NO	NO
ENSMUSG00000074123	7420426K07Rik	RIKEN cDNA 7420426K07 gene	9	98903119	98904622	protein_coding				1.8232	3.53866	0.00753392	0.0255666	YES	NO
ENSMUSG00000068940	Tcl1b3	T cell leukemia/lymphoma 1B, 3	12	105191043	105195612	protein_coding				2.7355	6.65991	2.72251e-06	2.14644e-05	NO	NO
[truncated: 876 more rows]

## Sheet: Genes Up in KO Adjp-V<0,05 
Ensembl Gene ID	Median of transcripts length	Gene name	Description	Chromosome name	Start gene position	End gene position	Gene biotype	GO:biological process	GO:molecular function	GO:cellular component	Log2 FC (control vs cKO)	Fold change	P-value (control vs cKO)	Adjusted p-value (control vs cKO)	Gene BOUND by TRIM28 in control ov	Gene BOUND by FOXL2 in control ov
[truncated: 2,897 more rows]

## Sheet: Summary
Genes down in KO (1669)			Genes up in Ko (2897)
ensembl_gene_id	External.Gene.name2		External.Gene.name	ensembl_gene_id
ENSMUSG00000032400	Zwilch		B2m	ENSMUSG00000060802
[truncated: 2,896 more rows]
