# Supplementary material for: TRIM28-dependent SUMOylation protects the adult ovary from activation of the testicular pathway
Source: Nat Commun. 2022 Jul 29;13:4412. doi: 10.1038/s41467-022-32061-1 (PMC9338040; doi:10.1038/s41467-022-32061-1)
Supplement: Supplementary file 5 — Supplementary Data 2 [file 41467_2022_32061_MOESM5_ESM.xlsx]

## Sheet: CellRanger_stats
Sample Name	Sample ID	Estimated Number of Cells	Mean Reads per Cell	Median Genes per Cell	Number of Reads	Valid Barcodes	Sequencing Saturation	Q30 Bases in Barcode	Q30 Bases in RNA Read	Q30 Bases in Sample Index	Q30 Bases in UMI	Reads Mapped to Genome	Reads Mapped Confidently to Genome	Reads Mapped Confidently to Intergenic Regions	Reads Mapped Confidently to Intronic Regions	Reads Mapped Confidently to Exonic Regions	Reads Mapped Confidently to Transcriptome	Reads Mapped Antisense to Gene	Fraction Reads in Cells	Total Genes Detected	Median UMI Counts per Cell
Ovary Trim28 Rep 1 (1)	O_KO1_3	3031	113278	1137	343347571	0.984	0.912	0.973	0.762	0.927	0.975	0.925	0.782	0.041	0.117	0.623	0.592	0.009	0.886	23710	3204
Ovary Trim28 Rep 1 (2)	O_KO1_4	2657	109598	1156	291202664	0.983	0.905	0.973	0.746	0.913	0.974	0.908	0.773	0.042	0.116	0.614	0.582	0.01	0.877	23311	3148
Ovary Trim28 Rep 2	O_KO2_8	1604	178699	1024	286634021	0.983	0.947	0.973	0.722	0.929	0.974	0.794	0.674	0.049	0.106	0.519	0.491	0.01	0.95	21653	2825
Ovary Wildtype Rep 1 (1)	O_WT1_1	1645	286502	1735	471297377	0.983	0.933	0.973	0.755	0.926	0.974	0.917	0.777	0.039	0.136	0.603	0.56	0.015	0.901	23436	4992
Ovary Wildtype Rep 1 (1)	O_WT1_2	1525	168116	1773	256376922	0.983	0.902	0.973	0.734	0.93	0.974	0.911	0.768	0.039	0.133	0.597	0.559	0.012	0.907	22655	5171
Ovary Wildtype Rep 2	O_WT2_6	3881	135104	1810	524339962	0.984	0.896	0.976	0.723	0.934	0.977	0.873	0.76	0.046	0.134	0.58	0.544	0.013	0.953	26552	5126
Testis Wildtype Rep 1	T_WT2_5	5973	121206	2118	723963840	0.983	0.723	0.978	0.676	0.922	0.979	0.797	0.731	0.066	0.065	0.601	0.558	0.009	0.838	31719	8203
Testis Ernst et al. 2019 Rep 2	do17622	6900	36885	3580	254510726	0.981	0.209	0.965	0.796	0.957	0.971	0.916	0.844	0.05	0.058	0.736	0.699	0.012	0.92	31329	13523
Testis Ernst et al. 2019 Rep 3	do17623	6206	35746	3636	221839740	0.981	0.165	0.965	0.809	0.965	0.971	0.931	0.856	0.047	0.061	0.748	0.712	0.013	0.933	31165	12425
Testis Ernst et al. 2019 Rep 4	do17815	3882	64081	1715	248765279	0.976	0.495	0.967	0.795	0.939	0.972	0.928	0.871	0.048	0.063	0.76	0.726	0.01	0.655	29394	4581
Testis Ernst et al. 2019 Rep 5	do17816	5084	50767	2389	258102276	0.973	0.346	0.966	0.802	0.926	0.971	0.934	0.877	0.05	0.067	0.76	0.725	0.011	0.848	30426	9608
Testis Ernst et al. 2019 Rep 6	do18197	6029	32792	3396	197705540	0.975	0.243	0.961	0.805	0.942	0.974	0.948	0.882	0.046	0.064	0.772	0.735	0.011	0.924	29752	11747
Testis Ernst et al. 2019 Rep 7	do18198	4876	43243	3752	210853978	0.973	0.295	0.96	0.804	0.962	0.973	0.948	0.879	0.046	0.067	0.767	0.729	0.011	0.937	30193	14407
Testis Ernst et al. 2019 Rep 8	do18199	3770	57388	4196	216353430	0.976	0.397	0.961	0.797	0.96	0.974	0.942	0.883	0.048	0.054	0.781	0.747	0.009	0.939	29261	20597

## Sheet: nb_cells_per_cluster
Cluster_number	total_cells	cells_Ovary	cells_Testis	cells_cKO
0	3124	0	3124	0
1	2656	466	8	2182
2	2563	1446	5	1112
3	2401	0	2401	0
4	2300	0	2296	4
5	2067	0	2067	0
6	1967	0	1967	0
7	1933	0	1933	0
8	1874	0	1874	0
9	1871	1444	0	427
10	1768	0	1768	0
11	1764	0	1764	0
12	1743	0	1743	0
13	1713	0	1713	0
14	1638	3	1632	3
15	1485	1	1484	0
16	1421	0	1421	0
17	1402	0	1402	0
18	1395	0	1395	0
19	1361	0	1361	0
20	1361	0	1361	0
21	1357	0	1357	0
22	1280	0	1280	0
23	1219	739	4	476
24	959	0	959	0
25	949	115	459	375
26	903	0	903	0
27	872	781	0	91
28	846	106	692	48
29	835	456	0	379
30	819	0	819	0
31	795	71	372	352
32	713	250	7	456
33	617	0	617	0
34	614	240	9	365
35	543	0	543	0
36	511	0	511	0
37	464	265	10	189
38	328	99	60	169
39	324	137	0	187
40	239	62	0	177
41	211	15	175	21
42	175	97	2	76
