# Supplementary material for: TRIM28-dependent SUMOylation protects the adult ovary from activation of the testicular pathway
Source: Nat Commun. 2022 Jul 29;13:4412. doi: 10.1038/s41467-022-32061-1 (PMC9338040; doi:10.1038/s41467-022-32061-1)
Supplement: Supplementary file 6 — Supplementary Data 3 [file 41467_2022_32061_MOESM6_ESM.xlsx]

## Sheet: df_gene_clusters
Cluster number	Putative annotation	Selected enriched marker gene names	Enriched gene names
0	spermatids (elongating)	Prm2,Tnp1,Prm1,Tnp2	Tnp2	Hmgb4	Tex37	Tnp1	Actrt2	2610318N02Rik	Mlf1	Prm1	Iqcf1	Psmf1	Galntl5	1700019M22Rik	Ppp1r2-ps7	Cstl1	Gabarapl1	H1fnt	Dynll2	Hmgb1-rs17	Tfam	Aif1	Paqr5	Arl2bp	Slfnl1	Spata24	Fam71e1	1110017D15Rik	1700034E13Rik	Tctex1d1	Otub2	4930503B20Rik	Fam71f1	Dnajb3	Cby3	Txndc2	H2al2a	Prm3	Cep112	Stk35	Tex35	Pwwp2b	Fam229a	Spata19	Cst8	Spata6	1700013G24Rik	Chn2	1700019D03Rik
1	theca/stroma/mural (including KO-specific)	Lum,Dcn,Col1a2,Mgp,Tpm1,Tpm2,Myl9,Acta2 + Sox9, Foxl2 + some blood	Dcn	Fosb	Mgp	Apoe	Bgn	Egr1	Junb	Gsn	Ifitm3	Jun	Serping1	Fos	Btg2	Malat1	Rps4x	Igfbp6	Rpl10	Rps28	Rpl36a	Fgl2	Fbln1	Rpl6	Ftl1	Rps6	Fth1	Id3	Rpl35a	Rps3a1	Rpl39	Selenop	Rarres2	Rpl9	B2m	Rpl10a	Ier2	Col1a2	Rps2	Rps3	Rps21	Rpl34	Rpl31	Rpl7	Socs3	Rps10	Ifitm2	Rpsa	Rpl3
2	granulosa (including KO-specific)	Nr5a2,Hsd17b1,Inhba,Foxl2,Serpine2,Inha,Fst,Amh + Clu,Rhox8,Ptgds,Cldn11	Inha	Tceal9	Ptma	Hsp90ab1	Hspa8	Gapdh	Rpl23a	Serpine2	Akr1cl	Rps28	Gja1	Rpl39	Clu	Cpe	Rpl9	Rpl27a	Cyb5a	Rpl10	Rpl38	Rpl27	Rpl15	Rps3	Rpl34	Rps10	Mif	Rps6	Rpl35a	Rpl3	Rpl31	Rpl30	Rps4x	Rpl6	Rpl24	Rps27a	Rps26	Rpl36a	Chchd10	Rps21	Rps2	Rpl7	Bex3	Gm15772	Malat1	Rpl18	Ldhb	Fos	Rpl10a
3	spermatocytes / spermatids (round)	Pttg1,Spag6,Tbpl1,Piwil1,Insl6 + Spaca1,Arv1,Spag6,Tsga8,Tssk	Gkap1	AA467197	Tbpl1	Ccna1	Wbp11	Aurka	Bbof1	Rfx8	Ccdc38	Ccnb1	Nasp	Vdac2	Cfap97	Hdgfl1	Plk1	Pias4	Pdzd9	Dydc1	Dyrk3	Ran	Rasl2-9	Med28	1700010I14Rik	Cfap161	Dcaf7	Gtf2e2	Pabpc2	Pbp2	Zpbp2	Tomm22	4930544G11Rik	Gm11837	Dnaaf1	Trafd1	Txnrd3	Hsbp1	Tex22	Ggnbp1	1700018B24Rik	Larp7	1700123L14Rik	Bcap29	Hagh	Phospho2	Ccnb2	Cep72	Myl10
4	possible Sertoli	Clu,Ptgds,Sox9,Rhox8,Cldn11 + Prm2,Tnp1,Prm1,Tnp2	Defb19	Cst9	Cst12	mt-Nd1	Sin3b	Defb36	1700011M02Rik	1700018G05Rik	Gm9112	Tmsb4x	Etd	Gatm	Rhox8	Wfdc10	Chchd10	Ldhb	Tsx	mt-Cytb	Clu	mt-Co1	Chchd2	mt-Nd4	1700019B21Rik	Defb45	Gm3880	Cited1	Cycs	Gsta4	Amhr2	Tmem184a	Aard	mt-Nd2	Marcksl1	Gstm7	Prm1	Ctsl	Gstm6	mt-Rnr2	Tnp1	Prm2	Tnp2	8030411F24Rik	Bex4	Prdx2	Dmrtc1a	Hspb1	4933402E13Rik
5	spermatocytes	Pttg1,Tbpl1,Piwil1,Insl6	Aurka	Ccna1	Phospho2	Mesp1	Slc22a21	1700018B24Rik	Pabpc6	Pdzd9	Ppp3r2	Tomm22	AA467197	Fam118b	Tmem97	Cd320	Aprt	Rfx8	Rasl2-9	Pabpc2	Tbpl1	Pbp2	Vdac2	Zpbp2	Rpa1	Nek2	Asrgl1	Exosc3	Ccdc38	Plk1	Hsbp1	Gkap1	Izumo4	Nubp2	Rsph6a	Ttc4	2810025M15Rik	1700010B08Rik	Dnaic2	Cep72	Ube2d2b	2011-03-01	Nasp	Ccnb1	AC107819.2	Ciapin1	Gpr160	Them6	Ankar
6	spermatids (elongating)	Prm2,Prm1,Tnp2	Smcp	Ube2n	Dbil5	1700012A03Rik	Gstm5	Oaz3	Sord	Hspb9	Tppp2	Nupr1l	4930571K23Rik	Wbscr25	Crisp2	Gpat4	Gm5617	Azin2	Acsl1	Osbp2	Bcl2l14	St6galnac2	Ccdc136	Cabs1	4933415F23Rik	Smkr-ps	Bag1	Lelp1	Rnf138	Lrrc57	Egln2	Tssk6	Pgk2	Hk1	Tmem56	Gm9999	Spata18	Tpi1	Mfap3l	1700009N14Rik	Klhl10	1700034I23Rik	4930563D23Rik	Atl3	Stard6	Ube2k	Tcp11	Clpb	Aqp11
7	spermatids (elongating)	Prm2,Prm1,Tnp2	Spz1	Prm2	Ubl4b	Spa17	Gapdhs	Spem1	Gsg1	1700027A15Rik	Spata3	Ccdc91	Dnajb8	Hrasls5	Lrrc51	1700029H14Rik	Car2	1700001C19Rik	Fam71f2	1700001O22Rik	4933411K16Rik	Iqcf4	Tssk6	1700080E11Rik	Ppp1r11	1700016H13Rik	Gm498	Tcp11	Clpb	Nt5c1b	Gm5617	Atl3	4933402P03Rik	4930544D05Rik	Ak1	Rnf138	1700009N14Rik	D830044I16Rik	Oaz3	Spata18	Lelp1	Dbil5	Smcp	Bag1	Tppp2	Csnk1g2	Ube2n	Gm16279	Odf2
8	spermatids (round) / spermatoctyes	Spaca1,Spag6,Tsga8,Tssk1 + Insl6,Spag6,Tbpl1	Spag6	Gm20268	1700041C23Rik	Tekt2	BC048502	Tex36	1700020L24Rik	Il31	Krt88	1700001L19Rik	1700016G14Rik	Fsip1	Pphln1	1700007K09Rik	4930558C23Rik	Ftmt	Spatc1l	1700034J05Rik	1700012B09Rik	4930579F01Rik	Prkg1	1700067P10Rik	1700028P14Rik	Tekt4	Lurap1	Chn1	Tmem225	1700007K13Rik	Prss46	Gm20389	Sox5	Lyzl1	Plac8l1	Lrrc34	Gm26844	Prr22	Spam1	4921509A06Rik	Lyzl4	Ccdc89	Tssk4	Fam24a	1700029J07Rik	Kcne3	1700109H08Rik	Odf3l1	Tex38
9	theca/stroma/mural	Lum,Dcn,Col1a2,Mgp + Tpm2,Myl9,Acta2,Tpm1,Myh11,Tagln + Foxl2,Serpine2	Rps4x	Rpl6	Rps2	Rpl36a	Mgp	Rpl10a	Rarres2	Rps21	Rpl7	Rpl10	Rpl9	Rpl39	Rpl3	Rps6	Rpsa	Rpl13a	Dcn	Rpl15	Rps3	Rpl31	Rpl27a	Rps27a	Cfh	Bgn	Rpl35a	Rpl23a	Rpl14	Rps26	Rps10	Cd63	Xist	Ifitm2	Serpinh1	Rpl34	Rpl18	Rpl7a	Rps3a1	Rpl38	Rpl29	Ifitm3	Rpl30	Gm15772	Rpl4	Rpl24	Malat1	Sparc	Col1a2
10	spermatocytes	Pttg1,Tbpl1,Piwil1,Insl6	Mllt10	Tesmin	Piwil1	Ybx1	Calm2	BC049730	Ybx2	Tuba3b	Rsph1	Mgll	Mael	Coprs	1700097M23Rik	Gm4763	Prok2	Hsp90aa1	1700102P08Rik	Elfn2	Cenpv	Phf7	5730508B09Rik	Cdc42ep3	Psma8	Psip1	Gm21269	Cyct	Cks2	Baz1a	Tuba3a	Dnpep	H2afy	Tex101	AC168315.1	Tmem30c	Fam181a	Tkfc	Dut	Ube2t	Id4	4933412L11Rik	Smc4	Rnls	Sycp3	Pcgf5	4930524B15Rik	Stk31	Psmc3ip
11	spermatocytes	Pttg1,Tbpl1,Piwil1,Insl6	Pou5f2	4932702P03Rik	1700028J19Rik	Ppp3r2	Mesp1	Gm43352	Znhit3	Ldhc	Kcnmb4	Nubp2	Nkapl	Ldhal6b	Pabpc6	Cmtm2b	Gm10762	Asrgl1	Zmynd10	Ankrd54	Ndufaf3	1700010B08Rik	Larp1b	1110006O24Rik	Sbds	Tmbim7	Chrac1	2011-03-01	4933427E11Rik	Cdk20	Gm8879	Syngr4	1700026J12Rik	Spag6l	Eid3	Nxn	Prss56	Pbk	Cetn1	Gm31105	Crtam	Rasl2-9	Ppp1r27	Lyar	Lpxn	Ddx51	2810025M15Rik	Rnf166	Shcbp1l
12	spermatids (elongating)	Prm2,Tnp1,Prm1,Tnp2	Dnajb3	1700024P04Rik	Spata6	Fabp9	Odf2	Gabarapl1	Fam71e1	1110017D15Rik	H2al2a	AI507597	Paqr5	1700016P04Rik	Cdrt4	Spata3	Ms4a5	Sh3rf2	1700015G11Rik	Tex35	4930503B20Rik	Ttc24	Spz1	1700031M16Rik	Otub2	Prm1	Psma6	1700001C19Rik	Prm3	Ift172	Hypm	Akap4	Paip2	Prm2	Nt5c1b	Gm6760	Fam229b	Gsg1	Hrasls5	1700029H14Rik	Spem1	Ube2j1	Ccsap	Gapdhs	Ubl4b	Ppp1r11	Lrrc18	Habp4	Eif4h
13	spermatocyes / spermatids (round)	Pttg1,Spag6,Tbpl1,Insl6 + Spaca1,Arv1,Spag6,Tsga8,Tssk1	BC061237	Prr22	Spag6	1700001F09Rik	Prss46	Gm5458	1700007K13Rik	4921504E06Rik	4930579F01Rik	Gm3453	1700012B09Rik	Gm10376	Ssxb2	Fam24a	Mdm1	Tekt4	Ccdc173	BC048502	Fsip1	Iqub	Hipk4	Gm6588	Gm5800	Ssxb1	Gnpda2	Dynlrb2	A930018P22Rik	Lrrc34	4930550C14Rik	Gm20268	1700034J05Rik	Cfap45	Tekt1	Ccdc113	Nkx2-6	Iqca	Zdhhc11	Ccdc175	Zswim2	Dyrk3	Bub1	Amn1	1700020L24Rik	Pphln1	Tekt2	Ccdc96	1700041C23Rik
14	spermatogenic	Insl6,Spag6,Tbpl1 + Spaca1,Spag6,Tsga8,Tssk1 + Prm2,Tnp1,Prm1,Tnp2	Meig1	Rbakdn	Ldhc	Gm3448	Lyar	Serf1	Prm1	Pdcl2	Gkap1	Ropn1l	Asrgl1	Nasp	Tubb4b	Tnp1	Tnp2	Spata33	Cox8c	Cetn1	Cfap36	Nphp1	Rsph1	Ggnbp1	Prm2	Catsperz	Fam229b	Gm11837	Psmc3	Hsbp1	Spink2	Hspa2	Dkkl1	Dnaaf1	Dmrtb1	Fabp9	Cox6b2	Tuba3a	4922502D21Rik	Cmtm2a	Ppp3r2	Lrrc46	2011-03-01	Uqcrq	Ldhal6b	Cetn4	Cmtm2b	Tekt1	Spa17
15	spermatogenic	Insl6,Spag6,Tbpl1 + Spaca1,Spag6,Tsga8,Tssk1 + Tnp1,Prm1,Tnp2	Acrbp	Clgn	Dkkl1	Slco6c1	Glipr1l1	Gm128	Dad1	Zpbp	Slc22a16	Dpep3	Prss46	Zp3r	Spaca1	Adam2	Creld2	Spink2	Art3	Manf	Fam24a	Tmem89	Tmbim6	Tmem190	Fam209	Acrv1	Prr27	BC051142	Tmem225	Spaca7	Spaca3	Pdilt	Efcab9	Tmem97	Catsper3	Rbakdn	Lyzl1	Slc9b1	Tsc22d4	Adam1b	Rtn3	Hsp90b1	Cfap206	BC048502	Spata46	1700016G14Rik	Insl6	Slco6d1	Cklf
16	spermatids (round) / spermatids (elongating)	Spaca1,Spag6,Tsga8,Tssk1 + Prm2,Tnp1,Prm1,Tnp2	Spaca9	Hemgn	Cypt4	Trp53tg5	Scp2d1	Rnf151	Tuba8	Actrt3	Ccin	Faiml	Cst13	Fhl5	Prss37	Fam71a	Tor1aip1	Calr3	Pex5l	Iqcf6	Tmigd3	1700016C15Rik	Cypt12	Hils1	Fam71b	Asns	1700056E22Rik	Dcdc2c	Prss52	Tex33	Ccdc185	Glt6d1	Fbxo39	1700101O22Rik	2200002J24Rik	Ccdc28a	1700008N11Rik	1700074P13Rik	Map7	Cdyl	Mgat4e	Gm28269	4933406M09Rik	Fam78a	Banf2	Cntn1	Sufu	Dnajc9	Trim80
17	spermatogenic	Spaca1,Spag6,Tsga8,Tssk1 + Insl6,Spag6,Tbpl1 + Tnp1,Tnp2	Tex36	4930596D02Rik	1700007K09Rik	1700067P10Rik	Spata46	4930558C23Rik	1700001P01Rik	Krt88	1700113H08Rik	Spam1	Lyzl6	Prkg1	Dscc1	Nipsnap3a	Tsc22d4	Sox5	Nfatc2ip	Lyzl1	Sun5	Hsfy2	4933405O20Rik	Plac8l1	1700016G14Rik	Kcne3	1700061G19Rik	Chn1	Spata9	1700121L03Rik	Spata45	Odf3l1	Fndc11	1700109H08Rik	Spaca4	1700020L24Rik	Crls1	Sgms2	Triml1	Ccdc116	Ccdc89	Adam29	Gm26844	BC048502	Spaca1	Hist1h2bp	1700001J03Rik	Spaca3	Ftmt
18	spermatids (round) / spermatids (elongating)	Spaca1,Spag6,Tsga8,Tssk1 + Prm2,Tnp1,Prm1,Tnp2	4930405D11Rik	Pex5l	Banf2	Tmco5b	Tex33	Tmem144	Tex29	Fam209	4930571N24Rik	2200002J24Rik	Scp2d1	Cypt4	Ccser2	Dusp13	Kif2b	Gtsf1l	Dyrk4	Gm5142	Saxo1	Slc36a3	Dusp3	Ccin	1700006E09Rik	Rnf151	Cyb5d1	Gm4275	Cnbd2	Hemgn	Asns	Spaca9	Adig	Sox5os3	Scamp1	4930404N11Rik	Dgat2	Gm37294	Tex43	Tbc1d23	1700056E22Rik	Cd59b	Ropn1	1700101O22Rik	Calr3	Tuba8	Fhl5	4931428F04Rik	Hsfy2
19	spermatogonia / spermatocytes	Uchl1,Sycp1 + Pttg1,Tbpl1,Piwil1,Insl6	Tex101	Gml	Gml2	Sycp1	Tex12	Sycp3	Psma8	Tesmin	Ddx39	Calm2	Hspa2	Ly6k	Hsp90aa1	Stk31	Tex30	Cks2	Pcgf5	Hormad1	Ube2t	Arl6ip1	Cyct	Stmn1	Piwil1	Smc4	1700102P08Rik	Rbmxl2	Hmgb2	Gstt2	Ube2s	Dazl	Coprs	BC049730	Hnrnpa2b1	Nudc	Eif5a	4930524B15Rik	Psip1	Swi5	Atp6v1g1	Id4	Ccdc34	Iqcb1	Mphosph8	Gm4763	Dnpep	Anp32b	Sub1
20	spermatocytes	Pttg1,Tbpl1,Piwil1,Insl6	Rsph1	Ldhc	Cdc42ep3	Ybx2	Mael	Rnf166	Cenpv	0610009L18Rik	Atxn7l3b	AC168315.1	Rnf126	Limd2	Mllt10	Syngr4	1700028J19Rik	Ndufaf3	Shcbp1l	Fbp1	Pou5f2	Rnf187	Gm21269	Tcp1	Mgll	Nxn	Ankrd54	Tchp	Ldha	Rnls	Pomc	Ldhal6b	Mtfr1l	1700097M23Rik	Ybx1	Spata4	Phf7	Baz1a	Gmcl1	Tmem30c	Tuba3b	BC049730	Acyp1	Tkfc	1110065P20Rik	Calm2	Fkbp4	H2afz	Tuba3a
21	spermatids (elongating)	Prm2,Tnp1,Prm1,Tnp2	Prss52	Hils1	1700074P13Rik	Cypt12	Cst13	Trp53tg5	Cypt1	Cst8	Spata19	Prss58	Prss51	Iqcf1	Cdyl	Fam71f1	Prss37	1700016C15Rik	Trim36	Trim80	1700003F12Rik	Ccdc185	4921530L21Rik	Tmigd3	1700019N19Rik	Fhl5	Tmco2	Akap3	Gm136	Cstl1	Fam78a	Chn2	H1fnt	Arl2bp	Dnajc9	H2al3	Actrt3	Hmgb4	Cypt2	Tuba8	Tfam	Tnp2	1700129C05Rik	Lrrc69	Cypt3	Ppp1r2-ps7	Sufu	Fam229a	Asb17
22	spermatogenic	Insl6,Spag6,Tbpl1 + Spaca1,Spag6,Tsga8,Tssk1 + Prm2,Tnp1,Prm1,Tnp2	1700001P01Rik	Tex29	Crls1	Hsfy2	Fndc11	Gm4275	Fam209	4930571N24Rik	BC048562	Spata46	Tescl	Fyb	1700031L13Rik	Spaca4	1700007K09Rik	Tbc1d23	4930404N11Rik	Fam221b	Kif2b	4933417A18Rik	Pfn3	Tex33	Arrdc5	4930558C23Rik	Ccer1	Odf3	Eqtn	1700113H08Rik	Sun5	1700061F12Rik	Gm5142	Lyzl6	Spata9	Ropn1	Tex36	4930522H14Rik	Hyal5	1700001J03Rik	Tex43	Lmnb2	1700067P10Rik	Cabyr	Hist1h2bp	Best1	Spaca3	Gtsf1l	Ankrd9
23	theca	Lum,Dcn,Col1a2,Mgp + Cyp17a1,Insl3,Fabp3 + Inha,Inhba + Clu,Rhox8 + some blood	Akr1cl	Acsbg1	Aldh1a1	Gas6	Cox6c	Hmgcs2	Hspe1	Tceal9	Rps10	Mgarp	Gstm2	Tmem176b	Rpl27a	Cox8a	Cpe	Rpl27	Rpl15	Gstm1	Rpl39	Fxyd1	Rps2	Rpl10	Rpl23a	Hspa8	Rpl10a	Malat1	Rpl24	Cyp11a1	Rps27a	Rpl35a	Rpl9	Rps26	Rpl34	Rpl18	Fth1	Mgst1	Rpl36a	Fdx1	Clu	Rpl7	Hsp90ab1	Rpl6	Rpl13a	Tsc22d1	Rps21	Gja1	Rps3
24	spermatogonia	Stra8,Uchl1,Sycp1,Crabp1	Dazl	Ncl	Anp32b	Prdx1	Hmgn1	Cirbp	Hmgb2	Hells	Sub1	Sumo2	Hsp90ab1	Rpl14	Cacybp	Npm1	Psmb1	Ptma	Hmgn2	H2afv	Psmb2	Ndufb9	Ssb	Taf7l	Selenoh	Rpl4	Snrpb	Marcksl1	Hspe1	Mdh2	Oaz1	Uchl1	Ppp1ca	Dctpp1	Smarca5	Fkbp6	Cdkn2a	Zrsr2	Rbm8a	Ndufa11	Psma4	Dek	Psma7	Nme1	Slc25a31	Emg1	Rbx1	Bax	Srsf3
25	macrophages	Cd74,Adgre1,Tyrobp,Cd53,Dab2,Apoe	C1qb	C1qa	C1qc	Tmsb4x	Ftl1	Fcer1g	Lyz2	Cst3	Fth1	Tyrobp	B2m	Ctss	H2-D1	Itm2b	Selenop	Ctsb	Ctsc	Cyba	Lgmn	Apoe	Psap	Cd74	Cd68	Hexb	Csf1r	Pf4	Grn	Arpc1b	Sat1	Unc93b1	Trf	Wfdc17	Tmem176b	Ctsz	Ctsh	H2-K1	Laptm5	Cd14	Clta	Ms4a7	Npc2	H2-Aa	Ly6e	Fcgr3	Fcrls	Cd53	Rpl10
26	spermatids (round) / spermatids (elongating)	Spaca1,Spag6,Tsga8,Tssk1 + Prm2,Tnp1,Prm1,Tnp2	Tmem191c	Tnp2	Tnp1	H1fnt	Calr3	Hmgb4	1700003F12Rik	Prm1	Cypt12	Rnf151	Tor1aip1	Spag4	Cdyl	Znrf4	Tmigd3	Scp2d1	Cst13	Actrt2	Prm2	Irgc1	Creb3l4	Kif2b	1700093K21Rik	Cypt4	Tsks	Akap3	Prm3	Tex33	Tulp2	Dynll2	Trim36	Erich3	Fam209	Tmem205	Hils1	Smim23	Fam229a	Iqcf3	Tmco2	Knop1	Sh3d21	BC051142	Prss37	Saysd1	Slc16a7	Cst8	Rangap1
27	granulosa/theca	Nr5a2,Hsd17b1,Inhba,Serpine2,Foxl2,Fst,Inha + Fabp3	Snrpg	Fdx1	Mgarp	Cyp11a1	Prdx2	Gapdh	Tsc22d1	Rgcc	Prss35	Psap	Mrap	Pgam1	Ephx2	Id2	Idh1	Aldoa	Nrn1	Tmem86a	Mrfap1	Pcyox1	Chchd10	Akr1cl	S100a6	Me1	Mif	Anxa2	Tinagl1	Fkbp5	Gm2a	Cpe	Tceal9	Anxa5	Aplp2	Bcat1	Chchd2	Sgk1	Tnfrsf12a	Smarca1	Mgst1	Fdxr	H13	Prdx1	Bnip3	Acsbg1	Gm8186	Heg1	Usp50
28	spermatocytes	Pttg1,Tbpl1,Piwil1,Insl6	mt-Nd4	mt-Cytb	mt-Nd1	mt-Nd2	mt-Co1	mt-Nd5	mt-Nd3	Hsp90b1	mt-Atp6	Hspa5	1700008K24Rik	Arl6ip1	Calm2	Hspa2	Hsp90aa1	mt-Rnr2	Dpep3	Atxn7l3b	Tex101	Rbakdn	Clgn	Rsph1	Cox8c	Piwil1	Psip1	Cdc42ep3	Pdia6	1700097M23Rik	Slc2a3	1700006A11Rik	Lyar	Art3	Dkkl1	Tuba3b	Mphosph8	Sycp3	Setx	mt-Rnr1	Gkap1	1700020N18Rik	Cox7b2	Slco6c1	Hormad1	Calr	4930405N21Rik	Acrbp	Amn1
29	theca/stroma/mural	Lum,Dcn,Col1a2,Mgp + Tpm2,Myl9,Acta2,Tpm1,Myh11,Tagln + Foxl2,Serpine2 + Sox9 + some blood	Col1a2	Rpl10a	Col3a1	Rps2	Serpinh1	Tpm1	Rpl36a	Rpl39	Rpl15	Rpl22l1	Rpl13a	Rpl7	Gas5	Rpl6	Rpl3	Rps3	Rps4x	Rpsa	Col6a1	Rpl7a	Rps26	Lgals1	Bgn	Rpl31	Vim	Rps27a	Rpl4	Rpl18	Rpl24	Rps6	Egr1	Rpl29	Ier2	Sparc	Rpl9	Rps10	Ppic	Rpl34	Col1a1	Col4a1	Rps3a1	Eef1b2	Rpl23a	Rpl12	Eva1b	Rpl10	2410006H16Rik
30	Leydig	Cyp17a1,Hsd17b3,Insl3,Fabp3 + Clu,Ptgds	Fabp3	Gstm1	Lcn2	Ptgds	Cyp17a1	Gstm2	Insl3	Agt	Vcam1	Mgst1	Aldh1a1	Pgrmc1	Acsbg1	Hmgcs2	Akr1cl	Cyp11a1	Cst3	Cox6a1	1110008P14Rik	Fxyd1	Dbi	Cd81	Pld3	Pcolce	Prdx1	Me1	Tmem176a	Hsd17b3	Folr1	Slc3a2	Defb19	Susd3	Ephx1	Idh1	Igfbp7	Gnas	Acaa2	Aldh2	Tmed3	Selenop	Slc25a5	Gsta3	Ndufc2	Fdx1	Iscu	Tmem176b	Itm2b
31	mural	Tpm1,Tpm2,Myl9,Acta2 + some theca markers (male cells though) + some blood	Dcn	Malat1	Igfbp6	Apoe	Sparc	Col1a2	Igfbp7	Gsn	Rbbp7	Serping1	Mgp	Fth1	Bgn	mt-Cytb	Fgl2	mt-Nd1	Ifitm3	Gstm1	Ftl1	Psap	Cst3	Egr1	Col1a1	Col3a1	Junb	Meg3	Fos	Jun	Tshz2	mt-Nd4	Rarres2	Rps4x	Ogn	Serpinh1	Cd63	Rpl10	Sparcl1	Jund	Zbtb20	Ltbp4	Fosb	Htra3	Ecm1	B2m	Id3	Cd81	Selenop
32	blood	Hba-a1,Hbb-bs,Hbb-bt,Hba-a2	Hbb-bs	Hba-a1	Hbb-bt	Hba-a2	Alas2	Ube2l6	Snca	Fech	Fam220a	Ftl1	Ucp2	Bnip3l	Oaz1	Bpgm	Cd24a	Rsad2	Hba-ps4	Slc48a1	Isg20	Epb41	Rec114	2002-03-01	Tmem256	Gpx1	Ccndbp1	Prdx2	Gabarapl2	Ppp1cb	Isg15	Pla2g16	Cat	Mkrn1	Gm10177	Sec61g	Tfdp2	Gm42418	Ncoa4	Ube2c
33	spermatogonia	Stra8,Sycp1	Dazl	Tex101	Sycp1	Sycp3	Prss50	Ly6k	Hspa5	Hmgb2	Sub1	Tex30	Calr	Rps27l	Emc7	Cirbp	Tex12	mt-Cytb	Iqcb1	Sumo2	Ncl	Atp5f1	Pdia6	Gm364	Hormad1	Ube2t	Hsp90b1	Dnajc3	Sumo1	Ddx5	Hsp90aa1	Sycp2	Prdx1	Manf	Srrm2	Slc25a31	Ube2s	Hnrnpk	mt-Nd4	mt-Nd1	Gng5	Dnajb11	4930447C04Rik	Fmr1nb	Pcbp2	Tpr	Oaz1	Smc4	Ssb
34	macrophages/lymphocytes	Cd74,Tyrobp,Cd53 + Rora,Ccl5,Cd52,Il7r,Id2	H2-D1	B2m	Tmsb4x	Pfn1	Cd52	H2-K1	Rpl27	Srgn	Rpl39	Rpl34	Rps3	Rpl13a	Vps37b	Rac2	Shisa5	Rps6	Rpl9	Rps4x	Rpl23a	Gm11478	Rps10	Rpl18	Rpl35a	Rps21	Rps3a1	Rpl12	Rpl4	Rpl30	Rpl6	Rpsa	Rpl14	Rps2	Ptpn18	Rps27a	Sh3bgrl3	Hcst	Rpl7	AW112010	Junb	Rpl27a	Ifngr1	Rpl3	Rgs1	Crip1	Uba52	Btg1	Oaz1
35	Sertoli	Clu,Ptgds,Sox9,Rhox8,Cldn11,Sox8 + Stra8,Uchl1,Sycp1,Crabp1	Aard	Cst9	Tmem184a	Cst12	Cldn11	1700011M02Rik	Amhr2	Gatm	Gm9112	Tsx	1700018G05Rik	Sin3b	Defb19	Etd	Basp1	Cited1	Defb36	Dmrtc1a	Clu	4933402E13Rik	Marcksl1	Cycs	Chchd2	Chchd10	Atp6v0e	Rhox8	Wfdc10	Qpct	Ctsl	mt-Nd1	Laptm4b	Gm3880	Gstm6	Ldhb	1700019B21Rik	Gstm7	Gamt	Tmem114	Espn	Bex4	Gm2a	mt-Nd4	1810058I24Rik	mt-Cytb	Cmas	Gsta4	mt-Nd2
36	spermatocytes	Pttg1,Tbpl1,Piwil1,Insl6	Rsph1	Tuba3a	Ldhc	Acyp1	Calm2	Tuba3b	Calm1	1700028J19Rik	Rnls	Gmcl1	Fbp1	Pbk	Shcbp1l	Mllt10	Atxn7l3b	Psip1	H2afz	Ybx2	Lyar	Cenpv	AC168315.1	Ndufaf3	Rnf166	Ybx1	Ldha	Ankrd54	Cetn1	Dynlt1f	Cdc42ep3	Mad2l2	1700029P11Rik	1700102P08Rik	Limd2	Tchp	Mael	Tkfc	1700018L02Rik	Tmem30c	Nkapl	Memo1	Tesmin	Prok2	Chrac1	Zmynd10	Piwil1	Phf7	Btbd1
37	macrophages	Cd74,Adgre1,Tyrobp,Cd53,Dab2,Apoe + some blood	Tmsb4x	Tyrobp	Srgn	H2-D1	Pfn1	B2m	Cd52	Cyba	Fcer1g	Arpc1b	Ftl1	Coro1a	Laptm5	Crip1	Ctss	Cd74	Arpc2	Alox5ap	Cst3	Fth1	Fxyd5	Sh3bgrl3	Gpx1	Lgals3	Psap	Lsp1	Cfl1	Actg1	Spi1	Psmb8	Cotl1	S100a6	Ucp2	H2-K1	Atox1	Serf2	S100a11	Arpc3	Clic1	Arhgdib	Rpl10	Rps27a	Ctsh	Arpc5	Cd53	Rpl35a	Actr3
38	endothelial	Pecam1,Cldn5,Tek,Emcn,Ly6c1,Tie1 + some mural + some blood	Sparc	Tmsb4x	Ly6e	Esam	Egfl7	H2-D1	B2m	Ifitm3	Ctla2a	Ramp2	Ly6c1	Emcn	Cd34	Ehd4	Vim	Cldn5	Tm4sf1	Cd200	Ifitm2	Eng	Ptma	Crip2	H2-K1	Itm2b	Igfbp7	Myl6	mt-Rnr2	Cavin3	Cd9	Clic1	Selenop	Id3	Gnai2	Ly6a	Pcp4l1	Rps4x	Pecam1	Cdh5	Cd81	S100a16	Tcf4	Myl12a	Itm2a	Rps21	Hsp90ab1	Cfl1	Rpl3
39	endothelial	Tie1,Cldn5,Pecam1,Emcn + some blood	Cldn5	Selenop	Ifitm3	Ccl21a	Tmsb4x	Cd9	H2-D1	Egfl7	B2m	Gng11	Mmrn1	Fth1	Fxyd6	Fgl2	mt-Rnr2	Cavin2	Ecscr	Timp3	Lrg1	Aqp1	Igfbp4	Lbp	Prss23	Ptma	Aplp2	Tgm2	Ly6e	Ifitm2	Ramp2	Xist	Junb	Id3	Rps21	Jun	Malat1	S100a11	Fos	Tm4sf1	Itm2b	H2-K1	Ctsd	Rpl10	Gm21541	Hes1	S100a6	Psap	Hspa8
40	cytokeratin	Krt18,Krt19 + some blodo	Crip1	Krt19	Krt18	Tmsb4x	S100a11	Cox8a	Ptma	Ifitm3	Spint2	Rpl10	Mgst1	Rpl39	Rps21	Cox6b1	Cd9	Ftl1	Rps26	Tmem176b	Krt8	Ctsb	Rpl7	Rps6	Ndufa4	Plet1	Pfn1	Gm15772	Fth1	Rps10	Gapdh	Gstm1	Clta	Ifitm2	Rps4x	Alad	Rpl27	Rpl36a	Ezr	Rpl23a	Rpl6	Rpl35a	Rpl3	Itm2b	S100a1	Rpl24	Rpl31	Hspb1	Atp5e
41	mural/perivascular	Tpm2,Rgs5,Myl9,Acta2,Tpm1,Myh11,Tagln	Igfbp7	Myl9	Cald1	Crip1	Sparcl1	mt-Cytb	Myl6	Malat1	Tagln	Slc25a4	mt-Nd4	Tpm1	mt-Nd1	Des	Aspn	Tpm2	Itm2b	Mylk	Myh11	Acta2	Fth1	Gnas	Dstn	Pcp4l1	Tm4sf1	Sparc	Mustn1	Vim	Csrp1	Cd81	Rgs5	Cd9	Timp3	Mfge8	Mef2c	Cox8a	Gucy1a3	Selenom	Cavin3	Tinagl1	Cst3	Sod3	mt-Nd2	Lmod1	Gja4	Ppp1r12a	Atp5b
42	macrophages	Cd74,Tyrobp,Cd53 + some blood	Cd79a	Cd74	H2-Aa	Igkc	H2-Ab1	Ighm	H2-Eb1	H2-D1	Tmsb4x	Ebf1	Ly6e	Rpl12	Rpl34	Rpl35a	Rps4x	Rpl9	Rpl13a	Rpl39	Rps3	Rpl6	Rps3a1	Srgn	Rpl4	B2m	Rps10	Ptma	Rps26	Rpl27	Ly6d	Rps6	Cd79b	Cd37	Rps27a	Rpl23a	Rpsa	Rpl18	Coro1a	Rpl30	H2-DMb2	Gm11478	Rpl27a	Rps21	Rpl10a	Rpl14	Rpl36a	Iglc2	Fth1
[truncated: 205 more columns]

## Sheet: upregulated_Granulosa
gene_name	log_fold_change	pval	pval_adjusted
Serpine2	3.76956	0	0
Socs2	3.5903	2.96826e-277	1.14163e-273
Csrp2	4.72423	2.27187e-235	2.91262e-232
Cyb5a	2.11678	3.53825e-233	4.08255e-230
Fscn1	4.67731	3.15184e-229	3.20886e-226
Hnrnpa1	1.95454	2.92457e-220	2.41033e-217
Snrpf	2.06435	4.15112e-210	2.87382e-207
Hsd17b1	2.99196	1.29953e-197	7.62427e-195
Nr5a2	5.10268	2.24969e-195	1.29788e-192
Mfap2	3.7944	8.1576e-192	4.41212e-189
Uba52	1.96719	2.0324e-189	1.05002e-186
Gm15772	2.25926	4.22797e-189	2.12103e-186
Serpinh1	2.23785	2.20107e-182	1.08843e-179
Eef1b2	1.59489	4.53938e-182	2.21311e-179
Tenm4	3.15521	5.76185e-180	2.73214e-177
Rpl24	1.79788	4.28832e-179	1.95316e-176
Hsd3b1	4.56015	2.43384e-169	9.79622e-167
Nap1l5	6.22152	1.30536e-167	5.1937e-165
Fam13a	4.34203	1.03032e-164	3.96273e-162
Akr1cl	2.43602	1.49885e-163	5.7014e-161
Apoa4	6.03517	1.73094e-163	6.51265e-161
Gja1	1.97622	2.32477e-163	8.65288e-161
Bex4	2.00742	2.7835e-160	9.73242e-158
Hspe1	1.47987	1.33616e-158	4.57932e-156
Fst	5.62723	5.11568e-158	1.71921e-155
Prkar2b	2.70338	8.27855e-158	2.75541e-155
Gm11478	1.88314	8.51118e-154	2.75341e-151
St3gal4	2.1695	1.01777e-152	3.26204e-150
Gpx7	3.11652	2.39034e-148	7.38765e-146
Rpl36al	1.69863	2.9531e-146	8.88885e-144
Pdia4	2.51179	3.35097e-143	9.91401e-141
Nap1l1	2.04837	1.34464e-141	3.94447e-139
Rpsa-ps10	2.01417	1.2873e-140	3.74453e-138
Akr1c14	3.58199	5.34795e-140	1.54266e-137
Hmgb1	1.59461	9.19021e-138	2.56548e-135
Dap	2.03821	8.19027e-133	2.25005e-130
Pdia3	1.48756	1.46527e-132	3.96252e-130
Ephx2	2.02265	2.06487e-132	5.54075e-130
P4hb	2.11793	4.76081e-132	1.26766e-129
Rcn3	3.06554	2.13704e-131	5.60407e-129
Inhba	7.31095	3.62378e-131	9.43136e-129
Rpl5	1.43251	7.2711e-131	1.87828e-128
Gm12254	2.05379	1.13813e-128	2.87564e-126
Crispld2	2.8687	7.55554e-127	1.88155e-124
Car14	5.76289	4.08595e-126	1.01025e-123
Fbln1	2.88154	7.07074e-126	1.73584e-123
Sulf2	2.5025	7.14526e-125	1.7296e-122
Foxo1	2.99059	8.78362e-123	2.11142e-120
Sec61g	1.90459	5.08106e-121	1.19647e-118
Tkt	1.93938	1.10844e-117	2.59247e-115
Apoa1	3.71127	7.81657e-117	1.81591e-114
Greb1	2.03749	1.13347e-116	2.61566e-114
Id3	2.03075	1.3632e-116	3.12499e-114
Pfn1	1.54913	1.14577e-115	2.57539e-113
Ccnd2	2.70664	4.43877e-114	9.78649e-112
Gas5	1.37029	6.4902e-114	1.42189e-111
Txnl1	1.62427	6.78984e-114	1.47818e-111
Ppib	1.26898	2.28803e-113	4.95e-111
Cnmd	2.53127	2.92003e-112	6.23931e-110
Prkcd	2.98894	1.54444e-110	3.20124e-108
AC158239.2	2.20283	9.88516e-110	2.03676e-107
2410006H16Rik	1.71881	2.34324e-109	4.77126e-107
Cox7b	1.53801	1.39144e-107	2.81665e-105
Fkbp10	2.58774	6.17005e-107	1.23454e-104
Rgs2	1.87412	2.40557e-106	4.78557e-104
Trib2	3.22407	4.96263e-105	9.81608e-103
Htra1	2.26265	2.72959e-103	5.36845e-101
Snrpe	1.34601	5.86133e-103	1.13983e-100
Jak1	1.67539	3.04165e-100	5.81695e-98
Krtcap2	1.42097	1.58205e-99	3.00893e-97
Hspd1	1.52262	5.0505e-99	9.55318e-97
Dab2	3.71941	6.158e-99	1.15847e-96
Plod2	2.08161	6.40865e-99	1.19911e-96
Hspa5	1.29629	3.0211e-97	5.59226e-95
Erh	1.45164	1.79946e-95	3.27833e-93
Txn1	1.26754	6.11173e-94	1.09615e-91
Ppic	2.22078	2.94067e-93	5.24697e-91
Eif3l	1.35731	1.59358e-92	2.81437e-90
Snhg1	1.7308	1.4168e-91	2.48948e-89
Pgk1	1.77829	3.15422e-91	5.51431e-89
2010107E04Rik	1.18798	7.78344e-91	1.35389e-88
Tanc2	1.89789	1.63309e-90	2.81241e-88
Rps15a-ps8	2.07632	1.0609e-89	1.81798e-87
Tmem258	1.28737	4.22883e-89	7.17554e-87
Eno1	1.49644	1.29153e-88	2.15973e-86
Atp5g3	1.16058	2.19178e-87	3.57871e-85
Ndufs4	1.35127	6.43913e-87	1.04643e-84
Atp5e	0.966118	2.97821e-85	4.77272e-83
Tubb5	1.18666	7.89654e-85	1.25385e-82
Fdps	2.23412	4.82131e-84	7.62053e-82
Pdia6	1.29731	2.28342e-83	3.57649e-81
Rpl14-ps1	1.51467	3.6121e-82	5.60685e-80
Bex3	1.12404	3.3989e-81	5.22902e-79
Ext1	3.29605	1.25554e-80	1.92303e-78
Snhg6	1.47381	3.95737e-80	6.03455e-78
Cdk4	1.19744	4.15399e-79	6.27905e-77
Gm10177	1.75723	7.99512e-79	1.20327e-76
Amh	3.99982	1.18625e-78	1.77757e-76
Mrps21	1.36072	3.43869e-78	5.13062e-76
Cct2	1.21104	3.49878e-78	5.19786e-76
Prss23	2.88945	7.15027e-78	1.05772e-75
Sec61b	1.15336	7.38247e-77	1.06922e-74
Tpi1	1.28648	1.00474e-76	1.44913e-74
Zfas1	1.33887	9.57708e-76	1.36424e-73
Ivns1abp	1.35449	1.55039e-75	2.19946e-73
Pgls	1.26654	1.85811e-74	2.59349e-72
Prmt1	1.20773	2.35205e-74	3.26973e-72
Bst2	1.4014	5.61138e-74	7.76951e-72
Atp5l	1.26887	1.65791e-73	2.25939e-71
Fabp5	1.64219	3.35443e-72	4.4488e-70
Calr	1.16003	1.59721e-70	2.03263e-68
Nono	1.23886	7.43999e-70	9.3991e-68
Serbp1	0.902648	2.08344e-69	2.59419e-67
Snrpg	1.08934	1.45675e-68	1.78814e-66
Ifitm2	1.34594	8.27912e-67	9.91632e-65
Hnrnpa3	1.08128	1.38365e-66	1.65155e-64
Eif3k	0.929488	7.39616e-66	8.76775e-64
Id1	1.7659	1.55521e-65	1.83108e-63
Mid1ip1	1.90691	2.81219e-65	3.29979e-63
Ddost	1.17605	4.03931e-65	4.70777e-63
Nppc	4.59088	3.68441e-64	4.15426e-62
Carhsp1	1.19228	4.37381e-64	4.91557e-62
Hmgn2	1.25624	1.66433e-62	1.80599e-60
Mdh2	1.04873	2.69043e-62	2.91029e-60
Atp5k	1.01983	8.01553e-61	8.43337e-59
Psma2	1.06971	8.23078e-61	8.63359e-59
Nedd4	1.03128	1.2867e-60	1.34559e-58
Atp5a1	0.88635	1.84159e-60	1.91431e-58
Hsp90b1	1.08104	1.83849e-59	1.89968e-57
Cox7a2l	0.827111	2.39679e-58	2.40478e-56
Hmgcs2	1.39663	7.08489e-56	6.64617e-54
Tmed9	1.00054	2.20656e-55	2.0368e-53
Bsg	0.822924	3.09072e-55	2.83781e-53
Arf5	1.08158	5.09446e-52	4.3758e-50
Cyr61	1.31549	7.48438e-47	5.60762e-45
Rps3a3	1.40413	9.47379e-47	7.08284e-45
St3gal5	0.95121	6.75768e-46	4.95587e-44
Ldha	1.04799	7.08204e-45	5.02346e-43
Hmgn1	0.812198	2.55759e-44	1.77773e-42
Id2	1.20993	2.63686e-42	1.75529e-40
Xist	1.13416	9.52432e-42	6.25255e-40
Slc25a5	0.854561	1.42174e-41	9.26807e-40
Cyp19a1	5.6051	7.52591e-40	4.60264e-38
Gm10260	1.56108	2.73993e-31	1.30458e-29
Fdx1	1.11455	2.81297e-30	1.28628e-28
Meg3	0.844778	2.19841e-26	8.79746e-25
Jun	0.749152	7.00215e-10	1.07153e-08
Fos	0.872791	1.37896e-09	2.06189e-08

## Sheet: upregulated_Intermediate
gene_name	log_fold_change	pval	pval_adjusted
Btg2	2.75116	2.81102e-173	1.39005e-169
Junb	2.39021	6.20094e-139	2.14645e-135
Gstm2	1.99285	3.90528e-135	1.22892e-131
Fosb	1.96353	1.37837e-109	2.65069e-106
Bambi	3.41011	6.76829e-105	1.06493e-101
Serinc3	1.91812	1.89748e-103	2.73672e-100
Fos	2.11398	1.02047e-97	1.13947e-94
Cd63	1.34979	7.29575e-89	7.2155e-86
Jun	1.81626	3.28079e-86	3.06932e-83
Ifi27	1.71578	3.72092e-83	3.14145e-80
Egr1	1.62799	3.19317e-82	2.40286e-79
Sdc4	1.81621	1.97101e-79	1.24048e-76
Mt2	2.24151	2.06006e-78	1.25103e-75
Kctd14	2.0287	1.39812e-77	7.93374e-75
Gm12840	3.93663	7.64458e-76	4.20027e-73
Anxa2	1.53148	1.87234e-74	9.53103e-72
Gpx3	3.03439	3.46797e-71	1.53902e-68
Tnni3	1.39702	7.30762e-69	2.77971e-66
Atf3	2.65571	1.00602e-68	3.78515e-66
Nr4a1	1.89154	1.01779e-68	3.78826e-66
Folr1	2.11064	6.87525e-64	1.98322e-61
Hbb-bs	1.51633	5.32686e-62	1.38639e-59
Pcolce	2.55113	2.44889e-54	4.89991e-52
Aplp2	0.987986	6.99455e-53	1.32304e-50
Ier2	1.36699	1.74714e-52	3.19985e-50
Gm10046	5.22214	7.08372e-51	1.1621e-48
Pcp4l1	3.3439	2.94014e-50	4.62605e-48
Fabp3	2.20637	1.97655e-49	2.91142e-47
Tmem176b	1.45887	2.89302e-47	3.76474e-45
Mt3	2.46966	3.69866e-47	4.75944e-45
Anxa3	2.09949	1.71173e-46	2.1468e-44
Penk	4.5563	3.82604e-45	4.55115e-43
F11r	1.65787	1.22059e-44	1.38527e-42
Acsbg1	1.09388	1.35483e-43	1.42114e-41
Pnliprp1	6.18895	5.55896e-42	5.20064e-40
Dhrs7	1.69544	8.15949e-40	6.5837e-38
Tmem176a	1.75254	8.80087e-39	6.52339e-37
Zfp36	1.74296	1.61162e-36	1.06259e-34
Lmna	1.86287	2.05052e-35	1.23872e-33
Ier3	1.6073	9.20905e-35	5.26025e-33
Gadd45g	1.46475	1.66325e-33	9.15315e-32
Socs3	2.12596	2.20769e-33	1.20345e-31
Meg3	1.16451	4.80868e-33	2.55687e-31
Neat1	1.71628	2.32199e-32	1.18374e-30
Ccr9	3.36687	4.02106e-29	1.63176e-27
Emp3	1.66049	7.50717e-29	2.98347e-27
Map1lc3a	1.1486	1.20441e-28	4.70548e-27
Hspb1	1.90865	9.30734e-28	3.44571e-26
Ly6h	6.34665	1.41816e-27	5.21121e-26
Mgarp	0.981264	1.98776e-27	7.25041e-26
Hs3st1	2.0911	4.96834e-27	1.77426e-25
Ly6e	2.17315	1.19052e-26	4.0964e-25
Ppp1r15a	1.01227	3.02716e-26	1.01832e-24
Gadd45a	1.70826	1.6475e-25	5.31856e-24
S100a10	1.01983	2.78837e-24	8.41495e-23
Apoe	1.24013	5.43617e-24	1.60557e-22
Xist	0.842379	2.56922e-23	7.23038e-22
Rrad	4.19015	6.4598e-23	1.76764e-21
Mgp	1.90328	1.24625e-22	3.33376e-21
Csrnp1	1.78111	5.06499e-21	1.22092e-19
Aldh1a1	0.968362	3.48618e-19	7.41697e-18
Gm17056	1.53833	5.31273e-19	1.11051e-17
Gem	1.48632	7.68529e-17	1.35797e-15
Tnfrsf12a	1.92193	8.7852e-17	1.54287e-15
Klf6	1.16477	2.39662e-16	4.05865e-15
Cela1	5.18276	8.7046e-16	1.40144e-14
Hspa1a	2.63126	1.03885e-14	1.53872e-13
AC167229.2	1.22485	1.31521e-14	1.93316e-13
Rasl11a	1.90779	2.15726e-13	2.90558e-12
Rasd1	1.13063	5.96287e-10	6.14665e-09

## Sheet: upregulated_Sertoli
gene_name	log_fold_change	pval	pval_adjusted
Aard	9.02596	9.4612e-293	1.78245e-288
Cst9	10.5027	1.02987e-292	1.78245e-288
1700011M02Rik	12.3942	7.13745e-292	8.23543e-288
Gm9112	12.6428	1.04515e-287	9.04445e-284
1700018G05Rik	11.2659	2.73318e-285	1.59038e-281
Meig1	9.41224	2.75668e-285	1.59038e-281
Ldhc	9.2301	4.32729e-285	2.13985e-281
Tsx	11.4473	2.2554e-283	9.75882e-280
Defb19	4.87358	1.03239e-280	3.97067e-277
Etd	8.55782	5.98843e-280	2.0729e-276
Pgp	5.1999	2.91698e-279	9.17919e-276
Defb36	8.19557	3.93397e-276	1.13479e-272
Prm2	8.29133	7.63758e-276	2.03365e-272
Cited1	6.31012	8.55407e-275	1.85062e-271
Prm1	8.55747	1.37755e-271	2.27066e-268
Dmrtc1a	9.77608	2.48555e-271	3.74076e-268
Fabp9	9.9677	1.14898e-267	1.59088e-264
4933402E13Rik	11.257	1.42882e-264	1.76638e-261
Sin3b	3.9655	2.93214e-264	3.49986e-261
Basp1	8.19548	1.11216e-263	1.28324e-260
Tmsb4x	4.10065	3.48986e-259	3.55299e-256
Gm3880	11.2179	1.75217e-258	1.73289e-255
Gm2a	4.08957	1.19297e-254	1.00719e-251
1700019B21Rik	11.4186	1.88465e-254	1.55326e-251
Atp6v0e	3.32372	1.26969e-251	9.98873e-249
Qpct	7.28752	9.78259e-251	7.3614e-248
Tmem184a	4.32526	1.48075e-250	1.09055e-247
Gkap1	3.9296	3.15019e-249	2.18087e-246
Gatm	4.7568	2.45601e-246	1.51812e-243
Ropn1l	7.01119	5.17654e-246	3.08941e-243
Bri3	4.45587	1.07173e-244	6.08161e-242
Rsph1	6.82138	3.73717e-243	1.93078e-240
Cst12	4.23815	1.11476e-240	5.35935e-238
Espn	6.27864	7.83851e-237	3.57013e-234
Timp2	4.3635	1.23443e-235	5.47819e-233
Fam229b	6.11685	1.08541e-233	4.58188e-231
Rbakdn	9.46136	5.93192e-232	2.41569e-229
Cmas	5.71071	3.1716e-231	1.27657e-228
Tulp2	5.62584	2.84432e-229	1.09396e-226
Laptm4b	3.76974	2.76714e-224	1.01898e-221
Akr1b8	4.89235	3.25322e-224	1.18537e-221
Fhl4	8.68424	8.33634e-224	3.00586e-221
Cenpv	5.53529	1.35953e-223	4.85157e-221
Tnp2	7.82728	1.2037e-222	4.2087e-220
Cadm1	5.63127	1.44148e-221	4.84436e-219
Gm5617	4.13164	4.14357e-221	1.37913e-218
Tmem114	5.13972	5.18063e-220	1.67596e-217
Lpar3	8.41612	8.28804e-220	2.65639e-217
Chic2	4.46483	3.25896e-219	1.03494e-216
Crisp2	8.98337	1.66234e-218	5.18395e-216
Asrgl1	4.73221	4.23634e-218	1.30929e-215
Gstm5	3.28461	2.44111e-217	7.34776e-215
Cox8c	9.21016	6.80333e-217	2.03015e-214
Srpk2	3.3466	1.16485e-216	3.44625e-214
Sys1	3.60867	1.42929e-216	4.19278e-214
Smpx	4.87851	2.67445e-215	7.71466e-213
4930550L24Rik	8.656	2.71002e-215	7.75266e-213
Gm3448	8.41667	3.85861e-215	1.0859e-212
Arl6ip1	3.34076	9.55988e-213	2.62631e-210
Dnajb3	6.83648	3.09462e-212	8.43467e-210
Wfdc10	4.00279	1.27152e-211	3.43858e-209
Lyar	3.92895	4.32453e-210	1.16042e-207
Gas2l1	4.3771	5.60945e-210	1.49362e-207
Eppin	5.42103	6.95662e-210	1.83819e-207
Tcp11	8.45063	1.15211e-209	3.02123e-207
8030411F24Rik	6.30567	3.63486e-209	9.46019e-207
Mael	10.2479	2.53913e-208	6.55911e-206
Rhox8	3.98034	4.77535e-208	1.22443e-205
Reep1	5.95014	6.61188e-208	1.68287e-205
Cldn11	3.86153	5.02323e-207	1.26919e-204
Gnas	2.65156	6.03168e-207	1.51295e-204
Pcsk1n	7.66294	8.93097e-207	2.22407e-204
Cox5a	2.39793	9.37522e-207	2.31802e-204
Marcksl1	2.23181	1.39579e-206	3.42662e-204
Gm11837	7.64238	2.42263e-206	5.90558e-204
Akap12	7.38568	5.21661e-205	1.25398e-202
Cetn1	8.66604	1.9455e-204	4.64438e-202
Defb45	9.48038	5.40891e-199	1.23177e-196
Phf7	6.06291	5.95404e-199	1.34705e-196
Jpt1	2.44145	3.4142e-198	7.62469e-196
Gstm7	3.42977	5.83556e-198	1.29486e-195
Dkkl1	6.95866	9.0536e-198	1.98348e-195
Spata33	5.31613	9.78345e-198	2.1299e-195
Tnp1	7.79108	8.33259e-197	1.79151e-194
Gamt	3.0505	3.82495e-195	8.12274e-193
Sparc	2.84808	6.08993e-195	1.28538e-192
Ybx1	2.51701	1.61828e-194	3.39496e-192
Akr1b3	2.57286	2.10868e-193	4.37077e-191
Arl4a	3.5791	8.00781e-193	1.64018e-190
Rp9	2.79742	1.51553e-192	3.08588e-190
Gstm6	3.79289	1.0731e-190	2.17225e-188
Hrasls5	8.99335	4.63074e-190	9.31937e-188
Exosc5	3.37169	1.44782e-189	2.89689e-187
Nupr1l	5.89988	7.92318e-189	1.57621e-186
Mum1l1	4.53618	3.01871e-188	5.97102e-186
Ppp1r11	3.38803	5.84653e-187	1.14338e-184
Odf2	4.44981	2.86378e-186	5.50722e-184
Cycs	2.1147	1.56533e-185	2.97713e-183
AA467197	7.85572	4.50928e-185	8.48308e-183
Rnf181	2.91016	9.09865e-184	1.69328e-181
Tspan17	5.42525	2.73382e-183	5.03357e-181
Spata4	9.09679	1.52511e-182	2.79321e-180
Spa17	4.77504	1.91335e-181	3.46757e-179
Fxyd6	3.40811	2.3923e-179	4.29064e-177
Smim24	5.82658	5.97439e-179	1.066e-176
Ggnbp1	4.78386	2.69792e-178	4.78915e-176
Dbil5	7.35952	5.15233e-178	9.09939e-176
Kctd13	3.73469	5.84438e-178	1.02692e-175
Catsperz	9.06139	1.16537e-176	2.0271e-174
Atp1b1	3.4659	1.24831e-176	2.16052e-174
Amhr2	2.46961	1.4058e-176	2.42098e-174
Vdac3	2.01425	6.60142e-176	1.12014e-173
Larp1b	4.98393	6.9035e-176	1.16568e-173
Susd3	2.88051	2.0234e-175	3.38357e-173
Hspb9	8.55368	2.87543e-175	4.78525e-173
4922502D21Rik	8.42294	2.26785e-174	3.75607e-172
Serf1	2.58007	2.68412e-174	4.42433e-172
Helz	3.80345	4.42136e-173	7.25333e-171
Tmbim4	2.73993	6.26362e-173	1.02271e-170
Serpina5	5.48097	1.53495e-172	2.49447e-170
Cltb	3.55564	2.13359e-172	3.45113e-170
Bbx	3.05454	7.05591e-171	1.12037e-168
Ppp3r2	8.97448	8.52881e-171	1.34806e-168
Wt1	3.67003	8.75741e-171	1.3779e-168
Pgam2	8.82108	6.93399e-170	1.08606e-167
Spink2	8.55548	1.95805e-166	3.02579e-164
Med10	2.05579	3.99856e-166	6.15156e-164
Vsig1	5.47673	1.10505e-165	1.69254e-163
Btbd1	3.96542	1.43587e-165	2.17994e-163
Smcp	8.46823	2.69916e-165	4.06224e-163
Tex19.2	9.05145	2.91405e-165	4.36665e-163
Tacc1	3.28252	4.08045e-165	6.08813e-163
Bod1l	3.57712	4.48537e-165	6.66357e-163
Mkrn1	2.56561	6.62487e-164	9.71695e-162
Atp1a2	7.4156	1.71671e-163	2.50734e-161
Abhd17a	3.38547	1.80918e-163	2.63129e-161
Scand1	3.05297	1.58911e-162	2.29196e-160
Gtsf1	9.53425	2.95696e-162	4.22955e-160
Hspa2	4.32739	3.20153e-162	4.56053e-160
Ccdc136	6.68791	3.69165e-162	5.23715e-160
Slc52a3	7.18585	4.31495e-162	6.09641e-160
Cmtm2b	6.97417	5.05055e-162	7.1067e-160
Ywhah	2.71806	6.95337e-162	9.74457e-160
Gp1bb	10.2755	7.90283e-162	1.10305e-159
1810058I24Rik	2.09116	2.08988e-161	2.90526e-159
Nudt4	3.69649	3.55687e-161	4.92485e-159
Cib1	3.36544	9.97351e-161	1.37543e-158
Sh3glb1	3.06627	1.26799e-160	1.74172e-158
Pdcl2	8.95593	2.31424e-160	3.1663e-158
Tubb3	3.82846	1.01476e-159	1.38292e-157
Cmtm2a	4.77784	2.14601e-159	2.91311e-157
Smc6	2.90606	2.38869e-159	3.22987e-157
Tuba3a	9.77733	1.89707e-158	2.55514e-156
Mars11	8.39337	2.49259e-158	3.34422e-156
Clec12b	5.72897	7.59069e-158	1.01449e-155
Lrrc46	7.38596	3.83557e-157	5.06749e-155
Ptov1	2.80598	9.15687e-157	1.20519e-154
Smap1	3.95669	1.56167e-156	2.0399e-154
Hspa4l	4.0397	1.6766e-156	2.18178e-154
Fkbp4	2.20135	3.02256e-155	3.91858e-153
1700028J19Rik	8.136	5.68632e-155	7.34447e-153
Ube2s	2.06198	8.33615e-155	1.0727e-152
Rpl39l	9.18261	2.66378e-154	3.41506e-152
Ldhal6b	8.82889	5.08955e-154	6.50092e-152
Lamp1	2.76517	7.1472e-154	9.0956e-152
Ybx2	8.52224	7.74365e-154	9.81855e-152
Mns1	4.42679	1.33056e-153	1.68092e-151
Cox7b2	8.83271	2.72515e-153	3.43022e-151
Mmd2	2.97291	9.83823e-153	1.23388e-150
Agpat4	3.22591	1.01364e-152	1.26669e-150
Lrp8	6.03566	4.94508e-152	6.15733e-150
1110008F13Rik	2.90835	1.75985e-151	2.18341e-149
Ppt1	2.28043	2.29339e-151	2.8352e-149
Mxi1	4.44338	6.25697e-151	7.70765e-149
Efhd2	3.58853	1.04475e-150	1.28241e-148
Mageb16	11.6414	2.53678e-150	3.10284e-148
4930453N24Rik	3.76338	2.93965e-150	3.58296e-148
Hagh	3.19133	4.551e-149	5.50815e-147
C1qtnf4	4.95935	9.53595e-149	1.14614e-146
Mrps17	2.28911	1.4482e-148	1.73458e-146
Srpk1	2.59009	2.12045e-148	2.53101e-146
Tmed3	2.47044	5.33101e-148	6.34134e-146
Efhd1	3.68063	9.65886e-148	1.14501e-145
Mesd	2.49583	3.53051e-147	4.15675e-145
Mrpl20	2.20459	3.87636e-146	4.54848e-144
Fuca1	2.48011	4.37735e-146	5.11898e-144
Tpd52l1	2.6703	5.81353e-146	6.7756e-144
Zdhhc12	3.80618	6.17549e-146	7.1733e-144
Ube2e3	2.72628	9.33465e-146	1.08067e-143
Kif21a	3.1778	4.50286e-145	5.19555e-143
Gpm6b	3.46887	1.92808e-144	2.20995e-142
Mea1	2.68361	2.80602e-144	3.19508e-142
Vapa	2.31983	2.90034e-144	3.29165e-142
Pabpn1	2.68686	6.04848e-144	6.8421e-142
Akirin2	4.63651	1.07013e-143	1.2066e-141
Tuba3b	8.93046	1.63752e-143	1.84035e-141
Impa1	3.18628	6.02113e-143	6.72327e-141
Chchd6	3.68136	1.81238e-141	2.01075e-139
Ppm1m	5.08024	2.30963e-141	2.55424e-139
Rab11a	2.19921	5.90991e-141	6.51501e-139
Ppp3ca	2.73013	7.63414e-141	8.38907e-139
Saysd1	3.94309	1.24994e-140	1.36919e-138
Arpc5l	2.4511	1.66321e-140	1.81616e-138
Tcp1	2.11119	2.21286e-140	2.40874e-138
Dmrtb1	9.56978	4.17919e-140	4.53488e-138
Cited2	2.63957	3.8649e-139	4.18073e-137
Golga4	3.20984	1.01121e-138	1.08369e-136
Ttyh1	4.1394	1.1946e-138	1.27627e-136
Lactb	6.02318	2.38164e-138	2.52885e-136
Arhgap20	5.90635	7.71967e-138	8.17176e-136
Tex30	2.58772	9.3521e-138	9.8696e-136
Cdk5	2.90904	1.82033e-137	1.91521e-135
Cox6b2	4.14465	3.44644e-137	3.6151e-135
Eif1b	2.51296	7.72032e-137	8.04936e-135
Atp6v1g1	1.76615	1.49051e-136	1.54473e-134
1700029F12Rik	9.10196	2.97338e-136	3.07234e-134
Sord	3.9529	4.48409e-136	4.61955e-134
Dmrtc1b	29.6527	1.6285e-135	1.67271e-133
Kansl3	3.15135	2.69682e-135	2.76185e-133
Dcun1d5	2.80368	2.9243e-135	2.98598e-133
Tbcb	2.17315	5.63875e-135	5.74074e-133
P2rx2	9.15469	9.5126e-135	9.62803e-133
Srsf9	3.13057	4.42653e-134	4.46718e-132
Limd2	4.52157	4.60393e-133	4.6327e-131
Lgmn	2.7135	4.78635e-133	4.8023e-131
Cdkn2d	3.94311	6.40527e-133	6.40805e-131
D030056L22Rik	2.88329	9.14337e-133	9.12097e-131
Ormdl3	2.40128	9.20271e-133	9.15379e-131
Mpc2	2.18878	1.23514e-132	1.22505e-130
Taf10	4.44334	1.49853e-132	1.48205e-130
Tmem29	2.97682	8.0265e-132	7.91559e-130
Syce1	8.5714	1.12868e-131	1.10678e-129
Arf3	3.01326	1.19605e-131	1.16953e-129
Sccpdh	3.00034	1.30892e-131	1.27629e-129
Rps4l	4.06152	1.45099e-131	1.41084e-129
Znhit2	4.08039	2.01749e-131	1.95618e-129
Rnf7	1.84287	2.0555e-131	1.98746e-129
Fam76a	3.30443	2.24206e-131	2.16181e-129
G3bp2	2.26879	4.13578e-131	3.97666e-129
Hist1h2bc	2.92929	5.02496e-131	4.81826e-129
Arpc1b	2.1911	9.16101e-131	8.7599e-129
1700010I14Rik	5.99649	4.94482e-130	4.6639e-128
Tprgl	3.27446	1.073e-129	1.00929e-127
Cgn	3.50927	3.65002e-129	3.40553e-127
Fam213a	2.99164	3.66869e-129	3.41376e-127
Cyth2	2.30192	4.41134e-129	4.0938e-127
Tomm22	1.86541	8.5001e-129	7.86714e-127
Elof1	2.35892	1.19585e-128	1.10385e-126
Mrpl51	2.21343	1.4679e-128	1.35137e-126
1810037I17Rik	1.75905	2.1123e-128	1.93945e-126
1700018B24Rik	9.00167	2.5096e-128	2.29815e-126
Fyn	3.50824	2.77305e-128	2.5327e-126
Rnf187	3.20167	3.16909e-128	2.88679e-126
Tomm34	2.90043	3.18323e-128	2.89206e-126
1700008K24Rik	8.61226	4.18882e-128	3.7957e-126
Gatad1	3.46415	4.87249e-128	4.40369e-126
Mxd4	3.41064	1.05495e-127	9.50964e-126
Spata24	3.7921	1.32299e-127	1.18949e-125
Nxf3	7.34749	1.52391e-127	1.36658e-125
Emc7	2.22275	1.66638e-127	1.49048e-125
1110065P20Rik	2.53698	3.52531e-127	3.13698e-125
Srp9	1.83208	6.52849e-127	5.79445e-125
Fbp1	6.43634	6.82394e-127	6.04119e-125
Zfyve21	3.06462	1.12001e-126	9.8901e-125
Dnaaf1	7.45228	2.80073e-126	2.46059e-124
Calm3	2.16531	4.77117e-126	4.18112e-124
Macf1	2.72604	5.66305e-126	4.95017e-124
Psmd7	1.83684	6.15018e-126	5.36243e-124
Celf2	4.24865	2.05069e-125	1.78353e-123
Sucla2	2.58173	6.94559e-125	6.01054e-123
Nfatc2ip	4.42291	8.86428e-125	7.6518e-123
Bag1	2.64059	1.21266e-124	1.04419e-122
Nudt18	4.13287	3.8774e-124	3.33043e-122
Rnf126	3.83257	4.13016e-124	3.53875e-122
Bloc1s4	4.38592	8.53648e-124	7.29605e-122
Yrdc	4.57703	8.88451e-124	7.57481e-122
Sycp3	10.385	9.43329e-124	8.02293e-122
Cfap36	2.71712	1.08219e-123	9.18139e-122
Morn5	7.59205	1.10678e-123	9.36707e-122
Slmap	3.10377	1.37008e-123	1.15671e-121
Nsmce4a	3.44117	2.18712e-123	1.84202e-121
Ptgds	3.55408	3.85334e-123	3.23746e-121
Ncoa2	3.64315	5.38637e-123	4.51451e-121
Diablo	2.28603	7.43936e-123	6.22013e-121
Tuba1a	2.30593	1.55974e-122	1.30097e-120
Nr0b1	3.90582	3.16518e-122	2.63372e-120
Unc119	2.13772	9.98639e-122	8.26983e-120
1500009L16Rik	2.5771	1.61123e-121	1.33109e-119
Jade1	3.70108	4.32311e-121	3.56296e-119
Spcs1	1.66282	5.00428e-121	4.11457e-119
Rhox5	7.65401	1.61898e-120	1.32484e-118
Ankrd54	4.25744	2.03455e-120	1.66099e-118
Fkbp1a	1.59105	2.90925e-120	2.3695e-118
Xpnpep1	2.67056	5.18297e-120	4.2016e-118
Bag5	3.50014	9.02632e-120	7.30014e-118
Ddx25	7.9435	2.44155e-119	1.97003e-117
Thyn1	2.67521	2.96324e-119	2.38541e-117
Rala	2.52746	3.97123e-119	3.18942e-117
Med9	2.27232	9.40483e-119	7.53584e-117
Ap3s1	2.28417	1.65615e-118	1.32396e-116
Atox1	1.85608	1.87016e-118	1.4916e-116
Ptpre	2.86532	9.3582e-118	7.44676e-116
Creb3	2.49749	2.15343e-117	1.70965e-115
Hspb1	2.41363	3.72268e-117	2.94875e-115
Acyp1	2.88986	6.85483e-117	5.41735e-115
Timm8b	1.7404	1.22817e-116	9.68404e-115
Ptpmt1	3.16803	1.87885e-116	1.4781e-114
Derl3	2.42724	3.63975e-116	2.85045e-114
Nphp1	3.28082	5.98873e-116	4.66892e-114
Rnaseh2a	2.53805	1.59864e-115	1.24353e-113
Mtpn	2.27884	2.32013e-115	1.8007e-113
Sox9	4.22558	2.33837e-115	1.8108e-113
Ebp	2.76902	2.63301e-115	2.03441e-113
Dynll2	1.92305	2.66814e-115	2.05696e-113
BC051142	5.52404	2.76299e-115	2.12535e-113
Gm2762	8.60694	3.76518e-115	2.88984e-113
Tdrp	2.98983	2.16127e-114	1.65514e-112
Syce2	4.29295	2.29902e-114	1.75675e-112
Suds3	3.66579	3.79738e-114	2.89529e-112
Hmgb2	2.24409	4.5397e-114	3.45366e-112
Rap1b	2.44485	4.57519e-114	3.47303e-112
Dad1	1.47722	5.47576e-114	4.14756e-112
Gar1	2.22287	6.12454e-114	4.62884e-112
Adipor1	1.88956	1.04196e-113	7.85781e-112
Klhl23	3.28318	1.80266e-113	1.3565e-111
Cep170b	4.25618	3.32047e-113	2.49324e-111
Cks2	2.39274	5.22804e-113	3.91707e-111
Snf8	2.19883	6.65159e-113	4.97289e-111
Psip1	2.81745	7.52479e-113	5.61359e-111
Sh3gl3	7.43648	1.02934e-112	7.66247e-111
Stim1	3.09755	1.24018e-112	9.21216e-111
Pabpc2	7.84235	1.46679e-112	1.08722e-110
Tst	2.19208	2.03932e-112	1.50836e-110
Oaz3	7.76364	5.59193e-112	4.12718e-110
Med29	2.49375	6.00823e-112	4.425e-110
Fam174a	2.99454	6.2186e-112	4.57021e-110
Phospho2	3.81928	2.97827e-111	2.17955e-109
Epb41l2	2.78752	9.94609e-111	7.26337e-109
Nhp2	1.84697	1.15951e-110	8.44977e-109
Pin1	1.93977	2.78719e-110	2.01838e-108
1500011B03Rik	3.57575	3.5273e-110	2.54901e-108
Pomp	1.74674	7.4273e-110	5.35617e-108
Daam2	3.7391	9.13399e-110	6.57324e-108
Mars2	2.73601	9.81264e-110	7.04698e-108
Smim1	2.51602	1.00047e-109	7.17004e-108
Tex101	12.8553	3.15211e-109	2.25434e-107
Mllt10	2.73065	5.35713e-108	3.79994e-106
Cd302	2.43884	6.41748e-108	4.54276e-106
Creg1	1.91954	1.12611e-107	7.95519e-106
Npl	4.72965	1.26874e-107	8.9445e-106
Lsr	2.3524	1.48273e-107	1.04318e-105
Stpg4	8.09959	1.59728e-107	1.1215e-105
Psma6	1.76052	3.70183e-107	2.59391e-105
Aqp11	7.0562	4.59367e-107	3.21232e-105
Vapb	2.57581	5.68002e-107	3.96399e-105
Smc1b	9.52413	6.91759e-107	4.81796e-105
Nasp	2.40959	7.7948e-107	5.41801e-105
Hacd2	2.27596	1.98658e-106	1.37806e-104
Hdac6	3.62302	2.04014e-106	1.41239e-104
Sub1	1.59714	3.05599e-106	2.11144e-104
Med19	2.52071	3.14921e-106	2.17151e-104
Dazl	6.11998	9.85085e-106	6.77907e-104
Mat2a	1.93357	1.85748e-105	1.27573e-103
Lypd4	8.70734	2.17479e-105	1.4907e-103
Fam229a	7.1249	3.46748e-105	2.37207e-103
Htatsf1	2.79466	3.8788e-105	2.64822e-103
Rnf138	2.50189	7.41889e-105	5.05522e-103
Suclg1	1.79084	7.62176e-105	5.17308e-103
Fndc5	2.79067	7.83017e-105	5.30414e-103
Ppp1cc	2.36374	7.94333e-105	5.37028e-103
Abcf1	2.18404	1.15069e-104	7.76437e-103
Sycp1	11.1644	1.34568e-104	9.06239e-103
Ddah1	2.52497	1.37453e-104	9.2387e-103
Emb	5.15182	1.42344e-104	9.54893e-103
Smdt1	1.72292	2.35668e-104	1.57788e-102
Nedd8	1.46184	2.39614e-104	1.6012e-102
Ddx24	2.06573	2.6245e-104	1.75043e-102
Arpc1a	1.71096	4.58739e-104	3.0537e-102
Mif4gd	3.16895	5.59077e-104	3.70737e-102
Gapdhs	8.65295	5.63891e-104	3.73214e-102
Trank1	5.98055	6.7472e-104	4.45714e-102
Mtch1	3.19156	7.87692e-104	5.19352e-102
Golgb1	2.15886	1.18613e-103	7.80567e-102
Wipf3	4.33867	2.42483e-103	1.5927e-101
Itgb5	2.94535	3.63536e-103	2.3815e-101
Stk39	3.42056	3.6395e-103	2.3815e-101
Prdx6b	8.52238	9.94152e-103	6.49294e-101
Slc45a4	3.58254	1.14453e-102	7.46102e-101
Evl	3.48284	2.98381e-102	1.94144e-100
Ndufa8	1.70573	3.60547e-102	2.34153e-100
Kdm5b	2.38437	5.35325e-102	3.47009e-100
Prkra	1.99765	7.47056e-102	4.83352e-100
Selenos	1.83809	8.72757e-102	5.63629e-100
Micu1	2.86961	9.02362e-102	5.81663e-100
Rangrf	2.90122	1.12491e-101	7.23772e-100
Wnk1	2.07003	1.45876e-101	9.35091e-100
Ube2m	3.2623	2.00236e-101	1.28118e-99
Egln2	2.51288	2.61192e-101	1.66811e-99
Sept6	3.00357	1.38751e-100	8.84508e-99
Gk2	8.91661	2.08858e-100	1.32898e-98
Med21	2.11739	2.14926e-100	1.36507e-98
Hmg20b	2.16688	3.04723e-100	1.93187e-98
Carnmt1	3.71943	3.25213e-100	2.058e-98
1700037H04Rik	3.16646	7.33017e-100	4.63018e-98
Ptgr1	2.89857	1.93356e-99	1.21913e-97
Sh3bgrl3	2.11708	2.21843e-99	1.3962e-97
Rnf34	2.37288	2.34981e-99	1.4762e-97
1110032A03Rik	2.9109	3.17137e-99	1.98871e-97
Ankrd13a	3.37622	3.84681e-99	2.40791e-97
Pink1	2.65922	5.27467e-99	3.29572e-97
Spata6	3.93152	6.73693e-99	4.20178e-97
Reep2	3.16005	1.01337e-98	6.30893e-97
Pole3	2.44649	1.04487e-98	6.49341e-97
Myl9	2.36003	2.2776e-98	1.41289e-96
Krcc1	2.29139	3.57956e-98	2.21657e-96
Fbxo21	2.45435	4.13986e-98	2.55895e-96
Gm8730	2.77507	4.74534e-98	2.92798e-96
Morn2	3.07592	6.61146e-98	4.07217e-96
Abhd4	1.9697	6.90361e-98	4.24455e-96
Zfp91	2.79666	9.4678e-98	5.81078e-96
Dnajc15	1.94192	1.67724e-97	1.02757e-95
Slc35b2	2.26235	1.86312e-97	1.13943e-95
Ccdc92	6.95282	4.38239e-97	2.67542e-95
Eid3	5.9443	7.05879e-97	4.30176e-95
Minos1	1.28394	7.52917e-97	4.58036e-95
Mgat4b	2.76337	8.86357e-97	5.38267e-95
Tsacc	3.97347	9.38124e-97	5.68707e-95
Ssu72	1.81214	1.30844e-96	7.91814e-95
Aldh7a1	2.5638	1.39167e-96	8.4071e-95
Phkg2	3.01303	1.53748e-96	9.27176e-95
Lrrc51	4.38926	1.65334e-96	9.9531e-95
Sfr1	1.63769	2.61429e-96	1.57107e-94
Ndufb10	1.66283	2.99611e-96	1.79741e-94
Ubac2	2.39504	3.12047e-96	1.86877e-94
Tbpl1	2.83726	3.59769e-96	2.15085e-94
Atxn7l3b	1.83551	3.67964e-96	2.19605e-94
Phgdh	2.52493	1.35534e-95	8.04716e-94
Gm128	7.84663	1.60345e-95	9.50401e-94
Emc4	2.03616	2.31742e-95	1.37124e-93
Rabac1	1.65332	5.0548e-95	2.98078e-93
Dpep3	8.80046	7.43099e-95	4.36713e-93
Arl2bp	2.3343	9.49282e-95	5.56939e-93
Manf	1.65456	1.27484e-94	7.46674e-93
Ndufaf3	2.78999	1.34695e-94	7.87579e-93
Erp29	1.65671	1.4979e-94	8.74363e-93
C1qtnf12	3.25615	1.5578e-94	9.078e-93
Wbp4	1.96618	1.87972e-94	1.09355e-92
Ubl3	2.51843	1.91274e-94	1.1109e-92
Csnk2b	1.66488	1.92948e-94	1.11874e-92
Fkbp6	3.20948	2.68459e-94	1.55396e-92
Timm10	2.45988	4.56827e-94	2.63991e-92
Timm17a	1.73427	4.89985e-94	2.82681e-92
1700020D05Rik	8.12938	6.49479e-94	3.74072e-92
Bik	7.24299	8.76274e-94	5.03858e-92
Nudt9	2.50349	1.03613e-93	5.94786e-92
Ppp1r9a	2.57988	1.03951e-93	5.95736e-92
Sh3gl2	6.33871	1.22109e-93	6.98643e-92
Psma7	1.32424	1.45307e-93	8.28634e-92
Ing2	2.97638	3.26358e-93	1.85195e-91
Trip12	2.45523	4.28327e-93	2.4266e-91
Cetn4	4.5227	4.30415e-93	2.43445e-91
Elovl2	4.28003	4.8684e-93	2.7491e-91
Smc4	2.34382	6.0228e-93	3.39543e-91
1700074P13Rik	8.39013	7.3622e-93	4.14378e-91
Mycbp	2.52855	9.22467e-93	5.18364e-91
Uqcc3	1.98498	9.6835e-93	5.43265e-91
Trim7	3.71516	1.09327e-92	6.12352e-91
Pla2g7	7.37786	1.1093e-92	6.20328e-91
Gsg1	8.23331	1.39487e-92	7.78765e-91
Wfdc1	5.33226	1.56197e-92	8.70652e-91
Rif1	2.65448	2.02273e-92	1.12567e-90
Adrm1	1.81814	2.40035e-92	1.33368e-90
Bod1	4.12226	2.56598e-92	1.42342e-90
Vdac2	1.39936	3.88865e-92	2.15369e-90
Npm3	1.95829	4.1656e-92	2.30339e-90
Prcd	2.69093	4.52015e-92	2.49545e-90
Cox14	1.61551	7.345e-92	4.04852e-90
Ssx2ip	4.4941	8.55876e-92	4.71004e-90
Glb1l3	7.40114	1.78668e-91	9.8168e-90
Add3	3.36136	3.07427e-91	1.68647e-89
Dnajc8	1.69055	3.45626e-91	1.89301e-89
Hmgb4	7.71479	4.67982e-91	2.55911e-89
Gm9999	7.98328	8.61069e-91	4.69384e-89
Irgc1	7.70449	1.38107e-90	7.51662e-89
Tnik	4.33015	2.13064e-90	1.15599e-88
Evi5	2.98392	2.4326e-90	1.31775e-88
Camkk2	2.25697	3.46498e-90	1.87407e-88
Med28	1.68645	4.51987e-90	2.4408e-88
Tmem55b	3.50671	6.97168e-90	3.75895e-88
Cerk	4.84668	8.38133e-90	4.51197e-88
Rabep1	2.80301	1.01234e-89	5.44131e-88
Sbno1	1.93462	2.07004e-89	1.1092e-87
Sema6c	5.80113	2.14705e-89	1.14869e-87
Efcab2	4.00653	2.86022e-89	1.52788e-87
Zcrb1	1.72741	3.06219e-89	1.63325e-87
Uqcc2	1.64084	4.05252e-89	2.15812e-87
Etnk1	3.24951	1.62483e-88	8.62628e-87
Cfap206	7.81508	2.11083e-88	1.11893e-86
Arid5b	2.16179	2.26269e-88	1.1976e-86
Ciapin1	2.43862	2.58895e-88	1.36819e-86
Trim35	1.93068	3.32189e-88	1.75286e-86
Fbrsl1	3.13702	3.82243e-88	2.0139e-86
Senp6	2.34342	5.84956e-88	3.07724e-86
Bscl2	2.64269	7.91416e-88	4.15074e-86
Arl8a	3.83715	8.37987e-88	4.38834e-86
Mtch2	1.84206	1.04994e-87	5.48997e-86
Lsm2	2.31906	1.18322e-87	6.16824e-86
Amn1	2.56959	1.3112e-87	6.82515e-86
Aes	1.8481	1.36804e-87	7.11033e-86
Slc30a2	2.83884	3.05804e-87	1.58464e-85
Wnk3	5.5097	4.2504e-87	2.19921e-85
Pkn2	2.23843	5.90605e-87	3.05131e-85
Chrac1	2.01497	1.01069e-86	5.21385e-85
Polr3g	3.66448	1.05372e-86	5.42776e-85
Tmem97	2.41192	1.33076e-86	6.84459e-85
Mgat2	2.36282	2.61769e-86	1.34438e-84
Eif5	1.4448	2.78332e-86	1.42733e-84
Cited4	3.99962	3.94455e-86	2.01685e-84
Rab20	3.48939	7.90694e-86	4.03091e-84
Gabarapl2	1.4988	1.31997e-85	6.71924e-84
Ypel1	3.26294	1.57809e-85	8.02138e-84
Mrps14	1.66745	1.58218e-85	8.03037e-84
Syngr4	7.71887	1.96827e-85	9.97536e-84
Eif4g3	2.44833	3.74192e-85	1.89366e-83
BC031181	1.59366	5.02467e-85	2.53911e-83
Unc50	2.27893	5.21755e-85	2.63273e-83
Klhdc2	2.63497	5.44583e-85	2.74392e-83
2810025M15Rik	2.29349	6.1986e-85	3.11867e-83
Pla2g12a	2.33349	2.67009e-84	1.34144e-82
Exoc3l2	5.90218	3.21408e-84	1.6124e-82
Tmem52	2.92119	3.64866e-84	1.82776e-82
Gm14569	10.9758	4.42075e-84	2.21133e-82
Gsta4	1.77317	7.86635e-84	3.9292e-82
Ccdc30	5.24148	7.90675e-84	3.94369e-82
Cdc34	3.59458	9.0981e-84	4.53138e-82
Etnk2	1.84318	1.08392e-83	5.3908e-82
Chpf	2.49558	1.18488e-83	5.88447e-82
Dnajc21	3.74586	1.70723e-83	8.46642e-82
Ccdc34	2.13639	1.73096e-83	8.57182e-82
Prm3	10.3795	1.90849e-83	9.43747e-82
Wbp11	2.13333	3.01774e-83	1.49014e-81
Nt5c3	2.01468	6.51143e-83	3.21073e-81
Adora1	3.66472	6.65564e-83	3.27717e-81
Epb41l3	5.59611	7.1258e-83	3.50369e-81
Fam102a	4.94411	9.76065e-83	4.79241e-81
Cdk1	2.75525	1.15804e-82	5.67784e-81
1700027A15Rik	8.79134	1.48647e-82	7.27782e-81
Gtf2b	2.26044	1.53953e-82	7.52696e-81
Med31	2.15477	1.57595e-82	7.69415e-81
Ly6k	7.20339	1.69388e-82	8.25828e-81
Gm2044	2.84857	2.2858e-82	1.11284e-80
4933411K16Rik	8.36281	2.86072e-82	1.39079e-80
Chchd7	2.04829	4.22531e-82	2.05132e-80
Tma7	1.23147	5.12784e-82	2.48599e-80
Akirin1	2.09992	5.37249e-82	2.60096e-80
Suco	3.35255	5.79073e-82	2.79953e-80
Mars10	4.67933	8.03907e-82	3.88107e-80
Lsm1	1.97839	9.67432e-82	4.66402e-80
Gca	4.84893	1.0677e-81	5.14024e-80
Wsb2	2.51395	1.10114e-81	5.29389e-80
Uchl1	2.69346	1.26154e-81	6.05659e-80
Fam104a	1.66398	1.88118e-81	9.01896e-80
Osbpl1a	2.56384	1.92635e-81	9.22275e-80
Mars2	1.68673	2.12346e-81	1.01524e-79
Cdyl	4.35892	2.46056e-81	1.17479e-79
Znhit1	1.9973	2.49053e-81	1.18746e-79
Atp6v0b	1.51115	3.12346e-81	1.48719e-79
Tspyl2	2.69555	1.06446e-80	5.04745e-79
Ppp1r2	1.76932	1.30201e-80	6.157e-79
Insl6	4.49723	1.46361e-80	6.91173e-79
Sgk3	4.4295	2.09846e-80	9.89619e-79
Nkapl	5.57794	2.14098e-80	1.0083e-78
Kdm7a	2.28005	2.24657e-80	1.05659e-78
Snx3	1.29149	4.82991e-80	2.26849e-78
Tm2d2	1.63817	5.04986e-80	2.36858e-78
1700012B09Rik	8.01269	5.10575e-80	2.39155e-78
Mrpl54	1.55856	5.12623e-80	2.3979e-78
Usp34	2.21813	6.26478e-80	2.92652e-78
Mars5	2.83978	6.71566e-80	3.13292e-78
Pkig	1.60382	6.76959e-80	3.15383e-78
Uchl3	2.03179	8.07986e-80	3.7592e-78
Hrasls	8.51434	1.01114e-79	4.69808e-78
Mrpl43	1.89742	1.36831e-79	6.34907e-78
Dlgap4	2.04248	1.4219e-79	6.5889e-78
2010204K13Rik	2.9025	1.70243e-79	7.87828e-78
Fuca2	3.10549	1.71435e-79	7.92288e-78
Vps37a	2.66293	2.75505e-79	1.27155e-77
Snx7	3.40453	2.91887e-79	1.34536e-77
Cdc37l1	2.42274	3.38395e-79	1.55765e-77
Tmbim7	8.59308	3.70475e-79	1.70305e-77
0610009L18Rik	3.73476	5.43058e-79	2.4931e-77
Marcks	1.88203	6.36976e-79	2.92039e-77
Zwint	1.87844	6.67427e-79	3.05595e-77
Mum1	3.11464	9.17097e-79	4.19357e-77
Cidea	4.94361	1.22166e-78	5.57887e-77
Syce3	10.7875	1.82608e-78	8.30614e-77
1700019A02Rik	10.1351	2.02624e-78	9.20449e-77
Srsf2	1.82482	2.83424e-78	1.28581e-76
Oscp1	4.50358	3.14605e-78	1.4254e-76
Lhfp	5.01137	3.16948e-78	1.43414e-76
Tmem60	2.57021	4.02238e-78	1.81769e-76
Fbxo17	3.29122	8.56565e-78	3.86067e-76
Prss39	9.84119	8.72338e-78	3.92666e-76
Gpbp1	1.95054	1.35933e-77	6.11079e-76
Kif5b	1.50651	1.68983e-77	7.58668e-76
Jcad	4.80074	1.69566e-77	7.60301e-76
Trim28	2.58838	2.10557e-77	9.42876e-76
Cript	1.78415	2.2435e-77	1.00334e-75
Washc3	1.96759	2.39751e-77	1.07084e-75
Elp5	2.19818	2.70442e-77	1.20636e-75
Haspin	6.49625	3.10799e-77	1.38459e-75
Zpbp2	6.71808	3.68201e-77	1.63821e-75
Hsbp1	1.27278	3.79958e-77	1.68835e-75
Srp14	1.44011	5.20715e-77	2.31084e-75
Tmem255a	5.76805	5.22763e-77	2.31696e-75
Siva1	1.86704	5.72427e-77	2.52737e-75
Tesmin	7.01754	6.08024e-77	2.68111e-75
Sumo1	1.34147	7.04031e-77	3.10051e-75
Mien1	1.66518	7.79595e-77	3.42893e-75
1700123L14Rik	7.81933	1.19906e-76	5.2605e-75
Lamtor5	1.54891	1.24816e-76	5.46899e-75
Get4	2.47751	1.64636e-76	7.20466e-75
Pdk3	2.45368	1.74671e-76	7.63415e-75
Fbxo36	3.03516	2.5385e-76	1.10807e-74
Sgpp1	3.32812	4.06564e-76	1.77244e-74
Chpt1	2.95636	5.43655e-76	2.36712e-74
Emc6	1.79473	5.56793e-76	2.42128e-74
Tex22	8.77704	5.82889e-76	2.53158e-74
Ube2d2b	8.17887	8.99945e-76	3.90371e-74
Agpat5	3.42624	9.49888e-76	4.11519e-74
Adam5	6.33238	1.58184e-75	6.84443e-74
Nxt1	2.62322	1.86859e-75	8.06498e-74
Ddt	2.05614	2.13548e-75	9.20542e-74
Adk	1.94631	2.46655e-75	1.06194e-73
Gadd45gip1	1.99166	2.61694e-75	1.12529e-73
Ralgapa2	3.58224	2.74435e-75	1.17861e-73
Acbd6	2.20041	3.06074e-75	1.31286e-73
Man2a1	2.47592	3.07115e-75	1.31569e-73
Mesp1	7.90757	3.9381e-75	1.68501e-73
Kras	3.19311	4.21855e-75	1.80278e-73
Trir	1.51465	4.72938e-75	2.01362e-73
Fgfr1op2	1.99421	5.70113e-75	2.42438e-73
Ccdc181	3.93087	1.18021e-74	5.0065e-73
Rtf1	1.5273	1.22433e-74	5.18731e-73
Prdx6	1.27757	1.40562e-74	5.94083e-73
Gm10638	7.75245	2.11605e-74	8.92169e-73
Amz2	2.52198	2.18762e-74	9.21223e-73
Cdv3	1.87104	2.27912e-74	9.58586e-73
Tekt1	5.81937	3.0666e-74	1.28823e-72
Sod3	2.50182	3.13227e-74	1.31422e-72
Insig2	2.20221	3.89364e-74	1.6317e-72
Fank1	4.97111	4.30142e-74	1.80041e-72
1700010B08Rik	7.76277	5.31513e-74	2.22202e-72
Abhd6	3.02851	7.24999e-74	3.02724e-72
Map7	3.50528	1.00925e-73	4.20904e-72
Atp8b3	5.66091	1.05277e-73	4.38529e-72
Mycbp2	2.05382	1.19893e-73	4.98809e-72
Rras2	3.73463	1.24343e-73	5.16704e-72
Enpp2	6.65873	1.40515e-73	5.83204e-72
Haus7	2.13487	1.48977e-73	6.17586e-72
Crls1	3.81301	1.78388e-73	7.38095e-72
Psmc3ip	3.59799	1.98211e-73	8.18743e-72
Slc7a4	2.58639	2.09934e-73	8.66134e-72
Fam49b	2.49725	2.73283e-73	1.12615e-71
Tctex1d2	2.38812	3.57549e-73	1.47165e-71
Cep83	2.85464	4.04086e-73	1.66122e-71
Gng12	2.09077	4.52749e-73	1.85906e-71
Dap3	1.78613	4.62145e-73	1.8954e-71
Clgn	9.52074	6.63328e-73	2.71087e-71
Map1lc3b	1.24962	6.87494e-73	2.80632e-71
Prps1l1	8.97614	9.03531e-73	3.68301e-71
Mapk3	1.90802	9.04393e-73	3.68301e-71
Arpc5	1.55978	9.2886e-73	3.7782e-71
Ube2j2	2.39891	1.09171e-72	4.4354e-71
Syngr2	2.35334	1.10585e-72	4.48756e-71
Dusp15	8.42685	1.35394e-72	5.48788e-71
Tmem147	1.44362	2.73448e-72	1.10577e-70
Nenf	1.30212	2.89214e-72	1.16816e-70
Ppm1g	1.77187	3.92652e-72	1.58411e-70
Setx	3.70314	5.64663e-72	2.27541e-70
Mier3	3.405	5.97427e-72	2.40464e-70
Pebp4	6.6957	1.02406e-71	4.11228e-70
4930544G11Rik	8.8731	1.05604e-71	4.2358e-70
Ube2t	4.28342	1.72829e-71	6.92417e-70
Bcat2	1.65784	1.81446e-71	7.26097e-70
Desi1	2.62265	2.01216e-71	8.04282e-70
Dynlt1a	2.63607	2.61965e-71	1.0459e-69
Spz1	9.55108	2.90063e-71	1.15674e-69
Capns1	1.33418	3.30691e-71	1.31725e-69
Dnajc2	2.10302	3.80918e-71	1.51557e-69
Jagn1	2.0429	5.08426e-71	2.02057e-69
Pdcd5	1.42376	5.32182e-71	2.11255e-69
Itm2c	1.44221	7.2598e-71	2.87856e-69
Cypt12	6.79712	7.48865e-71	2.9659e-69
Zpbp	7.85668	7.79769e-71	3.08476e-69
Krit1	2.01175	7.95694e-71	3.14417e-69
Polr1d	1.13653	1.27764e-70	5.04283e-69
4933416C03Rik	8.56836	1.38247e-70	5.45038e-69
Rwdd4a	2.53604	2.07132e-70	8.14214e-69
Wasf2	1.83906	2.07229e-70	8.14214e-69
Fyttd1	2.06315	2.10163e-70	8.24808e-69
Foxq1	4.74677	2.241e-70	8.78508e-69
Mtdh	1.46036	2.56714e-70	1.00522e-68
Myo7a	4.35115	2.7786e-70	1.08679e-68
Slc44a2	2.55814	4.64471e-70	1.81259e-68
Dbi	1.40812	4.66648e-70	1.81903e-68
Txnrd3	3.71182	5.40673e-70	2.10522e-68
Stub1	1.45704	5.46261e-70	2.12459e-68
Gnai2	1.4923	5.53197e-70	2.14915e-68
Tmeff1	3.63322	6.15378e-70	2.38804e-68
Ralb	1.90578	6.57884e-70	2.54728e-68
Uxs1	1.98651	1.17608e-69	4.54862e-68
Thap4	2.49322	1.19432e-69	4.61398e-68
1700086L19Rik	6.46003	1.33504e-69	5.15189e-68
Zc3h14	2.31597	1.96866e-69	7.58853e-68
Baz1a	3.00021	2.25726e-69	8.69131e-68
Dock7	2.81729	2.3374e-69	8.98989e-68
Ccdc113	7.08054	2.61949e-69	1.00637e-67
Kdm1a	2.69456	2.76336e-69	1.06046e-67
1110004E09Rik	2.44331	2.92732e-69	1.12214e-67
0610012G03Rik	1.73885	3.14306e-69	1.20351e-67
Polr2f	1.5559	3.55158e-69	1.35843e-67
Nup62cl	3.68196	4.51315e-69	1.72241e-67
Arl6ip6	1.89087	6.54113e-69	2.48815e-67
Rmnd5b	2.39548	8.29667e-69	3.149e-67
Atp5g1	1.17813	1.04293e-68	3.95412e-67
Hmgn5	2.33892	1.08931e-68	4.12094e-67
Zfand5	1.82617	1.65328e-68	6.24763e-67
1700003F12Rik	8.60618	1.75566e-68	6.62729e-67
Swt1	2.07082	1.81171e-68	6.8314e-67
Mrps6	1.80871	1.97155e-68	7.42604e-67
4931406P16Rik	2.74372	2.34436e-68	8.82064e-67
Slc7a5	2.20463	2.55809e-68	9.60394e-67
Ift43	1.6843	3.13104e-68	1.17423e-66
Gmfb	2.68667	3.3755e-68	1.26454e-66
Rbm17	1.69297	3.55933e-68	1.33196e-66
Nol8	2.90613	4.50666e-68	1.68465e-66
Dtna	3.13214	5.196e-68	1.94023e-66
4933415F23Rik	7.47198	5.48614e-68	2.04637e-66
Alad	1.49623	8.73929e-68	3.2563e-66
Cdc42se1	2.29788	1.01987e-67	3.796e-66
Upf3a	1.88095	1.20439e-67	4.47796e-66
Yy1	2.31865	1.64182e-67	6.09782e-66
Pnkd	1.74521	1.76767e-67	6.55818e-66
Ggnbp2	1.74467	1.86854e-67	6.92499e-66
Uqcrq	1.20082	3.32362e-67	1.22783e-65
Amfr	2.09209	3.44915e-67	1.27284e-65
Minpp1	2.05218	4.35354e-67	1.60488e-65
Ttc14	2.17233	4.65837e-67	1.71542e-65
Snap47	2.36777	1.15553e-66	4.24163e-65
Appbp2	1.74179	2.53065e-66	9.26968e-65
Cisd1	1.85873	3.52446e-66	1.28963e-64
Nubp2	2.53538	4.70403e-66	1.71761e-64
Arglu1	1.91634	1.34582e-65	4.88832e-64
Znrf4	9.24387	1.4331e-65	5.19987e-64
Tubb4b	1.4612	1.59439e-65	5.773e-64
Nudc	1.23029	6.803e-65	2.45043e-63
Rab2a	1.57786	6.88299e-65	2.47666e-63
Svip	3.02408	7.14146e-65	2.567e-63
Rnf151	7.68582	1.22309e-64	4.38727e-63
Tmem53	3.49721	1.4478e-64	5.17722e-63
Atp6v1d	1.80072	1.69833e-64	6.06058e-63
Ubl4b	8.94556	1.71516e-64	6.11433e-63
Slc31a1	1.92818	2.32635e-63	8.19193e-62
Zfp644	1.8906	2.73808e-63	9.62218e-62
Tmf1	2.64186	3.46398e-63	1.21608e-61
Dnah8	9.01661	4.35632e-63	1.52626e-61
Pcmt1	1.64517	1.07857e-62	3.75602e-61
Hils1	7.85233	1.155e-62	4.01813e-61
2610318N02Rik	6.08201	1.2572e-62	4.36926e-61
D830044I16Rik	5.10918	1.28073e-62	4.44657e-61
Wasl	1.82283	1.80046e-62	6.2323e-61
Tpr	1.53329	2.0769e-62	7.18199e-61
Bola3	1.63957	2.11476e-62	7.30565e-61
Mylk	2.25789	2.34134e-62	8.07228e-61
Nectin2	1.7627	3.18092e-62	1.09342e-60
Psmd2	1.50432	5.02734e-62	1.72298e-60
Smarca5	1.97416	6.13395e-62	2.10016e-60
Jtb	1.55253	6.80344e-62	2.32708e-60
Pcgf5	3.33134	8.65224e-62	2.95654e-60
Spata19	7.87859	8.7361e-62	2.98225e-60
Zfand6	1.45797	9.12764e-62	3.11284e-60
Cmc2	2.17843	2.06048e-61	6.99937e-60
Psmd12	1.588	2.73117e-61	9.2595e-60
Ctage5	2.26778	2.85431e-61	9.6675e-60
Mrpl57	1.49341	2.9648e-61	1.00319e-59
Pdzd2	3.54857	4.44814e-61	1.50217e-59
Cypt4	8.27678	5.92225e-61	1.99415e-59
Cenpf	3.13309	6.38833e-61	2.14691e-59
Sod2	1.3414	9.35156e-61	3.12758e-59
Rasl2-9	6.76311	1.62333e-60	5.40825e-59
Mphosph8	1.95153	1.75897e-60	5.8545e-59
Zfp706	1.40204	2.21236e-60	7.35648e-59
Hmgb3	1.45897	2.5227e-60	8.37233e-59
Med8	2.21632	3.12972e-60	1.03769e-58
Prrc2c	1.5269	6.09504e-60	2.01316e-58
Pam16	1.57364	9.73681e-60	3.21296e-58
Pex13	2.04182	1.356e-59	4.45754e-58
Lancl1	2.0445	3.24012e-59	1.06008e-57
Pigt	1.70529	5.49872e-59	1.78889e-57
Spaca9	5.74247	5.76635e-59	1.87069e-57
Bnip2	1.49304	7.76328e-59	2.51381e-57
Mrpl18	1.50144	8.87861e-59	2.87227e-57
Gnb1	1.38306	1.34356e-58	4.33836e-57
Tpgs2	2.4828	1.83977e-58	5.91854e-57
Nipbl	1.70252	2.14752e-58	6.87956e-57
Ndufb7	1.27844	2.40614e-58	7.68345e-57
Rnf10	1.49658	3.68519e-58	1.17245e-56
Aurkaip1	1.44018	3.82077e-58	1.21447e-56
Ywhab	1.41612	5.62589e-58	1.78007e-56
Tmem205	1.77805	1.19924e-57	3.78067e-56
Trim26	1.83831	1.21251e-57	3.81902e-56
Scd2	1.40638	1.30404e-57	4.10357e-56
Ninj1	1.9453	1.57671e-57	4.95712e-56
Ifngr2	1.66209	1.67708e-57	5.25834e-56
Ran	1.23357	2.0654e-57	6.45835e-56
Tssk6	9.38355	2.60073e-57	8.12493e-56
Ube2n	1.34207	2.97029e-57	9.25441e-56
Itpa	1.74713	2.99166e-57	9.31261e-56
Nfat5	1.84947	4.04027e-57	1.25205e-55
Trrap	1.62458	5.96325e-57	1.84302e-55
Mrps18a	1.52016	6.96398e-57	2.15038e-55
Rbfa	1.6124	8.66429e-57	2.66118e-55
Scaf11	1.75524	1.02356e-56	3.141e-55
Nt5c	1.6472	1.03435e-56	3.17131e-55
Mpzl1	1.58711	1.19594e-56	3.64735e-55
Gtf2a2	1.23443	1.28862e-56	3.92311e-55
Mrps7	1.66003	2.41909e-56	7.32606e-55
Igfbp7	4.08311	5.14287e-56	1.54666e-54
Gsta2	3.32444	1.28551e-55	3.83272e-54
Mtfr1l	1.3812	1.36987e-55	4.08072e-54
Cd164	1.41024	1.46581e-55	4.35903e-54
Atraid	1.3646	2.0085e-55	5.95752e-54
Ubxn6	1.4167	2.82257e-55	8.36502e-54
Fam71e1	4.20947	3.12007e-55	9.23878e-54
Pgap2	1.66983	3.27762e-55	9.69699e-54
Mff	1.35038	8.21491e-55	2.40982e-53
Tapbp	1.56962	1.05937e-54	3.10499e-53
Atp2b1	1.60044	1.37988e-54	4.03078e-53
Ube2e1	1.58359	1.40221e-54	4.09253e-53
Mlec	1.54003	4.75279e-54	1.37672e-52
Alas2	4.51406	8.21804e-54	2.37056e-52
Srp19	1.47519	1.3081e-53	3.74835e-52
Higd1a	1.26918	3.56761e-53	1.01808e-51
Ppig	1.40564	6.72374e-53	1.9046e-51
Timm13	1.18394	1.19021e-52	3.35771e-51
Cfap20	1.46247	3.52355e-52	9.8361e-51
1700009N14Rik	9.7815	6.08652e-52	1.69089e-50
Cdk2ap2	1.3373	6.24981e-52	1.73486e-50
1700029H14Rik	8.36368	1.24464e-51	3.42747e-50
Oaz2	1.30615	1.37109e-51	3.76969e-50
Mlf1	1.40628	1.66032e-51	4.55765e-50
Usp9x	1.53626	1.69787e-51	4.65704e-50
Nop10	1.10092	2.14705e-51	5.8751e-50
Pafah1b1	1.35728	2.67253e-51	7.30147e-50
Tex12	28.9534	3.22036e-51	8.77048e-50
Cd151	1.24112	3.50402e-51	9.53551e-50
Fam216a	1.94759	3.54189e-51	9.63099e-50
H2afy	1.45952	6.83588e-51	1.84287e-49
Pfdn6	1.34826	8.70768e-51	2.34201e-49
Nme1	1.25468	1.80558e-50	4.82254e-49
Drap1	1.3986	1.45799e-49	3.82046e-48
Tax1bp1	1.1758	2.06531e-48	5.3074e-47
Rrp1	1.20733	2.25661e-48	5.7947e-47
Spint2	1.19542	4.04016e-48	1.03211e-46
Hnrnpab	1.20515	1.23427e-47	3.12084e-46
Hexa	1.23633	5.07479e-47	1.26925e-45
Aamp	1.15243	5.60332e-47	1.3974e-45
Cwc15	1.15714	1.54396e-46	3.80385e-45
Ift20	1.15951	1.75364e-46	4.31124e-45
Pfdn1	1.09878	8.86985e-46	2.14857e-44
Ubxn1	1.02019	4.09275e-45	9.75021e-44
Pgrmc1	1.13487	3.12837e-44	7.28726e-43
Arpc2	0.94073	2.30061e-43	5.25995e-42
Clic1	1.10925	2.97537e-43	6.78474e-42
1700012A03Rik	8.70673	3.0669e-43	6.98426e-42
Atp1a1	1.21104	3.66728e-43	8.32412e-42
Ap2m1	1.09543	8.72182e-43	1.96553e-41
Eif4g2	1.01561	1.20147e-42	2.69184e-41
Ubxn4	1.17387	1.72509e-42	3.84507e-41
Psmc3	1.11387	6.8208e-42	1.50864e-40
Ndufv2	1.0777	1.13745e-41	2.50305e-40
Mt2	0.941706	1.08222e-40	2.32533e-39
Arpp19	0.987701	2.30091e-39	4.83877e-38
Psmb6	0.914503	2.86908e-39	6.02262e-38
Vim	1.07101	1.37938e-37	2.76956e-36
Aqp8	4.10576	1.33847e-36	2.61609e-35
Stmn1	1.11295	4.35586e-35	8.21231e-34
mt-Nd5	0.84569	1.43588e-33	2.59953e-32
Ssr2	0.895632	5.17673e-31	8.68181e-30
Serpina3a	4.67296	3.22228e-30	5.27123e-29
Hnrnpa2b1	0.82423	1.68891e-29	2.7028e-28
Swi5	0.880032	1.47906e-28	2.29999e-27
Isyna1	0.82791	3.73283e-26	5.41315e-25
Hsp90b1	0.828516	1.00468e-23	1.35161e-22
Lgals1	1.05369	2.26458e-19	2.6112e-18
