# Supplementary material for: TRIM28-dependent SUMOylation protects the adult ovary from activation of the testicular pathway
Source: Nat Commun. 2022 Jul 29;13:4412. doi: 10.1038/s41467-022-32061-1 (PMC9338040; doi:10.1038/s41467-022-32061-1)
Supplement: Supplementary file 7 — Supplementary Data 4 [file 41467_2022_32061_MOESM7_ESM.xlsx]

## Sheet: Intermediate_enriched_terms
	source	native	name	p_value	significant	description	term_size	query_size	intersection_size	effective_domain_size	precision	recall	query	parents
0	GO:BP	GO:0050896	response to stimulus	3.16069e-14	TRUE	"Any process that results in a change in state or activity of a cell or an organism (in terms of movement, secretion, enzyme production, gene expression, etc.) as a result of a stimulus. The process begins with detection of the stimulus and ends with a change in state or activity or the cell or organism." [GOC:ai, GOC:bf]	8201	68	51	32148	0.75	0.00621875	query_1	['GO:0008150']
1	GO:BP	GO:0010033	response to organic substance	1.01247e-10	TRUE	"Any process that results in a change in state or activity of a cell or an organism (in terms of movement, secretion, enzyme production, gene expression, etc.) as a result of an organic substance stimulus." [GOC:sm]	2997	68	30	32148	0.441176	0.01001	query_1	['GO:0042221']
2	GO:BP	GO:0051716	cellular response to stimulus	1.19597e-10	TRUE	"Any process that results in a change in state or activity of a cell (in terms of movement, secretion, enzyme production, gene expression, etc.) as a result of a stimulus. The process begins with detection of the stimulus by a cell and ends with a change in state or activity or the cell." [GOC:bf, GOC:jl]	6774	68	43	32148	0.632353	0.0063478	query_1	['GO:0009987', 'GO:0050896']
3	GO:BP	GO:0042221	response to chemical	3.15082e-10	TRUE	"Any process that results in a change in state or activity of a cell or an organism (in terms of movement, secretion, enzyme production, gene expression, etc.) as a result of a chemical stimulus." [GOC:jl]	4433	68	35	32148	0.514706	0.00789533	query_1	['GO:0050896']
4	GO:BP	GO:0006950	response to stress	8.73998e-10	TRUE	"Any process that results in a change in state or activity of a cell or an organism (in terms of movement, secretion, enzyme production, gene expression, etc.) as a result of a disturbance in organismal or cellular homeostasis, usually, but not necessarily, exogenous (e.g. temperature, humidity, ionizing radiation)." [GOC:mah]	3504	68	31	32148	0.455882	0.00884703	query_1	['GO:0050896']
5	GO:BP	GO:0050794	regulation of cellular process	2.37928e-09	TRUE	"Any process that modulates the frequency, rate or extent of a cellular process, any of those that are carried out at the cellular level, but are not necessarily restricted to a single cell. For example, cell communication occurs among more than one cell, but occurs at the cellular level." [GOC:go_curators]	10124	68	50	32148	0.735294	0.00493876	query_1	['GO:0009987', 'GO:0050789']
6	GO:BP	GO:0048522	positive regulation of cellular process	4.53371e-09	TRUE	"Any process that activates or increases the frequency, rate or extent of a cellular process, any of those that are carried out at the cellular level, but are not necessarily restricted to a single cell. For example, cell communication occurs among more than one cell, but occurs at the cellular level." [GOC:jid]	5149	68	36	32148	0.529412	0.00699165	query_1	['GO:0009987', 'GO:0048518', 'GO:0050794']
7	GO:BP	GO:0031325	positive regulation of cellular metabolic process	4.57073e-09	TRUE	"Any process that activates or increases the frequency, rate or extent of the chemical reactions and pathways by which individual cells transform chemical substances." [GOC:mah]	3217	68	29	32148	0.426471	0.00901461	query_1	['GO:0009893', 'GO:0031323', 'GO:0044237', 'GO:0048522']
8	GO:BP	GO:0050789	regulation of biological process	5.02798e-09	TRUE	"Any process that modulates the frequency, rate or extent of a biological process. Biological processes are regulated by many means; examples include the control of gene expression, protein modification or interaction with a protein or substrate molecule." [GOC:ai, GOC:go_curators]	10748	68	51	32148	0.75	0.00474507	query_1	['GO:0008150', 'GO:0065007']
9	WP	WP:000000	WIKIPATHWAYS	7.89559e-09	TRUE	WIKIPATHWAYS	3896	68	29	32148	0.426471	0.00744353	query_1	[]
10	GO:BP	GO:0009719	response to endogenous stimulus	1.566e-08	TRUE	"Any process that results in a change in state or activity of a cell or an organism (in terms of movement, secretion, enzyme production, gene expression, etc.) as a result of a stimulus arising within the organism." [GOC:sm]	1610	68	21	32148	0.308824	0.0130435	query_1	['GO:0050896']
11	GO:BP	GO:0070887	cellular response to chemical stimulus	1.62268e-08	TRUE	"Any process that results in a change in state or activity of a cell (in terms of movement, secretion, enzyme production, gene expression, etc.) as a result of a chemical stimulus." [GOC:mah]	2891	68	27	32148	0.397059	0.00933933	query_1	['GO:0042221', 'GO:0051716']
12	GO:BP	GO:0010604	positive regulation of macromolecule metabolic process	2.46121e-08	TRUE	"Any process that increases the frequency, rate or extent of the chemical reactions and pathways involving macromolecules, any molecule of high relative molecular mass, the structure of which essentially comprises the multiple repetition of units derived, actually or conceptually, from molecules of low relative molecular mass." [GOC:dph, GOC:tb]	3189	68	28	32148	0.411765	0.00878018	query_1	['GO:0009893', 'GO:0043170', 'GO:0060255']
13	GO:BP	GO:0048518	positive regulation of biological process	2.56862e-08	TRUE	"Any process that activates or increases the frequency, rate or extent of a biological process. Biological processes are regulated by many means; examples include the control of gene expression, protein modification or interaction with a protein or substrate molecule." [GOC:jid]	5774	68	37	32148	0.544118	0.00640804	query_1	['GO:0008150', 'GO:0050789']
14	GO:BP	GO:0009725	response to hormone	2.81144e-08	TRUE	"Any process that results in a change in state or activity of a cell or an organism (in terms of movement, secretion, enzyme production, gene expression, etc.) as a result of a hormone stimulus." [GOC:jl]	979	68	17	32148	0.25	0.0173647	query_1	['GO:0009719', 'GO:0010033']
15	GO:BP	GO:0009893	positive regulation of metabolic process	3.29592e-08	TRUE	"Any process that activates or increases the frequency, rate or extent of the chemical reactions and pathways within a cell or an organism." [GOC:go_curators]	3484	68	29	32148	0.426471	0.00832377	query_1	['GO:0008152', 'GO:0019222', 'GO:0048518']
16	GO:BP	GO:0051173	positive regulation of nitrogen compound metabolic process	5.1129e-08	TRUE	"Any process that activates or increases the frequency, rate or extent of the chemical reactions and pathways involving nitrogen or nitrogenous compounds." [GOC:ai, GOC:tb]	3038	68	27	32148	0.397059	0.00888743	query_1	['GO:0006807', 'GO:0009893', 'GO:0051171']
17	GO:BP	GO:0065007	biological regulation	5.29373e-08	TRUE	"Any process that modulates a measurable attribute of any biological process, quality or function." [GOC:dph, GOC:isa_complete, GOC:mah, GOC:pr, GOC:vw]	11360	68	51	32148	0.75	0.00448944	query_1	['GO:0008150']
18	GO:MF	GO:0005488	binding	6.28435e-08	TRUE	"The selective, non-covalent, often stoichiometric, interaction of a molecule with one or more specific sites on another molecule." [GOC:ceb, GOC:mah, ISBN:0198506732]	13797	68	55	32148	0.808824	0.00398637	query_1	['GO:0003674']
19	GO:BP	GO:0008219	cell death	1.11035e-07	TRUE	"Any biological process that results in permanent cessation of all vital functions of a cell. A cell should be considered dead when any one of the following molecular or morphological criteria is met: (1) the cell has lost the integrity of its plasma membrane; (2) the cell, including its nucleus, has undergone complete fragmentation into discrete bodies (frequently referred to as apoptotic bodies…	1992	68	22	32148	0.323529	0.0110442	query_1	['GO:0009987']
20	GO:BP	GO:0030154	cell differentiation	1.38436e-07	TRUE	"The process in which relatively unspecialized cells, e.g. embryonic or regenerative cells, acquire specialized structural and/or functional features that characterize the cells, tissues, or organs of the mature organism or some other relatively stable phase of the organism's life history. Differentiation includes the processes involved in commitment of a cell to a specific fate and its subsequen…	3968	68	30	32148	0.441176	0.00756048	query_1	['GO:0048869']
21	TF	TF:M10209	Factor: E2F-1; motif: GNGGGCGGGRMN	1.60476e-07	TRUE	Factor: E2F-1; motif: GNGGGCGGGRMN	13655	68	55	32148	0.808824	0.00402783	query_1	['TF:M00000']
22	TF	TF:M10209_0	Factor: E2F-1; motif: GNGGGCGGGRMN; match class: 0	1.60476e-07	TRUE	Factor: E2F-1; motif: GNGGGCGGGRMN; match class: 0	13655	68	55	32148	0.808824	0.00402783	query_1	['TF:M10209']
23	GO:BP	GO:0009987	cellular process	1.81452e-07	TRUE	"Any process that is carried out at the cellular level, but not necessarily restricted to a single cell. For example, cell communication occurs among more than one cell, but occurs at the cellular level." [GOC:go_curators, GOC:isa_complete]	14728	68	57	32148	0.838235	0.00387018	query_1	['GO:0008150']
24	GO:BP	GO:1901698	response to nitrogen compound	2.30007e-07	TRUE	"Any process that results in a change in state or activity of a cell or an organism (in terms of movement, secretion, enzyme production, gene expression, etc.) as a result of a nitrogen compound stimulus." [GOC:pr, GOC:TermGenie]	1121	68	17	32148	0.25	0.015165	query_1	['GO:0042221']
25	GO:BP	GO:0001568	blood vessel development	2.97294e-07	TRUE	"The process whose specific outcome is the progression of a blood vessel over time, from its formation to the mature structure. The blood vessel is the vasculature carrying blood." [GOC:hjd, UBERON:0001981]	689	68	14	32148	0.205882	0.0203193	query_1	['GO:0001944', 'GO:0048856']
26	GO:BP	GO:0048869	cellular developmental process	4.39934e-07	TRUE	"A biological process whose specific outcome is the progression of a cell over time from an initial condition to a later condition." [GOC:isa_complete]	4157	68	30	32148	0.441176	0.00721674	query_1	['GO:0009987', 'GO:0032502']
27	GO:BP	GO:0001944	vasculature development	5.1759e-07	TRUE	"The process whose specific outcome is the progression of the vasculature over time, from its formation to the mature structure. The vasculature is an interconnected tubular multi-tissue structure that contains fluid that is actively transported around the organism." [GOC:dph, UBERON:0002409]	719	68	14	32148	0.205882	0.0194715	query_1	['GO:0048731', 'GO:0072358']
28	GO:BP	GO:0048731	system development	5.22608e-07	TRUE	"The process whose specific outcome is the progression of an organismal system over time, from its formation to the mature structure. A system is a regularly interacting or interdependent group of organs or tissues that work together to carry out a given biological process." [GOC:dph, GOC:jid]	4476	68	31	32148	0.455882	0.00692583	query_1	['GO:0007275', 'GO:0048856']
29	TF	TF:M01822_1	Factor: CPBP; motif: SNCCCNN; match class: 1	5.8103e-07	TRUE	Factor: CPBP; motif: SNCCCNN; match class: 1	18167	68	62	32148	0.911765	0.00341278	query_1	['TF:M01822_0']
30	GO:BP	GO:0033554	cellular response to stress	6.29796e-07	TRUE	"Any process that results in a change in state or activity of a cell (in terms of movement, secretion, enzyme production, gene expression, etc.) as a result of a stimulus indicating the organism is under stress. The stress is usually, but not necessarily, exogenous (e.g. temperature, humidity, ionizing radiation)." [GOC:mah]	1759	68	20	32148	0.294118	0.0113701	query_1	['GO:0006950', 'GO:0051716']
31	GO:BP	GO:0072358	cardiovascular system development	6.41551e-07	TRUE	"The process whose specific outcome is the progression of the cardiovascular system over time, from its formation to the mature structure. The cardiovascular system is the anatomical system that has as its parts the heart and blood vessels." [GOC:mah, UBERON:0004535]	731	68	14	32148	0.205882	0.0191518	query_1	['GO:0048731', 'GO:0072359']
32	TF	TF:M00053	Factor: c-Rel; motif: SGGRNTTTCC	6.45381e-07	TRUE	Factor: c-Rel; motif: SGGRNTTTCC	3152	68	26	32148	0.382353	0.00824873	query_1	['TF:M00000']
33	TF	TF:M00053_0	Factor: c-Rel; motif: SGGRNTTTCC; match class: 0	6.45381e-07	TRUE	Factor: c-Rel; motif: SGGRNTTTCC; match class: 0	3152	68	26	32148	0.382353	0.00824873	query_1	['TF:M00053']
34	GO:CC	GO:0110165	cellular anatomical entity	8.6503e-07	TRUE	"A part of a cellular organism that is either an immaterial entity or a material entity with granularity above the level of a protein complex but below that of an anatomical system. Or, a substance produced by a cellular organism with granularity above the level of a protein complex." [GOC:kmv]	17041	68	59	32148	0.867647	0.00346224	query_1	['GO:0005575']
35	GO:BP	GO:0006915	apoptotic process	9.97732e-07	TRUE	"A programmed cell death process which begins when a cell receives an internal (e.g. DNA damage) or external signal (e.g. an extracellular death ligand), and proceeds through a series of biochemical events (signaling pathway phase) which trigger an execution phase. The execution phase is the last step of an apoptotic process, and is typically characterized by rounding-up of the cell, retraction o…	1806	68	20	32148	0.294118	0.0110742	query_1	['GO:0012501']
36	GO:BP	GO:0048856	anatomical structure development	1.13712e-06	TRUE	"The biological process whose specific outcome is the progression of an anatomical structure from an initial condition to its mature state. This process begins with the formation of the structure and ends with the mature structure, whatever form that may be including its natural destruction. An anatomical structure is any biological entity that occupies space and is distinguished from its surroun…	5548	68	34	32148	0.5	0.00612833	query_1	['GO:0032502']
37	GO:BP	GO:0007165	signal transduction	1.3541e-06	TRUE	"The cellular process in which a signal is conveyed to trigger a change in the activity or state of a cell. Signal transduction begins with reception of a signal (e.g. a ligand binding to a receptor or receptor activation by a stimulus such as light), or for signal transduction in the absence of ligand, signal-withdrawal or the activity of a constitutively active receptor. Signal transduction end…	5264	68	33	32148	0.485294	0.006269	query_1	['GO:0007154', 'GO:0009987', 'GO:0023052', 'GO:0050794', 'GO:0051716']
38	GO:BP	GO:0044092	negative regulation of molecular function	1.40226e-06	TRUE	"Any process that stops or reduces the rate or extent of a molecular function, an elemental biological activity occurring at the molecular level, such as catalysis or binding." [GO:jl]	1089	68	16	32148	0.235294	0.0146924	query_1	['GO:0065009']
39	GO:BP	GO:0012501	programmed cell death	1.50166e-06	TRUE	"A process which begins when a cell receives an internal or external signal and activates a series of biochemical events (signaling pathway). The process ends with the death of the cell." [GOC:lr, GOC:mtg_apoptosis]	1849	68	20	32148	0.294118	0.0108167	query_1	['GO:0008219']
40	GO:MF	GO:0005515	protein binding	1.76878e-06	TRUE	"Interacting selectively and non-covalently with any protein or protein complex (a complex of two or more proteins that may include other nonprotein molecules)." [GOC:go_curators]	9705	68	44	32148	0.647059	0.00453375	query_1	['GO:0005488']
41	GO:CC	GO:0005575	cellular_component	1.87806e-06	TRUE	"A location, relative to cellular compartments and structures, occupied by a macromolecular machine when it carries out a molecular function. There are two ways in which the gene ontology describes locations of gene products: (1) relative to cellular structures (e.g., cytoplasmic side of plasma membrane) or compartments (e.g., mitochondrion), and (2) the stable macromolecular complexes of which t…	18564	68	61	32148	0.897059	0.00328593	query_1	[]
42	GO:BP	GO:0023052	signaling	1.91274e-06	TRUE	"The entirety of a process in which information is transmitted within a biological system. This process begins with an active signal and ends when a cellular response has been triggered." [GOC:mtg_signal, GOC:mtg_signaling_feb11, GOC:signaling]	5655	68	34	32148	0.5	0.00601238	query_1	['GO:0008150']
43	GO:BP	GO:0007275	multicellular organism development	1.93315e-06	TRUE	"The biological process whose specific outcome is the progression of a multicellular organism over time from an initial condition (e.g. a zygote or a young adult) to a later condition (e.g. a multicellular animal or an aged adult)." [GOC:dph, GOC:ems, GOC:isa_complete, GOC:tb]	5021	68	32	32148	0.470588	0.00637323	query_1	['GO:0032501', 'GO:0048856']
44	GO:BP	GO:0009605	response to external stimulus	1.93733e-06	TRUE	"Any process that results in a change in state or activity of a cell or an organism (in terms of movement, secretion, enzyme production, gene expression, etc.) as a result of an external stimulus." [GOC:hb]	2549	68	23	32148	0.338235	0.00902315	query_1	['GO:0050896']
45	GO:BP	GO:0032502	developmental process	2.13207e-06	TRUE	"A biological process whose specific outcome is the progression of an integrated living unit: an anatomical structure (which may be a subcellular structure, cell, tissue, or organ), or organism over time from an initial condition to a later condition." [GOC:isa_complete]	6008	68	35	32148	0.514706	0.00582557	query_1	['GO:0008150']
46	GO:BP	GO:0043618	regulation of transcription from RNA polymerase II promoter in response to stress	2.21113e-06	TRUE	"Any process that modulates the frequency, rate or extent of transcription from an RNA polymerase II promoter as a result of a stimulus indicating the organism is under stress. The stress is usually, but not necessarily, exogenous (e.g. temperature, humidity, ionizing radiation)." [GOC:jl]	51	68	6	32148	0.0882353	0.117647	query_1	['GO:0006357', 'GO:0043620']
47	GO:BP	GO:0070848	response to growth factor	2.23056e-06	TRUE	"Any process that results in a change in state or activity of a cell or an organism (in terms of movement, secretion, enzyme production, gene expression, etc.) as a result of a growth factor stimulus." [GOC:BHF, GOC:mah]	663	68	13	32148	0.191176	0.0196078	query_1	['GO:0010033']
48	GO:BP	GO:0007154	cell communication	2.60702e-06	TRUE	"Any process that mediates interactions between a cell and its surroundings. Encompasses interactions such as signaling or attachment between one cell and another cell, between a cell and an extracellular matrix, or between a cell and any other aspect of its environment." [GOC:mah]	5720	68	34	32148	0.5	0.00594406	query_1	['GO:0009987']
49	GO:BP	GO:0043620	regulation of DNA-templated transcription in response to stress	3.15525e-06	TRUE	"Modulation of the frequency, rate or extent of transcription from a DNA template as a result of a stimulus indicating the organism is under stress. The stress is usually, but not necessarily, exogenous (e.g. temperature, humidity, ionizing radiation)." [GOC:jl, GOC:txnOH]	54	68	6	32148	0.0882353	0.111111	query_1	['GO:0006355', 'GO:0033554']
50	TF	TF:M01822_0	Factor: CPBP; motif: SNCCCNN; match class: 0	4.83042e-06	TRUE	Factor: CPBP; motif: SNCCCNN; match class: 0	18890	68	62	32148	0.911765	0.00328216	query_1	['TF:M01822']
51	TF	TF:M01822	Factor: CPBP; motif: SNCCCNN	4.83042e-06	TRUE	Factor: CPBP; motif: SNCCCNN	18890	68	62	32148	0.911765	0.00328216	query_1	['TF:M00000']
52	TF	TF:M01160_1	Factor: Kid3; motif: CCACN; match class: 1	5.14316e-06	TRUE	Factor: Kid3; motif: CCACN; match class: 1	18912	68	62	32148	0.911765	0.00327834	query_1	['TF:M01160_0']
53	GO:BP	GO:0035239	tube morphogenesis	5.17762e-06	TRUE	"The process in which the anatomical structures of a tube are generated and organized. Epithelial and endothelial tubes transport gases, liquids and cells from one site to another and form the basic structure of many organs and tissues, with tube shape and organization varying from the single-celled excretory organ in Caenorhabditis elegans to the branching trees of the mammalian kidney and insec…	860	68	14	32148	0.205882	0.0162791	query_1	['GO:0009653', 'GO:0035295']
54	GO:BP	GO:0045935	positive regulation of nucleobase-containing compound metabolic process	6.7931e-06	TRUE	"Any cellular process that activates or increases the frequency, rate or extent of the chemical reactions and pathways involving nucleobases, nucleosides, nucleotides and nucleic acids." [GOC:go_curators]	1803	68	19	32148	0.279412	0.010538	query_1	['GO:0006139', 'GO:0019219', 'GO:0031325', 'GO:0051173']
55	GO:BP	GO:0048514	blood vessel morphogenesis	8.34169e-06	TRUE	"The process in which the anatomical structures of blood vessels are generated and organized. The blood vessel is the vasculature carrying blood." [GOC:jid]	600	68	12	32148	0.176471	0.02	query_1	['GO:0001568', 'GO:0035239']
56	GO:BP	GO:0009888	tissue development	8.3563e-06	TRUE	"The process whose specific outcome is the progression of a tissue over time, from its formation to the mature structure." [ISBN:0471245208]	1826	68	19	32148	0.279412	0.0104053	query_1	['GO:0048856']
57	GO:BP	GO:0010941	regulation of cell death	8.64622e-06	TRUE	"Any process that modulates the rate or frequency of cell death. Cell death is the specific activation or halting of processes within a cell so that its vital functions markedly cease, rather than simply deteriorating gradually over time, which culminates in cell death." [GOC:dph, GOC:tb]	1622	68	18	32148	0.264706	0.0110974	query_1	['GO:0008219', 'GO:0050794']
58	KEGG	KEGG:00000	KEGG root term	8.84278e-06	TRUE	KEGG root term	6460	68	33	32148	0.485294	0.00510836	query_1	[]
59	GO:BP	GO:0051254	positive regulation of RNA metabolic process	1.03672e-05	TRUE	"Any process that activates or increases the frequency, rate or extent of the chemical reactions and pathways involving RNA." [GOC:ai]	1641	68	18	32148	0.264706	0.0109689	query_1	['GO:0010604', 'GO:0016070', 'GO:0045935', 'GO:0051252']
60	TF	TF:M02844_0	Factor: BCL6B; motif: NNNNCCGCCCCWNNNN; match class: 0	1.07206e-05	TRUE	Factor: BCL6B; motif: NNNNCCGCCCCWNNNN; match class: 0	12958	68	51	32148	0.75	0.00393579	query_1	['TF:M02844']
61	TF	TF:M02844	Factor: BCL6B; motif: NNNNCCGCCCCWNNNN	1.07206e-05	TRUE	Factor: BCL6B; motif: NNNNCCGCCCCWNNNN	12958	68	51	32148	0.75	0.00393579	query_1	['TF:M00000']
62	GO:BP	GO:0048513	animal organ development	1.11654e-05	TRUE	"Development of a tissue or tissues that work together to perform a specific function or functions. Development pertains to the process whose specific outcome is the progression of a structure over time, from its formation to the mature structure. Organs are commonly observed as visibly distinct structures, but may also exist as loosely associated clusters of cells that work together to perform a…	3311	68	25	32148	0.367647	0.00755059	query_1	['GO:0048731', 'GO:0048856']
63	TF	TF:M01160	Factor: Kid3; motif: CCACN	1.13618e-05	TRUE	Factor: Kid3; motif: CCACN	19193	68	62	32148	0.911765	0.00323034	query_1	['TF:M00000']
64	TF	TF:M01160_0	Factor: Kid3; motif: CCACN; match class: 0	1.13618e-05	TRUE	Factor: Kid3; motif: CCACN; match class: 0	19193	68	62	32148	0.911765	0.00323034	query_1	['TF:M01160']
65	GO:BP	GO:0072359	circulatory system development	1.17487e-05	TRUE	"The process whose specific outcome is the progression of the circulatory system over time, from its formation to the mature structure. The circulatory system is the organ system that passes nutrients (such as amino acids and electrolytes), gases, hormones, blood cells, etc. to and from cells in the body to help fight diseases and help stabilize body temperature and pH to maintain homeostasis." […	1085	68	15	32148	0.220588	0.0138249	query_1	['GO:0048731']
66	GO:BP	GO:0065009	regulation of molecular function	1.19513e-05	TRUE	"Any process that modulates the frequency, rate or extent of a molecular function, an elemental biological activity occurring at the molecular level, such as catalysis or binding." [GOC:isa_complete]	2802	68	23	32148	0.338235	0.00820842	query_1	['GO:0065007']
67	GO:BP	GO:0071310	cellular response to organic substance	1.22099e-05	TRUE	"Any process that results in a change in state or activity of a cell (in terms of movement, secretion, enzyme production, gene expression, etc.) as a result of an organic substance stimulus." [GOC:mah]	2319	68	21	32148	0.308824	0.00905563	query_1	['GO:0010033', 'GO:0070887']
68	TF	TF:M07107	Factor: LXR-alpha:RXR-alpha; motif: TGACCTNNAGTRACCYNNN	1.28188e-05	TRUE	Factor: LXR-alpha:RXR-alpha; motif: TGACCTNNAGTRACCYNNN	13016	68	51	32148	0.75	0.00391825	query_1	['TF:M00000']
69	TF	TF:M07107_0	Factor: LXR-alpha:RXR-alpha; motif: TGACCTNNAGTRACCYNNN; match class: 0	1.28188e-05	TRUE	Factor: LXR-alpha:RXR-alpha; motif: TGACCTNNAGTRACCYNNN; match class: 0	13016	68	51	32148	0.75	0.00391825	query_1	['TF:M07107']
70	GO:BP	GO:0042981	regulation of apoptotic process	1.30171e-05	TRUE	"Any process that modulates the occurrence or rate of cell death by apoptotic process." [GOC:jl, GOC:mtg_apoptosis]	1464	68	17	32148	0.25	0.011612	query_1	['GO:0006915', 'GO:0043067']
71	TF	TF:M03851_1	Factor: Spi-B; motif: TTCYBC; match class: 1	1.36171e-05	TRUE	Factor: Spi-B; motif: TTCYBC; match class: 1	19258	68	62	32148	0.911765	0.00321944	query_1	['TF:M03851_0']
72	TF	TF:M03851	Factor: Spi-B; motif: TTCYBC	1.4882e-05	TRUE	Factor: Spi-B; motif: TTCYBC	19290	68	62	32148	0.911765	0.0032141	query_1	['TF:M00000']
73	TF	TF:M03851_0	Factor: Spi-B; motif: TTCYBC; match class: 0	1.4882e-05	TRUE	Factor: Spi-B; motif: TTCYBC; match class: 0	19290	68	62	32148	0.911765	0.0032141	query_1	['TF:M03851']
74	GO:BP	GO:0048519	negative regulation of biological process	1.4997e-05	TRUE	"Any process that stops, prevents, or reduces the frequency, rate or extent of a biological process. Biological processes are regulated by many means; examples include the control of gene expression, protein modification or interaction with a protein or substrate molecule." [GOC:jid]	5122	68	31	32148	0.455882	0.00605232	query_1	['GO:0008150', 'GO:0050789']
75	TF	TF:M00000	Transfac	1.50063e-05	TRUE	Transfac	19293	68	62	32148	0.911765	0.0032136	query_1	[]
76	GO:BP	GO:0043067	regulation of programmed cell death	1.67235e-05	TRUE	"Any process that modulates the frequency, rate or extent of programmed cell death, cell death resulting from activation of endogenous cellular processes." [GOC:jl]	1489	68	17	32148	0.25	0.0114171	query_1	['GO:0010941', 'GO:0012501']
77	GO:BP	GO:0051171	regulation of nitrogen compound metabolic process	1.81278e-05	TRUE	"Any process that modulates the frequency, rate or extent of the chemical reactions and pathways involving nitrogen or nitrogenous compounds." [GOC:ai, GOC:tb]	5484	68	32	32148	0.470588	0.00583516	query_1	['GO:0006807', 'GO:0019222']
78	GO:BP	GO:0031323	regulation of cellular metabolic process	1.84117e-05	TRUE	"Any process that modulates the frequency, rate or extent of the chemical reactions and pathways by which individual cells transform chemical substances." [GOC:mah]	5817	68	33	32148	0.485294	0.00567303	query_1	['GO:0019222', 'GO:0044237', 'GO:0050794']
79	TF	TF:M00716_0	Factor: ZF5; motif: GSGCGCGR; match class: 0	2.14661e-05	TRUE	Factor: ZF5; motif: GSGCGCGR; match class: 0	14182	68	53	32148	0.779412	0.00373713	query_1	['TF:M00716']
80	TF	TF:M00716	Factor: ZF5; motif: GSGCGCGR	2.14661e-05	TRUE	Factor: ZF5; motif: GSGCGCGR	14182	68	53	32148	0.779412	0.00373713	query_1	['TF:M00000']
81	GO:CC	GO:0035976	transcription factor AP-1 complex	2.24472e-05	TRUE	"A heterodimeric transcription factor complex composed of proteins from the c-Fos, c-Jun, activating transcription factor (ATF) or JDP families. The subunits contain a basic leucine zipper (bZIP) domain that is essential for dimerization and DNA binding. Jun-Fos heterodimers bind preferentially to a heptamer consensus sequence (TPA responsive element (TRE)), whereas Jun-ATF dimers bind the cyclic…	5	68	3	32148	0.0441176	0.6	query_1	['GO:0090575']
82	GO:BP	GO:0019222	regulation of metabolic process	2.38679e-05	TRUE	"Any process that modulates the frequency, rate or extent of the chemical reactions and pathways within a cell or an organism." [GOC:go_curators]	6215	68	34	32148	0.5	0.00547064	query_1	['GO:0008152', 'GO:0050789']
83	WP	WP:WP493	MAPK signaling pathway	2.46077e-05	TRUE	MAPK signaling pathway	151	68	6	32148	0.0882353	0.0397351	query_1	['WP:000000']
84	GO:BP	GO:0080090	regulation of primary metabolic process	3.44183e-05	TRUE	"Any process that modulates the frequency, rate or extent of the chemical reactions and pathways within a cell or an organism involving those compounds formed as a part of the normal anabolic and catabolic processes. These processes take place in most, if not all, cells of the organism." [PMID:19211694]	5627	68	32	32148	0.470588	0.00568687	query_1	['GO:0019222', 'GO:0044238']
85	GO:BP	GO:0010942	positive regulation of cell death	3.5533e-05	TRUE	"Any process that increases the rate or frequency of cell death. Cell death is the specific activation or halting of processes within a cell so that its vital functions markedly cease, rather than simply deteriorating gradually over time, which culminates in cell death." [GOC:dph, GOC:tb]	684	68	12	32148	0.176471	0.0175439	query_1	['GO:0008219', 'GO:0010941', 'GO:0048522']
86	GO:BP	GO:0014070	response to organic cyclic compound	3.55749e-05	TRUE	"Any process that results in a change in state or activity of a cell or an organism (in terms of movement, secretion, enzyme production, gene expression, etc.) as a result of an organic cyclic compound stimulus." [GOC:ef]	1002	68	14	32148	0.205882	0.0139721	query_1	['GO:0010033']
87	GO:BP	GO:0009636	response to toxic substance	4.06393e-05	TRUE	"Any process that results in a change in state or activity of a cell or an organism (in terms of movement, secretion, enzyme production, gene expression, etc.) as a result of a toxic stimulus." [GOC:lr]	552	68	11	32148	0.161765	0.0199275	query_1	['GO:0042221']
88	GO:BP	GO:0010243	response to organonitrogen compound	5.52156e-05	TRUE	"Any process that results in a change in state or activity of a cell or an organism (in terms of movement, secretion, enzyme production, gene expression, etc.) as a result of an organonitrogen stimulus. An organonitrogen compound is formally a compound containing at least one carbon-nitrogen bond." [PMID:9869419]	1038	68	14	32148	0.205882	0.0134875	query_1	['GO:0010033', 'GO:1901698']
89	GO:BP	GO:0060255	regulation of macromolecule metabolic process	5.89661e-05	TRUE	"Any process that modulates the frequency, rate or extent of the chemical reactions and pathways involving macromolecules, any molecule of high relative molecular mass, the structure of which essentially comprises the multiple repetition of units derived, actually or conceptually, from molecules of low relative molecular mass." [GOC:dph, GOC:tb]	5751	68	32	32148	0.470588	0.00556425	query_1	['GO:0019222', 'GO:0043170']
90	GO:BP	GO:0050793	regulation of developmental process	6.62776e-05	TRUE	"Any process that modulates the frequency, rate or extent of development, the biological process whose specific outcome is the progression of a multicellular organism over time from an initial condition (e.g. a zygote, or a young adult) to a later condition (e.g. a multicellular animal or an aged adult)." [GOC:go_curators]	2555	68	21	32148	0.308824	0.00821918	query_1	['GO:0032502', 'GO:0050789']
91	GO:BP	GO:0008150	biological_process	7.40766e-05	TRUE	"A biological process represents a specific objective that the organism is genetically programmed to achieve. Biological processes are often described by their outcome or ending state, e.g., the biological process of cell division results in the creation of two daughter cells (a divided cell) from a single parent cell. A biological process is accomplished by a particular set of molecular function…	18533	68	60	32148	0.882353	0.00323747	query_1	[]
92	GO:BP	GO:0009653	anatomical structure morphogenesis	7.48072e-05	TRUE	"The process in which anatomical structures are generated and organized. Morphogenesis pertains to the creation of form." [GOC:go_curators, ISBN:0521436125]	2573	68	21	32148	0.308824	0.00816168	query_1	['GO:0032502', 'GO:0048856']
93	GO:BP	GO:0051094	positive regulation of developmental process	7.61045e-05	TRUE	"Any process that activates or increases the rate or extent of development, the biological process whose specific outcome is the progression of an organism over time from an initial condition (e.g. a zygote, or a young adult) to a later condition (e.g. a multicellular animal or an aged adult)." [GOC:ai]	1445	68	16	32148	0.235294	0.0110727	query_1	['GO:0032502', 'GO:0048518', 'GO:0050793']
94	GO:BP	GO:0035295	tube development	8.04478e-05	TRUE	"The process whose specific outcome is the progression of a tube over time, from its initial formation to a mature structure. Epithelial and endothelial tubes transport gases, liquids and cells from one site to another and form the basic structure of many organs and tissues including lung and trachea, kidney, the mammary gland, the vascular system and the gastrointestinal and urinary-genital trac…	1070	68	14	32148	0.205882	0.0130841	query_1	['GO:0007275', 'GO:0048856']
95	GO:MF	GO:0001228	DNA-binding transcription activator activity, RNA polymerase II-specific	8.60576e-05	TRUE	"A protein or a member of a complex that interacts selectively and non-covalently with a specific DNA sequence (sometimes referred to as a motif) within the regulatory region of a RNA polymerase II-transcribed gene to activate or increase transcription. Regulatory regions include promoters (proximal and distal) and enhancers. Genes are transcriptional units." [GOC:txnOH-2018]	411	68	9	32148	0.132353	0.0218978	query_1	['GO:0000981', 'GO:0001216']
96	GO:MF	GO:0001216	DNA-binding transcription activator activity	9.3354e-05	TRUE	"Interacting selectively and non-covalently with a specific DNA sequence in order to activate or increase the frequency, rate or extent of transcription by a RNA polymerase." [GOC:krc]	415	68	9	32148	0.132353	0.0216867	query_1	['GO:0003700']
97	KEGG	KEGG:04010	MAPK signaling pathway	0.000100353	TRUE	MAPK signaling pathway	267	68	7	32148	0.102941	0.0262172	query_1	['KEGG:00000']
98	CORUM	CORUM:719	S100A10-annexin 2 complex	0.000103974	TRUE	S100A10-annexin 2 complex	2	68	2	32148	0.0294118	1	query_1	['CORUM:0000000']
99	GO:BP	GO:0045893	positive regulation of transcription, DNA-templated	0.000106814	TRUE	"Any process that activates or increases the frequency, rate or extent of cellular DNA-templated transcription." [GOC:go_curators, GOC:txnOH]	1481	68	16	32148	0.235294	0.0108035	query_1	['GO:0006351', 'GO:0006355', 'GO:0010628', 'GO:1903508']
100	GO:BP	GO:0043086	negative regulation of catalytic activity	0.000110642	TRUE	"Any process that stops or reduces the activity of an enzyme." [GOC:ebc, GOC:jl, GOC:tb, GOC:vw]	759	68	12	32148	0.176471	0.0158103	query_1	['GO:0044092', 'GO:0050790']
101	GO:BP	GO:1901700	response to oxygen-containing compound	0.000111013	TRUE	"Any process that results in a change in state or activity of a cell or an organism (in terms of movement, secretion, enzyme production, gene expression, etc.) as a result of an oxygen-containing compound stimulus." [GOC:pr, GOC:TermGenie]	1695	68	17	32148	0.25	0.0100295	query_1	['GO:0042221']
102	GO:BP	GO:0010628	positive regulation of gene expression	0.000112695	TRUE	"Any process that increases the frequency, rate or extent of gene expression. Gene expression is the process in which a gene's coding sequence is converted into a mature gene product or products (proteins or RNA). This includes the production of an RNA transcript as well as any processing to produce a mature RNA product or an mRNA or circRNA (for protein-coding genes) and the translation of that …	1917	68	18	32148	0.264706	0.00938967	query_1	['GO:0010467', 'GO:0010468', 'GO:0010604']
103	TF	TF:M03555	Factor: NFATc2; motif: GGAAAA	0.000113501	TRUE	Factor: NFATc2; motif: GGAAAA	16372	68	56	32148	0.823529	0.00342047	query_1	['TF:M00000']
104	TF	TF:M01886_0	Factor: NFATc3; motif: GGAAAA; match class: 0	0.000113501	TRUE	Factor: NFATc3; motif: GGAAAA; match class: 0	16372	68	56	32148	0.823529	0.00342047	query_1	['TF:M01886']
105	TF	TF:M01886	Factor: NFATc3; motif: GGAAAA	0.000113501	TRUE	Factor: NFATc3; motif: GGAAAA	16372	68	56	32148	0.823529	0.00342047	query_1	['TF:M00000']
106	TF	TF:M01281	Factor: NFATc2; motif: GGAAAA	0.000113501	TRUE	Factor: NFATc2; motif: GGAAAA	16372	68	56	32148	0.823529	0.00342047	query_1	['TF:M00000']
107	TF	TF:M03555_0	Factor: NFATc2; motif: GGAAAA; match class: 0	0.000113501	TRUE	Factor: NFATc2; motif: GGAAAA; match class: 0	16372	68	56	32148	0.823529	0.00342047	query_1	['TF:M03555']
108	TF	TF:M01281_0	Factor: NFATc2; motif: GGAAAA; match class: 0	0.000113501	TRUE	Factor: NFATc2; motif: GGAAAA; match class: 0	16372	68	56	32148	0.823529	0.00342047	query_1	['TF:M01281']
109	GO:BP	GO:0031328	positive regulation of cellular biosynthetic process	0.000113586	TRUE	"Any process that activates or increases the frequency, rate or extent of the chemical reactions and pathways resulting in the formation of substances, carried out by individual cells." [GOC:mah]	1918	68	18	32148	0.264706	0.00938478	query_1	['GO:0009891', 'GO:0031325', 'GO:0031326', 'GO:0044249']
110	GO:BP	GO:0050790	regulation of catalytic activity	0.000116012	TRUE	"Any process that modulates the activity of an enzyme." [GOC:ai, GOC:ebc, GOC:vw]	2151	68	19	32148	0.279412	0.0088331	query_1	['GO:0065009']
111	GO:CC	GO:0043227	membrane-bounded organelle	0.000117245	TRUE	"Organized structure of distinctive morphology and function, bounded by a single or double lipid bilayer membrane. Includes the nucleus, mitochondria, plastids, vacuoles, and vesicles. Excludes the plasma membrane." [GOC:go_curators]	10748	68	43	32148	0.632353	0.00400074	query_1	['GO:0043226']
112	TF	TF:M03876_0	Factor: Kaiso; motif: GCMGGGRGCRGS; match class: 0	0.000119673	TRUE	Factor: Kaiso; motif: GCMGGGRGCRGS; match class: 0	10552	68	44	32148	0.647059	0.00416983	query_1	['TF:M03876']
113	TF	TF:M03876	Factor: Kaiso; motif: GCMGGGRGCRGS	0.000119673	TRUE	Factor: Kaiso; motif: GCMGGGRGCRGS	10552	68	44	32148	0.647059	0.00416983	query_1	['TF:M00000']
114	GO:BP	GO:0006357	regulation of transcription by RNA polymerase II	0.000123833	TRUE	"Any process that modulates the frequency, rate or extent of transcription mediated by RNA polymerase II." [GOC:go_curators, GOC:txnOH]	1929	68	18	32148	0.264706	0.00933126	query_1	['GO:0006355', 'GO:0006366']
115	GO:BP	GO:0006355	regulation of transcription, DNA-templated	0.00012487	TRUE	"Any process that modulates the frequency, rate or extent of cellular DNA-templated transcription." [GOC:go_curators, GOC:txnOH]	3176	68	23	32148	0.338235	0.00724181	query_1	['GO:0006351', 'GO:0010468', 'GO:1903506', 'GO:2000112']
116	TF	TF:M00646	Factor: LF-A1; motif: GGGSTCWR	0.000133465	TRUE	Factor: LF-A1; motif: GGGSTCWR	11464	68	46	32148	0.676471	0.00401256	query_1	['TF:M00000']
117	TF	TF:M00646_0	Factor: LF-A1; motif: GGGSTCWR; match class: 0	0.000133465	TRUE	Factor: LF-A1; motif: GGGSTCWR; match class: 0	11464	68	46	32148	0.676471	0.00401256	query_1	['TF:M00646']
118	GO:BP	GO:0009628	response to abiotic stimulus	0.00015082	TRUE	"Any process that results in a change in state or activity of a cell or an organism (in terms of movement, secretion, enzyme production, gene expression, etc.) as a result of an abiotic (not derived from living organisms) stimulus." [GOC:hb]	1126	68	14	32148	0.205882	0.0124334	query_1	['GO:0050896']
119	GO:BP	GO:0009891	positive regulation of biosynthetic process	0.00015387	TRUE	"Any process that activates or increases the frequency, rate or extent of the chemical reactions and pathways resulting in the formation of substances." [GOC:go_curators]	1957	68	18	32148	0.264706	0.00919775	query_1	['GO:0009058', 'GO:0009889', 'GO:0009893']
120	GO:MF	GO:0000981	DNA-binding transcription factor activity, RNA polymerase II-specific	0.000157931	TRUE	"A protein or a member of a complex that interacts selectively and non-covalently with a specific DNA sequence (sometimes referred to as a motif) within the regulatory region of a RNA polymerase II-transcribed gene to modulate transcription. Regulatory regions include promoters (proximal and distal) and enhancers. Genes are transcriptional units." [GOC:txnOH-2018]	735	68	11	32148	0.161765	0.014966	query_1	['GO:0003700']
121	TF	TF:M02027_0	Factor: PARP; motif: TTTCYN; match class: 0	0.000158807	TRUE	Factor: PARP; motif: TTTCYN; match class: 0	17062	68	57	32148	0.838235	0.00334076	query_1	['TF:M02027']
122	TF	TF:M02027	Factor: PARP; motif: TTTCYN	0.000158807	TRUE	Factor: PARP; motif: TTTCYN	17062	68	57	32148	0.838235	0.00334076	query_1	['TF:M00000']
123	REAC	REAC:0000000	REACTOME root term	0.000163563	TRUE	REACTOME root term	8033	68	36	32148	0.529412	0.00448151	query_1	[]
124	GO:BP	GO:0051674	localization of cell	0.000168356	TRUE	"Any process in which a cell is transported to, and/or maintained in, a specific location." [GOC:ai]	1531	68	16	32148	0.235294	0.0104507	query_1	['GO:0051179']
125	GO:BP	GO:0048870	cell motility	0.000168356	TRUE	"Any process involved in the controlled self-propelled movement of a cell that results in translocation of the cell from one place to another." [GOC:dgh, GOC:dph, GOC:isa_complete, GOC:mlg]	1531	68	16	32148	0.235294	0.0104507	query_1	['GO:0006928', 'GO:0040011', 'GO:0051674']
126	GO:BP	GO:1903506	regulation of nucleic acid-templated transcription	0.000169255	TRUE	"Any process that modulates the frequency, rate or extent of nucleic acid-templated transcription." [GO_REF:0000058, GOC:pr, GOC:TermGenie, GOC:txnOH, GOC:vw]	3229	68	23	32148	0.338235	0.00712295	query_1	['GO:0097659', 'GO:2001141']
127	GO:BP	GO:0071363	cellular response to growth factor stimulus	0.000170411	TRUE	"Any process that results in a change in state or activity of a cell (in terms of movement, secretion, enzyme production, gene expression, etc.) as a result of a growth factor stimulus." [GOC:mah]	636	68	11	32148	0.161765	0.0172956	query_1	['GO:0070848', 'GO:0071310']
128	GO:BP	GO:2001141	regulation of RNA biosynthetic process	0.00017314	TRUE	"Any process that modulates the frequency, rate or extent of RNA biosynthetic process." [GOC:dph]	3233	68	23	32148	0.338235	0.00711414	query_1	['GO:0010556', 'GO:0031326', 'GO:0032774', 'GO:0051252']
129	GO:CC	GO:0005622	intracellular	0.00018548	TRUE	"The living contents of a cell; the matter contained within (but not including) the plasma membrane, usually taken to exclude large vacuoles and masses of secretory or ingested material. In eukaryotes it includes the nucleus and cytoplasm." [ISBN:0198506732]	13179	68	48	32148	0.705882	0.00364216	query_1	['GO:0005575']
130	GO:BP	GO:0006366	transcription by RNA polymerase II	0.00018762	TRUE	"The synthesis of RNA from a DNA template by RNA polymerase II (RNAP II), originating at an RNA polymerase II promoter. Includes transcription of messenger RNA (mRNA) and certain small nuclear RNAs (snRNAs)." [GOC:jl, GOC:txnOH, ISBN:0321000382]	1983	68	18	32148	0.264706	0.00907716	query_1	['GO:0006351']
131	GO:BP	GO:1903508	positive regulation of nucleic acid-templated transcription	0.000199212	TRUE	"Any process that activates or increases the frequency, rate or extent of nucleic acid-templated transcription." [GO_REF:0000058, GOC:pr, GOC:TermGenie, GOC:txnOH, GOC:vw]	1550	68	16	32148	0.235294	0.0103226	query_1	['GO:0097659', 'GO:1902680', 'GO:1903506']
132	GO:BP	GO:1902680	positive regulation of RNA biosynthetic process	0.00020097	TRUE	"Any process that activates or increases the frequency, rate or extent of RNA biosynthetic process." [GO:jl, GO_REF:0000058, GOC:TermGenie]	1551	68	16	32148	0.235294	0.0103159	query_1	['GO:0010557', 'GO:0031328', 'GO:0032774', 'GO:0051254', 'GO:2001141']
133	TF	TF:M07040_0	Factor: GKLF; motif: NNRRGRRNGNSNNN; match class: 0	0.000224434	TRUE	Factor: GKLF; motif: NNRRGRRNGNSNNN; match class: 0	12093	68	47	32148	0.691176	0.00388655	query_1	['TF:M07040']
134	TF	TF:M07040	Factor: GKLF; motif: NNRRGRRNGNSNNN	0.000224434	TRUE	Factor: GKLF; motif: NNRRGRRNGNSNNN	12093	68	47	32148	0.691176	0.00388655	query_1	['TF:M00000']
135	GO:BP	GO:0006351	transcription, DNA-templated	0.000230511	TRUE	"The cellular synthesis of RNA on a template of DNA." [GOC:jl, GOC:txnOH]	3284	68	23	32148	0.338235	0.00700365	query_1	['GO:0010467', 'GO:0034645', 'GO:0097659']
136	TF	TF:M00378_1	Factor: Pax-4; motif: NNNNNYCACCCB; match class: 1	0.000242093	TRUE	Factor: Pax-4; motif: NNNNNYCACCCB; match class: 1	13536	68	50	32148	0.735294	0.00369385	query_1	['TF:M00378_0']
137	GO:BP	GO:0045595	regulation of cell differentiation	0.000258775	TRUE	"Any process that modulates the frequency, rate or extent of cell differentiation, the process in which relatively unspecialized cells acquire specialized structural and functional features." [GOC:go_curators]	1798	68	17	32148	0.25	0.00945495	query_1	['GO:0030154', 'GO:0050793', 'GO:0050794']
138	GO:BP	GO:0071248	cellular response to metal ion	0.000267884	TRUE	"Any process that results in a change in state or activity of a cell (in terms of movement, secretion, enzyme production, gene expression, etc.) as a result of a metal ion stimulus." [GOC:mah]	187	68	7	32148	0.102941	0.0374332	query_1	['GO:0010038', 'GO:0071241']
139	GO:BP	GO:0031326	regulation of cellular biosynthetic process	0.000271371	TRUE	"Any process that modulates the frequency, rate or extent of the chemical reactions and pathways resulting in the formation of substances, carried out by individual cells." [GOC:mah]	3885	68	25	32148	0.367647	0.00643501	query_1	['GO:0009889', 'GO:0031323', 'GO:0044249']
140	GO:BP	GO:0051239	regulation of multicellular organismal process	0.000272995	TRUE	"Any process that modulates the frequency, rate or extent of a multicellular organismal process, the processes pertinent to the function of a multicellular organism above the cellular level; includes the integrated processes of tissues and organs." [GOC:ai, GOC:dph, GOC:tb]	3041	68	22	32148	0.323529	0.00723446	query_1	['GO:0032501', 'GO:0050789']
141	GO:BP	GO:2000026	regulation of multicellular organismal development	0.00028249	TRUE	"Any process that modulates the frequency, rate or extent of multicellular organismal development." [GOC:obol]	2038	68	18	32148	0.264706	0.00883219	query_1	['GO:0007275', 'GO:0050793', 'GO:0051239']
142	TF	TF:M04662	Factor: FOXN4; motif: NNWANNCGWMCGCGTCNNNNMT	0.000288999	TRUE	Factor: FOXN4; motif: NNWANNCGWMCGCGTCNNNNMT	15109	68	53	32148	0.779412	0.00350784	query_1	['TF:M00000']
143	TF	TF:M04662_0	Factor: FOXN4; motif: NNWANNCGWMCGCGTCNNNNMT; match class: 0	0.000288999	TRUE	Factor: FOXN4; motif: NNWANNCGWMCGCGTCNNNNMT; match class: 0	15109	68	53	32148	0.779412	0.00350784	query_1	['TF:M04662']
144	GO:BP	GO:0016477	cell migration	0.000295305	TRUE	"The controlled self-propelled movement of a cell from one site to a destination guided by molecular cues. Cell migration is a central process in the development and maintenance of multicellular organisms." [GOC:cjm, GOC:dph, GOC:ems, GOC:pf, http://en.wikipedia.org/wiki/Cell_migration]	1387	68	15	32148	0.220588	0.0108147	query_1	['GO:0048870']
145	GO:BP	GO:0001667	ameboidal-type cell migration	0.0002991	TRUE	"Cell migration that is accomplished by extension and retraction of a pseudopodium." [GOC:dph]	398	68	9	32148	0.132353	0.0226131	query_1	['GO:0016477']
146	GO:BP	GO:0097659	nucleic acid-templated transcription	0.000301844	TRUE	"The cellular synthesis of RNA on a template of nucleic acid (DNA or RNA)." [GOC:pr, GOC:txnOH, GOC:vw]	3333	68	23	32148	0.338235	0.00690069	query_1	['GO:0032774']
147	GO:BP	GO:0010557	positive regulation of macromolecule biosynthetic process	0.00031012	TRUE	"Any process that increases the rate, frequency or extent of the chemical reactions and pathways resulting in the formation of a macromolecule, any molecule of high relative molecular mass, the structure of which essentially comprises the multiple repetition of units derived, actually or conceptually, from molecules of low relative molecular mass." [GOC:dph, GOC:tb]	1821	68	17	32148	0.25	0.00933553	query_1	['GO:0009059', 'GO:0009891', 'GO:0010556', 'GO:0010604']
148	CORUM	CORUM:718	TRPV5-S100A10-annexin 2 complex	0.000311494	TRUE	TRPV5-S100A10-annexin 2 complex	3	68	2	32148	0.0294118	0.666667	query_1	['CORUM:0000000']
149	KEGG	KEGG:04380	Osteoclast differentiation	0.00032185	TRUE	Osteoclast differentiation	117	68	5	32148	0.0735294	0.042735	query_1	['KEGG:00000']
150	GO:BP	GO:0032774	RNA biosynthetic process	0.000323947	TRUE	"The chemical reactions and pathways resulting in the formation of RNA, ribonucleic acid, one of the two main type of nucleic acid, consisting of a long, unbranched macromolecule formed from ribonucleotides joined in 3',5'-phosphodiester linkage. Includes polymerization of ribonucleotide monomers. Refers not only to transcription but also to e.g. viral RNA replication." [GOC:mah, GOC:txnOH]	3346	68	23	32148	0.338235	0.00687388	query_1	['GO:0009059', 'GO:0016070', 'GO:0034654']
151	TF	TF:M02101	Factor: myogenin; motif: CAGCTG	0.000326739	TRUE	Factor: myogenin; motif: CAGCTG	12224	68	47	32148	0.691176	0.0038449	query_1	['TF:M00000']
152	TF	TF:M02101_0	Factor: myogenin; motif: CAGCTG; match class: 0	0.000326739	TRUE	Factor: myogenin; motif: CAGCTG; match class: 0	12224	68	47	32148	0.691176	0.0038449	query_1	['TF:M02101']
153	TF	TF:M02101_1	Factor: myogenin; motif: CAGCTG; match class: 1	0.000326739	TRUE	Factor: myogenin; motif: CAGCTG; match class: 1	12224	68	47	32148	0.691176	0.0038449	query_1	['TF:M02101_0']
154	GO:BP	GO:0009889	regulation of biosynthetic process	0.00038579	TRUE	"Any process that modulates the frequency, rate or extent of the chemical reactions and pathways resulting in the formation of substances." [GOC:go_curators]	3956	68	25	32148	0.367647	0.00631951	query_1	['GO:0009058', 'GO:0019222']
155	GO:BP	GO:0051172	negative regulation of nitrogen compound metabolic process	0.000389086	TRUE	"Any process that stops, prevents, or reduces the frequency, rate or extent of the chemical reactions and pathways involving nitrogen or nitrogenous compounds." [GOC:ai, GOC:tb]	2324	68	19	32148	0.279412	0.00817556	query_1	['GO:0006807', 'GO:0009892', 'GO:0051171']
156	GO:CC	GO:0043229	intracellular organelle	0.000400706	TRUE	"Organized structure of distinctive morphology and function, occurring within the cell. Includes the nucleus, mitochondria, plastids, vacuoles, vesicles, ribosomes and the cytoskeleton. Excludes the plasma membrane." [GOC:go_curators]	11629	68	44	32148	0.647059	0.00378364	query_1	['GO:0005622', 'GO:0043226']
157	GO:BP	GO:0032269	negative regulation of cellular protein metabolic process	0.000403485	TRUE	"Any process that stops, prevents, or reduces the frequency, rate or extent of the chemical reactions and pathways involving a protein, occurring at the level of an individual cell." [GOC:mah]	1032	68	13	32148	0.191176	0.0125969	query_1	['GO:0031324', 'GO:0032268', 'GO:0044267', 'GO:0051248']
158	KEGG	KEGG:04210	Apoptosis	0.000411015	TRUE	Apoptosis	123	68	5	32148	0.0735294	0.0406504	query_1	['KEGG:00000']
159	TF	TF:M03580	Factor: Smad2; motif: AGACAN	0.000421248	TRUE	Factor: Smad2; motif: AGACAN	16317	68	55	32148	0.808824	0.00337072	query_1	['TF:M00000']
160	TF	TF:M03580_0	Factor: Smad2; motif: AGACAN; match class: 0	0.000421248	TRUE	Factor: Smad2; motif: AGACAN; match class: 0	16317	68	55	32148	0.808824	0.00337072	query_1	['TF:M03580']
161	GO:BP	GO:0019219	regulation of nucleobase-containing compound metabolic process	0.000464937	TRUE	"Any cellular process that modulates the frequency, rate or extent of the chemical reactions and pathways involving nucleobases, nucleosides, nucleotides and nucleic acids." [GOC:go_curators]	3700	68	24	32148	0.352941	0.00648649	query_1	['GO:0006139', 'GO:0031323', 'GO:0051171', 'GO:0080090']
162	TF	TF:M07289	Factor: GKLF; motif: NNNRGGNGNGGSN	0.000469074	TRUE	Factor: GKLF; motif: NNNRGGNGNGGSN	14272	68	51	32148	0.75	0.00357343	query_1	['TF:M00000']
163	TF	TF:M07289_0	Factor: GKLF; motif: NNNRGGNGNGGSN; match class: 0	0.000469074	TRUE	Factor: GKLF; motif: NNNRGGNGNGGSN; match class: 0	14272	68	51	32148	0.75	0.00357343	query_1	['TF:M07289']
164	GO:BP	GO:0048523	negative regulation of cellular process	0.000486093	TRUE	"Any process that stops, prevents, or reduces the frequency, rate or extent of a cellular process, any of those that are carried out at the cellular level, but are not necessarily restricted to a single cell. For example, cell communication occurs among more than one cell, but occurs at the cellular level." [GOC:jid]	4616	68	27	32148	0.397059	0.00584922	query_1	['GO:0009987', 'GO:0048519', 'GO:0050794']
165	TF	TF:M00450_0	Factor: Zic3; motif: NGGGKGGTC; match class: 0	0.00048987	TRUE	Factor: Zic3; motif: NGGGKGGTC; match class: 0	12834	68	48	32148	0.705882	0.00374007	query_1	['TF:M00450']
166	TF	TF:M00450	Factor: Zic3; motif: NGGGKGGTC	0.00048987	TRUE	Factor: Zic3; motif: NGGGKGGTC	12834	68	48	32148	0.705882	0.00374007	query_1	['TF:M00000']
167	GO:BP	GO:0045597	positive regulation of cell differentiation	0.000512978	TRUE	"Any process that activates or increases the frequency, rate or extent of cell differentiation." [GOC:go_curators]	1054	68	13	32148	0.191176	0.012334	query_1	['GO:0030154', 'GO:0045595', 'GO:0048522', 'GO:0051094']
168	WP	WP:WP412	Oxidative Stress	0.000521923	TRUE	Oxidative Stress	24	68	3	32148	0.0441176	0.125	query_1	['WP:000000']
169	TF	TF:M01104	Factor: MOVO-B; motif: GNGGGGG	0.000536781	TRUE	Factor: MOVO-B; motif: GNGGGGG	7414	68	35	32148	0.514706	0.0047208	query_1	['TF:M00000']
170	TF	TF:M01104_0	Factor: MOVO-B; motif: GNGGGGG; match class: 0	0.000536781	TRUE	Factor: MOVO-B; motif: GNGGGGG; match class: 0	7414	68	35	32148	0.514706	0.0047208	query_1	['TF:M01104']
171	GO:BP	GO:0010556	regulation of macromolecule biosynthetic process	0.00055968	TRUE	"Any process that modulates the rate, frequency or extent of the chemical reactions and pathways resulting in the formation of a macromolecule, any molecule of high relative molecular mass, the structure of which essentially comprises the multiple repetition of units derived, actually or conceptually, from molecules of low relative molecular mass." [GOC:dph, GOC:tb]	3737	68	24	32148	0.352941	0.00642226	query_1	['GO:0009059', 'GO:0009889', 'GO:0060255']
172	GO:CC	GO:0043231	intracellular membrane-bounded organelle	0.000621247	TRUE	"Organized structure of distinctive morphology and function, bounded by a single or double lipid bilayer membrane and occurring within the cell. Includes the nucleus, mitochondria, plastids, vacuoles, and vesicles. Excludes the plasma membrane." [GOC:go_curators]	10059	68	40	32148	0.588235	0.00397654	query_1	['GO:0043227', 'GO:0043229']
173	GO:BP	GO:0051252	regulation of RNA metabolic process	0.000634345	TRUE	"Any process that modulates the frequency, rate or extent of the chemical reactions and pathways involving RNA." [GOC:ai]	3473	68	23	32148	0.338235	0.00662252	query_1	['GO:0016070', 'GO:0019219', 'GO:0060255']
174	GO:BP	GO:0071241	cellular response to inorganic substance	0.000647188	TRUE	"Any process that results in a change in state or activity of a cell (in terms of movement, secretion, enzyme production, gene expression, etc.) as a result of an inorganic substance stimulus." [GOC:mah]	213	68	7	32148	0.102941	0.0328638	query_1	['GO:0010035', 'GO:0070887']
175	TF	TF:M03818_0	Factor: egr-3; motif: GTGGGY; match class: 0	0.000657799	TRUE	Factor: egr-3; motif: GTGGGY; match class: 0	13904	68	50	32148	0.735294	0.00359609	query_1	['TF:M03818']
176	TF	TF:M03818	Factor: egr-3; motif: GTGGGY	0.000657799	TRUE	Factor: egr-3; motif: GTGGGY	13904	68	50	32148	0.735294	0.00359609	query_1	['TF:M00000']
177	WP	WP:WP3654	Novel Jun-Dmp1 Pathway	0.000668426	TRUE	Novel Jun-Dmp1 Pathway	26	68	3	32148	0.0441176	0.115385	query_1	['WP:000000']
178	TF	TF:M00378	Factor: Pax-4; motif: NNNNNYCACCCB	0.000677925	TRUE	Factor: Pax-4; motif: NNNNNYCACCCB	17056	68	56	32148	0.823529	0.0032833	query_1	['TF:M00000']
179	TF	TF:M00378_0	Factor: Pax-4; motif: NNNNNYCACCCB; match class: 0	0.000677925	TRUE	Factor: Pax-4; motif: NNNNNYCACCCB; match class: 0	17056	68	56	32148	0.823529	0.0032833	query_1	['TF:M00378']
180	TF	TF:M02188	Factor: Prrx2; motif: AATTA	0.000680875	TRUE	Factor: Prrx2; motif: AATTA	16504	68	55	32148	0.808824	0.00333253	query_1	['TF:M00000']
181	TF	TF:M02188_0	Factor: Prrx2; motif: AATTA; match class: 0	0.000680875	TRUE	Factor: Prrx2; motif: AATTA; match class: 0	16504	68	55	32148	0.808824	0.00333253	query_1	['TF:M02188']
182	GO:BP	GO:0010468	regulation of gene expression	0.000682957	TRUE	"Any process that modulates the frequency, rate or extent of gene expression. Gene expression is the process in which a gene's coding sequence is converted into a mature gene product or products (proteins or RNA). This includes the production of an RNA transcript as well as any processing to produce a mature RNA product or an mRNA or circRNA (for protein-coding genes) and the translation of that …	4075	68	25	32148	0.367647	0.00613497	query_1	['GO:0010467', 'GO:0060255']
183	GO:BP	GO:0006928	movement of cell or subcellular component	0.000725928	TRUE	"The directed, self-propelled movement of a cell or subcellular component without the involvement of an external agent such as a transporter or a pore." [GOC:dgh, GOC:dph, GOC:jl, GOC:mlg]	1934	68	17	32148	0.25	0.00879007	query_1	['GO:0009987']
184	GO:BP	GO:0051248	negative regulation of protein metabolic process	0.000750565	TRUE	"Any process that stops, prevents, or reduces the frequency, rate or extent of chemical reactions and pathways involving a protein." [GOC:ai]	1090	68	13	32148	0.191176	0.0119266	query_1	['GO:0010605', 'GO:0019538', 'GO:0051172', 'GO:0051246']
185	GO:BP	GO:0071496	cellular response to external stimulus	0.000772258	TRUE	"Any process that results in a change in state or activity of a cell (in terms of movement, secretion, enzyme production, gene expression, etc.) as a result of an external stimulus." [GOC:mah]	323	68	8	32148	0.117647	0.0247678	query_1	['GO:0009605']
186	GO:BP	GO:0071276	cellular response to cadmium ion	0.000773562	TRUE	"Any process that results in a change in state or activity of a cell (in terms of movement, secretion, enzyme production, gene expression, etc.) as a result of a cadmium (Cd) ion stimulus." [GOC:mah]	29	68	4	32148	0.0588235	0.137931	query_1	['GO:0046686', 'GO:0071248']
187	GO:BP	GO:0032501	multicellular organismal process	0.000775297	TRUE	"Any biological process, occurring at the level of a multicellular organism, pertinent to its function." [GOC:curators, GOC:dph, GOC:isa_complete, GOC:tb]	7120	68	34	32148	0.5	0.00477528	query_1	['GO:0008150']
188	GO:BP	GO:0006979	response to oxidative stress	0.000777229	TRUE	"Any process that results in a change in state or activity of a cell or an organism (in terms of movement, secretion, enzyme production, gene expression, etc.) as a result of oxidative stress, a state often resulting from exposure to high levels of reactive oxygen species, e.g. superoxide anions, hydrogen peroxide (H2O2), and hydroxyl radicals." [GOC:jl, PMID:12115731]	446	68	9	32148	0.132353	0.0201794	query_1	['GO:0006950']
189	GO:BP	GO:0009612	response to mechanical stimulus	0.000804766	TRUE	"Any process that results in a change in state or activity of a cell or an organism (in terms of movement, secretion, enzyme production, gene expression, etc.) as a result of a mechanical stimulus." [GOC:hb]	220	68	7	32148	0.102941	0.0318182	query_1	['GO:0009605', 'GO:0009628']
190	TF	TF:M08995_0	Factor: CTCF; motif: NAGGGGGCGCNNKNNNN; match class: 0	0.000834138	TRUE	Factor: CTCF; motif: NAGGGGGCGCNNKNNNN; match class: 0	13507	68	49	32148	0.720588	0.00362775	query_1	['TF:M08995']
191	TF	TF:M08995	Factor: CTCF; motif: NAGGGGGCGCNNKNNNN	0.000834138	TRUE	Factor: CTCF; motif: NAGGGGGCGCNNKNNNN	13507	68	49	32148	0.720588	0.00362775	query_1	['TF:M00000']
192	WP	WP:WP374	Prostaglandin Synthesis and Regulation	0.000839669	TRUE	Prostaglandin Synthesis and Regulation	28	68	3	32148	0.0441176	0.107143	query_1	['WP:000000']
193	GO:BP	GO:0080134	regulation of response to stress	0.000845608	TRUE	"Any process that modulates the frequency, rate or extent of a response to stress. Response to stress is a change in state or activity of a cell or an organism (in terms of movement, secretion, enzyme production, gene expression, etc.) as a result of a disturbance in organismal or cellular homeostasis, usually, but not necessarily, exogenous (e.g. temperature, humidity, ionizing radiation)." [GOC…	1298	68	14	32148	0.205882	0.0107858	query_1	['GO:0006950', 'GO:0048583']
194	TF	TF:M01704	Factor: gli3; motif: GACCACCCANG	0.000847115	TRUE	Factor: gli3; motif: GACCACCCANG	2989	68	21	32148	0.308824	0.00702576	query_1	['TF:M00000']
195	TF	TF:M01704_0	Factor: gli3; motif: GACCACCCANG; match class: 0	0.000847115	TRUE	Factor: gli3; motif: GACCACCCANG; match class: 0	2989	68	21	32148	0.308824	0.00702576	query_1	['TF:M01704']
196	TF	TF:M01993	Factor: TEL1; motif: CNCGGAANNN	0.00085615	TRUE	Factor: TEL1; motif: CNCGGAANNN	9928	68	41	32148	0.602941	0.00412973	query_1	['TF:M00000']
197	TF	TF:M01993_0	Factor: TEL1; motif: CNCGGAANNN; match class: 0	0.00085615	TRUE	Factor: TEL1; motif: CNCGGAANNN; match class: 0	9928	68	41	32148	0.602941	0.00412973	query_1	['TF:M01993']
198	TF	TF:M01835_0	Factor: GKLF; motif: CCTCCYN; match class: 0	0.000869053	TRUE	Factor: GKLF; motif: CCTCCYN; match class: 0	14506	68	51	32148	0.75	0.00351579	query_1	['TF:M01835']
199	TF	TF:M01835	Factor: GKLF; motif: CCTCCYN	0.000869053	TRUE	Factor: GKLF; motif: CCTCCYN	14506	68	51	32148	0.75	0.00351579	query_1	['TF:M00000']
200	GO:BP	GO:0040011	locomotion	0.000889535	TRUE	"Self-propelled movement of a cell or organism from one location to another." [GOC:dgh]	1732	68	16	32148	0.235294	0.00923788	query_1	['GO:0008150']
201	GO:CC	GO:0016020	membrane	0.000896194	TRUE	"A lipid bilayer along with all the proteins and protein complexes embedded in it an attached to it." [GOC:dos, GOC:mah, ISBN:0815316194]	8557	68	36	32148	0.529412	0.00420708	query_1	['GO:0110165']
202	GO:BP	GO:0035914	skeletal muscle cell differentiation	0.000907048	TRUE	"The process in which a relatively unspecialized cell acquires specialized features of a skeletal muscle cell, a somatic cell located in skeletal muscle." [CL:0000188, GOC:BHF, GOC:vk]	73	68	5	32148	0.0735294	0.0684932	query_1	['GO:0007519', 'GO:0030154']
203	TF	TF:M02941_0	Factor: ZIC3; motif: NNNCACAGCAKGNNN; match class: 0	0.000919049	TRUE	Factor: ZIC3; motif: NNNCACAGCAKGNNN; match class: 0	17177	68	56	32148	0.823529	0.00326017	query_1	['TF:M02941']
204	TF	TF:M02941	Factor: ZIC3; motif: NNNCACAGCAKGNNN	0.000919049	TRUE	Factor: ZIC3; motif: NNNCACAGCAKGNNN	17177	68	56	32148	0.823529	0.00326017	query_1	['TF:M00000']
205	GO:BP	GO:0042493	response to drug	0.000930884	TRUE	"Any process that results in a change in state or activity of a cell or an organism (in terms of movement, secretion, enzyme production, gene expression, etc.) as a result of a drug stimulus. A drug is a substance used in the diagnosis, treatment or prevention of a disease." [GOC:jl]	1111	68	13	32148	0.191176	0.0117012	query_1	['GO:0042221']
206	TF	TF:M00649_0	Factor: MAZ; motif: GGGGAGGG; match class: 0	0.000943102	TRUE	Factor: MAZ; motif: GGGGAGGG; match class: 0	7959	68	36	32148	0.529412	0.00452318	query_1	['TF:M00649']
207	TF	TF:M00649	Factor: MAZ; motif: GGGGAGGG	0.000943102	TRUE	Factor: MAZ; motif: GGGGAGGG	7959	68	36	32148	0.529412	0.00452318	query_1	['TF:M00000']
208	GO:CC	GO:0043226	organelle	0.000963953	TRUE	"Organized structure of distinctive morphology and function. Includes the nucleus, mitochondria, plastids, vacuoles, vesicles, ribosomes and the cytoskeleton, and prokaryotic structures such as anammoxosomes and pirellulosomes. Excludes the plasma membrane." [GOC:go_curators]	11965	68	44	32148	0.647059	0.00367739	query_1	['GO:0110165']
209	GO:BP	GO:0071495	cellular response to endogenous stimulus	0.000997041	TRUE	"Any process that results in a change in state or activity of a cell (in terms of movement, secretion, enzyme production, gene expression, etc.) as a result of a stimulus arising within the organism." [GOC:mah]	1316	68	14	32148	0.205882	0.0106383	query_1	['GO:0009719']
210	REAC	REAC:R-MMU-5660526	Response to metal ions	0.00100193	TRUE	Response to metal ions	2	68	2	32148	0.0294118	1	query_1	['REAC:R-MMU-8953897']
211	REAC	REAC:R-MMU-5661231	Metallothioneins bind metals	0.00100193	TRUE	Metallothioneins bind metals	2	68	2	32148	0.0294118	1	query_1	['REAC:R-MMU-5660526']
212	TF	TF:M02089_0	Factor: E2F-3; motif: GGCGGGN; match class: 0	0.00111443	TRUE	Factor: E2F-3; motif: GGCGGGN; match class: 0	10870	68	43	32148	0.632353	0.00395584	query_1	['TF:M02089']
213	TF	TF:M02089	Factor: E2F-3; motif: GGCGGGN	0.00111443	TRUE	Factor: E2F-3; motif: GGCGGGN	10870	68	43	32148	0.632353	0.00395584	query_1	['TF:M00000']
214	TF	TF:M02861	Factor: GATA-6; motif: GNNNCGATATCGSNGYN	0.00117238	TRUE	Factor: GATA-6; motif: GNNNCGATATCGSNGYN	7645	68	35	32148	0.514706	0.00457816	query_1	['TF:M00000']
215	TF	TF:M02861_0	Factor: GATA-6; motif: GNNNCGATATCGSNGYN; match class: 0	0.00117238	TRUE	Factor: GATA-6; motif: GNNNCGATATCGSNGYN; match class: 0	7645	68	35	32148	0.514706	0.00457816	query_1	['TF:M02861']
216	GO:BP	GO:0031324	negative regulation of cellular metabolic process	0.00125281	TRUE	"Any process that stops, prevents, or reduces the frequency, rate or extent of the chemical reactions and pathways by which individual cells transform chemical substances." [GOC:mah]	2508	68	19	32148	0.279412	0.00757576	query_1	['GO:0009892', 'GO:0031323', 'GO:0044237', 'GO:0048523']
217	GO:BP	GO:2000112	regulation of cellular macromolecule biosynthetic process	0.0012579	TRUE	"Any process that modulates the frequency, rate or extent of cellular macromolecule biosynthetic process." [GOC:obol]	3609	68	23	32148	0.338235	0.00637296	query_1	['GO:0010556', 'GO:0031326', 'GO:0034645']
218	GO:BP	GO:0048583	regulation of response to stimulus	0.00136698	TRUE	"Any process that modulates the frequency, rate or extent of a response to a stimulus. Response to stimulus is a change in state or activity of a cell or an organism (in terms of movement, secretion, enzyme production, gene expression, etc.) as a result of a stimulus." [GOC:jid]	3626	68	23	32148	0.338235	0.00634308	query_1	['GO:0050789', 'GO:0050896']
219	TF	TF:M00056	Factor: myogenin; motif: CRSCTGTTBNNTTTGGCACGSNGCCARCH	0.00144726	TRUE	Factor: myogenin; motif: CRSCTGTTBNNTTTGGCACGSNGCCARCH	12303	68	46	32148	0.676471	0.00373893	query_1	['TF:M00000']
220	TF	TF:M00056_0	Factor: myogenin; motif: CRSCTGTTBNNTTTGGCACGSNGCCARCH; match class: 0	0.00144726	TRUE	Factor: myogenin; motif: CRSCTGTTBNNTTTGGCACGSNGCCARCH; match class: 0	12303	68	46	32148	0.676471	0.00373893	query_1	['TF:M00056']
221	GO:MF	GO:0003674	molecular_function	0.00147969	TRUE	"A molecular process that can be carried out by the action of a single macromolecular machine, usually via direct physical interactions with other molecular entities. Function in this sense denotes an action, or activity, that a gene product (or a complex) performs. These actions are described from two distinct but related perspectives: (1) biochemical activity, and (2) role as a component in a l…	18532	68	57	32148	0.838235	0.00307576	query_1	[]
222	WP	WP:WP387	IL-6 signaling Pathway	0.00148271	TRUE	IL-6 signaling Pathway	95	68	4	32148	0.0588235	0.0421053	query_1	['WP:000000']
223	TF	TF:M10399_0	Factor: RelA-p65; motif: KGGRNTTTCCC; match class: 0	0.00148596	TRUE	Factor: RelA-p65; motif: KGGRNTTTCCC; match class: 0	3665	68	23	32148	0.338235	0.00627558	query_1	['TF:M10399']
224	TF	TF:M10399	Factor: RelA-p65; motif: KGGRNTTTCCC	0.00148596	TRUE	Factor: RelA-p65; motif: KGGRNTTTCCC	3665	68	23	32148	0.338235	0.00627558	query_1	['TF:M00000']
225	GO:BP	GO:0009892	negative regulation of metabolic process	0.00153399	TRUE	"Any process that stops, prevents, or reduces the frequency, rate or extent of the chemical reactions and pathways within a cell or an organism." [GOC:go_curators]	2806	68	20	32148	0.294118	0.00712758	query_1	['GO:0008152', 'GO:0019222', 'GO:0048519']
226	CORUM	CORUM:676	Metallothionein-3 complex	0.00155109	TRUE	Metallothionein-3 complex	6	68	2	32148	0.0294118	0.333333	query_1	['CORUM:0000000']
227	TF	TF:M00691_1	Factor: ATF-1; motif: CYYTGACGTCA; match class: 1	0.00156085	TRUE	Factor: ATF-1; motif: CYYTGACGTCA; match class: 1	804	68	11	32148	0.161765	0.0136816	query_1	['TF:M00691_0']
228	TF	TF:M10233	Factor: Pet-1; motif: GCNGGAAGYG	0.00158962	TRUE	Factor: Pet-1; motif: GCNGGAAGYG	12338	68	46	32148	0.676471	0.00372832	query_1	['TF:M00000']
229	TF	TF:M10233_0	Factor: Pet-1; motif: GCNGGAAGYG; match class: 0	0.00158962	TRUE	Factor: Pet-1; motif: GCNGGAAGYG; match class: 0	12338	68	46	32148	0.676471	0.00372832	query_1	['TF:M10233']
230	GO:BP	GO:0010605	negative regulation of macromolecule metabolic process	0.00163061	TRUE	"Any process that decreases the frequency, rate or extent of the chemical reactions and pathways involving macromolecules, any molecule of high relative molecular mass, the structure of which essentially comprises the multiple repetition of units derived, actually or conceptually, from molecules of low relative molecular mass." [GOC:dph, GOC:tb]	2552	68	19	32148	0.279412	0.00744514	query_1	['GO:0009892', 'GO:0043170', 'GO:0060255']
231	GO:BP	GO:0032268	regulation of cellular protein metabolic process	0.00163061	TRUE	"Any process that modulates the frequency, rate or extent of the chemical reactions and pathways involving a protein, occurring at the level of an individual cell." [GOC:mah]	2552	68	19	32148	0.279412	0.00744514	query_1	['GO:0031323', 'GO:0044267', 'GO:0051246']
232	TF	TF:M09000	Factor: PPARGAMMA:RXR-ALPHA; motif: WNTRGGNCAAAGGTC	0.00179201	TRUE	Factor: PPARGAMMA:RXR-ALPHA; motif: WNTRGGNCAAAGGTC	7775	68	35	32148	0.514706	0.00450161	query_1	['TF:M00000']
233	TF	TF:M09000_0	Factor: PPARGAMMA:RXR-ALPHA; motif: WNTRGGNCAAAGGTC; match class: 0	0.00179201	TRUE	Factor: PPARGAMMA:RXR-ALPHA; motif: WNTRGGNCAAAGGTC; match class: 0	7775	68	35	32148	0.514706	0.00450161	query_1	['TF:M09000']
234	WP	WP:WP571	FAS pathway and Stress induction of HSP regulation	0.00180801	TRUE	FAS pathway and Stress induction of HSP regulation	36	68	3	32148	0.0441176	0.0833333	query_1	['WP:000000']
235	KEGG	KEGG:05210	Colorectal cancer	0.00187716	TRUE	Colorectal cancer	83	68	4	32148	0.0588235	0.0481928	query_1	['KEGG:00000']
236	GO:BP	GO:0032870	cellular response to hormone stimulus	0.00208289	TRUE	"Any process that results in a change in state or activity of a cell (in terms of movement, secretion, enzyme production, gene expression, etc.) as a result of a hormone stimulus." [GOC:mah]	653	68	10	32148	0.147059	0.0153139	query_1	['GO:0009725', 'GO:0071310', 'GO:0071495']
237	GO:BP	GO:0044237	cellular metabolic process	0.00211232	TRUE	"The chemical reactions and pathways by which individual cells transform chemical substances." [GOC:go_curators]	9783	68	40	32148	0.588235	0.00408873	query_1	['GO:0008152', 'GO:0009987']
238	TF	TF:M09714	Factor: STAT3; motif: NNTCAYTTCCYGKNA	0.00212867	TRUE	Factor: STAT3; motif: NNTCAYTTCCYGKNA	6004	68	30	32148	0.441176	0.00499667	query_1	['TF:M00000']
239	TF	TF:M09714_0	Factor: STAT3; motif: NNTCAYTTCCYGKNA; match class: 0	0.00212867	TRUE	Factor: STAT3; motif: NNTCAYTTCCYGKNA; match class: 0	6004	68	30	32148	0.441176	0.00499667	query_1	['TF:M09714']
240	GO:BP	GO:0008152	metabolic process	0.00223095	TRUE	"The chemical reactions and pathways, including anabolism and catabolism, by which living organisms transform chemical substances. Metabolic processes typically transform small molecules, but also include macromolecular processes such as DNA repair and replication, and protein synthesis and degradation." [GOC:go_curators, ISBN:0198547684]	10647	68	42	32148	0.617647	0.00394477	query_1	['GO:0008150']
241	TF	TF:M01175_0	Factor: CKROX; motif: SCCCTCCCC; match class: 0	0.0023556	TRUE	Factor: CKROX; motif: SCCCTCCCC; match class: 0	6032	68	30	32148	0.441176	0.00497347	query_1	['TF:M01175']
242	TF	TF:M01175	Factor: CKROX; motif: SCCCTCCCC	0.0023556	TRUE	Factor: CKROX; motif: SCCCTCCCC	6032	68	30	32148	0.441176	0.00497347	query_1	['TF:M00000']
243	TF	TF:M04624	Factor: Pax-4; motif: DTTTTCCACCN	0.00242006	TRUE	Factor: Pax-4; motif: DTTTTCCACCN	15419	68	52	32148	0.764706	0.00337246	query_1	['TF:M00000']
244	TF	TF:M04624_0	Factor: Pax-4; motif: DTTTTCCACCN; match class: 0	0.00242006	TRUE	Factor: Pax-4; motif: DTTTTCCACCN; match class: 0	15419	68	52	32148	0.764706	0.00337246	query_1	['TF:M04624']
245	GO:BP	GO:0010038	response to metal ion	0.00246216	TRUE	"Any process that results in a change in state or activity of a cell or an organism (in terms of movement, secretion, enzyme production, gene expression, etc.) as a result of a metal ion stimulus." [GOC:sm]	377	68	8	32148	0.117647	0.0212202	query_1	['GO:0010035']
246	GO:BP	GO:0034654	nucleobase-containing compound biosynthetic process	0.00249187	TRUE	"The chemical reactions and pathways resulting in the formation of nucleobases, nucleosides, nucleotides and nucleic acids." [GOC:mah]	3752	68	23	32148	0.338235	0.00613006	query_1	['GO:0006139', 'GO:0018130', 'GO:0019438', 'GO:0044271', 'GO:1901362']
247	TF	TF:M01598_0	Factor: ZBED6; motif: NRRGCTCGCCNN; match class: 0	0.00259173	TRUE	Factor: ZBED6; motif: NRRGCTCGCCNN; match class: 0	5373	68	28	32148	0.411765	0.00521124	query_1	['TF:M01598']
248	TF	TF:M01598	Factor: ZBED6; motif: NRRGCTCGCCNN	0.00259173	TRUE	Factor: ZBED6; motif: NRRGCTCGCCNN	5373	68	28	32148	0.411765	0.00521124	query_1	['TF:M00000']
249	GO:BP	GO:0045892	negative regulation of transcription, DNA-templated	0.00269702	TRUE	"Any process that stops, prevents, or reduces the frequency, rate or extent of cellular DNA-templated transcription." [GOC:go_curators, GOC:txnOH]	1222	68	13	32148	0.191176	0.0106383	query_1	['GO:0006351', 'GO:0006355', 'GO:0010629', 'GO:1903507', 'GO:2000113']
250	GO:CC	GO:0005576	extracellular region	0.00280979	TRUE	"The space external to the outermost structure of a cell. For cells without external protective or external encapsulating structures this refers to space outside of the plasma membrane. This term covers the host cell environment outside an intracellular parasite." [GOC:go_curators]	2211	68	16	32148	0.235294	0.00723654	query_1	['GO:0110165']
251	TF	TF:M02872_0	Factor: IRF4; motif: NNNAYTCTCGGWNNN; match class: 0	0.00294168	TRUE	Factor: IRF4; motif: NNNAYTCTCGGWNNN; match class: 0	13512	68	48	32148	0.705882	0.0035524	query_1	['TF:M02872']
252	TF	TF:M02872	Factor: IRF4; motif: NNNAYTCTCGGWNNN	0.00294168	TRUE	Factor: IRF4; motif: NNNAYTCTCGGWNNN	13512	68	48	32148	0.705882	0.0035524	query_1	['TF:M00000']
253	TF	TF:M07290_0	Factor: GLI; motif: NGACCMCCCAN; match class: 0	0.0029915	TRUE	Factor: GLI; motif: NGACCMCCCAN; match class: 0	6453	68	31	32148	0.455882	0.00480397	query_1	['TF:M07290']
254	TF	TF:M07290	Factor: GLI; motif: NGACCMCCCAN	0.0029915	TRUE	Factor: GLI; motif: NGACCMCCCAN	6453	68	31	32148	0.455882	0.00480397	query_1	['TF:M00000']
255	GO:BP	GO:0007166	cell surface receptor signaling pathway	0.00302822	TRUE	"A series of molecular signals initiated by activation of a receptor on the surface of a cell. The pathway begins with binding of an extracellular ligand to a cell surface receptor, or for receptors that signal in the absence of a ligand, by ligand-withdrawal or the activity of a constitutively active receptor. The pathway ends with regulation of a downstream cellular process, e.g. transcription.…	2397	68	18	32148	0.264706	0.00750939	query_1	['GO:0007165']
256	WP	WP:WP108	Selenium metabolism/Selenoproteins	0.00309209	TRUE	Selenium metabolism/Selenoproteins	43	68	3	32148	0.0441176	0.0697674	query_1	['WP:000000']
257	TF	TF:M01703_0	Factor: Gli2; motif: GACCACCCANG; match class: 0	0.00310077	TRUE	Factor: Gli2; motif: GACCACCCANG; match class: 0	3236	68	21	32148	0.308824	0.00648949	query_1	['TF:M01703']
258	TF	TF:M01703	Factor: Gli2; motif: GACCACCCANG	0.00310077	TRUE	Factor: Gli2; motif: GACCACCCANG	3236	68	21	32148	0.308824	0.00648949	query_1	['TF:M00000']
259	GO:BP	GO:0007167	enzyme linked receptor protein signaling pathway	0.00314922	TRUE	"Any series of molecular signals initiated by the binding of an extracellular ligand to a receptor on the surface of the target cell, where the receptor possesses catalytic activity or is closely associated with an enzyme such as a protein kinase, and ending with regulation of a downstream cellular process, e.g. transcription." [GOC:mah, GOC:signaling, ISBN:0815316194]	855	68	11	32148	0.161765	0.0128655	query_1	['GO:0007166']
260	GO:BP	GO:0018130	heterocycle biosynthetic process	0.00330022	TRUE	"The chemical reactions and pathways resulting in the formation of heterocyclic compounds, those with a cyclic molecular structure and at least two different atoms in the ring (or rings)." [ISBN:0198547684]	3813	68	23	32148	0.338235	0.006032	query_1	['GO:0044249', 'GO:0046483']
261	GO:MF	GO:0098772	molecular function regulator	0.00330702	TRUE	"A molecular function that modulates the activity of a gene product or complex. Examples include enzyme regulators and channel regulators." [GOC:dos, GOC:pt]	1661	68	14	32148	0.205882	0.00842866	query_1	['GO:0003674']
262	TF	TF:M00193_0	Factor: NF-1; motif: NNTTGGCNNNNNNCCNNN; match class: 0	0.00341077	TRUE	Factor: NF-1; motif: NNTTGGCNNNNNNCCNNN; match class: 0	5111	68	27	32148	0.397059	0.00528272	query_1	['TF:M00193']
263	TF	TF:M00193	Factor: NF-1; motif: NNTTGGCNNNNNNCCNNN	0.00341077	TRUE	Factor: NF-1; motif: NNTTGGCNNNNNNCCNNN	5111	68	27	32148	0.397059	0.00528272	query_1	['TF:M00000']
264	GO:BP	GO:0019438	aromatic compound biosynthetic process	0.00350109	TRUE	"The chemical reactions and pathways resulting in the formation of aromatic compounds, any substance containing an aromatic carbon ring." [GOC:ai]	3826	68	23	32148	0.338235	0.0060115	query_1	['GO:0006725', 'GO:0044249']
265	TF	TF:M02874	Factor: IRF6; motif: NNNACTCYCGGKNNN	0.003509	TRUE	Factor: IRF6; motif: NNNACTCYCGGKNNN	12640	68	46	32148	0.676471	0.00363924	query_1	['TF:M00000']
266	TF	TF:M02874_0	Factor: IRF6; motif: NNNACTCYCGGKNNN; match class: 0	0.003509	TRUE	Factor: IRF6; motif: NNNACTCYCGGKNNN; match class: 0	12640	68	46	32148	0.676471	0.00363924	query_1	['TF:M02874']
267	GO:BP	GO:0000122	negative regulation of transcription by RNA polymerase II	0.00352302	TRUE	"Any process that stops, prevents, or reduces the frequency, rate or extent of transcription mediated by RNA polymerase II." [GOC:go_curators, GOC:txnOH]	865	68	11	32148	0.161765	0.0127168	query_1	['GO:0006357', 'GO:0006366', 'GO:0045892']
268	GO:CC	GO:0005634	nucleus	0.00358155	TRUE	"A membrane-bounded organelle of eukaryotic cells in which chromosomes are housed and replicated. In most cells, the nucleus contains all of the cell's chromosomes except the organellar chromosomes, and is the site of RNA synthesis and processing. In some species, or in specialized cell types, RNA metabolism or DNA replication may be absent." [GOC:go_curators]	6731	68	30	32148	0.441176	0.00445699	query_1	['GO:0043231']
269	GO:BP	GO:1903507	negative regulation of nucleic acid-templated transcription	0.0036519	TRUE	"Any process that stops, prevents or reduces the frequency, rate or extent of nucleic acid-templated transcription." [GO_REF:0000058, GOC:pr, GOC:TermGenie, GOC:txnOH, GOC:vw]	1256	68	13	32148	0.191176	0.0103503	query_1	['GO:0097659', 'GO:1902679', 'GO:1903506']
270	GO:BP	GO:1902679	negative regulation of RNA biosynthetic process	0.00368406	TRUE	"Any process that stops, prevents or reduces the frequency, rate or extent of RNA biosynthetic process." [GO:jl, GO_REF:0000058, GOC:TermGenie]	1257	68	13	32148	0.191176	0.0103421	query_1	['GO:0010558', 'GO:0031327', 'GO:0032774', 'GO:0051253', 'GO:2001141']
271	TF	TF:M00966	Factor: VDR,; motif: RRTGNMCYTNNTGAMCCNYNT	0.00383986	TRUE	Factor: VDR,; motif: RRTGNMCYTNNTGAMCCNYNT	9614	68	39	32148	0.573529	0.00405658	query_1	['TF:M00000']
272	TF	TF:M00966_0	Factor: VDR,; motif: RRTGNMCYTNNTGAMCCNYNT; match class: 0	0.00383986	TRUE	Factor: VDR,; motif: RRTGNMCYTNNTGAMCCNYNT; match class: 0	9614	68	39	32148	0.573529	0.00405658	query_1	['TF:M00966']
273	TF	TF:M00143_0	Factor: Pax-5; motif: BCNNNRNGCANBGNTGNRTAGCSGCHNB; match class: 0	0.00391526	TRUE	Factor: Pax-5; motif: BCNNNRNGCANBGNTGNRTAGCSGCHNB; match class: 0	10037	68	40	32148	0.588235	0.00398525	query_1	['TF:M00143']
274	TF	TF:M00143	Factor: Pax-5; motif: BCNNNRNGCANBGNTGNRTAGCSGCHNB	0.00391526	TRUE	Factor: Pax-5; motif: BCNNNRNGCANBGNTGNRTAGCSGCHNB	10037	68	40	32148	0.588235	0.00398525	query_1	['TF:M00000']
275	GO:BP	GO:0010631	epithelial cell migration	0.00392896	TRUE	"The orderly movement of an epithelial cell from one site to another, often during the development of a multicellular organism." [GOC:ascb_2009, GOC:BHF, GOC:dph, GOC:tb]	279	68	7	32148	0.102941	0.0250896	query_1	['GO:0001667', 'GO:0090132']
276	GO:MF	GO:0003700	DNA-binding transcription factor activity	0.00398687	TRUE	"A protein or a member of a complex that interacts selectively and non-covalently with a specific DNA sequence (sometimes referred to as a motif) within the regulatory region of a gene to modulate transcription. Regulatory regions include promoters (proximal and distal) and enhancers. Genes are transcriptional units, and include bacterial operons." [GOC:txnOH-2018]	1028	68	11	32148	0.161765	0.0107004	query_1	['GO:0140110']
277	WP	WP:WP447	Adipogenesis genes	0.00404451	TRUE	Adipogenesis genes	123	68	4	32148	0.0588235	0.0325203	query_1	['WP:000000']
278	KEGG	KEGG:04668	TNF signaling pathway	0.00405322	TRUE	TNF signaling pathway	101	68	4	32148	0.0588235	0.039604	query_1	['KEGG:00000']
279	GO:BP	GO:0051246	regulation of protein metabolic process	0.00414562	TRUE	"Any process that modulates the frequency, rate or extent of the chemical reactions and pathways involving a protein." [GOC:ai]	2716	68	19	32148	0.279412	0.00699558	query_1	['GO:0019538', 'GO:0051171', 'GO:0060255', 'GO:0080090']
280	GO:BP	GO:0090132	epithelium migration	0.00421677	TRUE	"The process in which the population of cells that make up an epithelium undergo directed movement." [GOC:ascb_2009, GOC:dph, GOC:tb]	282	68	7	32148	0.102941	0.0248227	query_1	['GO:0090130']
281	TF	TF:M02913_0	Factor: SP100; motif: NNCGTCGNNTAAWNN; match class: 0	0.00462569	TRUE	Factor: SP100; motif: NNCGTCGNNTAAWNN; match class: 0	8078	68	35	32148	0.514706	0.00433276	query_1	['TF:M02913']
282	TF	TF:M02913	Factor: SP100; motif: NNCGTCGNNTAAWNN	0.00462569	TRUE	Factor: SP100; motif: NNCGTCGNNTAAWNN	8078	68	35	32148	0.514706	0.00433276	query_1	['TF:M00000']
283	GO:BP	GO:0097201	negative regulation of transcription from RNA polymerase II promoter in response to stress	0.0047216	TRUE	"Any process that decreases the frequency, rate or extent of transcription from an RNA polymerase II promoter as a result of a stimulus indicating the organism is under stress. The stress is usually, but not necessarily, exogenous (e.g. temperature, humidity, ionizing radiation)." [GOC:rn, PMID:11027285, PMID:15575969, PMID:16556235, PMID:18086556, PMID:18627600]	13	68	3	32148	0.0441176	0.230769	query_1	['GO:0000122', 'GO:0043618']
284	GO:BP	GO:0009991	response to extracellular stimulus	0.00478446	TRUE	"Any process that results in a change in state or activity of a cell or an organism (in terms of movement, secretion, enzyme production, gene expression, etc.) as a result of an extracellular stimulus." [GOC:go_curators]	556	68	9	32148	0.132353	0.0161871	query_1	['GO:0009605']
285	GO:BP	GO:0090130	tissue migration	0.00484548	TRUE	"The process in which the population of cells that make up a tissue undergo directed movement." [GOC:ascb_2009, GOC:dph, GOC:tb]	288	68	7	32148	0.102941	0.0243056	query_1	['GO:0032501']
286	WP	WP:WP113	TGF Beta Signaling Pathway	0.00485914	TRUE	TGF Beta Signaling Pathway	50	68	3	32148	0.0441176	0.06	query_1	['WP:000000']
287	GO:CC	GO:0005737	cytoplasm	0.00489195	TRUE	"All of the contents of a cell excluding the plasma membrane and nucleus, but including other subcellular structures." [ISBN:0198547684]	10421	68	39	32148	0.573529	0.00374244	query_1	['GO:0005622', 'GO:0110165']
288	TF	TF:M00749_0	Factor: SREBP-1; motif: CACSCCA; match class: 0	0.00502014	TRUE	Factor: SREBP-1; motif: CACSCCA; match class: 0	8105	68	35	32148	0.514706	0.00431832	query_1	['TF:M00749']
289	TF	TF:M00749	Factor: SREBP-1; motif: CACSCCA	0.00502014	TRUE	Factor: SREBP-1; motif: CACSCCA	8105	68	35	32148	0.514706	0.00431832	query_1	['TF:M00000']
290	TF	TF:M09003	Factor: RXR-ALPHA; motif: NRGGTCAAAGGTCAN	0.00504258	TRUE	Factor: RXR-ALPHA; motif: NRGGTCAAAGGTCAN	10553	68	41	32148	0.602941	0.00388515	query_1	['TF:M00000']
291	TF	TF:M09003_0	Factor: RXR-ALPHA; motif: NRGGTCAAAGGTCAN; match class: 0	0.00504258	TRUE	Factor: RXR-ALPHA; motif: NRGGTCAAAGGTCAN; match class: 0	10553	68	41	32148	0.602941	0.00388515	query_1	['TF:M09003']
292	TF	TF:M01240	Factor: BEN; motif: CAGCGRNV	0.00517578	TRUE	Factor: BEN; motif: CAGCGRNV	15220	68	51	32148	0.75	0.00335085	query_1	['TF:M00000']
293	TF	TF:M01240_0	Factor: BEN; motif: CAGCGRNV; match class: 0	0.00517578	TRUE	Factor: BEN; motif: CAGCGRNV; match class: 0	15220	68	51	32148	0.75	0.00335085	query_1	['TF:M01240']
294	GO:BP	GO:0071704	organic substance metabolic process	0.00531072	TRUE	"The chemical reactions and pathways involving an organic substance, any molecular entity containing carbon." [CHEBI:50860, GOC:mah]	10109	68	40	32148	0.588235	0.00395687	query_1	['GO:0008152']
295	GO:CC	GO:0012505	endomembrane system	0.00536018	TRUE	"A collection of membranous structures involved in transport within the cell. The main components of the endomembrane system are endoplasmic reticulum, Golgi bodies, vesicles, cell membrane and nuclear envelope. Members of the endomembrane system pass materials through each other or though the use of vesicles." [GOC:lh]	3783	68	21	32148	0.308824	0.00555115	query_1	['GO:0110165']
296	TF	TF:M07991	Factor: Hes1; motif: NNCACGYGNN	0.00555274	TRUE	Factor: Hes1; motif: NNCACGYGNN	14252	68	49	32148	0.720588	0.00343811	query_1	['TF:M00000']
297	TF	TF:M07991_0	Factor: Hes1; motif: NNCACGYGNN; match class: 0	0.00555274	TRUE	Factor: Hes1; motif: NNCACGYGNN; match class: 0	14252	68	49	32148	0.720588	0.00343811	query_1	['TF:M07991']
298	TF	TF:M02034	Factor: TTF-1; motif: NNNCNCTTGASNNN	0.00561649	TRUE	Factor: TTF-1; motif: NNNCNCTTGASNNN	3071	68	20	32148	0.294118	0.00651254	query_1	['TF:M00000']
299	TF	TF:M02034_0	Factor: TTF-1; motif: NNNCNCTTGASNNN; match class: 0	0.00561649	TRUE	Factor: TTF-1; motif: NNNCNCTTGASNNN; match class: 0	3071	68	20	32148	0.294118	0.00651254	query_1	['TF:M02034']
300	GO:BP	GO:0048646	anatomical structure formation involved in morphogenesis	0.00574448	TRUE	"The developmental process pertaining to the initial formation of an anatomical structure from unspecified parts. This process begins with the specific processes that contribute to the appearance of the discrete structure and ends when the structural rudiment is recognizable. An anatomical structure is any biological entity that occupies space and is distinguished from its surroundings. Anatomica…	1103	68	12	32148	0.176471	0.0108794	query_1	['GO:0009653', 'GO:0032502']
301	TF	TF:M03857_0	Factor: TCF-1; motif: CTTTGW; match class: 0	0.00583931	TRUE	Factor: TCF-1; motif: CTTTGW; match class: 0	14767	68	50	32148	0.735294	0.00338593	query_1	['TF:M03857']
302	TF	TF:M03857	Factor: TCF-1; motif: CTTTGW	0.00583931	TRUE	Factor: TCF-1; motif: CTTTGW	14767	68	50	32148	0.735294	0.00338593	query_1	['TF:M00000']
303	GO:BP	GO:1901362	organic cyclic compound biosynthetic process	0.00593819	TRUE	"The chemical reactions and pathways resulting in the formation of organic cyclic compound." [GOC:TermGenie]	3945	68	23	32148	0.338235	0.00583016	query_1	['GO:1901360', 'GO:1901576']
304	GO:BP	GO:0051591	response to cAMP	0.0060733	TRUE	"Any process that results in a change in state or activity of a cell or an organism (in terms of movement, secretion, enzyme production, gene expression, etc.) as a result of a cAMP (cyclic AMP, adenosine 3',5'-cyclophosphate) stimulus." [GOC:ai]	107	68	5	32148	0.0735294	0.046729	query_1	['GO:0014074', 'GO:0046683', 'GO:1901700']
305	GO:MF	GO:0048306	calcium-dependent protein binding	0.0064976	TRUE	"Interacting selectively and non-covalently with any protein or protein complex (a complex of two or more proteins that may include other nonprotein molecules), in the presence of calcium." [GOC:jid, PMID:10485905]	71	68	4	32148	0.0588235	0.056338	query_1	['GO:0005515']
306	TF	TF:M01240_1	Factor: BEN; motif: CAGCGRNV; match class: 1	0.00678337	TRUE	Factor: BEN; motif: CAGCGRNV; match class: 1	11537	68	43	32148	0.632353	0.00372714	query_1	['TF:M01240_0']
307	TF	TF:M01728_0	Factor: EAR2; motif: YGNNCTTTGNCCTK; match class: 0	0.00683828	TRUE	Factor: EAR2; motif: YGNNCTTTGNCCTK; match class: 0	7067	68	32	32148	0.470588	0.00452809	query_1	['TF:M01728']
308	TF	TF:M01728	Factor: EAR2; motif: YGNNCTTTGNCCTK	0.00683828	TRUE	Factor: EAR2; motif: YGNNCTTTGNCCTK	7067	68	32	32148	0.470588	0.00452809	query_1	['TF:M00000']
309	TF	TF:M10285	Factor: Lyl-1; motif: NCAKCTGYTNYCNN	0.00699067	TRUE	Factor: Lyl-1; motif: NCAKCTGYTNYCNN	13383	68	47	32148	0.691176	0.00351192	query_1	['TF:M00000']
310	TF	TF:M10285_0	Factor: Lyl-1; motif: NCAKCTGYTNYCNN; match class: 0	0.00699067	TRUE	Factor: Lyl-1; motif: NCAKCTGYTNYCNN; match class: 0	13383	68	47	32148	0.691176	0.00351192	query_1	['TF:M10285']
311	GO:BP	GO:0010035	response to inorganic substance	0.00712881	TRUE	"Any process that results in a change in state or activity of a cell or an organism (in terms of movement, secretion, enzyme production, gene expression, etc.) as a result of an inorganic substance stimulus." [GOC:sm]	584	68	9	32148	0.132353	0.015411	query_1	['GO:0042221']
312	GO:BP	GO:0009890	negative regulation of biosynthetic process	0.00718706	TRUE	"Any process that stops, prevents, or reduces the rate of the chemical reactions and pathways resulting in the formation of substances." [GOC:go_curators]	1557	68	14	32148	0.205882	0.00899165	query_1	['GO:0009058', 'GO:0009889', 'GO:0009892']
313	GO:BP	GO:0033993	response to lipid	0.00734779	TRUE	"Any process that results in a change in state or activity of a cell or an organism (in terms of movement, secretion, enzyme production, gene expression, etc.) as a result of a lipid stimulus." [GOC:sl]	934	68	11	32148	0.161765	0.0117773	query_1	['GO:0010033']
314	TF	TF:M08995_1	Factor: CTCF; motif: NAGGGGGCGCNNKNNNN; match class: 1	0.00743621	TRUE	Factor: CTCF; motif: NAGGGGGCGCNNKNNNN; match class: 1	9031	68	37	32148	0.544118	0.004097	query_1	['TF:M08995_0']
315	GO:BP	GO:0051253	negative regulation of RNA metabolic process	0.00753793	TRUE	"Any process that stops, prevents, or reduces the frequency, rate or extent of the chemical reactions and pathways involving RNA." [GOC:ai]	1342	68	13	32148	0.191176	0.00968703	query_1	['GO:0010605', 'GO:0016070', 'GO:0045934', 'GO:0051252']
316	TF	TF:M10254	Factor: GLI; motif: NSTGGGTGGTCY	0.00760639	TRUE	Factor: GLI; motif: NSTGGGTGGTCY	9039	68	37	32148	0.544118	0.00409337	query_1	['TF:M00000']
317	TF	TF:M10254_0	Factor: GLI; motif: NSTGGGTGGTCY; match class: 0	0.00760639	TRUE	Factor: GLI; motif: NSTGGGTGGTCY; match class: 0	9039	68	37	32148	0.544118	0.00409337	query_1	['TF:M10254']
318	TF	TF:M01588	Factor: GKLF; motif: GCCMCRCCCNNN	0.00817786	TRUE	Factor: GKLF; motif: GCCMCRCCCNNN	7499	68	33	32148	0.485294	0.00440059	query_1	['TF:M00000']
319	TF	TF:M01588_0	Factor: GKLF; motif: GCCMCRCCCNNN; match class: 0	0.00817786	TRUE	Factor: GKLF; motif: GCCMCRCCCNNN; match class: 0	7499	68	33	32148	0.485294	0.00440059	query_1	['TF:M01588']
320	WP	WP:WP65	Insulin Signaling	0.00821718	TRUE	Insulin Signaling	148	68	4	32148	0.0588235	0.027027	query_1	['WP:000000']
321	TF	TF:M10375_0	Factor: Sp1; motif: GGNGGGGGNGGGGGMGGGGCNGGG; match class: 0	0.00828583	TRUE	Factor: Sp1; motif: GGNGGGGGNGGGGGMGGGGCNGGG; match class: 0	10312	68	40	32148	0.588235	0.00387898	query_1	['TF:M10375']
322	TF	TF:M10375	Factor: Sp1; motif: GGNGGGGGNGGGGGMGGGGCNGGG	0.00828583	TRUE	Factor: Sp1; motif: GGNGGGGGNGGGGGMGGGGCNGGG	10312	68	40	32148	0.588235	0.00387898	query_1	['TF:M00000']
323	TF	TF:M10209_1	Factor: E2F-1; motif: GNGGGCGGGRMN; match class: 1	0.00835236	TRUE	Factor: E2F-1; motif: GNGGGCGGGRMN; match class: 1	10315	68	40	32148	0.588235	0.00387785	query_1	['TF:M10209_0']
324	CORUM	CORUM:0000000	CORUM root	0.00843117	TRUE	CORUM root	1050	68	9	32148	0.132353	0.00857143	query_1	[]
325	GO:BP	GO:0042127	regulation of cell population proliferation	0.00882369	TRUE	"Any process that modulates the frequency, rate or extent of cell proliferation." [GOC:jl]	1585	68	14	32148	0.205882	0.00883281	query_1	['GO:0008283', 'GO:0050794']
326	GO:BP	GO:1901701	cellular response to oxygen-containing compound	0.00952065	TRUE	"Any process that results in a change in state or activity of a cell (in terms of movement, secretion, enzyme production, gene expression, etc.) as a result of an oxygen-containing compound stimulus." [GOC:pr, GOC:TermGenie]	1159	68	12	32148	0.176471	0.0103538	query_1	['GO:0070887', 'GO:1901700']
327	TF	TF:M03564	Factor: SATB1; motif: NTTTAT	0.00955079	TRUE	Factor: SATB1; motif: NTTTAT	16518	68	53	32148	0.779412	0.00320862	query_1	['TF:M00000']
328	TF	TF:M03564_0	Factor: SATB1; motif: NTTTAT; match class: 0	0.00955079	TRUE	Factor: SATB1; motif: NTTTAT; match class: 0	16518	68	53	32148	0.779412	0.00320862	query_1	['TF:M03564']
329	GO:BP	GO:0044249	cellular biosynthetic process	0.00991436	TRUE	"The chemical reactions and pathways resulting in the formation of substances, carried out by individual cells." [GOC:jl]	5369	68	27	32148	0.397059	0.00502887	query_1	['GO:0009058', 'GO:0044237']
330	TF	TF:M01020_0	Factor: Tbx5; motif: TNAGGTGTKV; match class: 0	0.0099257	TRUE	Factor: Tbx5; motif: TNAGGTGTKV; match class: 0	11244	68	42	32148	0.617647	0.00373533	query_1	['TF:M01020']
331	TF	TF:M01020	Factor: Tbx5; motif: TNAGGTGTKV	0.0099257	TRUE	Factor: Tbx5; motif: TNAGGTGTKV	11244	68	42	32148	0.617647	0.00373533	query_1	['TF:M00000']
332	GO:MF	GO:0030234	enzyme regulator activity	0.0102144	TRUE	"Binds to and modulates the activity of an enzyme." [GOC:dph, GOC:mah, GOC:tb]	931	68	10	32148	0.147059	0.0107411	query_1	['GO:0098772']
333	KEGG	KEGG:05224	Breast cancer	0.0104544	TRUE	Breast cancer	129	68	4	32148	0.0588235	0.0310078	query_1	['KEGG:00000']
334	TF	TF:M00448_0	Factor: Zic1; motif: KGGGTGGTC; match class: 0	0.0105509	TRUE	Factor: Zic1; motif: KGGGTGGTC; match class: 0	9981	68	39	32148	0.573529	0.00390742	query_1	['TF:M00448']
335	TF	TF:M00448	Factor: Zic1; motif: KGGGTGGTC	0.0105509	TRUE	Factor: Zic1; motif: KGGGTGGTC	9981	68	39	32148	0.573529	0.00390742	query_1	['TF:M00000']
336	TF	TF:M03893	Factor: WT1; motif: GNGGGGGCGGGG	0.0106501	TRUE	Factor: WT1; motif: GNGGGGGCGGGG	6473	68	30	32148	0.441176	0.00463464	query_1	['TF:M00000']
337	TF	TF:M03893_0	Factor: WT1; motif: GNGGGGGCGGGG; match class: 0	0.0106501	TRUE	Factor: WT1; motif: GNGGGGGCGGGG; match class: 0	6473	68	30	32148	0.441176	0.00463464	query_1	['TF:M03893']
338	TF	TF:M04617_0	Factor: LRF; motif: NGNAGNGGGTYN; match class: 0	0.0107212	TRUE	Factor: LRF; motif: NGNAGNGGGTYN; match class: 0	4751	68	25	32148	0.367647	0.00526205	query_1	['TF:M04617']
339	TF	TF:M04617	Factor: LRF; motif: NGNAGNGGGTYN	0.0107212	TRUE	Factor: LRF; motif: NGNAGNGGGTYN	4751	68	25	32148	0.367647	0.00526205	query_1	['TF:M00000']
340	GO:BP	GO:0045944	positive regulation of transcription by RNA polymerase II	0.0108466	TRUE	"Any process that activates or increases the frequency, rate or extent of transcription from an RNA polymerase II promoter." [GOC:go_curators, GOC:txnOH]	1174	68	12	32148	0.176471	0.0102215	query_1	['GO:0006357', 'GO:0006366', 'GO:0045893']
341	TF	TF:M03848	Factor: Sox-18; motif: CAAWGBB	0.0111018	TRUE	Factor: Sox-18; motif: CAAWGBB	17119	68	54	32148	0.794118	0.00315439	query_1	['TF:M00000']
342	TF	TF:M03848_0	Factor: Sox-18; motif: CAAWGBB; match class: 0	0.0111018	TRUE	Factor: Sox-18; motif: CAAWGBB; match class: 0	17119	68	54	32148	0.794118	0.00315439	query_1	['TF:M03848']
343	TF	TF:M00446	Factor: Spz1; motif: DNNGGRGGGWWNNNN	0.0111212	TRUE	Factor: Spz1; motif: DNNGGRGGGWWNNNN	8375	68	35	32148	0.514706	0.0041791	query_1	['TF:M00000']
344	TF	TF:M00446_0	Factor: Spz1; motif: DNNGGRGGGWWNNNN; match class: 0	0.0111212	TRUE	Factor: Spz1; motif: DNNGGRGGGWWNNNN; match class: 0	8375	68	35	32148	0.514706	0.0041791	query_1	['TF:M00446']
345	GO:BP	GO:0071280	cellular response to copper ion	0.0111583	TRUE	"Any process that results in a change in state or activity of a cell (in terms of movement, secretion, enzyme production, gene expression, etc.) as a result of a copper ion stimulus." [GOC:mah]	17	68	3	32148	0.0441176	0.176471	query_1	['GO:0046688', 'GO:0071248']
346	TF	TF:M02941_1	Factor: ZIC3; motif: NNNCACAGCAKGNNN; match class: 1	0.0111833	TRUE	Factor: ZIC3; motif: NNNCACAGCAKGNNN; match class: 1	13105	68	46	32148	0.676471	0.00351011	query_1	['TF:M02941_0']
347	GO:BP	GO:0001932	regulation of protein phosphorylation	0.0112873	TRUE	"Any process that modulates the frequency, rate or extent of addition of phosphate groups into an amino acid in a protein." [GOC:hjd]	1393	68	13	32148	0.191176	0.00933238	query_1	['GO:0006468', 'GO:0031399', 'GO:0042325']
348	GO:BP	GO:0098754	detoxification	0.011556	TRUE	"Any process that reduces or removes the toxicity of a toxic substance. These may include transport of the toxic substance away from sensitive areas and to compartments or complexes whose purpose is sequestration of the toxic substance." [GOC:dos]	122	68	5	32148	0.0735294	0.0409836	query_1	['GO:0008150', 'GO:0009636']
349	GO:BP	GO:2000113	negative regulation of cellular macromolecule biosynthetic process	0.0117316	TRUE	"Any process that stops, prevents, or reduces the frequency, rate or extent of cellular macromolecule biosynthetic process." [GOC:obol]	1398	68	13	32148	0.191176	0.009299	query_1	['GO:0010558', 'GO:0031327', 'GO:0034645', 'GO:2000112']
350	GO:BP	GO:0043065	positive regulation of apoptotic process	0.0120009	TRUE	"Any process that activates or increases the frequency, rate or extent of cell death by apoptotic process." [GOC:jl, GOC:mtg_apoptosis]	623	68	9	32148	0.132353	0.0144462	query_1	['GO:0006915', 'GO:0042981', 'GO:0043068']
351	KEGG	KEGG:05418	Fluid shear stress and atherosclerosis	0.0124468	TRUE	Fluid shear stress and atherosclerosis	135	68	4	32148	0.0588235	0.0296296	query_1	['KEGG:00000']
352	GO:BP	GO:0043068	positive regulation of programmed cell death	0.0127952	TRUE	"Any process that activates or increases the frequency, rate or extent of programmed cell death, cell death resulting from activation of endogenous cellular processes." [GOC:jl]	628	68	9	32148	0.132353	0.0143312	query_1	['GO:0010942', 'GO:0012501', 'GO:0043067']
353	GO:BP	GO:1901576	organic substance biosynthetic process	0.0133179	TRUE	"The chemical reactions and pathways resulting in the formation of an organic substance, any molecular entity containing carbon." [GOC:pr, GOC:TermGenie]	5452	68	27	32148	0.397059	0.00495231	query_1	['GO:0009058', 'GO:0071704']
354	GO:MF	GO:0140110	transcription regulator activity	0.0134142	TRUE	"A molecular function that controls the rate, timing and/or magnitude of transcription of genetic information. The function of transcriptional regulators is to modulate gene expression at the transcription step so that they are expressed in the right cell at the right time and in the right amount throughout the life of the cell and the organism." [GOC:pg, GOC:txnOH-2018, Wikipedia:Transcription_f…	1397	68	12	32148	0.176471	0.00858984	query_1	['GO:0003674']
355	TF	TF:M10363	Factor: DRRS; motif: GNNGGGWGGG	0.0136162	TRUE	Factor: DRRS; motif: GNNGGGWGGG	4488	68	24	32148	0.352941	0.00534759	query_1	['TF:M00000']
356	TF	TF:M10363_0	Factor: DRRS; motif: GNNGGGWGGG; match class: 0	0.0136162	TRUE	Factor: DRRS; motif: GNNGGGWGGG; match class: 0	4488	68	24	32148	0.352941	0.00534759	query_1	['TF:M10363']
357	GO:BP	GO:0008283	cell population proliferation	0.0138539	TRUE	"The multiplication or reproduction of cells, resulting in the expansion of a cell population." [GOC:mah, GOC:mb]	1889	68	15	32148	0.220588	0.00794071	query_1	['GO:0008150']
358	GO:BP	GO:0046686	response to cadmium ion	0.0141322	TRUE	"Any process that results in a change in state or activity of a cell or an organism (in terms of movement, secretion, enzyme production, gene expression, etc.) as a result of a cadmium (Cd) ion stimulus." [GOC:ai]	59	68	4	32148	0.0588235	0.0677966	query_1	['GO:0010038']
359	TF	TF:M00803_0	Factor: E2F; motif: GGCGSG; match class: 0	0.0144918	TRUE	Factor: E2F; motif: GGCGSG; match class: 0	10101	68	39	32148	0.573529	0.003861	query_1	['TF:M00803']
360	TF	TF:M00803	Factor: E2F; motif: GGCGSG	0.0144918	TRUE	Factor: E2F; motif: GGCGSG	10101	68	39	32148	0.573529	0.003861	query_1	['TF:M00000']
361	GO:BP	GO:0010632	regulation of epithelial cell migration	0.0151271	TRUE	"Any process that modulates the frequency, rate or extent of epithelial cell migration." [GOC:BHF, GOC:dph, GOC:tb]	224	68	6	32148	0.0882353	0.0267857	query_1	['GO:0010631', 'GO:0030334', 'GO:0051239']
362	GO:BP	GO:1901360	organic cyclic compound metabolic process	0.015424	TRUE	"The chemical reactions and pathways involving organic cyclic compound." [GOC:TermGenie]	5494	68	27	32148	0.397059	0.00491445	query_1	['GO:0071704']
363	GO:BP	GO:0045934	negative regulation of nucleobase-containing compound metabolic process	0.0156474	TRUE	"Any cellular process that stops, prevents, or reduces the frequency, rate or extent of the chemical reactions and pathways involving nucleobases, nucleosides, nucleotides and nucleic acids." [GOC:go_curators]	1436	68	13	32148	0.191176	0.00905292	query_1	['GO:0006139', 'GO:0019219', 'GO:0031324', 'GO:0051172']
364	GO:BP	GO:0044093	positive regulation of molecular function	0.0156948	TRUE	"Any process that activates or increases the rate or extent of a molecular function, an elemental biological activity occurring at the molecular level, such as catalysis or binding." [GO:jl]	1667	68	14	32148	0.205882	0.00839832	query_1	['GO:0065009']
365	TF	TF:M07380	Factor: E2F-4; motif: NTTTCSCGCC	0.0161704	TRUE	Factor: E2F-4; motif: NTTTCSCGCC	10143	68	39	32148	0.573529	0.00384502	query_1	['TF:M00000']
366	TF	TF:M07380_0	Factor: E2F-4; motif: NTTTCSCGCC; match class: 0	0.0161704	TRUE	Factor: E2F-4; motif: NTTTCSCGCC; match class: 0	10143	68	39	32148	0.573529	0.00384502	query_1	['TF:M07380']
367	TF	TF:M07322	Factor: HSF4; motif: CTGCMRN	0.0167632	TRUE	Factor: HSF4; motif: CTGCMRN	15724	68	51	32148	0.75	0.00324345	query_1	['TF:M00000']
368	TF	TF:M07322_0	Factor: HSF4; motif: CTGCMRN; match class: 0	0.0167632	TRUE	Factor: HSF4; motif: CTGCMRN; match class: 0	15724	68	51	32148	0.75	0.00324345	query_1	['TF:M07322']
369	GO:BP	GO:0016070	RNA metabolic process	0.0173593	TRUE	"The cellular chemical reactions and pathways involving RNA, ribonucleic acid, one of the two main type of nucleic acid, consisting of a long, unbranched macromolecule formed from ribonucleotides joined in 3',5'-phosphodiester linkage." [ISBN:0198506732]	4203	68	23	32148	0.338235	0.00547228	query_1	['GO:0090304']
370	GO:MF	GO:0000977	RNA polymerase II regulatory region sequence-specific DNA binding	0.0174595	TRUE	"Interacting selectively and non-covalently with a specific sequence of DNA that is part of a regulatory region that controls the transcription of a gene or cistron by RNA polymerase II." [GOC:txnOH]	792	68	9	32148	0.132353	0.0113636	query_1	['GO:0000976', 'GO:0001012']
371	GO:BP	GO:0009966	regulation of signal transduction	0.0176929	TRUE	"Any process that modulates the frequency, rate or extent of signal transduction." [GOC:sm]	2718	68	18	32148	0.264706	0.00662252	query_1	['GO:0007165', 'GO:0010646', 'GO:0023051', 'GO:0048583']
372	TF	TF:M00196	Factor: Sp1; motif: NGGGGGCGGGGYN	0.0177264	TRUE	Factor: Sp1; motif: NGGGGGCGGGGYN	8540	68	35	32148	0.514706	0.00409836	query_1	['TF:M00000']
373	TF	TF:M00196_0	Factor: Sp1; motif: NGGGGGCGGGGYN; match class: 0	0.0177264	TRUE	Factor: Sp1; motif: NGGGGGCGGGGYN; match class: 0	8540	68	35	32148	0.514706	0.00409836	query_1	['TF:M00196']
374	GO:MF	GO:0019834	phospholipase A2 inhibitor activity	0.0178472	TRUE	"Stops, prevents or reduces the activity of the enzyme phospholipase A2." [GOC:ai]	5	68	2	32148	0.0294118	0.4	query_1	['GO:0004859']
375	GO:MF	GO:0001012	RNA polymerase II regulatory region DNA binding	0.0185071	TRUE	"Interacting selectively and non-covalently with a DNA region that controls the transcription of a region of DNA by RNA polymerase II. Binding may occur as a sequence specific interaction or as an interaction observed only once a factor has been recruited to the DNA by other factors." [GOC:txnOH, GOC:vw]	798	68	9	32148	0.132353	0.0112782	query_1	['GO:0044212']
376	TF	TF:M00333_0	Factor: ZF5; motif: NRNGNGCGCGCWN; match class: 0	0.0185679	TRUE	Factor: ZF5; motif: NRNGNGCGCGCWN; match class: 0	13792	68	47	32148	0.691176	0.00340777	query_1	['TF:M00333']
377	TF	TF:M00333	Factor: ZF5; motif: NRNGNGCGCGCWN	0.0185679	TRUE	Factor: ZF5; motif: NRNGNGCGCGCWN	13792	68	47	32148	0.691176	0.00340777	query_1	['TF:M00000']
378	GO:BP	GO:0009058	biosynthetic process	0.0189038	TRUE	"The chemical reactions and pathways resulting in the formation of substances; typically the energy-requiring part of metabolism in which simpler substances are transformed into more complex ones." [GOC:curators, ISBN:0198547684]	5553	68	27	32148	0.397059	0.00486224	query_1	['GO:0008152']
379	GO:BP	GO:0010558	negative regulation of macromolecule biosynthetic process	0.0190928	TRUE	"Any process that decreases the rate, frequency or extent of the chemical reactions and pathways resulting in the formation of a macromolecule, any molecule of high relative molecular mass, the structure of which essentially comprises the multiple repetition of units derived, actually or conceptually, from molecules of low relative molecular mass." [GOC:dph, GOC:tb]	1463	68	13	32148	0.191176	0.00888585	query_1	['GO:0009059', 'GO:0009890', 'GO:0010556', 'GO:0010605']
380	WP	WP:WP164	Glutathione metabolism	0.0194086	TRUE	Glutathione metabolism	18	68	2	32148	0.0294118	0.111111	query_1	['WP:000000']
381	GO:BP	GO:0010629	negative regulation of gene expression	0.0195934	TRUE	"Any process that decreases the frequency, rate or extent of gene expression. Gene expression is the process in which a gene's coding sequence is converted into a mature gene product or products (proteins or RNA). This includes the production of an RNA transcript as well as any processing to produce a mature RNA product or an mRNA or circRNA (for protein-coding genes) and the translation of that …	1700	68	14	32148	0.205882	0.00823529	query_1	['GO:0010467', 'GO:0010468', 'GO:0010605']
382	KEGG	KEGG:05031	Amphetamine addiction	0.0198139	TRUE	Amphetamine addiction	62	68	3	32148	0.0441176	0.0483871	query_1	['KEGG:00000']
383	TF	TF:M10276_0	Factor: Kaiso; motif: SARNYCTCGCGAGAN; match class: 0	0.0201718	TRUE	Factor: Kaiso; motif: SARNYCTCGCGAGAN; match class: 0	12886	68	45	32148	0.661765	0.00349216	query_1	['TF:M10276']
384	TF	TF:M10276	Factor: Kaiso; motif: SARNYCTCGCGAGAN	0.0201718	TRUE	Factor: Kaiso; motif: SARNYCTCGCGAGAN	12886	68	45	32148	0.661765	0.00349216	query_1	['TF:M00000']
385	GO:BP	GO:0009059	macromolecule biosynthetic process	0.0208448	TRUE	"The chemical reactions and pathways resulting in the formation of a macromolecule, any molecule of high relative molecular mass, the structure of which essentially comprises the multiple repetition of units derived, actually or conceptually, from molecules of low relative molecular mass." [GOC:mah]	4572	68	24	32148	0.352941	0.00524934	query_1	['GO:0043170', 'GO:1901576']
386	GO:BP	GO:0019220	regulation of phosphate metabolic process	0.0209337	TRUE	"Any process that modulates the frequency, rate or extent of the chemical reactions and pathways involving phosphates." [GOC:go_curators]	1710	68	14	32148	0.205882	0.00818713	query_1	['GO:0006796', 'GO:0051174']
387	GO:BP	GO:0051174	regulation of phosphorus metabolic process	0.0210721	TRUE	"Any process that modulates the frequency, rate or extent of the chemical reactions and pathways involving phosphorus or compounds containing phosphorus." [GOC:ai]	1711	68	14	32148	0.205882	0.00818235	query_1	['GO:0006793', 'GO:0031323']
388	GO:BP	GO:0001525	angiogenesis	0.0216285	TRUE	"Blood vessel formation when new vessels emerge from the proliferation of pre-existing blood vessels." [ISBN:0878932453]	507	68	8	32148	0.117647	0.0157791	query_1	['GO:0048514', 'GO:0048646']
389	TF	TF:M03876_1	Factor: Kaiso; motif: GCMGGGRGCRGS; match class: 1	0.0217859	TRUE	Factor: Kaiso; motif: GCMGGGRGCRGS; match class: 1	5626	68	27	32148	0.397059	0.00479915	query_1	['TF:M03876_0']
390	TF	TF:M01070_0	Factor: c-Maf; motif: NWNNNTGCTGACKNNNNNN; match class: 0	0.0219136	TRUE	Factor: c-Maf; motif: NWNNNTGCTGACKNNNNNN; match class: 0	7072	68	31	32148	0.455882	0.00438348	query_1	['TF:M01070']
391	TF	TF:M01070	Factor: c-Maf; motif: NWNNNTGCTGACKNNNNNN	0.0219136	TRUE	Factor: c-Maf; motif: NWNNNTGCTGACKNNNNNN	7072	68	31	32148	0.455882	0.00438348	query_1	['TF:M00000']
392	TF	TF:M01227	Factor: MafB; motif: GNTGAC	0.022368	TRUE	Factor: MafB; motif: GNTGAC	12016	68	43	32148	0.632353	0.00357856	query_1	['TF:M00000']
393	TF	TF:M01227_0	Factor: MafB; motif: GNTGAC; match class: 0	0.022368	TRUE	Factor: MafB; motif: GNTGAC; match class: 0	12016	68	43	32148	0.632353	0.00357856	query_1	['TF:M01227']
394	TF	TF:M01229	Factor: GTF2IRD1-isoform2; motif: GGGATTRNR	0.0224629	TRUE	Factor: GTF2IRD1-isoform2; motif: GGGATTRNR	14357	68	48	32148	0.705882	0.00334332	query_1	['TF:M00000']
395	TF	TF:M01229_0	Factor: GTF2IRD1-isoform2; motif: GGGATTRNR; match class: 0	0.0224629	TRUE	Factor: GTF2IRD1-isoform2; motif: GGGATTRNR; match class: 0	14357	68	48	32148	0.705882	0.00334332	query_1	['TF:M01229']
396	GO:BP	GO:0007517	muscle organ development	0.0239754	TRUE	"The process whose specific outcome is the progression of the muscle over time, from its formation to the mature structure. The muscle is an organ consisting of a tissue made up of various elongated cells that are specialized to contract and thus to produce movement and mechanical work." [GOC:jid, ISBN:0198506732]	368	68	7	32148	0.102941	0.0190217	query_1	['GO:0048513', 'GO:0061061']
397	GO:BP	GO:0002521	leukocyte differentiation	0.0242109	TRUE	"The process in which a relatively unspecialized hemopoietic precursor cell acquires the specialized features of a leukocyte. A leukocyte is an achromatic cell of the myeloid or lymphoid lineages capable of ameboid movement, found in blood or other tissue." [CL:0000738, GOC:add, PMID:16551264]	515	68	8	32148	0.117647	0.015534	query_1	['GO:0030097', 'GO:0030154']
398	GO:BP	GO:0007263	nitric oxide mediated signal transduction	0.0250795	TRUE	"Any intracellular signal transduction in which the signal is passed on within the cell via nitric oxide (NO). Includes synthesis of nitric oxide, receptors/sensors for nitric oxide (such as soluble guanylyl cyclase/sGC) and downstream effectors that further transmit the signal within the cell. Nitric oxide transmits its downstream effects through either cyclic GMP (cGMP)-dependent or independent…	22	68	3	32148	0.0441176	0.136364	query_1	['GO:0019932']
399	GO:BP	GO:0097237	cellular response to toxic substance	0.0257479	TRUE	"Any process that results in a change in state or activity of a cell (in terms of movement, secretion, enzyme production, gene expression, etc.) as a result of a toxic stimulus." [GOC:pr]	246	68	6	32148	0.0882353	0.0243902	query_1	['GO:0009636', 'GO:0070887']
400	GO:BP	GO:0048545	response to steroid hormone	0.0261529	TRUE	"Any process that results in a change in state or activity of a cell or an organism (in terms of movement, secretion, enzyme production, gene expression, etc.) as a result of a steroid hormone stimulus." [GOC:go_curators]	373	68	7	32148	0.102941	0.0187668	query_1	['GO:0009725', 'GO:0014070', 'GO:0033993']
401	GO:BP	GO:0009611	response to wounding	0.0263142	TRUE	"Any process that results in a change in state or activity of a cell or an organism (in terms of movement, secretion, enzyme production, gene expression, etc.) as a result of a stimulus indicating damage to the organism." [GOC:go_curators]	521	68	8	32148	0.117647	0.0153551	query_1	['GO:0006950']
402	TF	TF:M00257_0	Factor: RREB-1; motif: CCCCAAACMMCCCC; match class: 0	0.0266819	TRUE	Factor: RREB-1; motif: CCCCAAACMMCCCC; match class: 0	9917	68	38	32148	0.558824	0.0038318	query_1	['TF:M00257']
403	TF	TF:M00257	Factor: RREB-1; motif: CCCCAAACMMCCCC	0.0266819	TRUE	Factor: RREB-1; motif: CCCCAAACMMCCCC	9917	68	38	32148	0.558824	0.0038318	query_1	['TF:M00000']
404	GO:BP	GO:0031667	response to nutrient levels	0.0270487	TRUE	"Any process that results in a change in state or activity of a cell or an organism (in terms of movement, secretion, enzyme production, gene expression, etc.) as a result of a stimulus reflecting the presence, absence, or concentration of nutrients." [GOC:mah]	523	68	8	32148	0.117647	0.0152964	query_1	['GO:0009991']
405	GO:BP	GO:0006725	cellular aromatic compound metabolic process	0.0271029	TRUE	"The chemical reactions and pathways involving aromatic compounds, any organic compound characterized by one or more planar rings, each of which contains conjugated double bonds and delocalized pi electrons, as carried out by individual cells." [GOC:ai, ISBN:0198506732]	5314	68	26	32148	0.382353	0.00489274	query_1	['GO:0044237']
406	WP	WP:WP2432	Spinal Cord Injury	0.0274182	TRUE	Spinal Cord Injury	90	68	3	32148	0.0441176	0.0333333	query_1	['WP:000000']
407	GO:BP	GO:0046683	response to organophosphorus	0.0276546	TRUE	"Any process that results in a change in state or activity of a cell or an organism (in terms of movement, secretion, enzyme production, gene expression, etc.) as a result of an organophosphorus stimulus. Organophosphorus is a compound containing phosphorus bound to an organic molecule; several organophosphorus compounds are used as insecticides, and they are highly toxic cholinesterase inhibitor…	146	68	5	32148	0.0735294	0.0342466	query_1	['GO:0010033']
408	GO:MF	GO:0000976	transcription regulatory region sequence-specific DNA binding	0.0276934	TRUE	"Interacting selectively and non-covalently with a specific sequence of DNA that is part of a regulatory region that controls transcription of that section of the DNA. The transcribed region might be described as a gene, cistron, or operon." [GOC:txnOH]	841	68	9	32148	0.132353	0.0107015	query_1	['GO:0044212', 'GO:1990837']
409	GO:BP	GO:0031327	negative regulation of cellular biosynthetic process	0.028247	TRUE	"Any process that stops, prevents, or reduces the frequency, rate or extent of the chemical reactions and pathways resulting in the formation of substances, carried out by individual cells." [GOC:mah]	1518	68	13	32148	0.191176	0.0085639	query_1	['GO:0009890', 'GO:0031324', 'GO:0031326', 'GO:0044249']
410	GO:BP	GO:0090304	nucleic acid metabolic process	0.0293247	TRUE	"Any cellular metabolic process involving nucleic acids." [GOC:dph, GOC:tb]	4664	68	24	32148	0.352941	0.0051458	query_1	['GO:0006139', 'GO:0043170']
411	GO:BP	GO:0042325	regulation of phosphorylation	0.0296533	TRUE	"Any process that modulates the frequency, rate or extent of addition of phosphate groups into a molecule." [GOC:jl]	1525	68	13	32148	0.191176	0.00852459	query_1	['GO:0016310', 'GO:0019220']
412	TF	TF:M01860_0	Factor: AP-4; motif: NCAGCTGYNGNCN; match class: 0	0.0309952	TRUE	Factor: AP-4; motif: NCAGCTGYNGNCN; match class: 0	5043	68	25	32148	0.367647	0.00495737	query_1	['TF:M01860']
413	TF	TF:M01860	Factor: AP-4; motif: NCAGCTGYNGNCN	0.0309952	TRUE	Factor: AP-4; motif: NCAGCTGYNGNCN	5043	68	25	32148	0.367647	0.00495737	query_1	['TF:M00000']
414	GO:BP	GO:0051592	response to calcium ion	0.0315092	TRUE	"Any process that results in a change in state or activity of a cell or an organism (in terms of movement, secretion, enzyme production, gene expression, etc.) as a result of a calcium ion stimulus." [GOC:ai]	150	68	5	32148	0.0735294	0.0333333	query_1	['GO:0010038']
415	GO:BP	GO:0023051	regulation of signaling	0.0324365	TRUE	"Any process that modulates the frequency, rate or extent of a signaling process." [GOC:mtg_signal]	3130	68	19	32148	0.279412	0.00607029	query_1	['GO:0023052', 'GO:0050789']
416	GO:BP	GO:0010467	gene expression	0.0329133	TRUE	"The process in which a gene's sequence is converted into a mature gene product or products (proteins or RNA). This includes the production of an RNA transcript as well as any processing to produce a mature RNA product or an mRNA or circRNA (for protein-coding genes) and the translation of that mRNA or circRNA into protein. Protein maturation is included when required to form an active form of a …	5030	68	25	32148	0.367647	0.00497018	query_1	['GO:0043170']
417	GO:BP	GO:0031668	cellular response to extracellular stimulus	0.0329605	TRUE	"Any process that results in a change in state or activity of a cell (in terms of movement, secretion, enzyme production, gene expression, etc.) as a result of an extracellular stimulus." [GOC:mah]	257	68	6	32148	0.0882353	0.0233463	query_1	['GO:0007154', 'GO:0009991', 'GO:0051716', 'GO:0071496']
418	TF	TF:M01733	Factor: MZF-1; motif: TGGGGAR	0.0334474	TRUE	Factor: MZF-1; motif: TGGGGAR	9589	68	37	32148	0.544118	0.00385859	query_1	['TF:M00000']
419	TF	TF:M01733_0	Factor: MZF-1; motif: TGGGGAR; match class: 0	0.0334474	TRUE	Factor: MZF-1; motif: TGGGGAR; match class: 0	9589	68	37	32148	0.544118	0.00385859	query_1	['TF:M01733']
420	TF	TF:M00056_1	Factor: myogenin; motif: CRSCTGTTBNNTTTGGCACGSNGCCARCH; match class: 1	0.0343174	TRUE	Factor: myogenin; motif: CRSCTGTTBNNTTTGGCACGSNGCCARCH; match class: 1	5764	68	27	32148	0.397059	0.00468425	query_1	['TF:M00056_0']
421	TF	TF:M07289_1	Factor: GKLF; motif: NNNRGGNGNGGSN; match class: 1	0.0344422	TRUE	Factor: GKLF; motif: NNNRGGNGNGGSN; match class: 1	10441	68	39	32148	0.573529	0.00373527	query_1	['TF:M07289_0']
422	REAC	REAC:R-MMU-450341	Activation of the AP-1 family of transcription factors	0.0357254	TRUE	Activation of the AP-1 family of transcription factors	9	68	2	32148	0.0294118	0.222222	query_1	['REAC:R-MMU-450282']
423	GO:BP	GO:0044260	cellular macromolecule metabolic process	0.0363616	TRUE	"The chemical reactions and pathways involving macromolecules, any molecule of high relative molecular mass, the structure of which essentially comprises the multiple repetition of units derived, actually or conceptually, from molecules of low relative molecular mass, as carried out by individual cells." [GOC:mah]	7588	68	32	32148	0.470588	0.00421719	query_1	['GO:0043170', 'GO:0044237']
424	GO:BP	GO:0051338	regulation of transferase activity	0.0365507	TRUE	"Any process that modulates the frequency, rate or extent of transferase activity, the catalysis of the transfer of a group, e.g. a methyl group, glycosyl group, acyl group, phosphorus-containing, or other groups, from one compound (generally regarded as the donor) to another compound (generally regarded as the acceptor). Transferase is the systematic name for any enzyme of EC class 2." [EC:2.-.-…	905	68	10	32148	0.147059	0.0110497	query_1	['GO:0050790']
425	GO:BP	GO:0014706	striated muscle tissue development	0.0365706	TRUE	"The process whose specific outcome is the progression of a striated muscle over time, from its formation to the mature structure. Striated muscle contain fibers that are divided by transverse bands into striations, and cardiac and skeletal muscle are types of striated muscle. Skeletal muscle myoblasts fuse to form myotubes and eventually multinucleated muscle fibers. The fusion of cardiac cells …	393	68	7	32148	0.102941	0.0178117	query_1	['GO:0060537']
426	GO:BP	GO:0031399	regulation of protein modification process	0.0369469	TRUE	"Any process that modulates the frequency, rate or extent of the covalent alteration of one or more amino acid residues within a protein." [GOC:mah, GOC:tb]	1799	68	14	32148	0.205882	0.0077821	query_1	['GO:0006464', 'GO:0032268']
427	GO:BP	GO:0006807	nitrogen compound metabolic process	0.0370524	TRUE	"The chemical reactions and pathways involving organic or inorganic compounds that contain nitrogen." [GOC:jl, ISBN:0198506732]	9177	68	36	32148	0.529412	0.00392285	query_1	['GO:0008152']
428	TF	TF:M10254_1	Factor: GLI; motif: NSTGGGTGGTCY; match class: 1	0.0379498	TRUE	Factor: GLI; motif: NSTGGGTGGTCY; match class: 1	2897	68	18	32148	0.264706	0.00621332	query_1	['TF:M10254_0']
429	TF	TF:M01721_0	Factor: PUR1; motif: GGGNCAGNN; match class: 0	0.0382035	TRUE	Factor: PUR1; motif: GGGNCAGNN; match class: 0	6886	68	30	32148	0.441176	0.00435667	query_1	['TF:M01721']
430	TF	TF:M01721	Factor: PUR1; motif: GGGNCAGNN	0.0382035	TRUE	Factor: PUR1; motif: GGGNCAGNN	6886	68	30	32148	0.441176	0.00435667	query_1	['TF:M00000']
431	GO:MF	GO:1990837	sequence-specific double-stranded DNA binding	0.0384305	TRUE	"Interacting selectively and non-covalently with double-stranded DNA of a specific nucleotide composition, e.g. GC-rich DNA binding, or with a specific sequence motif or type of DNA, e.g. promotor binding or rDNA binding." [GOC:dos, GOC:sl]	878	68	9	32148	0.132353	0.0102506	query_1	['GO:0003690', 'GO:0043565']
432	GO:CC	GO:0097512	cardiac myofibril	0.0391024	TRUE	"A cardiac myofibril is a myofibril specific to cardiac muscle cells." [GOC:cjm, GOC:devbiol]	9	68	2	32148	0.0294118	0.222222	query_1	['GO:0030016']
433	GO:BP	GO:0044271	cellular nitrogen compound biosynthetic process	0.0404867	TRUE	"The chemical reactions and pathways resulting in the formation of organic and inorganic nitrogenous compounds." [GOC:jl, ISBN:0198506732]	4424	68	23	32148	0.338235	0.00519892	query_1	['GO:0034641', 'GO:0044249']
434	TF	TF:M01020_1	Factor: Tbx5; motif: TNAGGTGTKV; match class: 1	0.0411322	TRUE	Factor: Tbx5; motif: TNAGGTGTKV; match class: 1	4457	68	23	32148	0.338235	0.00516042	query_1	['TF:M01020_0']
435	GO:MF	GO:0046983	protein dimerization activity	0.041195	TRUE	"The formation of a protein dimer, a macromolecular structure consists of two noncovalently associated identical or nonidentical subunits." [ISBN:0198506732]	1100	68	10	32148	0.147059	0.00909091	query_1	['GO:0005515']
436	TF	TF:M00649_1	Factor: MAZ; motif: GGGGAGGG; match class: 1	0.0416277	TRUE	Factor: MAZ; motif: GGGGAGGG; match class: 1	2917	68	18	32148	0.264706	0.00617072	query_1	['TF:M00649_0']
437	TF	TF:M02738	Factor: Atf-1; motif: NNNRTGACGTCAYNRN	0.0418655	TRUE	Factor: Atf-1; motif: NNNRTGACGTCAYNRN	5475	68	26	32148	0.382353	0.00474886	query_1	['TF:M00000']
438	TF	TF:M02738_0	Factor: Atf-1; motif: NNNRTGACGTCAYNRN; match class: 0	0.0418655	TRUE	Factor: Atf-1; motif: NNNRTGACGTCAYNRN; match class: 0	5475	68	26	32148	0.382353	0.00474886	query_1	['TF:M02738']
439	KEGG	KEGG:04657	IL-17 signaling pathway	0.0418896	TRUE	IL-17 signaling pathway	80	68	3	32148	0.0441176	0.0375	query_1	['KEGG:00000']
440	TF	TF:M01104_1	Factor: MOVO-B; motif: GNGGGGG; match class: 1	0.0421889	TRUE	Factor: MOVO-B; motif: GNGGGGG; match class: 1	3213	68	19	32148	0.279412	0.00591348	query_1	['TF:M01104_0']
441	GO:BP	GO:0034645	cellular macromolecule biosynthetic process	0.0426294	TRUE	"The chemical reactions and pathways resulting in the formation of a macromolecule, any molecule of high relative molecular mass, the structure of which essentially comprises the multiple repetition of units derived, actually or conceptually, from molecules of low relative molecular mass, carried out by individual cells." [GOC:mah]	4438	68	23	32148	0.338235	0.00518251	query_1	['GO:0009059', 'GO:0044249', 'GO:0044260']
442	TF	TF:M02111_0	Factor: NR1B2; motif: NTGACCY; match class: 0	0.0427512	TRUE	Factor: NR1B2; motif: NTGACCY; match class: 0	9273	68	36	32148	0.529412	0.00388224	query_1	['TF:M02111']
443	TF	TF:M02111	Factor: NR1B2; motif: NTGACCY	0.0427512	TRUE	Factor: NR1B2; motif: NTGACCY	9273	68	36	32148	0.529412	0.00388224	query_1	['TF:M00000']
444	GO:BP	GO:0051179	localization	0.0433635	TRUE	"Any process in which a cell, a substance, or a cellular entity, such as a protein complex or organelle, is transported, tethered to or otherwise maintained in a specific location. In the case of substances, localization may also be achieved via selective degradation." [GOC:ai, GOC:dos]	5804	68	27	32148	0.397059	0.00465196	query_1	['GO:0008150']
445	TF	TF:M02747	Factor: Tbr2; motif: NNNNAGGTGTGAAANNN	0.0433921	TRUE	Factor: Tbr2; motif: NNNNAGGTGTGAAANNN	275	68	6	32148	0.0882353	0.0218182	query_1	['TF:M00000']
446	TF	TF:M02747_0	Factor: Tbr2; motif: NNNNAGGTGTGAAANNN; match class: 0	0.0433921	TRUE	Factor: Tbr2; motif: NNNNAGGTGTGAAANNN; match class: 0	275	68	6	32148	0.0882353	0.0218182	query_1	['TF:M02747']
447	TF	TF:M00933_0	Factor: Sp1; motif: CCCCGCCCCN; match class: 0	0.0443768	TRUE	Factor: Sp1; motif: CCCCGCCCCN; match class: 0	8480	68	34	32148	0.5	0.00400943	query_1	['TF:M00933']
448	TF	TF:M00933	Factor: Sp1; motif: CCCCGCCCCN	0.0443768	TRUE	Factor: Sp1; motif: CCCCGCCCCN	8480	68	34	32148	0.5	0.00400943	query_1	['TF:M00000']
449	GO:MF	GO:0042803	protein homodimerization activity	0.04616	TRUE	"Interacting selectively and non-covalently with an identical protein to form a homodimer." [GOC:jl]	700	68	8	32148	0.117647	0.0114286	query_1	['GO:0042802', 'GO:0046983']
450	GO:BP	GO:0006468	protein phosphorylation	0.0463042	TRUE	"The process of introducing a phosphate group on to a protein." [GOC:hb]	1836	68	14	32148	0.205882	0.00762527	query_1	['GO:0006464', 'GO:0016310']
451	GO:BP	GO:0034641	cellular nitrogen compound metabolic process	0.0471099	TRUE	"The chemical reactions and pathways involving various organic and inorganic nitrogenous compounds, as carried out by individual cells." [GOC:mah]	5830	68	27	32148	0.397059	0.00463122	query_1	['GO:0006807', 'GO:0044237']
452	TF	TF:M07266_0	Factor: p300; motif: CTGNCTYMAN; match class: 0	0.0471395	TRUE	Factor: p300; motif: CTGNCTYMAN; match class: 0	8904	68	35	32148	0.514706	0.00393082	query_1	['TF:M07266']
453	TF	TF:M07266	Factor: p300; motif: CTGNCTYMAN	0.0471395	TRUE	Factor: p300; motif: CTGNCTYMAN	8904	68	35	32148	0.514706	0.00393082	query_1	['TF:M00000']
454	GO:BP	GO:2001199	negative regulation of dendritic cell differentiation	0.0488492	TRUE	"Any process that stops, prevents or reduces the frequency, rate or extent of dendritic cell differentiation." [GOC:obol]	4	68	2	32148	0.0294118	0.5	query_1	['GO:0097028', 'GO:1902106', 'GO:2001198']
455	TF	TF:M03545_0	Factor: c-Rel; motif: NGGGAATYTCCN; match class: 0	0.049121	TRUE	Factor: c-Rel; motif: NGGGAATYTCCN; match class: 0	5178	68	25	32148	0.367647	0.00482812	query_1	['TF:M03545']
456	TF	TF:M03545	Factor: c-Rel; motif: NGGGAATYTCCN	0.049121	TRUE	Factor: c-Rel; motif: NGGGAATYTCCN	5178	68	25	32148	0.367647	0.00482812	query_1	['TF:M00000']
457	TF	TF:M00075_0	Factor: GATA-1; motif: SNNGATNNNN; match class: 0	0.0493368	TRUE	Factor: GATA-1; motif: SNNGATNNNN; match class: 0	6237	68	28	32148	0.411765	0.00448934	query_1	['TF:M00075']
458	TF	TF:M00075	Factor: GATA-1; motif: SNNGATNNNN	0.0493368	TRUE	Factor: GATA-1; motif: SNNGATNNNN	6237	68	28	32148	0.411765	0.00448934	query_1	['TF:M00000']
459	GO:BP	GO:0060537	muscle tissue development	0.0494353	TRUE	"The progression of muscle tissue over time, from its initial formation to its mature state. Muscle tissue is a contractile tissue made up of actin and myosin fibers." [GOC:dph]	412	68	7	32148	0.102941	0.0169903	query_1	['GO:0009888']
460	GO:MF	GO:0004859	phospholipase inhibitor activity	0.0497673	TRUE	"Stops, prevents or reduces the activity of a phospholipase, an enzyme that catalyzes of the hydrolysis of a phospholipid." [GOC:ai, GOC:rl]	8	68	2	32148	0.0294118	0.25	query_1	['GO:0055102']
