# Supplementary material for: TRIM28-dependent SUMOylation protects the adult ovary from activation of the testicular pathway
Source: Nat Commun. 2022 Jul 29;13:4412. doi: 10.1038/s41467-022-32061-1 (PMC9338040; doi:10.1038/s41467-022-32061-1)
Supplement: Supplementary file 8 — Supplementary Data 5 [file 41467_2022_32061_MOESM8_ESM.xlsx]

## Sheet: Annotations TRIM28
chr	start	end	Annotation	Distance.to.TSS	ensembl_gene_id	gene_name	Biotype	Overlap with FOXL2 peaks (bp)	RNA UP IN KO	RNA DOWN IN KO
chr18	29638919	29639416	Intergenic	-633580	ENSMUSG00000033628	Pik3c3	protein_coding	68	NO	NO
chr17	16382980	16383524	Intergenic	-545597	ENSMUSG00000096849	Gm25598	snRNA	0	NO	NO
chr17	16372711	16373779	Intergenic	-535590	ENSMUSG00000096849	Gm25598	snRNA	643	NO	NO
chr17	16345363	16345939	Intergenic	-507996	ENSMUSG00000096849	Gm25598	snRNA	576	NO	NO
chr17	16339657	16340492	Intergenic	-502419	ENSMUSG00000096849	Gm25598	snRNA	835	NO	NO
chr17	4199591	4200361	Intergenic	-478044	ENSMUSG00000096200	Gm23186	snRNA	748	NO	NO
chr17	4173720	4174421	Intergenic	-477809	ENSMUSG00000023802	Nox3	protein_coding	701	NO	NO
chr17	16481849	16482176	Intergenic	-469527	ENSMUSG00000060149	BC002059	lincRNA	0	NO	NO
chr17	16483783	16484585	Intergenic	-467355	ENSMUSG00000060149	BC002059	lincRNA	717	NO	NO
chr17	4218312	4219569	Intergenic	-459080	ENSMUSG00000096200	Gm23186	snRNA	0	NO	NO
chr2	101083917	101084316	Intergenic	-456073	ENSMUSG00000095203	Gm13810	processed_pseudogene	283	NO	NO
chr17	4147042	4147464	Intergenic	-450992	ENSMUSG00000023802	Nox3	protein_coding	422	NO	NO
chr2	47096005	47096460	Intergenic	-445752	ENSMUSG00000092853	Gm25959	miRNA	455	NO	NO
chr16	86325332	86325980	Intergenic	-424531	ENSMUSG00000022894	Adamts5	protein_coding	648	NO	YES
chr2	101048860	101052485	Intergenic	-422629	ENSMUSG00000095203	Gm13810	processed_pseudogene	72	NO	NO
chr18	85931749	85932522	Intergenic	-417451	ENSMUSG00000094440	Gm25453	snRNA	741	NO	NO
chr2	101155781	101157510	Intergenic	-413979	ENSMUSG00000093614	Gm20693	processed_pseudogene	646	NO	NO
chr2	101159168	101159719	Intergenic	-411181	ENSMUSG00000093614	Gm20693	processed_pseudogene	503	NO	NO
chr2	133994339	133994882	Intergenic	-410189	ENSMUSG00000064983	Gm25258	snRNA	489	NO	NO
chr17	16541785	16542093	Intergenic	-409600	ENSMUSG00000060149	BC002059	lincRNA	0	NO	NO
chr17	16543961	16544392	Intergenic	-407363	ENSMUSG00000060149	BC002059	lincRNA	0	NO	NO
chr16	86302426	86302865	Intergenic	-401520	ENSMUSG00000022894	Adamts5	protein_coding	373	NO	YES
chr2	47004205	47004601	Intergenic	-397320	ENSMUSG00000089144	Gm25264	snoRNA	0	NO	NO
chr16	86288948	86289277	Intergenic	-387987	ENSMUSG00000022894	Adamts5	protein_coding	0	NO	YES
chr2	46985829	46987948	Intergenic	-379805	ENSMUSG00000089144	Gm25264	snoRNA	1608	NO	NO
chr16	86276358	86277273	Intergenic	-375690	ENSMUSG00000022894	Adamts5	protein_coding	428	NO	YES
chr15	45481294	45481674	Intergenic	-366564	ENSMUSG00000022342	Kcnv1	protein_coding	0	NO	NO
chr18	8328209	8328642	Intergenic	-365652	ENSMUSG00000092097	Gm5819	protein_coding	433	NO	NO
chr2	101206414	101206935	Intergenic	-363950	ENSMUSG00000093614	Gm20693	processed_pseudogene	408	NO	NO
chr19	48594404	48595052	intron	-354083	ENSMUSG00000089004	Gm23857	rRNA	374	NO	NO
chr17	4040101	4040735	Intergenic	-344157	ENSMUSG00000023802	Nox3	protein_coding	583	NO	NO
chr16	86242570	86243561	Intergenic	-341940	ENSMUSG00000022894	Adamts5	protein_coding	991	NO	YES
chr2	133925501	133926317	Intergenic	-341488	ENSMUSG00000064983	Gm25258	snRNA	577	NO	NO
chr17	16177020	16177482	Intergenic	-339596	ENSMUSG00000096849	Gm25598	snRNA	462	NO	NO
chr17	4034773	4035170	Intergenic	-338710	ENSMUSG00000023802	Nox3	protein_coding	397	NO	NO
chr2	100964549	100965015	Intergenic	-336739	ENSMUSG00000095203	Gm13810	processed_pseudogene	333	NO	NO
chr12	94420647	94422414	Intergenic	-336045	ENSMUSG00000113414	Gm18504	processed_pseudogene	1361	NO	NO
chr1	8065678	8066134	Intergenic	-335341	ENSMUSG00000103557	Gm38216	processed_pseudogene	0	NO	NO
chr18	83688356	83688876	Intergenic	-333252	ENSMUSG00000088143	Gm24720	snRNA	0	NO	NO
chr12	94424362	94425149	Intergenic	-332820	ENSMUSG00000113414	Gm18504	processed_pseudogene	443	NO	NO
chr2	133916925	133917385	Intergenic	-332734	ENSMUSG00000064983	Gm25258	snRNA	460	NO	NO
chr18	83678213	83678988	Intergenic	-323236	ENSMUSG00000088143	Gm24720	snRNA	456	NO	NO
chr2	101249887	101250275	Intergenic	-320543	ENSMUSG00000093614	Gm20693	processed_pseudogene	248	NO	NO
chr18	8376359	8376685	Intergenic	-317555	ENSMUSG00000092097	Gm5819	protein_coding	0	NO	NO
chr1	8046146	8046507	Intergenic	-315761	ENSMUSG00000103557	Gm38216	processed_pseudogene	0	NO	NO
chr12	94446905	94447201	Intergenic	-310522	ENSMUSG00000113414	Gm18504	processed_pseudogene	0	NO	NO
chr17	9977856	9978822	Intergenic	-308635	ENSMUSG00000046173	Pabpc6	protein_coding	860	NO	NO
chr10	64608507	64608812	intron	-303915	ENSMUSG00000089003	Gm23854	snRNA	0	NO	NO
chr2	100930642	100931144	Intergenic	-302850	ENSMUSG00000095203	Gm13810	processed_pseudogene	0	NO	NO
chr16	64166339	64167492	Intergenic	-302757	ENSMUSG00000052504	Epha3	protein_coding	671	NO	YES
chr19	18279322	18280294	Intergenic	-301647	ENSMUSG00000080783	Gm8250	processed_pseudogene	0	NO	NO
chr16	51663971	51664717	Intergenic	-300512	ENSMUSG00000081453	Gm6767	processed_pseudogene	500	NO	NO
chr1	114264139	114264463	Intergenic	-300167	ENSMUSG00000097648	9330185C12Rik	lincRNA	0	NO	NO
chr19	18281607	18282905	Intergenic	-299199	ENSMUSG00000080783	Gm8250	processed_pseudogene	457	NO	NO
chr5	133144468	133144754	Intergenic	-298731	ENSMUSG00000106097	Gm42625	TEC	0	NO	NO
chr18	13507395	13507882	Intergenic	-297830	ENSMUSG00000096288	Gm22251	snRNA	290	NO	NO
chr16	41846529	41846970	intron	-297235	ENSMUSG00000061080	Lsamp	protein_coding	151	NO	NO
chr2	100923611	100924633	Intergenic	-296079	ENSMUSG00000095203	Gm13810	processed_pseudogene	679	NO	NO
chr18	47662432	47662771	Intergenic	-293731	ENSMUSG00000019647	Sema6a	protein_coding	277	NO	NO
chr4	31672505	31672891	Intergenic	-291399	ENSMUSG00000028284	Map3k7	protein_coding	0	NO	NO
chr18	47658047	47658523	Intergenic	-289415	ENSMUSG00000019647	Sema6a	protein_coding	0	NO	NO
chr5	80604230	80604727	Intergenic	-289176	ENSMUSG00000065235	Gm22974	snRNA	0	NO	NO
chr12	94468274	94469100	Intergenic	-288888	ENSMUSG00000113414	Gm18504	processed_pseudogene	413	NO	NO
chr16	86188416	86189581	Intergenic	-287873	ENSMUSG00000022894	Adamts5	protein_coding	1165	NO	YES
chr18	8406761	8407595	Intergenic	-286899	ENSMUSG00000092097	Gm5819	protein_coding	612	NO	NO
chr2	101286113	101286971	Intergenic	-284082	ENSMUSG00000093614	Gm20693	processed_pseudogene	714	NO	NO
chr19	18296967	18297995	Intergenic	-283974	ENSMUSG00000080783	Gm8250	processed_pseudogene	622	NO	NO
chr18	73182937	73183401	Intergenic	-283182	ENSMUSG00000080635	Gm25509	miRNA	402	NO	NO
chr17	76567722	76568273	Intergenic	-283136	ENSMUSG00000066958	Gm16391	processed_pseudogene	0	NO	NO
chr2	101288182	101289330	Intergenic	-281868	ENSMUSG00000093614	Gm20693	processed_pseudogene	1132	NO	NO
chr18	11351745	11352815	Intergenic	-280996	ENSMUSG00000041238	Rbbp8	protein_coding	728	NO	NO
chr5	78187711	78188112	Intergenic	-278451	ENSMUSG00000106960	Gm42673	processed_pseudogene	0	NO	NO
chr18	11355055	11355493	Intergenic	-278002	ENSMUSG00000041238	Rbbp8	protein_coding	361	NO	NO
chr5	28919261	28919766	intron	-276479	ENSMUSG00000029130	Rnf32	protein_coding	0	NO	NO
chr12	94334696	94335668	Intergenic	-275481	ENSMUSG00000113215	Gm18749	processed_pseudogene	502	NO	NO
chr19	18305926	18307017	Intergenic	-274984	ENSMUSG00000080783	Gm8250	processed_pseudogene	416	NO	NO
chr18	11326742	11327639	Intergenic	-274623	ENSMUSG00000097222	1010001N08Rik	lincRNA	619	NO	NO
chr16	51759191	51759607	Intergenic	-271826	ENSMUSG00000022637	Cblb	protein_coding	416	NO	NO
chr17	9941009	9941903	Intergenic	-271752	ENSMUSG00000046173	Pabpc6	protein_coding	0	NO	NO
chr19	14289352	14289854	Intergenic	-271232	ENSMUSG00000098074	Gm26993	processed_pseudogene	343	NO	NO
chr2	63702433	63702938	Intergenic	-270491	ENSMUSG00000065837	Gm23503	snRNA	432	NO	NO
chr17	55051011	55051453	Intergenic	-270382	ENSMUSG00000090790	Gm17377	processed_pseudogene	442	NO	NO
chr5	133172913	133173811	Intergenic	-269980	ENSMUSG00000106097	Gm42625	TEC	334	NO	NO
chr16	5616271	5616585	Intergenic	-268927	ENSMUSG00000008658	Rbfox1	protein_coding	314	NO	NO
chr18	11317557	11318227	Intergenic	-265325	ENSMUSG00000097222	1010001N08Rik	lincRNA	0	NO	NO
chr19	18316191	18318171	Intergenic	-264274	ENSMUSG00000080783	Gm8250	processed_pseudogene	1798	NO	NO
chr8	115322181	115323233	intron	-262685	ENSMUSG00000110592	4930488N15Rik	lincRNA	864	NO	NO
chr1	143355616	143357295	Intergenic	-261839	ENSMUSG00000101795	Gm5835	processed_pseudogene	772	NO	NO
chr18	13470054	13470749	Intergenic	-260593	ENSMUSG00000096288	Gm22251	snRNA	528	NO	NO
chr12	94496482	94498459	Intergenic	-260105	ENSMUSG00000113414	Gm18504	processed_pseudogene	417	NO	NO
chr8	115327095	115327457	intron	-258116	ENSMUSG00000110592	4930488N15Rik	lincRNA	362	NO	NO
chr16	86158627	86159818	Intergenic	-258097	ENSMUSG00000022894	Adamts5	protein_coding	387	NO	YES
chr16	39196166	39197827	Intergenic	-258019	ENSMUSG00000095894	Gm24795	miRNA	1068	NO	NO
chr14	17402693	17403111	Intergenic	-257359	ENSMUSG00000021779	Thrb	protein_coding	384	NO	NO
chr8	17172758	17173737	intron	-257065	ENSMUSG00000109625	3110080E11Rik	TEC	0	NO	NO
chr12	94314968	94315510	Intergenic	-255538	ENSMUSG00000113215	Gm18749	processed_pseudogene	0	NO	NO
chr18	11306515	11306949	Intergenic	-254165	ENSMUSG00000097222	1010001N08Rik	lincRNA	0	NO	NO
chr16	80946245	80947628	Intergenic	-253761	ENSMUSG00000022762	Ncam2	protein_coding	775	NO	NO
chr17	16089869	16090342	Intergenic	-252450	ENSMUSG00000096849	Gm25598	snRNA	307	NO	NO
chr14	17407742	17409539	Intergenic	-251621	ENSMUSG00000021779	Thrb	protein_coding	1276	NO	NO
chr8	17167495	17167808	intron	-251469	ENSMUSG00000109625	3110080E11Rik	TEC	0	NO	NO
chr19	18329518	18332448	Intergenic	-250472	ENSMUSG00000080783	Gm8250	processed_pseudogene	1047	NO	NO
chr17	89450578	89451151	Intergenic	-250252	ENSMUSG00000032937	Fshr	protein_coding	0	NO	NO
chr12	94509700	94510219	Intergenic	-247616	ENSMUSG00000113414	Gm18504	processed_pseudogene	519	NO	NO
chr18	8447264	8449006	Intergenic	-245942	ENSMUSG00000092097	Gm5819	protein_coding	1742	NO	NO
chr16	5639349	5641767	Intergenic	-244797	ENSMUSG00000008658	Rbfox1	protein_coding	528	NO	NO
chr16	80955702	80956384	Intergenic	-244654	ENSMUSG00000022762	Ncam2	protein_coding	479	NO	NO
chr19	18336602	18337342	Intergenic	-244483	ENSMUSG00000080783	Gm8250	processed_pseudogene	246	NO	NO
chr16	86144751	86145343	Intergenic	-243922	ENSMUSG00000022894	Adamts5	protein_coding	421	NO	YES
chr16	86604342	86605032	Intergenic	-240783	ENSMUSG00000089252	Gm25715	snoRNA	600	NO	NO
chr18	11392397	11393004	Intergenic	-240576	ENSMUSG00000041238	Rbbp8	protein_coding	353	NO	NO
chr19	18341822	18344590	Intergenic	-238249	ENSMUSG00000080783	Gm8250	processed_pseudogene	1211	NO	NO
chr16	80962381	80962849	Intergenic	-238082	ENSMUSG00000022762	Ncam2	protein_coding	468	NO	NO
chr16	86138307	86138776	Intergenic	-237416	ENSMUSG00000022894	Adamts5	protein_coding	423	NO	YES
chr15	42914102	42914400	Intergenic	-237274	ENSMUSG00000022309	Angpt1	protein_coding	298	NO	YES
chr12	58526349	58527060	Intergenic	-237202	ENSMUSG00000112487	Gm18873	processed_pseudogene	706	NO	NO
chr19	48475985	48476295	intron	-235495	ENSMUSG00000089004	Gm23857	rRNA	310	NO	NO
chr2	99823598	99824158	Intergenic	-235055	ENSMUSG00000082259	Gm13808	processed_pseudogene	296	NO	NO
chr4	7325392	7325888	Intergenic	-235048	ENSMUSG00000086070	8430436N08Rik	lincRNA	0	NO	NO
chr5	80659002	80659626	Intergenic	-234340	ENSMUSG00000065235	Gm22974	snRNA	528	NO	NO
chr12	94523327	94524331	Intergenic	-233746	ENSMUSG00000113414	Gm18504	processed_pseudogene	347	NO	NO
chr18	83588331	83588732	Intergenic	-233167	ENSMUSG00000088143	Gm24720	snRNA	77	NO	NO
chr19	18348171	18349223	Intergenic	-232758	ENSMUSG00000080783	Gm8250	processed_pseudogene	881	NO	NO
chr6	25431571	25432772	Intergenic	-232120	ENSMUSG00000089442	Gm22529	snoRNA	0	NO	NO
chr4	5209873	5210850	Intergenic	-231487	ENSMUSG00000083228	Gm11779	processed_pseudogene	835	NO	NO
chr1	145557487	145558031	Intergenic	-231068	ENSMUSG00000103055	Gm38269	TEC	211	NO	NO
chr8	115354405	115354696	Intergenic	-230842	ENSMUSG00000110592	4930488N15Rik	lincRNA	0	NO	NO
chr17	75781833	75782120	Intergenic	-230030	ENSMUSG00000002017	Fam98a	protein_coding	0	NO	YES
chr6	25427611	25430390	Intergenic	-228949	ENSMUSG00000089442	Gm22529	snoRNA	467	NO	NO
chr16	5552855	5553235	Intergenic	-228888	ENSMUSG00000084573	n-R5s30	rRNA	0	NO	NO
chr8	115281513	115281807	intron	-228747	ENSMUSG00000088428	Gm22556	rRNA	48	NO	NO
chr2	96771697	96772280	intron	-227636	ENSMUSG00000091288	Gm17075	processed_pseudogene	583	NO	NO
chr16	41916052	41917504	intron	-227206	ENSMUSG00000061080	Lsamp	protein_coding	474	NO	NO
chr19	18353898	18354952	Intergenic	-227030	ENSMUSG00000080783	Gm8250	processed_pseudogene	791	NO	NO
chr18	30045837	30046261	Intergenic	-226698	ENSMUSG00000033628	Pik3c3	protein_coding	413	NO	NO
chr19	51565404	51565765	Intergenic	-226642	ENSMUSG00000097719	Rpl31-ps18	processed_pseudogene	361	NO	NO
chr16	86127105	86127821	Intergenic	-226338	ENSMUSG00000022894	Adamts5	protein_coding	585	NO	YES
chr6	25425939	25426278	Intergenic	-226057	ENSMUSG00000089442	Gm22529	snoRNA	339	NO	NO
chr12	58538080	58538717	Intergenic	-225508	ENSMUSG00000112487	Gm18873	processed_pseudogene	0	NO	NO
chr1	49831363	49831659	Intergenic	-225271	ENSMUSG00000101760	Gm8384	processed_pseudogene	0	NO	NO
chr17	9894129	9895764	Intergenic	-225242	ENSMUSG00000046173	Pabpc6	protein_coding	1480	NO	NO
chr16	51588531	51588915	Intergenic	-224891	ENSMUSG00000081453	Gm6767	processed_pseudogene	0	NO	NO
chr16	73646807	73647803	Intergenic	-224346	ENSMUSG00000064830	Gm25699	snRNA	762	NO	NO
chr12	94282947	94284083	Intergenic	-223814	ENSMUSG00000113215	Gm18749	processed_pseudogene	1111	NO	NO
chr16	5661803	5662212	Intergenic	-223348	ENSMUSG00000008658	Rbfox1	protein_coding	0	NO	NO
chr18	73122287	73122991	Intergenic	-222652	ENSMUSG00000080635	Gm25509	miRNA	654	NO	NO
chr19	15457551	15458292	Intergenic	-222083	ENSMUSG00000094850	Gm24319	snRNA	470	NO	NO
chr4	31742185	31742532	Intergenic	-221739	ENSMUSG00000028284	Map3k7	protein_coding	235	NO	NO
chr9	23001486	23001772	Intergenic	-221447	ENSMUSG00000031963	Bmper	protein_coding	0	NO	YES
chr17	82847123	82847848	Intergenic	-221420	ENSMUSG00000100154	Gm29052	lincRNA	0	NO	NO
chr12	94280686	94281407	Intergenic	-221345	ENSMUSG00000113215	Gm18749	processed_pseudogene	598	NO	NO
chr10	37711495	37711931	Intergenic	-219967	ENSMUSG00000096080	Gm24710	miRNA	436	NO	NO
chr16	72443764	72444896	Intergenic	-218819	ENSMUSG00000022883	Robo1	protein_coding	1114	NO	YES
chr17	16054427	16056494	Intergenic	-217805	ENSMUSG00000096849	Gm25598	snRNA	2067	NO	NO
chr3	147853040	147853806	Intergenic	-217776	ENSMUSG00000103349	Gm36888	lincRNA	361	NO	NO
chr18	47585514	47586128	Intergenic	-216951	ENSMUSG00000019647	Sema6a	protein_coding	0	NO	NO
chr17	89416369	89416678	Intergenic	-215911	ENSMUSG00000032937	Fshr	protein_coding	0	NO	NO
chr18	11417796	11418461	Intergenic	-215148	ENSMUSG00000041238	Rbbp8	protein_coding	0	NO	NO
chr1	143309179	143309685	Intergenic	-214816	ENSMUSG00000101795	Gm5835	processed_pseudogene	392	NO	NO
chr17	75766504	75766900	Intergenic	-214756	ENSMUSG00000002017	Fam98a	protein_coding	0	NO	YES
chr17	16051535	16052329	Intergenic	-214277	ENSMUSG00000096849	Gm25598	snRNA	451	NO	NO
chr4	75641160	75641541	Intergenic	-213168	ENSMUSG00000084253	Gm11256	processed_pseudogene	0	NO	NO
chr17	82857467	82857911	Intergenic	-211216	ENSMUSG00000100154	Gm29052	lincRNA	429	NO	NO
chr3	118219101	118219692	Intergenic	-210928	ENSMUSG00000097311	Gm26871	processed_transcript	591	NO	NO
chr18	47579259	47580047	Intergenic	-210783	ENSMUSG00000019647	Sema6a	protein_coding	788	NO	NO
chr10	37720874	37721305	Intergenic	-210591	ENSMUSG00000096080	Gm24710	miRNA	314	NO	NO
chr5	46203604	46204735	Intergenic	-210175	ENSMUSG00000067321	Gm7931	processed_pseudogene	919	NO	NO
chr8	115375068	115375767	Intergenic	-209975	ENSMUSG00000110592	4930488N15Rik	lincRNA	0	NO	NO
chr2	123064072	123064959	Intergenic	-209409	ENSMUSG00000084372	Gm13988	processed_pseudogene	0	NO	NO
chr12	58555064	58557304	Intergenic	-207722	ENSMUSG00000112487	Gm18873	processed_pseudogene	1207	NO	NO
chr8	17123066	17124299	intron	-207500	ENSMUSG00000109625	3110080E11Rik	TEC	421	NO	NO
chr4	31756718	31757623	Intergenic	-206927	ENSMUSG00000028284	Map3k7	protein_coding	905	NO	NO
chr5	46138957	46139634	Intergenic	-206886	ENSMUSG00000106602	4930405L22Rik	lincRNA	0	NO	NO
chr1	35385368	35385794	Intergenic	-206497	ENSMUSG00000077231	Gm25096	snoRNA	0	NO	NO
chr9	23016625	23017284	Intergenic	-206122	ENSMUSG00000031963	Bmper	protein_coding	0	NO	YES
chr19	57844875	57845588	intron	-205936	ENSMUSG00000093757	Mir5623	miRNA	0	NO	NO
chr5	46208796	46209112	Intergenic	-205390	ENSMUSG00000067321	Gm7931	processed_pseudogene	0	NO	NO
chr17	16041991	16042765	Intergenic	-204723	ENSMUSG00000096849	Gm25598	snRNA	0	NO	NO
chr16	39251064	39253745	Intergenic	-202611	ENSMUSG00000095894	Gm24795	miRNA	358	NO	NO
chr12	58561028	58562150	Intergenic	-202317	ENSMUSG00000112487	Gm18873	processed_pseudogene	887	NO	NO
chr5	46212023	46213572	Intergenic	-201547	ENSMUSG00000067321	Gm7931	processed_pseudogene	943	NO	NO
chr1	114165110	114165852	Intergenic	-201347	ENSMUSG00000097648	9330185C12Rik	lincRNA	331	NO	NO
chr17	9870102	9870969	Intergenic	-200831	ENSMUSG00000046173	Pabpc6	protein_coding	0	NO	NO
chr4	5179163	5179834	Intergenic	-200624	ENSMUSG00000083228	Gm11779	processed_pseudogene	335	NO	NO
chr16	86644769	86645295	Intergenic	-200438	ENSMUSG00000089252	Gm25715	snoRNA	522	NO	NO
chr19	52063976	52064505	Intergenic	-200083	ENSMUSG00000035804	Ins1	protein_coding	507	NO	NO
chr4	31763381	31764761	Intergenic	-200026	ENSMUSG00000028284	Map3k7	protein_coding	980	NO	NO
chr14	85279085	85279606	Intergenic	-199681	ENSMUSG00000115239	AC164100.1	processed_pseudogene	0	NO	NO
chr14	113689177	113689494	Intergenic	-198675	ENSMUSG00000086415	Gm4487	processed_pseudogene	0	NO	NO
chr7	94973458	94974139	Intergenic	-198066	ENSMUSG00000084636	Gm23884	misc_RNA	681	NO	NO
chr17	75875940	75878054	Intergenic	-197549	ENSMUSG00000077299	Gm24126	snRNA	2114	NO	NO
chr8	103873806	103874348	Intergenic	-197072	ENSMUSG00000110019	Gm8748	processed_pseudogene	0	NO	NO
chr9	68998336	68998724	intron	-197011	ENSMUSG00000032238	Rora	protein_coding	0	NO	NO
chr8	115249579	115250041	intron	-196897	ENSMUSG00000088428	Gm22556	rRNA	0	NO	NO
chr4	31765978	31768919	Intergenic	-196649	ENSMUSG00000028284	Map3k7	protein_coding	2605	NO	NO
chr16	86097566	86097981	Intergenic	-196648	ENSMUSG00000022894	Adamts5	protein_coding	0	NO	YES
chr17	55124775	55125214	Intergenic	-196620	ENSMUSG00000090790	Gm17377	processed_pseudogene	0	NO	NO
chr9	23027554	23028058	Intergenic	-195270	ENSMUSG00000031963	Bmper	protein_coding	482	NO	YES
chr9	23581088	23581490	Intergenic	-195203	ENSMUSG00000111041	Gm3011	processed_pseudogene	399	NO	NO
chr15	94159178	94159472	Intergenic	-194617	ENSMUSG00000115965	AC102910.1	lincRNA	294	NO	NO
chr4	65410905	65411383	intron	-193842	ENSMUSG00000051675	Trim32	protein_coding	0	NO	NO
chr10	16171123	16171636	Intergenic	-193419	ENSMUSG00000112602	Gm18557	processed_pseudogene	290	NO	NO
chr2	15763868	15764167	intron	-192908	ENSMUSG00000081245	Gm6587	processed_pseudogene	0	NO	NO
chr1	194425081	194426827	Intergenic	-192264	ENSMUSG00000026640	Plxna2	protein_coding	1429	NO	YES
chr19	57858991	57859300	intron	-192022	ENSMUSG00000093757	Mir5623	miRNA	0	NO	NO
chr5	18158543	18159014	Intergenic	-191570	ENSMUSG00000104540	Gm3527	processed_pseudogene	0	NO	NO
chr18	11243739	11244349	Intergenic	-191477	ENSMUSG00000097222	1010001N08Rik	lincRNA	579	NO	NO
chr17	75882661	75883589	Intergenic	-191421	ENSMUSG00000077299	Gm24126	snRNA	869	NO	NO
chr12	94566030	94566561	Intergenic	-191280	ENSMUSG00000113414	Gm18504	processed_pseudogene	247	NO	NO
chr17	82877636	82878537	Intergenic	-190819	ENSMUSG00000100154	Gm29052	lincRNA	533	NO	NO
chr9	69004701	69005036	intron	-190673	ENSMUSG00000032238	Rora	protein_coding	108	NO	NO
chr1	35369258	35369882	Intergenic	-190486	ENSMUSG00000077231	Gm25096	snoRNA	564	NO	NO
chr8	103880534	103881619	Intergenic	-190073	ENSMUSG00000110019	Gm8748	processed_pseudogene	670	NO	NO
chr12	58571905	58576319	Intergenic	-189794	ENSMUSG00000112487	Gm18873	processed_pseudogene	727	NO	NO
chr17	45020172	45020481	intron	-189640	ENSMUSG00000096425	Gm24979	miRNA	0	NO	NO
chr3	147824474	147825207	Intergenic	-189193	ENSMUSG00000103349	Gm36888	lincRNA	0	NO	NO
chr9	97628399	97629145	intron	-189145	ENSMUSG00000077208	Gm25607	snoRNA	393	NO	NO
chr18	11241384	11241867	Intergenic	-189058	ENSMUSG00000097222	1010001N08Rik	lincRNA	0	NO	NO
chr7	111575084	111576812	intron	-188616	ENSMUSG00000109867	Gm5338	processed_pseudogene	0	NO	NO
chr2	117604381	117605915	Intergenic	-187451	ENSMUSG00000085681	Gm13982	lincRNA	897	NO	NO
chr18	11239222	11239868	Intergenic	-186978	ENSMUSG00000097222	1010001N08Rik	lincRNA	101	NO	NO
chr17	9856448	9856837	Intergenic	-186938	ENSMUSG00000046173	Pabpc6	protein_coding	0	NO	NO
chr12	95138028	95138378	Intergenic	-186704	ENSMUSG00000112262	Gm48013	unprocessed_pseudogene	350	NO	NO
chr19	52078414	52078728	Intergenic	-185752	ENSMUSG00000035804	Ins1	protein_coding	268	NO	NO
chr5	42685425	42686056	Intergenic	-185326	ENSMUSG00000106813	Gm7181	processed_pseudogene	490	NO	NO
chr1	114149188	114149621	Intergenic	-185270	ENSMUSG00000097648	9330185C12Rik	lincRNA	0	NO	NO
chr16	53131541	53132194	Intergenic	-184938	ENSMUSG00000077718	Gm25723	snoRNA	0	NO	NO
chr4	85724949	85725285	intron	-184794	ENSMUSG00000088122	Gm26069	misc_RNA	336	NO	NO
chr4	65420417	65421137	intron	-184209	ENSMUSG00000051675	Trim32	protein_coding	720	NO	NO
chr9	29775444	29776417	intron	-183420	ENSMUSG00000085638	Gm15521	sense_intronic	954	NO	NO
chr5	18165474	18168633	Intergenic	-183295	ENSMUSG00000104540	Gm3527	processed_pseudogene	1612	NO	NO
chr4	69508127	69509627	Intergenic	-183101	ENSMUSG00000082998	Gm11221	processed_pseudogene	1500	NO	NO
chr9	23039715	23040328	Intergenic	-183055	ENSMUSG00000031963	Bmper	protein_coding	613	NO	YES
chr17	75891534	75892204	Intergenic	-182677	ENSMUSG00000077299	Gm24126	snRNA	0	NO	NO
chr17	4494576	4498711	Intergenic	-181377	ENSMUSG00000096200	Gm23186	snRNA	2727	NO	NO
chr10	37633718	37634325	Intergenic	-181341	ENSMUSG00000111549	Gm48172	processed_pseudogene	0	NO	NO
chr17	45028535	45028929	intron	-181234	ENSMUSG00000096425	Gm24979	miRNA	0	NO	NO
chr3	149840854	149842094	Intergenic	-181078	ENSMUSG00000104785	Gm31121	lincRNA	998	NO	NO
chr9	22952935	22953381	Intergenic	-180323	ENSMUSG00000098940	Gm27639	snRNA	0	NO	NO
chr9	23042001	23043621	Intergenic	-180265	ENSMUSG00000031963	Bmper	protein_coding	265	NO	YES
chr10	125784906	125787522	Intergenic	-179954	ENSMUSG00000020105	Lrig3	protein_coding	1266	NO	NO
chr6	111812064	111812467	Intergenic	-179845	ENSMUSG00000089490	Gm26362	misc_RNA	0	NO	NO
chr2	124888133	124888664	Intergenic	-179726	ENSMUSG00000035183	Slc24a5	protein_coding	0	NO	YES
chr17	81261616	81262550	Intergenic	-179680	ENSMUSG00000079333	Gm11096	protein_coding	911	NO	NO
chr19	18402627	18403048	Intergenic	-178618	ENSMUSG00000080783	Gm8250	processed_pseudogene	0	NO	NO
chr17	63677293	63678705	Intergenic	-177982	ENSMUSG00000023965	Fbxl17	protein_coding	1400	NO	NO
chr5	78295563	78296269	Intergenic	-177969	ENSMUSG00000044058	Mthfr-ps1	processed_pseudogene	506	NO	NO
chr7	111564896	111565210	intron	-177721	ENSMUSG00000109867	Gm5338	processed_pseudogene	0	NO	NO
chr17	69791372	69791801	Intergenic	-177487	ENSMUSG00000003279	Dlgap1	protein_coding	0	NO	YES
chr2	44242178	44243178	intron	-177354	ENSMUSG00000085089	Arhgap15os	antisense	991	NO	YES
chr17	45032641	45033114	intron	-177089	ENSMUSG00000096425	Gm24979	miRNA	473	NO	NO
chr17	9845422	9847005	Intergenic	-176509	ENSMUSG00000046173	Pabpc6	protein_coding	1418	NO	NO
chr11	42721206	42722629	Intergenic	-175578	ENSMUSG00000084627	Gm25543	misc_RNA	1423	NO	NO
chr3	81215694	81216253	Intergenic	-175536	ENSMUSG00000085106	Gm16000	antisense	547	NO	NO
chr15	94139509	94139965	Intergenic	-175029	ENSMUSG00000115965	AC102910.1	lincRNA	327	NO	NO
chr4	70709228	70709904	Intergenic	-174571	ENSMUSG00000039270	Megf9	protein_coding	592	NO	NO
chr13	104510234	104511465	Intergenic	-174082	ENSMUSG00000084860	2610204G07Rik	antisense	1100	NO	NO
chr17	63672480	63674295	Intergenic	-173370	ENSMUSG00000023965	Fbxl17	protein_coding	483	NO	NO
chr7	111560304	111560596	intron	-173118	ENSMUSG00000109867	Gm5338	processed_pseudogene	0	NO	NO
chr4	82266068	82266798	Intergenic	-172977	ENSMUSG00000084595	n-R5s188	rRNA	0	NO	NO
chr12	58440423	58443574	Intergenic	-172708	ENSMUSG00000045930	Clec14a	protein_coding	460	NO	NO
chr9	4040885	4041748	Intergenic	-172606	ENSMUSG00000110691	Gm5363	processed_pseudogene	842	NO	NO
chr10	28385569	28386070	intron	-171698	ENSMUSG00000076377	Gm22370	miRNA	501	NO	NO
chr12	95086542	95087002	Intergenic	-171090	ENSMUSG00000114132	Gm4808	processed_pseudogene	0	NO	NO
chr10	46057379	46057813	Intergenic	-171043	ENSMUSG00000111182	AC158799.1	lincRNA	385	NO	NO
chr8	115414326	115414660	Intergenic	-170899	ENSMUSG00000110592	4930488N15Rik	lincRNA	0	NO	NO
chr17	81270143	81272504	Intergenic	-170440	ENSMUSG00000079333	Gm11096	protein_coding	315	NO	NO
chr2	117586943	117588324	Intergenic	-169936	ENSMUSG00000085681	Gm13982	lincRNA	1100	NO	NO
chr10	28390230	28390778	intron	-169647	ENSMUSG00000019889	Ptprk	protein_coding	0	NO	NO
chr14	36401274	36401943	Intergenic	-169567	ENSMUSG00000114494	Gm48663	processed_pseudogene	312	NO	NO
chr1	102628021	102628540	Intergenic	-169358	ENSMUSG00000099989	Gm20281	processed_pseudogene	0	NO	NO
chr12	58437984	58438615	Intergenic	-169009	ENSMUSG00000045930	Clec14a	protein_coding	297	NO	NO
chr16	6179998	6180901	intron	-168689	ENSMUSG00000008658	Rbfox1	protein_coding	0	NO	NO
chr17	65339933	65341689	intron	-168557	ENSMUSG00000092908	Gm25731	miRNA	1529	NO	NO
chr6	11147697	11148272	Intergenic	-168346	ENSMUSG00000107948	AA545190	lincRNA	575	NO	YES
chr15	32433236	32433938	intron	-168088	ENSMUSG00000022231	Sema5a	protein_coding	702	NO	YES
chr17	82900723	82901621	Intergenic	-167733	ENSMUSG00000100154	Gm29052	lincRNA	301	NO	NO
chr2	70291216	70291517	intron	-167616	ENSMUSG00000047965	Rpl9-ps7	processed_pseudogene	301	NO	NO
chr13	104516203	104518851	Intergenic	-167404	ENSMUSG00000084860	2610204G07Rik	antisense	2270	NO	NO
chr4	4304618	4306245	Intergenic	-166612	ENSMUSG00000045573	Penk	protein_coding	1627	YES	NO
chr3	149825951	149827829	Intergenic	-166494	ENSMUSG00000104785	Gm31121	lincRNA	1878	NO	NO
chr2	117581996	117585701	Intergenic	-166151	ENSMUSG00000085681	Gm13982	lincRNA	2316	NO	NO
chr15	62401582	62402182	Intergenic	-166093	ENSMUSG00000115862	AC134453.1	lincRNA	0	NO	NO
chr7	95005631	95006060	Intergenic	-166019	ENSMUSG00000084636	Gm23884	misc_RNA	294	NO	NO
chr17	3861537	3862711	Intergenic	-165863	ENSMUSG00000023802	Nox3	protein_coding	159	NO	NO
chr18	11467198	11467808	Intergenic	-165773	ENSMUSG00000041238	Rbbp8	protein_coding	479	NO	NO
chr15	4561355	4561892	intron	-165552	ENSMUSG00000022181	C6	protein_coding	0	YES	NO
chr5	47469067	47469857	Intergenic	-165040	ENSMUSG00000106402	Gm17824	processed_pseudogene	388	NO	NO
chr2	124902686	124903685	Intergenic	-164939	ENSMUSG00000035183	Slc24a5	protein_coding	990	NO	YES
chr19	15514788	15515549	Intergenic	-164836	ENSMUSG00000094850	Gm24319	snRNA	501	NO	NO
chr8	115217108	115217394	intron	-164338	ENSMUSG00000088428	Gm22556	rRNA	0	NO	NO
chr2	138040259	138041877	Intergenic	-164237	ENSMUSG00000086214	Gm14062	lincRNA	1585	NO	NO
chr10	28395396	28396642	intron	-164132	ENSMUSG00000019889	Ptprk	protein_coding	1246	NO	NO
chr2	48621109	48621531	Intergenic	-164075	ENSMUSG00000086353	Gm13481	lincRNA	422	NO	YES
chr17	45045738	45046130	intron	-164032	ENSMUSG00000096425	Gm24979	miRNA	0	NO	NO
chr10	37616183	37616836	Intergenic	-163829	ENSMUSG00000111549	Gm48172	processed_pseudogene	653	NO	NO
chr9	97602529	97604286	intron	-163780	ENSMUSG00000077208	Gm25607	snoRNA	564	NO	NO
chr19	14181854	14182432	Intergenic	-163772	ENSMUSG00000098074	Gm26993	processed_pseudogene	277	NO	NO
chr19	42943259	42943844	intron	-163573	ENSMUSG00000025188	Hps1	protein_coding	0	NO	NO
chr17	82905190	82905482	Intergenic	-163569	ENSMUSG00000100154	Gm29052	lincRNA	0	NO	NO
chr16	85336584	85337181	Intergenic	-163116	ENSMUSG00000022892	App	protein_coding	547	NO	NO
chr4	72378698	72381449	Intergenic	-162593	ENSMUSG00000083372	Gm11235	processed_pseudogene	2366	NO	NO
chr18	11469718	11471709	Intergenic	-162563	ENSMUSG00000041238	Rbbp8	protein_coding	1729	NO	NO
chr8	115422772	115423314	Intergenic	-162349	ENSMUSG00000110592	4930488N15Rik	lincRNA	0	NO	NO
chr17	88953997	88954441	Intergenic	-162243	ENSMUSG00000024107	Lhcgr	protein_coding	380	NO	NO
chr11	15250007	15250412	Intergenic	-162091	ENSMUSG00000064746	Gm24707	snRNA	0	NO	NO
chr9	5634719	5635163	Intergenic	-161838	ENSMUSG00000110927	Gm48506	processed_pseudogene	0	NO	NO
chr5	47472358	47473087	Intergenic	-161780	ENSMUSG00000106402	Gm17824	processed_pseudogene	265	NO	NO
chr18	58394381	58395938	Intergenic	-161098	ENSMUSG00000024600	Slc27a6	protein_coding	507	YES	NO
chr15	94125181	94125478	Intergenic	-160621	ENSMUSG00000115965	AC102910.1	lincRNA	0	NO	NO
chrX	98322871	98323737	TTS	-160486	ENSMUSG00000082933	Gm14811	processed_pseudogene	423	NO	NO
chr9	23061308	23064238	Intergenic	-160303	ENSMUSG00000031963	Bmper	protein_coding	2843	NO	YES
chr18	25984218	25984546	Intergenic	-160025	ENSMUSG00000087121	Gm7847	processed_pseudogene	328	NO	NO
chr16	85333425	85333941	Intergenic	-159917	ENSMUSG00000022892	App	protein_coding	455	NO	NO
chr17	63656719	63662321	Intergenic	-159503	ENSMUSG00000023965	Fbxl17	protein_coding	1530	NO	NO
chr18	11211429	11212371	Intergenic	-159333	ENSMUSG00000097222	1010001N08Rik	lincRNA	449	NO	NO
chr15	32441816	32443027	intron	-159254	ENSMUSG00000022231	Sema5a	protein_coding	538	NO	YES
chr3	149818659	149820046	Intergenic	-158956	ENSMUSG00000104785	Gm31121	lincRNA	1019	NO	NO
chr3	21427399	21428304	Intergenic	-158761	ENSMUSG00000101897	Gm29137	lincRNA	329	NO	NO
chr9	29750438	29750975	intron	-158196	ENSMUSG00000085638	Gm15521	sense_intronic	138	NO	NO
chr17	85981300	85982284	Intergenic	-157748	ENSMUSG00000100345	Gm29418	lincRNA	0	NO	NO
chr4	72384891	72385513	Intergenic	-157464	ENSMUSG00000083372	Gm11235	processed_pseudogene	622	NO	NO
chr5	18656647	18656933	Intergenic	-157414	ENSMUSG00000105930	Gm17889	processed_pseudogene	0	NO	NO
chr19	27058812	27059527	Intergenic	-157315	ENSMUSG00000024924	Vldlr	protein_coding	0	NO	NO
chr2	43907330	43908302	intron	-157225	ENSMUSG00000049744	Arhgap15	protein_coding	972	NO	NO
chr12	58426107	58426470	Intergenic	-156998	ENSMUSG00000045930	Clec14a	protein_coding	273	NO	NO
chr2	44221492	44223019	intron	-156931	ENSMUSG00000085089	Arhgap15os	antisense	1477	NO	YES
chr8	103914027	103914500	Intergenic	-156886	ENSMUSG00000110019	Gm8748	processed_pseudogene	0	NO	NO
chr8	96152997	96153310	Intergenic	-156366	ENSMUSG00000110623	Gm32005	lincRNA	0	NO	NO
chr17	15993405	15994145	Intergenic	-156120	ENSMUSG00000096849	Gm25598	snRNA	0	NO	NO
chr3	25389913	25390924	Intergenic	-155602	ENSMUSG00000087945	Gm24250	rRNA	298	NO	NO
chr17	4838554	4838919	Intergenic	-155596	ENSMUSG00000069729	Arid1b	protein_coding	0	NO	NO
chr5	79905337	79906888	Intergenic	-155583	ENSMUSG00000084435	Gm23429	snRNA	677	NO	NO
chr4	65449279	65449734	intron	-155480	ENSMUSG00000051675	Trim32	protein_coding	455	NO	NO
chr11	92178396	92178846	Intergenic	-154208	ENSMUSG00000093113	Gm22702	miRNA	0	NO	NO
chr19	48394599	48395081	intron	-154195	ENSMUSG00000089004	Gm23857	rRNA	482	NO	NO
chr5	78062397	78064794	Intergenic	-154135	ENSMUSG00000106960	Gm42673	processed_pseudogene	1061	NO	NO
chr18	58385258	58385771	Intergenic	-153939	ENSMUSG00000089095	Gm25660	rRNA	0	NO	NO
chr1	29776194	29776587	Intergenic	-153704	ENSMUSG00000101726	Gm7858	processed_pseudogene	144	NO	NO
chr2	117570393	117572288	Intergenic	-153643	ENSMUSG00000085681	Gm13982	lincRNA	1225	NO	NO
chr10	98147075	98147796	Intergenic	-153584	ENSMUSG00000112457	Gm48687	processed_pseudogene	721	NO	NO
chr2	44274813	44276076	intron	-153491	ENSMUSG00000088124	Gm22867	snRNA	0	NO	NO
chr14	102652567	102652966	Intergenic	-153333	ENSMUSG00000088971	Gm23764	rRNA	0	NO	NO
chr17	44967943	44968312	intron	-153330	ENSMUSG00000039153	Runx2	protein_coding	0	NO	YES
chr13	87629506	87630403	Intergenic	-153017	ENSMUSG00000098011	Gm21232	processed_pseudogene	0	NO	NO
chr4	36288847	36289305	intron	-152613	ENSMUSG00000045083	Lingo2	protein_coding	317	NO	NO
chr4	71522992	71524440	Intergenic	-152520	ENSMUSG00000083914	Rps18-ps1	processed_pseudogene	1071	NO	NO
chr2	101416794	101419927	Intergenic	-152264	ENSMUSG00000093614	Gm20693	processed_pseudogene	2995	NO	NO
chr19	21104241	21108391	Intergenic	-152114	ENSMUSG00000024749	Tmc1	protein_coding	3680	NO	NO
chr4	5130506	5131448	Intergenic	-152103	ENSMUSG00000083228	Gm11779	processed_pseudogene	706	NO	NO
chr4	72390414	72390975	Intergenic	-151972	ENSMUSG00000083372	Gm11235	processed_pseudogene	0	NO	NO
chr14	9621042	9621618	intron	-151775	ENSMUSG00000114298	Gm48371	lincRNA	0	NO	NO
chr9	69043588	69043969	intron	-151763	ENSMUSG00000032238	Rora	protein_coding	0	NO	NO
chr11	14335498	14336261	Intergenic	-151734	ENSMUSG00000080734	Gm12006	processed_pseudogene	215	NO	NO
chr2	138437396	138437976	intron	-151706	ENSMUSG00000085911	Gm14061	lincRNA	580	NO	NO
chr16	25531386	25533493	Intergenic	-151324	ENSMUSG00000022510	Trp63	protein_coding	401	NO	NO
chr16	73574044	73574378	Intergenic	-151252	ENSMUSG00000064830	Gm25699	snRNA	0	NO	NO
chrX	69100464	69101296	Intergenic	-151196	ENSMUSG00000065689	n-R5s7	rRNA	422	NO	NO
chr13	104533387	104534399	Intergenic	-151038	ENSMUSG00000084860	2610204G07Rik	antisense	0	NO	NO
chr3	149810798	149811628	Intergenic	-150817	ENSMUSG00000104785	Gm31121	lincRNA	650	NO	NO
chr6	95484372	95484807	intron	-150596	ENSMUSG00000068180	AY512915	processed_transcript	434	NO	YES
chr13	82914475	82915428	Intergenic	-150506	ENSMUSG00000114372	2310067P03Rik	lincRNA	953	NO	NO
chr16	86694412	86695604	Intergenic	-150462	ENSMUSG00000089252	Gm25715	snoRNA	1192	NO	NO
chr12	40625490	40627097	intron	-150410	ENSMUSG00000035954	Dock4	protein_coding	608	NO	YES
chr15	62416472	62419133	Intergenic	-150173	ENSMUSG00000115862	AC134453.1	lincRNA	2164	NO	NO
chr17	81941632	81942091	Intergenic	-149928	ENSMUSG00000097897	Rpl31-ps25	processed_pseudogene	98	NO	NO
chr6	94063085	94063732	intron	-149718	ENSMUSG00000045095	Magi1	protein_coding	0	NO	NO
chr16	5473592	5473882	Intergenic	-149580	ENSMUSG00000084573	n-R5s30	rRNA	0	NO	NO
chr11	31519281	31520027	Intergenic	-149580	ENSMUSG00000020303	Stc2	protein_coding	0	YES	NO
chr5	18201194	18201727	Intergenic	-148888	ENSMUSG00000104540	Gm3527	processed_pseudogene	0	NO	NO
chr15	31882116	31882740	Intergenic	-148790	ENSMUSG00000115589	AC137842.3	processed_pseudogene	291	NO	NO
chr16	53095261	53095678	Intergenic	-148540	ENSMUSG00000077718	Gm25723	snoRNA	372	NO	NO
chr11	56862727	56863052	Intergenic	-148498	ENSMUSG00000020524	Gria1	protein_coding	325	NO	NO
chr2	124461549	124462073	intron	-148295	ENSMUSG00000027200	Sema6d	protein_coding	0	NO	NO
chr2	124918980	124920791	Intergenic	-148239	ENSMUSG00000035183	Slc24a5	protein_coding	825	NO	YES
chr18	79257162	79258030	Intergenic	-148205	ENSMUSG00000024548	Setbp1	protein_coding	0	NO	NO
chr10	37600386	37600681	Intergenic	-147853	ENSMUSG00000111549	Gm48172	processed_pseudogene	295	NO	NO
chr8	14594784	14595136	intron	-147793	ENSMUSG00000047495	Dlgap2	protein_coding	0	NO	NO
chr6	94060930	94061709	intron	-147629	ENSMUSG00000045095	Magi1	protein_coding	0	NO	NO
chr10	47472402	47474111	Intergenic	-147584	ENSMUSG00000111072	Gm9068	processed_pseudogene	0	NO	NO
chr14	87784506	87784892	Intergenic	-147229	ENSMUSG00000115608	AC158519.1	processed_pseudogene	0	NO	NO
chr2	101422794	101424090	Intergenic	-147182	ENSMUSG00000093614	Gm20693	processed_pseudogene	709	NO	NO
chr8	115199678	115200386	intron	-147119	ENSMUSG00000088428	Gm22556	rRNA	708	NO	NO
chr1	169165823	169166573	Intergenic	-147109	ENSMUSG00000098829	Mir6354	miRNA	750	NO	NO
chr10	47492187	47494069	Intergenic	-146995	ENSMUSG00000112702	Gm47571	TEC	0	NO	NO
chr15	31902853	31903259	Intergenic	-146895	ENSMUSG00000115561	AC123731.1	TEC	302	NO	NO
chr5	78054326	78058335	Intergenic	-146870	ENSMUSG00000106960	Gm42673	processed_pseudogene	2464	NO	NO
chr8	17682001	17682648	Intergenic	-146738	ENSMUSG00000060924	Csmd1	protein_coding	0	NO	YES
chr9	51475178	51475703	Intergenic	-146523	ENSMUSG00000036027	1810046K07Rik	protein_coding	499	NO	NO
chr19	18432348	18437638	Intergenic	-146462	ENSMUSG00000080783	Gm8250	processed_pseudogene	1896	NO	NO
chr19	21099658	21100960	Intergenic	-146107	ENSMUSG00000024749	Tmc1	protein_coding	856	NO	NO
chr17	85352113	85353359	intron	-145897	ENSMUSG00000097803	Rpl31-ps16	processed_pseudogene	0	NO	NO
chr17	44416006	44416369	Intergenic	-145803	ENSMUSG00000090048	Runx2os3	antisense	0	NO	NO
chr8	44373864	44374489	Intergenic	-145631	ENSMUSG00000102378	Gm37972	TEC	301	NO	NO
chr17	63643762	63647425	Intergenic	-145576	ENSMUSG00000023965	Fbxl17	protein_coding	2626	NO	NO
chr17	30165089	30166099	intron	-145485	ENSMUSG00000089222	Gm25049	snRNA	0	NO	NO
chr3	21413839	21415298	Intergenic	-145478	ENSMUSG00000101897	Gm29137	lincRNA	434	NO	NO
chr8	30858414	30858905	Intergenic	-145249	ENSMUSG00000109614	Gm45252	processed_pseudogene	0	NO	NO
chr1	193654978	193655517	Intergenic	-145073	ENSMUSG00000097850	4631405K08Rik	lincRNA	0	NO	NO
chr14	93473176	93475434	intron	-144541	ENSMUSG00000115023	AC122355.1	TEC	949	NO	NO
chrX	84454528	84454905	intron	-144485	ENSMUSG00000045103	Dmd	protein_coding	0	NO	NO
chr1	76276004	76276794	Intergenic	-144293	ENSMUSG00000100827	Gm29069	lincRNA	546	NO	NO
chr12	58619693	58620125	Intergenic	-143997	ENSMUSG00000112487	Gm18873	processed_pseudogene	0	NO	NO
chr2	117561446	117561845	Intergenic	-143948	ENSMUSG00000085681	Gm13982	lincRNA	388	NO	NO
chr18	27454511	27455114	Intergenic	-143832	ENSMUSG00000046636	Gm7729	unprocessed_pseudogene	339	NO	NO
chr18	48482901	48483497	Intergenic	-143505	ENSMUSG00000097965	Gm5839	processed_pseudogene	0	NO	NO
chr3	118287018	118287333	Intergenic	-143149	ENSMUSG00000097311	Gm26871	processed_transcript	270	NO	NO
chr5	78051933	78052607	Intergenic	-142810	ENSMUSG00000106960	Gm42673	processed_pseudogene	542	NO	NO
chr11	66310904	66311612	intron	-142707	ENSMUSG00000056752	Dnah9	protein_coding	0	YES	NO
chr16	5466534	5466961	Intergenic	-142590	ENSMUSG00000084573	n-R5s30	rRNA	0	NO	NO
chr19	42921758	42922962	intron	-142382	ENSMUSG00000025188	Hps1	protein_coding	944	NO	NO
chr17	44418512	44420816	Intergenic	-142326	ENSMUSG00000090048	Runx2os3	antisense	764	NO	NO
chr11	51431986	51432371	intron	-142254	ENSMUSG00000063564	Col23a1	protein_coding	0	NO	NO
chr17	30168091	30169855	intron	-142106	ENSMUSG00000089222	Gm25049	snRNA	0	NO	NO
chr1	169160795	169161441	Intergenic	-142029	ENSMUSG00000098829	Mir6354	miRNA	0	NO	NO
chr15	52927668	52928838	Intergenic	-141986	ENSMUSG00000115137	AC107645.1	lincRNA	552	NO	NO
chr18	81838964	81839333	Intergenic	-141921	ENSMUSG00000077599	Gm26012	snoRNA	325	NO	NO
chr10	54452392	54453004	Intergenic	-141367	ENSMUSG00000094738	Gm26177	snRNA	0	NO	NO
chr17	81206071	81206763	Intergenic	-141332	ENSMUSG00000024246	Thumpd2	protein_coding	0	NO	NO
chr1	157798985	157799335	Intergenic	-141225	ENSMUSG00000102789	Gm38256	TEC	84	NO	NO
chr3	25353406	25354073	Intergenic	-141134	ENSMUSG00000069083	Gm10259	processed_pseudogene	667	NO	NO
chr12	95183589	95184010	Intergenic	-141108	ENSMUSG00000112262	Gm48013	unprocessed_pseudogene	0	NO	NO
chr17	82927466	82928945	Intergenic	-140700	ENSMUSG00000100154	Gm29052	lincRNA	602	NO	NO
chr4	71537180	71538295	Intergenic	-140276	ENSMUSG00000082432	Gm11231	processed_pseudogene	741	NO	NO
chr9	23083401	23083896	Intergenic	-139428	ENSMUSG00000031963	Bmper	protein_coding	458	NO	YES
chr18	58416934	58417373	Intergenic	-139104	ENSMUSG00000024600	Slc27a6	protein_coding	228	YES	NO
chr15	49399117	49399735	Intergenic	-138769	ENSMUSG00000065760	Gm23848	snRNA	618	NO	NO
chr6	95472520	95472956	TTS	-138745	ENSMUSG00000068180	AY512915	processed_transcript	0	NO	YES
chr17	74866562	74867506	Intergenic	-138534	ENSMUSG00000001870	Ltbp1	protein_coding	809	NO	YES
chr2	48001759	48002165	Intergenic	-138184	ENSMUSG00000082278	Gm13471	processed_pseudogene	397	NO	NO
chr15	31911791	31912435	Intergenic	-137838	ENSMUSG00000115561	AC123731.1	TEC	336	NO	NO
chr16	42006079	42006921	intron	-137484	ENSMUSG00000061080	Lsamp	protein_coding	507	NO	NO
chr15	70201588	70202705	Intergenic	-137477	ENSMUSG00000116398	AC127697.1	processed_pseudogene	1117	NO	NO
chr2	45509598	45509945	Intergenic	-137420	ENSMUSG00000083510	Gm13478	processed_pseudogene	0	NO	NO
chr10	54448244	54449209	Intergenic	-137395	ENSMUSG00000094738	Gm26177	snRNA	0	NO	NO
chr17	5248942	5249847	intron	-137284	ENSMUSG00000081783	Gm15599	processed_pseudogene	636	NO	NO
chr1	76283261	76283830	Intergenic	-137147	ENSMUSG00000100827	Gm29069	lincRNA	560	NO	NO
chr9	23085910	23086196	Intergenic	-137023	ENSMUSG00000031963	Bmper	protein_coding	38	NO	YES
chr17	81201701	81202386	Intergenic	-136958	ENSMUSG00000024246	Thumpd2	protein_coding	685	NO	NO
chrX	23555778	23556456	Intergenic	-136934	ENSMUSG00000036769	Wdr44	protein_coding	620	NO	NO
chr17	7567689	7568362	Intergenic	-136815	ENSMUSG00000094603	Gm25872	miRNA	0	NO	NO
chr2	52999710	53000753	intron	-136715	ENSMUSG00000097857	Gm26603	lincRNA	1043	NO	NO
chr18	11496139	11497105	Intergenic	-136654	ENSMUSG00000041238	Rbbp8	protein_coding	437	NO	NO
chr11	66304800	66305193	intron	-136445	ENSMUSG00000056752	Dnah9	protein_coding	0	YES	NO
chr8	113984797	113985285	Intergenic	-136303	ENSMUSG00000053399	Adamts18	protein_coding	298	NO	YES
chr4	85773404	85773894	intron	-136262	ENSMUSG00000088122	Gm26069	misc_RNA	490	NO	NO
chr4	71507069	71507504	Intergenic	-136090	ENSMUSG00000083914	Rps18-ps1	processed_pseudogene	0	NO	NO
chrX	98347017	98348499	Intergenic	-136032	ENSMUSG00000082933	Gm14811	processed_pseudogene	0	NO	NO
chr7	113950656	113951082	intron	-136029	ENSMUSG00000110248	Gm45615	antisense	390	NO	NO
chr1	194482125	194483048	Intergenic	-135632	ENSMUSG00000026640	Plxna2	protein_coding	848	NO	YES
chr17	74869947	74870634	Intergenic	-135278	ENSMUSG00000001870	Ltbp1	protein_coding	453	NO	YES
chr4	82304094	82304560	intron	-135083	ENSMUSG00000084595	n-R5s188	rRNA	311	NO	NO
chr12	10016882	10017587	Intergenic	-134908	ENSMUSG00000111942	Gm5182	processed_pseudogene	589	NO	NO
chr17	68138399	68139331	Intergenic	-134745	ENSMUSG00000024043	Arhgap28	protein_coding	0	NO	YES
chr17	5246536	5247146	intron	-134731	ENSMUSG00000081783	Gm15599	processed_pseudogene	498	NO	NO
chr2	117551434	117552994	Intergenic	-134517	ENSMUSG00000085681	Gm13982	lincRNA	579	NO	NO
chr18	54846685	54847479	Intergenic	-134353	ENSMUSG00000097707	Gm26742	lincRNA	728	NO	NO
chr1	76244575	76245075	Intergenic	-134245	ENSMUSG00000101763	Gm29068	processed_pseudogene	0	NO	NO
chr15	70197465	70200194	Intergenic	-134160	ENSMUSG00000116398	AC127697.1	processed_pseudogene	2729	NO	NO
chr14	22176057	22176471	intron	-133901	ENSMUSG00000063458	Lrmda	protein_coding	414	NO	NO
chr8	115186326	115187062	intron	-133781	ENSMUSG00000088428	Gm22556	rRNA	487	NO	NO
chr11	31503338	31504312	Intergenic	-133751	ENSMUSG00000020303	Stc2	protein_coding	784	YES	NO
chr17	44947290	44949696	intron	-133696	ENSMUSG00000039153	Runx2	protein_coding	1721	NO	YES
chr18	68562390	68563415	Intergenic	-133651	ENSMUSG00000045569	Mc2r	protein_coding	876	YES	NO
chr1	194355723	194356518	Intergenic	-133361	ENSMUSG00000103692	4930503O07Rik	lincRNA	323	NO	NO
chr18	4032507	4032871	Intergenic	-133143	ENSMUSG00000024233	Lyzl1	protein_coding	0	NO	NO
chr17	74872318	74872846	Intergenic	-132986	ENSMUSG00000001870	Ltbp1	protein_coding	316	NO	YES
chr15	27234753	27235217	Intergenic	-132954	ENSMUSG00000115554	AC107232.1	processed_pseudogene	259	NO	NO
chr13	29648612	29651480	intron	-132592	ENSMUSG00000006191	Cdkal1	protein_coding	2868	NO	NO
chr3	38753837	38755222	Intergenic	-132411	ENSMUSG00000046743	Fat4	protein_coding	461	NO	YES
chr9	23090509	23090893	Intergenic	-132375	ENSMUSG00000031963	Bmper	protein_coding	0	NO	YES
chr15	31917068	31918182	Intergenic	-132326	ENSMUSG00000115561	AC123731.1	TEC	350	NO	NO
chr6	22490253	22491041	Intergenic	-132271	ENSMUSG00000107282	Gm43630	processed_pseudogene	441	NO	NO
chr2	45514501	45515413	Intergenic	-132234	ENSMUSG00000083510	Gm13478	processed_pseudogene	912	NO	NO
chr9	97571162	97572193	intron	-132050	ENSMUSG00000077208	Gm25607	snoRNA	1031	NO	NO
chr10	47456817	47458618	Intergenic	-132045	ENSMUSG00000111072	Gm9068	processed_pseudogene	362	NO	NO
chr11	8245646	8246047	Intergenic	-131752	ENSMUSG00000082459	Gm11988	processed_pseudogene	0	NO	NO
chr12	33714467	33714938	Intergenic	-131752	ENSMUSG00000114064	Gm9370	processed_pseudogene	356	NO	NO
chr17	45078021	45078543	intron	-131684	ENSMUSG00000096425	Gm24979	miRNA	466	NO	NO
chr3	149791587	149792069	Intergenic	-131432	ENSMUSG00000104785	Gm31121	lincRNA	0	NO	NO
chr16	51051632	51052485	Intergenic	-131410	ENSMUSG00000094301	Gm24925	snRNA	473	NO	NO
chr5	47502951	47503336	Intergenic	-131359	ENSMUSG00000106402	Gm17824	processed_pseudogene	293	NO	NO
chr14	9600552	9601257	intron	-131349	ENSMUSG00000114298	Gm48371	lincRNA	601	NO	NO
chr8	113979858	113980164	Intergenic	-131273	ENSMUSG00000053399	Adamts18	protein_coding	0	NO	YES
chr11	14030592	14031028	Intergenic	-131269	ENSMUSG00000081631	Gm12005	processed_pseudogene	436	NO	NO
chr9	9104419	9105699	intron	-131229	ENSMUSG00000085253	Gm16833	antisense	0	NO	NO
chr8	53779921	53781500	Intergenic	-131029	ENSMUSG00000110334	Gm19921	processed_pseudogene	1510	NO	NO
chr1	54017466	54018340	intron	-130962	ENSMUSG00000087949	Gm24251	snRNA	644	NO	NO
chr17	44429842	44432975	Intergenic	-130582	ENSMUSG00000090048	Runx2os3	antisense	365	NO	NO
chr9	6399851	6400352	Intergenic	-130255	ENSMUSG00000047619	Ddi1	protein_coding	233	NO	NO
chr2	117547140	117548693	Intergenic	-130219	ENSMUSG00000085681	Gm13982	lincRNA	401	NO	NO
chr6	144339480	144340060	intron	-130202	ENSMUSG00000041540	Sox5	protein_coding	0	NO	NO
chr15	43999520	44000271	Intergenic	-129859	ENSMUSG00000054409	Tmem74	protein_coding	0	NO	NO
chr2	101440516	101441424	Intergenic	-129654	ENSMUSG00000093614	Gm20693	processed_pseudogene	715	NO	NO
chr7	72472079	72472776	Intergenic	-129562	ENSMUSG00000103673	Gm37620	TEC	673	NO	NO
chr17	44942885	44945588	intron	-129439	ENSMUSG00000039153	Runx2	protein_coding	1085	NO	YES
chr8	17664192	17665829	Intergenic	-129424	ENSMUSG00000060924	Csmd1	protein_coding	1624	NO	YES
chr11	65494821	65495504	Intergenic	-129364	ENSMUSG00000085162	Gm12295	lincRNA	514	NO	NO
chr18	4035330	4037608	Intergenic	-129363	ENSMUSG00000024233	Lyzl1	protein_coding	601	NO	NO
chr4	6818547	6818874	intron	-129359	ENSMUSG00000041272	Tox	protein_coding	0	YES	NO
chr2	141415835	141416730	intron	-129291	ENSMUSG00000086450	Macrod2os1	antisense	690	NO	NO
chr11	17767739	17769082	Intergenic	-129227	ENSMUSG00000082411	Gm12016	processed_pseudogene	684	NO	NO
chr15	52914832	52916089	Intergenic	-129193	ENSMUSG00000115137	AC107645.1	lincRNA	0	NO	NO
chr11	52616286	52616655	Intergenic	-129160	ENSMUSG00000083129	Gm12210	processed_pseudogene	369	NO	NO
chr6	22493732	22494165	Intergenic	-128970	ENSMUSG00000107282	Gm43630	processed_pseudogene	313	NO	NO
chr12	16360710	16361016	Intergenic	-128636	ENSMUSG00000113892	Gm48605	lincRNA	0	NO	NO
chr2	45518387	45518763	Intergenic	-128616	ENSMUSG00000083510	Gm13478	processed_pseudogene	359	NO	NO
chr2	52991182	52993050	intron	-128600	ENSMUSG00000097857	Gm26603	lincRNA	800	NO	NO
chr16	51048383	51050099	Intergenic	-128593	ENSMUSG00000094301	Gm24925	snRNA	592	NO	NO
chr17	81193302	81194048	Intergenic	-128590	ENSMUSG00000024246	Thumpd2	protein_coding	594	NO	NO
chr4	9080919	9082022	Intergenic	-128533	ENSMUSG00000075958	Gm23423	snRNA	0	NO	NO
chr11	65497882	65498355	Intergenic	-128276	ENSMUSG00000065104	Gm26128	snRNA	0	NO	NO
chr18	54852983	54853506	Intergenic	-128191	ENSMUSG00000097707	Gm26742	lincRNA	0	NO	NO
chr18	35342760	35343590	intron	-128151	ENSMUSG00000071862	Lrrtm2	protein_coding	0	NO	NO
chr18	7132591	7133132	intron	-128081	ENSMUSG00000061013	Mkx	protein_coding	0	NO	NO
chr17	67175739	67176256	intron	-128012	ENSMUSG00000033278	Ptprm	protein_coding	517	NO	NO
chr12	33717791	33719560	Intergenic	-127779	ENSMUSG00000114064	Gm9370	processed_pseudogene	1769	NO	NO
chr17	45081902	45082519	intron	-127756	ENSMUSG00000096425	Gm24979	miRNA	432	NO	NO
chr13	25808672	25809118	Intergenic	-127752	ENSMUSG00000082161	Gm11350	processed_pseudogene	446	NO	NO
chrX	14442899	14443306	Intergenic	-127511	ENSMUSG00000064772	Gm25202	snRNA	0	NO	NO
chr18	33667147	33667748	Intergenic	-127445	ENSMUSG00000087590	Epb41l4aos	lincRNA	549	NO	NO
chr8	122142203	122142577	intron	-127179	ENSMUSG00000043903	Zfp469	lincRNA	326	NO	NO
chr17	4865559	4868830	Intergenic	-127138	ENSMUSG00000069729	Arid1b	protein_coding	405	NO	NO
chr16	86028051	86028337	Intergenic	-127069	ENSMUSG00000022894	Adamts5	protein_coding	155	NO	YES
chr17	15964409	15964907	Intergenic	-127003	ENSMUSG00000096849	Gm25598	snRNA	498	NO	NO
chr15	70191197	70191854	Intergenic	-126856	ENSMUSG00000116398	AC127697.1	processed_pseudogene	602	NO	NO
chr9	23096213	23096822	Intergenic	-126559	ENSMUSG00000031963	Bmper	protein_coding	609	NO	YES
chr17	65071140	65071644	Intergenic	-126540	ENSMUSG00000077691	Gm25344	snoRNA	0	NO	NO
chr17	85949568	85950999	Intergenic	-126239	ENSMUSG00000100345	Gm29418	lincRNA	1269	NO	NO
chr3	61129678	61130101	Intergenic	-126103	ENSMUSG00000102564	Gm37035	antisense	377	NO	NO
chr16	86718427	86720381	Intergenic	-126066	ENSMUSG00000089252	Gm25715	snoRNA	1309	NO	NO
chr2	139041917	139043796	Intergenic	-125924	ENSMUSG00000082526	Gm14067	processed_pseudogene	1814	NO	NO
chr18	33668899	33669427	Intergenic	-125729	ENSMUSG00000087590	Epb41l4aos	lincRNA	0	NO	NO
chr1	11993901	11996601	Intergenic	-125709	ENSMUSG00000101610	Gm7560	processed_pseudogene	1489	NO	NO
chr12	58638097	58638490	Intergenic	-125613	ENSMUSG00000112487	Gm18873	processed_pseudogene	282	NO	NO
chr9	9110039	9111344	intron	-125597	ENSMUSG00000085253	Gm16833	antisense	0	NO	NO
chr2	52988214	52989711	intron	-125446	ENSMUSG00000097857	Gm26603	lincRNA	1402	NO	NO
chr11	64309507	64310311	Intergenic	-125423	ENSMUSG00000047759	Hs3st3a1	protein_coding	753	NO	NO
chr2	7224210	7225145	intron	-125420	ENSMUSG00000077396	Gm24340	snRNA	616	NO	NO
chr7	113960465	113962502	intron	-125415	ENSMUSG00000110248	Gm45615	antisense	538	NO	NO
chr6	94038749	94039245	intron	-125307	ENSMUSG00000045095	Magi1	protein_coding	0	NO	NO
chr15	43682970	43683392	Intergenic	-125280	ENSMUSG00000115407	AC099629.1	processed_pseudogene	153	NO	NO
chr17	81189895	81190391	Intergenic	-125058	ENSMUSG00000024246	Thumpd2	protein_coding	496	NO	NO
chr2	117541457	117543953	Intergenic	-125008	ENSMUSG00000085681	Gm13982	lincRNA	1228	NO	NO
chr8	115177654	115178035	intron	-124931	ENSMUSG00000088428	Gm22556	rRNA	381	NO	NO
chr19	18455460	18457794	Intergenic	-124828	ENSMUSG00000080783	Gm8250	processed_pseudogene	361	NO	NO
chr4	75728168	75731302	Intergenic	-124783	ENSMUSG00000084253	Gm11256	processed_pseudogene	1147	NO	NO
chr8	122144645	122145025	intron	-124734	ENSMUSG00000043903	Zfp469	lincRNA	0	NO	NO
chr2	124485188	124485596	intron	-124714	ENSMUSG00000027200	Sema6d	protein_coding	0	NO	NO
chr3	21478069	21480221	Intergenic	-124665	ENSMUSG00000106085	Gm43675	unprocessed_pseudogene	1534	NO	NO
chr2	169760006	169760671	intron	-124555	ENSMUSG00000047907	Tshz2	protein_coding	0	NO	NO
chr7	133457354	133457963	Intergenic	-124457	ENSMUSG00000109619	Gm45672	lincRNA	609	NO	NO
chr13	104560718	104561059	Intergenic	-124043	ENSMUSG00000084860	2610204G07Rik	antisense	341	NO	NO
chr1	169142412	169143824	Intergenic	-124029	ENSMUSG00000098829	Mir6354	miRNA	185	NO	NO
chr2	44188588	44189383	intron	-123661	ENSMUSG00000085089	Arhgap15os	antisense	624	NO	YES
chr11	48413574	48414001	Intergenic	-123474	ENSMUSG00000081952	Gm12178	processed_pseudogene	296	NO	NO
chr15	43684817	43685236	Intergenic	-123435	ENSMUSG00000115407	AC099629.1	processed_pseudogene	198	NO	NO
chr1	194345200	194347016	Intergenic	-123349	ENSMUSG00000103692	4930503O07Rik	lincRNA	1287	NO	NO
chr18	33336754	33337654	Intergenic	-123342	ENSMUSG00000024378	Stard4	protein_coding	0	NO	NO
chr17	85375097	85375893	intron	-123138	ENSMUSG00000097803	Rpl31-ps16	processed_pseudogene	441	NO	NO
chr12	63804232	63805554	Intergenic	-123061	ENSMUSG00000113684	Gm48418	processed_pseudogene	1152	NO	NO
chr17	63622531	63623523	Intergenic	-123010	ENSMUSG00000023965	Fbxl17	protein_coding	493	NO	NO
chr13	29640089	29640417	intron	-122799	ENSMUSG00000006191	Cdkal1	protein_coding	304	NO	NO
chr17	44937259	44937601	intron	-122633	ENSMUSG00000039153	Runx2	protein_coding	0	NO	YES
chr11	52609487	52609896	Intergenic	-122381	ENSMUSG00000083129	Gm12210	processed_pseudogene	0	NO	NO
chrX	69728274	69728920	intron	-122352	ENSMUSG00000082926	Gm8172	processed_pseudogene	446	NO	NO
chr8	125349294	125349926	Intergenic	-122287	ENSMUSG00000086694	Gm16237	antisense	500	NO	NO
chr11	14301117	14301495	Intergenic	-122265	ENSMUSG00000085452	4930554G24Rik	lincRNA	378	NO	NO
chr1	26809434	26809731	Intergenic	-122122	ENSMUSG00000073722	4931408C20Rik	protein_coding	297	NO	NO
chr2	7903219	7903617	Intergenic	-122010	ENSMUSG00000085070	Gm13211	lincRNA	0	NO	NO
chr9	9114064	9114531	intron	-121991	ENSMUSG00000085253	Gm16833	antisense	0	NO	NO
chr11	65487092	65488243	Intergenic	-121869	ENSMUSG00000085162	Gm12295	lincRNA	298	NO	NO
chr5	46291919	46293047	Intergenic	-121861	ENSMUSG00000067321	Gm7931	processed_pseudogene	975	NO	NO
chr15	42554230	42554693	intron	-121780	ENSMUSG00000097805	Gm17473	antisense	229	NO	NO
chr2	52984997	52985587	intron	-121776	ENSMUSG00000097857	Gm26603	lincRNA	302	NO	NO
chr17	81319798	81320366	Intergenic	-121681	ENSMUSG00000079333	Gm11096	protein_coding	0	NO	NO
chr2	137997754	137998080	Intergenic	-121086	ENSMUSG00000086214	Gm14062	lincRNA	163	NO	NO
chr19	30902302	30902655	intron	-121026	ENSMUSG00000052920	Prkg1	protein_coding	0	NO	NO
chr17	82072797	82073149	Intergenic	-120782	ENSMUSG00000099014	Gm27359	miRNA	352	NO	NO
chr18	4513952	4514499	Intergenic	-120704	ENSMUSG00000033960	Jcad	protein_coding	195	YES	NO
chr2	16516439	16519849	intron	-120552	ENSMUSG00000026748	Plxdc2	protein_coding	0	NO	NO
chr2	50789056	50789536	Intergenic	-120388	ENSMUSG00000083270	Gm13498	processed_pseudogene	472	NO	NO
chr13	29637120	29638423	intron	-120317	ENSMUSG00000006191	Cdkal1	protein_coding	1303	NO	NO
chr1	188417307	188417747	intron	-120280	ENSMUSG00000026609	Ush2a	protein_coding	0	NO	YES
chr16	49990905	49991266	Intergenic	-119988	ENSMUSG00000098028	Gm8824	processed_pseudogene	0	NO	NO
chr16	92951229	92954832	Intergenic	-119725	ENSMUSG00000098983	Gm28003	miRNA	3112	NO	NO
chr14	22155287	22156175	intron	-119628	ENSMUSG00000114205	Gm7480	antisense	719	NO	NO
chr3	21484072	21484748	Intergenic	-119400	ENSMUSG00000106085	Gm43675	unprocessed_pseudogene	583	NO	NO
chr8	44347536	44348244	Intergenic	-119345	ENSMUSG00000102378	Gm37972	TEC	708	NO	NO
chr2	117536486	117537586	Intergenic	-119339	ENSMUSG00000085681	Gm13982	lincRNA	1100	NO	NO
chr14	93498839	93500592	intron	-119131	ENSMUSG00000115023	AC122355.1	TEC	1360	NO	NO
chr1	190041309	190041616	Intergenic	-119099	ENSMUSG00000026603	Smyd2	protein_coding	19	NO	NO
chr7	58398157	58400059	Intergenic	-119054	ENSMUSG00000109348	Gm44852	processed_pseudogene	1711	NO	NO
chr8	125345921	125346560	Intergenic	-118917	ENSMUSG00000086694	Gm16237	antisense	0	NO	NO
chr2	9749873	9750552	Intergenic	-118871	ENSMUSG00000104276	Gm37866	TEC	170	NO	NO
chr13	87663090	87665330	Intergenic	-118761	ENSMUSG00000098011	Gm21232	processed_pseudogene	1161	NO	NO
chr6	35733827	35734442	Intergenic	-118465	ENSMUSG00000107110	Gm42931	lincRNA	0	NO	NO
chr16	6690588	6690939	intron	-118459	ENSMUSG00000008658	Rbfox1	protein_coding	351	NO	NO
chr2	112774701	112775173	intron	-118389	ENSMUSG00000057378	Ryr3	protein_coding	0	YES	NO
chr8	17653288	17654660	Intergenic	-118388	ENSMUSG00000060924	Csmd1	protein_coding	1300	NO	YES
chr1	190050183	190050493	Intergenic	-118332	ENSMUSG00000099404	Gm28172	antisense	0	NO	NO
chr5	46295790	46296240	Intergenic	-118329	ENSMUSG00000067321	Gm7931	processed_pseudogene	202	NO	NO
chr13	29635575	29635924	intron	-118295	ENSMUSG00000006191	Cdkal1	protein_coding	349	NO	NO
chr19	30899301	30900103	intron	-118250	ENSMUSG00000052920	Prkg1	protein_coding	709	NO	NO
chr15	62449624	62450409	Intergenic	-117959	ENSMUSG00000115862	AC134453.1	lincRNA	0	NO	NO
chr6	144363414	144363759	intron	-117639	ENSMUSG00000087157	Sox5os2	antisense	0	NO	NO
chr11	44780130	44780492	intron	-117635	ENSMUSG00000085784	Gm12158	antisense	0	NO	NO
chr17	79472037	79473017	Intergenic	-117436	ENSMUSG00000036533	Cdc42ep3	protein_coding	980	NO	NO
chr18	30154516	30156425	Intergenic	-117277	ENSMUSG00000033628	Pik3c3	protein_coding	1775	NO	NO
chr19	21071294	21071611	Intergenic	-117250	ENSMUSG00000024749	Tmc1	protein_coding	0	NO	NO
chr4	71487377	71489354	Intergenic	-117169	ENSMUSG00000083914	Rps18-ps1	processed_pseudogene	1905	NO	NO
chr12	58646950	58647353	Intergenic	-116755	ENSMUSG00000112487	Gm18873	processed_pseudogene	373	NO	NO
chr1	190051789	190052520	Intergenic	-116516	ENSMUSG00000099404	Gm28172	antisense	0	NO	NO
chr7	111249684	111250037	Intergenic	-116438	ENSMUSG00000109808	5430402P08Rik	lincRNA	266	NO	NO
chr8	115823436	115824663	Intergenic	-116255	ENSMUSG00000055435	Maf	protein_coding	904	NO	NO
chr3	83286919	83287378	intron	-116254	ENSMUSG00000103459	Gm38096	lincRNA	239	NO	NO
chr1	154592471	154592978	intron	-116028	ENSMUSG00000004110	Cacna1e	protein_coding	0	NO	NO
chr17	85382191	85383121	intron	-115977	ENSMUSG00000097803	Rpl31-ps16	processed_pseudogene	682	NO	NO
chr2	107716020	107716514	Intergenic	-115728	ENSMUSG00000052005	Gm9864	pseudogene	0	NO	NO
chr6	22507039	22507478	Intergenic	-115660	ENSMUSG00000107282	Gm43630	processed_pseudogene	439	NO	NO
chr5	90016293	90017008	Intergenic	-115579	ENSMUSG00000043618	Eif5al3-ps	processed_pseudogene	0	NO	NO
chr2	49069191	49069833	intron	-115506	ENSMUSG00000080937	Gm13510	processed_pseudogene	0	NO	NO
chr17	68157987	68158659	Intergenic	-115474	ENSMUSG00000041565	L3mbtl4	protein_coding	283	YES	NO
chr8	125341431	125344094	Intergenic	-115439	ENSMUSG00000086694	Gm16237	antisense	2539	NO	NO
chr14	22151264	22151764	intron	-115411	ENSMUSG00000114205	Gm7480	antisense	0	NO	NO
chr10	109500846	109502626	Intergenic	-115249	ENSMUSG00000112253	Gm47329	processed_pseudogene	222	NO	NO
chr18	7412889	7413191	intron	-115139	ENSMUSG00000061802	Armc4	protein_coding	0	NO	NO
chr18	82106619	82107354	Intergenic	-114906	ENSMUSG00000093036	Mir5127	miRNA	643	NO	NO
chr2	21909523	21909969	Intergenic	-114691	ENSMUSG00000077572	Gm24886	snoRNA	0	NO	NO
chr3	81153705	81156104	intron	-114467	ENSMUSG00000085106	Gm16000	antisense	2399	NO	NO
chr19	21068325	21068830	Intergenic	-114375	ENSMUSG00000024749	Tmc1	protein_coding	71	NO	NO
chr2	50772207	50772620	Intergenic	-114346	ENSMUSG00000082846	Gm13484	processed_pseudogene	379	NO	NO
chr14	36497368	36498246	Intergenic	-114310	ENSMUSG00000088766	Gm24394	snoRNA	847	NO	NO
chrX	102369357	102370248	intron	-114277	ENSMUSG00000093428	Gm26318	miRNA	664	NO	NO
chr5	39116933	39117507	Intergenic	-114189	ENSMUSG00000106924	Gm42857	processed_pseudogene	385	NO	NO
chr7	111236399	111236720	Intergenic	-113875	ENSMUSG00000110424	1700012D14Rik	processed_transcript	0	NO	NO
chr13	29630483	29632049	intron	-113812	ENSMUSG00000006191	Cdkal1	protein_coding	1154	NO	NO
chr12	9978837	9979471	Intergenic	-113704	ENSMUSG00000088337	Gm22845	snRNA	287	NO	NO
chr10	6035744	6036272	Intergenic	-113608	ENSMUSG00000019775	Rgs17	protein_coding	292	YES	NO
chr6	111877448	111879562	Intergenic	-113605	ENSMUSG00000089490	Gm26362	misc_RNA	0	NO	NO
chr1	84508580	84509341	intron	-113561	ENSMUSG00000104396	Gm37959	TEC	577	NO	NO
chr1	22627071	22627647	intron	-113405	ENSMUSG00000097642	Gm26866	processed_pseudogene	576	NO	NO
chr15	32487547	32489446	intron	-113179	ENSMUSG00000022231	Sema5a	protein_coding	450	NO	YES
chr2	52974466	52978914	intron	-113174	ENSMUSG00000097857	Gm26603	lincRNA	3684	NO	NO
chr1	14639367	14640462	Intergenic	-113023	ENSMUSG00000054493	Gm9947	antisense	0	NO	NO
chr17	5224969	5225266	intron	-113007	ENSMUSG00000081783	Gm15599	processed_pseudogene	0	NO	NO
chr15	31936655	31937824	Intergenic	-112712	ENSMUSG00000115561	AC123731.1	TEC	0	NO	NO
chr1	194334213	194336692	Intergenic	-112693	ENSMUSG00000103692	4930503O07Rik	lincRNA	2327	NO	NO
chr4	54355363	54356527	Intergenic	-112407	ENSMUSG00000093183	Gm25687	misc_RNA	1069	NO	NO
chr19	18468416	18469817	Intergenic	-112339	ENSMUSG00000080783	Gm8250	processed_pseudogene	1259	NO	NO
chr15	14847369	14847765	Intergenic	-112283	ENSMUSG00000092919	Gm24080	miRNA	0	NO	NO
chr5	102595102	102595999	intron	-112261	ENSMUSG00000106586	1700013M08Rik	antisense	673	NO	NO
chr17	79499581	79499905	Intergenic	-112120	ENSMUSG00000036368	Rmdn2	protein_coding	0	NO	NO
chr18	4522084	4523598	Intergenic	-112088	ENSMUSG00000033960	Jcad	protein_coding	609	YES	NO
chr15	52898012	52898612	Intergenic	-112045	ENSMUSG00000115137	AC107645.1	lincRNA	458	NO	NO
chr15	27172977	27174706	Intergenic	-111975	ENSMUSG00000088191	Gm23903	snoRNA	1693	NO	NO
chr1	96133446	96133997	Intergenic	-111963	ENSMUSG00000100062	1700063A18Rik	lincRNA	548	NO	NO
chr10	109497425	109499171	Intergenic	-111811	ENSMUSG00000112253	Gm47329	processed_pseudogene	1250	NO	NO
chr6	31938280	31938658	Intergenic	-111777	ENSMUSG00000029766	1700012A03Rik	protein_coding	0	NO	NO
chr17	65056009	65056904	Intergenic	-111604	ENSMUSG00000077691	Gm25344	snoRNA	0	NO	NO
chr14	22147492	22147853	intron	-111569	ENSMUSG00000114205	Gm7480	antisense	361	NO	NO
chr4	4250159	4250582	Intergenic	-111551	ENSMUSG00000045573	Penk	protein_coding	0	YES	NO
chrX	102366730	102367149	intron	-111414	ENSMUSG00000093428	Gm26318	miRNA	294	NO	NO
chr13	71375806	71376640	Intergenic	-111384	ENSMUSG00000113358	1700112M02Rik	lincRNA	812	NO	NO
chr17	82957411	82957743	Intergenic	-111328	ENSMUSG00000100154	Gm29052	lincRNA	316	NO	NO
chr16	92961290	92961600	Intergenic	-111310	ENSMUSG00000098983	Gm28003	miRNA	0	NO	NO
chr18	21187964	21188679	intron	-111211	ENSMUSG00000062962	Gm6378	processed_pseudogene	0	NO	NO
chr6	95444989	95445418	Intergenic	-111210	ENSMUSG00000068180	AY512915	processed_transcript	0	NO	YES
chr3	21379327	21380606	Intergenic	-110876	ENSMUSG00000101897	Gm29137	lincRNA	1042	NO	NO
chr17	81175511	81176226	Intergenic	-110783	ENSMUSG00000024246	Thumpd2	protein_coding	393	NO	NO
chr11	65475147	65478012	Intergenic	-110781	ENSMUSG00000085162	Gm12295	lincRNA	1485	NO	NO
chr10	103692877	103693411	Intergenic	-110751	ENSMUSG00000098173	Gm26923	processed_pseudogene	464	NO	NO
chr9	9783593	9783887	intron	-110691	ENSMUSG00000098408	Mir6237	miRNA	0	NO	NO
chr12	95489486	95489791	Intergenic	-110687	ENSMUSG00000064972	Gm26055	snRNA	305	NO	NO
chr19	25907107	25907756	Intergenic	-110624	ENSMUSG00000098105	Gm8825	processed_pseudogene	584	NO	NO
chr11	24315525	24315937	Intergenic	-110515	ENSMUSG00000087085	Gm12068	lincRNA	205	NO	NO
chr13	29627583	29628155	intron	-110415	ENSMUSG00000006191	Cdkal1	protein_coding	393	NO	NO
chr18	58341435	58341937	Intergenic	-110111	ENSMUSG00000089095	Gm25660	rRNA	499	NO	NO
chr18	75949284	75949651	intron	-109991	ENSMUSG00000044646	Zbtb7c	protein_coding	367	NO	NO
chr17	3805644	3806315	Intergenic	-109718	ENSMUSG00000023802	Nox3	protein_coding	320	NO	NO
chr1	149559360	149559712	Intergenic	-109585	ENSMUSG00000101011	Gm29398	lincRNA	352	NO	NO
chr18	4489295	4489685	Intergenic	-109510	ENSMUSG00000097641	Gm26865	lincRNA	0	NO	NO
chr2	49059064	49060209	intron	-109359	ENSMUSG00000026761	Orc4	protein_coding	0	NO	NO
chr10	27171206	27171549	intron	-109341	ENSMUSG00000112052	Gm17917	processed_pseudogene	267	NO	NO
chr9	9124208	9129907	intron	-109231	ENSMUSG00000085253	Gm16833	antisense	814	NO	NO
chr1	14418977	14419697	Intergenic	-109102	ENSMUSG00000025932	Eya1	protein_coding	598	YES	NO
chr12	78573361	78573789	intron	-109072	ENSMUSG00000047454	Gphn	protein_coding	0	NO	NO
chr9	34349974	34350390	Intergenic	-108999	ENSMUSG00000110925	Gm47858	lincRNA	416	NO	NO
chr12	64627182	64627714	Intergenic	-108954	ENSMUSG00000077703	Gm24066	snoRNA	480	NO	NO
chr15	11521437	11522209	Intergenic	-108906	ENSMUSG00000115804	AC127371.3	lincRNA	0	NO	NO
chr15	94072931	94074295	Intergenic	-108905	ENSMUSG00000115965	AC102910.1	lincRNA	0	NO	NO
chr16	26213889	26215074	Intergenic	-108697	ENSMUSG00000038168	P3h2	protein_coding	0	NO	NO
chr8	127190370	127191760	intron	-108520	ENSMUSG00000025812	Pard3	protein_coding	1390	NO	NO
chr11	66803163	66803773	Intergenic	-108513	ENSMUSG00000048070	Pirt	protein_coding	447	NO	NO
chr5	54241305	54241721	Intergenic	-108478	ENSMUSG00000105912	Gm10440	lincRNA	0	NO	NO
chr4	100885633	100886697	intron	-108446	ENSMUSG00000028532	Cachd1	protein_coding	784	NO	YES
chr10	63712534	63712883	intron	-108347	ENSMUSG00000060843	Ctnna3	protein_coding	0	NO	NO
chr18	8585524	8586055	Intergenic	-108288	ENSMUSG00000092097	Gm5819	protein_coding	451	NO	NO
chr16	87245737	87246631	Intergenic	-108001	ENSMUSG00000044442	N6amt1	protein_coding	0	NO	NO
chr9	23114254	23116053	Intergenic	-107923	ENSMUSG00000031963	Bmper	protein_coding	951	NO	YES
chr17	68165481	68166716	Intergenic	-107699	ENSMUSG00000041565	L3mbtl4	protein_coding	1235	YES	NO
chr3	21495078	21497180	Intergenic	-107681	ENSMUSG00000106085	Gm43675	unprocessed_pseudogene	1650	NO	NO
chr9	6486411	6487075	Intergenic	-107494	ENSMUSG00000111257	Gm21089	processed_pseudogene	0	NO	NO
chr5	39110081	39110919	Intergenic	-107469	ENSMUSG00000106924	Gm42857	processed_pseudogene	309	NO	NO
chr16	73530080	73530680	Intergenic	-107421	ENSMUSG00000064830	Gm25699	snRNA	576	NO	NO
chr12	59827555	59827934	Intergenic	-107415	ENSMUSG00000112355	Gm48285	TEC	252	NO	NO
chr8	115159238	115161141	intron	-107276	ENSMUSG00000088428	Gm22556	rRNA	1331	NO	NO
chr8	116078571	116079865	Intergenic	-107147	ENSMUSG00000110620	Gm45733	lincRNA	1078	NO	NO
chr14	35326265	35326743	intron	-107066	ENSMUSG00000115826	AC114572.1	processed_pseudogene	0	NO	NO
chr10	6029284	6029593	Intergenic	-107038	ENSMUSG00000019775	Rgs17	protein_coding	0	YES	NO
chr2	169777384	169778450	intron	-106976	ENSMUSG00000047907	Tshz2	protein_coding	584	NO	NO
chr5	46306537	46308386	Intergenic	-106883	ENSMUSG00000067321	Gm7931	processed_pseudogene	1033	NO	NO
chr13	5347899	5348440	Intergenic	-106740	ENSMUSG00000114098	AC151530.1	lincRNA	541	NO	NO
chr19	50570576	50570886	intron	-106675	ENSMUSG00000097446	Gm26629	lincRNA	310	NO	NO
chr17	5218253	5219161	intron	-106597	ENSMUSG00000081783	Gm15599	processed_pseudogene	232	NO	NO
chr19	30976082	30976442	intron	-106579	ENSMUSG00000053536	Cstf2t	protein_coding	71	NO	NO
chr1	189508432	189509214	Intergenic	-106550	ENSMUSG00000037624	Kcnk2	protein_coding	0	NO	YES
chr2	9469181	9469491	Intergenic	-106500	ENSMUSG00000081202	Gm13220	processed_pseudogene	0	NO	NO
chr10	28453424	28454051	intron	-106414	ENSMUSG00000019889	Ptprk	protein_coding	0	NO	NO
chr9	115802952	115803410	Intergenic	-106274	ENSMUSG00000056880	Gadl1	protein_coding	0	NO	NO
chr15	11504924	11506621	Intergenic	-106107	ENSMUSG00000022241	Tars	protein_coding	1516	NO	NO
chr7	72494947	72496820	Intergenic	-106106	ENSMUSG00000103673	Gm37620	TEC	1532	NO	NO
chr18	8804083	8804764	Intergenic	-106067	ENSMUSG00000093342	Gm26119	miRNA	549	NO	NO
chr10	109542445	109543109	Intergenic	-106002	ENSMUSG00000112260	3110043J17Rik	TEC	609	NO	NO
chr15	32494014	32497353	intron	-105992	ENSMUSG00000022231	Sema5a	protein_coding	2443	NO	YES
chr4	74528992	74529455	Intergenic	-105991	ENSMUSG00000099334	Gm26379	snoRNA	0	NO	NO
chr1	76215732	76217302	Intergenic	-105937	ENSMUSG00000101763	Gm29068	processed_pseudogene	311	NO	NO
chr2	52969166	52969604	intron	-105869	ENSMUSG00000097857	Gm26603	lincRNA	257	NO	NO
chr9	86048301	86049724	Intergenic	-105812	ENSMUSG00000110946	Gm47604	lincRNA	1329	NO	NO
chr15	42570171	42570690	intron	-105811	ENSMUSG00000097805	Gm17473	antisense	0	NO	NO
chr12	40670601	40671248	intron	-105779	ENSMUSG00000035954	Dock4	protein_coding	0	NO	YES
chr17	5282842	5283128	intron	-105778	ENSMUSG00000101133	Gm29050	antisense	0	NO	YES
chr9	48710597	48711221	intron	-105756	ENSMUSG00000032271	Nnmt	protein_coding	624	YES	NO
chr16	26211125	26211925	Intergenic	-105741	ENSMUSG00000038168	P3h2	protein_coding	774	NO	NO
chr11	14056133	14056676	Intergenic	-105675	ENSMUSG00000081631	Gm12005	processed_pseudogene	537	NO	NO
chr9	76429188	76429859	Intergenic	-105667	ENSMUSG00000032360	Hcrtr2	protein_coding	0	YES	NO
chr3	21374477	21374937	Intergenic	-105617	ENSMUSG00000101897	Gm29137	lincRNA	460	NO	NO
chr10	124349191	124349723	Intergenic	-105602	ENSMUSG00000089619	Gm23777	misc_RNA	491	NO	NO
chr14	25248667	25249012	Intergenic	-105598	ENSMUSG00000114916	4930572O13Rik	lincRNA	0	NO	NO
chr15	62460957	62463840	Intergenic	-105577	ENSMUSG00000115862	AC134453.1	lincRNA	284	NO	NO
chr8	36838219	36838879	intron	-105495	ENSMUSG00000031523	Dlc1	protein_coding	338	NO	NO
chr8	53805476	53807266	Intergenic	-105368	ENSMUSG00000110334	Gm19921	processed_pseudogene	1575	NO	NO
chr12	93549844	93550272	Intergenic	-105235	ENSMUSG00000113164	4930559C10Rik	lincRNA	263	NO	NO
chr14	123494375	123494834	intron	-105234	ENSMUSG00000115674	AC154677.1	TEC	0	NO	NO
chr3	82250784	82251118	Intergenic	-105162	ENSMUSG00000033910	Gucy1a1	protein_coding	334	YES	NO
chr3	139917663	139918027	Intergenic	-105081	ENSMUSG00000105880	Gm43678	lincRNA	0	NO	NO
chr4	131115185	131115628	Intergenic	-104932	ENSMUSG00000086262	A930031H19Rik	lincRNA	0	NO	NO
chr2	67068691	67069125	Intergenic	-104926	ENSMUSG00000075314	Gm1322	lincRNA	0	NO	NO
chr16	87248656	87249959	Intergenic	-104878	ENSMUSG00000044442	N6amt1	protein_coding	1303	NO	NO
chr6	21386817	21387107	intron	-104699	ENSMUSG00000107097	Gm42584	processed_pseudogene	0	NO	NO
chr11	65469989	65470967	Intergenic	-104680	ENSMUSG00000085162	Gm12295	lincRNA	866	NO	NO
chr16	51926178	51926929	Intergenic	-104672	ENSMUSG00000022637	Cblb	protein_coding	0	NO	NO
chr14	123803083	123803376	intron	-104641	ENSMUSG00000082793	Gm9308	processed_pseudogene	0	NO	NO
chr8	14637933	14638790	intron	-104392	ENSMUSG00000047495	Dlgap2	protein_coding	780	NO	NO
chr17	81168840	81169646	Intergenic	-104158	ENSMUSG00000024246	Thumpd2	protein_coding	537	NO	NO
chr14	97770102	97770762	Intergenic	-104141	ENSMUSG00000115598	AC144819.1	processed_pseudogene	0	NO	NO
chr3	25441201	25442728	intron	-104056	ENSMUSG00000087945	Gm24250	rRNA	1274	NO	NO
chr15	41606112	41607068	intron	-104014	ENSMUSG00000022307	Oxr1	protein_coding	0	NO	NO
chrX	168932395	168932961	intron	-103933	ENSMUSG00000031355	Arhgap6	protein_coding	503	NO	YES
chr11	42793535	42793877	Intergenic	-103789	ENSMUSG00000084627	Gm25543	misc_RNA	121	NO	NO
chr1	146316294	146317116	Intergenic	-103731	ENSMUSG00000090323	Gm5263	processed_pseudogene	610	NO	NO
chr2	7245835	7247064	intron	-103648	ENSMUSG00000077396	Gm24340	snRNA	904	NO	NO
chr19	18880218	18880596	intron	-103446	ENSMUSG00000088601	Gm24190	misc_RNA	378	NO	NO
chr8	115156114	115156518	intron	-103403	ENSMUSG00000088428	Gm22556	rRNA	0	NO	NO
chrX	98380030	98380756	Intergenic	-103397	ENSMUSG00000082933	Gm14811	processed_pseudogene	642	NO	NO
chr6	84696333	84698059	intron	-103288	ENSMUSG00000063415	Cyp26b1	protein_coding	1312	NO	NO
chr3	73829465	73830143	Intergenic	-103242	ENSMUSG00000102859	Gm8625	processed_pseudogene	377	NO	NO
chr9	69091947	69092703	intron	-103216	ENSMUSG00000032238	Rora	protein_coding	255	NO	NO
chr2	137560025	137560518	Intergenic	-103164	ENSMUSG00000085640	Gm14064	lincRNA	0	NO	NO
chr9	22875355	22876628	intron	-103156	ENSMUSG00000098940	Gm27639	snRNA	1273	NO	NO
chr16	86004072	86004365	Intergenic	-103093	ENSMUSG00000022894	Adamts5	protein_coding	293	NO	YES
chr18	79212048	79212710	Intergenic	-102988	ENSMUSG00000024548	Setbp1	protein_coding	640	NO	NO
chr5	90028433	90030345	Intergenic	-102840	ENSMUSG00000043618	Eif5al3-ps	processed_pseudogene	1635	NO	NO
chr4	71575127	71575461	Intergenic	-102719	ENSMUSG00000082432	Gm11231	processed_pseudogene	0	NO	NO
chr15	69553461	69554225	Intergenic	-102697	ENSMUSG00000077502	Gm24232	snoRNA	0	NO	NO
chr12	59822414	59823345	Intergenic	-102550	ENSMUSG00000112355	Gm48285	TEC	679	NO	NO
chr10	8404600	8404946	intron	-102531	ENSMUSG00000047712	Ust	protein_coding	0	NO	NO
chr7	111263673	111264189	Intergenic	-102367	ENSMUSG00000109808	5430402P08Rik	lincRNA	0	NO	NO
chr8	116074203	116074547	Intergenic	-102304	ENSMUSG00000110620	Gm45733	lincRNA	81	NO	NO
chr13	103539155	103540283	Intergenic	-102207	ENSMUSG00000096642	Gm24870	snRNA	593	NO	NO
chr9	9133672	9134505	intron	-102200	ENSMUSG00000085253	Gm16833	antisense	0	NO	NO
chr16	25581084	25582065	Intergenic	-102189	ENSMUSG00000022510	Trp63	protein_coding	431	NO	NO
chr17	81339598	81340230	Intergenic	-101849	ENSMUSG00000079333	Gm11096	protein_coding	488	NO	NO
chr17	74903518	74903988	Intergenic	-101815	ENSMUSG00000001870	Ltbp1	protein_coding	470	NO	YES
chr1	76318728	76319034	Intergenic	-101811	ENSMUSG00000100827	Gm29069	lincRNA	0	NO	NO
chr2	44326552	44327731	intron	-101794	ENSMUSG00000088124	Gm22867	snRNA	0	NO	NO
chr2	169783080	169783367	intron	-101670	ENSMUSG00000047907	Tshz2	protein_coding	222	NO	NO
chr3	149546155	149547632	Intergenic	-101592	ENSMUSG00000106515	Gm30382	lincRNA	623	NO	NO
chrX	97724681	97725195	Intergenic	-101441	ENSMUSG00000081923	Gm9062	processed_pseudogene	249	NO	NO
chr2	52964463	52965279	intron	-101355	ENSMUSG00000097857	Gm26603	lincRNA	588	NO	NO
chr2	49051313	49051903	intron	-101331	ENSMUSG00000026761	Orc4	protein_coding	0	NO	NO
chr3	39460016	39460409	Intergenic	-101309	ENSMUSG00000050533	Gm9845	processed_pseudogene	300	NO	NO
chr18	75957424	75958943	intron	-101275	ENSMUSG00000044646	Zbtb7c	protein_coding	0	NO	NO
chr18	33314871	33315241	Intergenic	-101194	ENSMUSG00000024378	Stard4	protein_coding	370	NO	NO
chr5	102623294	102624470	intron	-101091	ENSMUSG00000057315	Arhgap24	protein_coding	1067	NO	NO
chr5	54468397	54469293	Intergenic	-101060	ENSMUSG00000106529	Gm18451	processed_pseudogene	548	NO	NO
chr2	44165845	44166620	intron	-100908	ENSMUSG00000085089	Arhgap15os	antisense	646	NO	YES
chr10	16264067	16264392	Intergenic	-100569	ENSMUSG00000112602	Gm18557	processed_pseudogene	0	NO	NO
chr16	90119938	90120532	Intergenic	-100507	ENSMUSG00000022982	Sod1	protein_coding	0	NO	NO
chr2	124322648	124322982	intron	-100484	ENSMUSG00000086954	4930583P06Rik	lincRNA	0	NO	NO
chr9	61662262	61663286	Intergenic	-100310	ENSMUSG00000111739	Gm47241	processed_pseudogene	965	NO	NO
chr1	126592839	126593606	intron	-100295	ENSMUSG00000049690	Nckap5	protein_coding	93	NO	NO
chr8	53811187	53811727	Intergenic	-100282	ENSMUSG00000110334	Gm19921	processed_pseudogene	540	NO	NO
chr1	45025027	45025319	Intergenic	-100280	ENSMUSG00000101251	Gm3496	processed_pseudogene	0	NO	NO
chr17	50393642	50394002	Intergenic	-100223	ENSMUSG00000010592	Dazl	protein_coding	339	NO	NO
chr14	23903315	23903709	intron	-100208	ENSMUSG00000063142	Kcnma1	protein_coding	0	NO	YES
chr17	82438676	82439734	Intergenic	-100053	ENSMUSG00000073371	Gm6594	protein_coding	684	NO	NO
chr16	50010599	50011486	Intergenic	-100031	ENSMUSG00000098028	Gm8824	processed_pseudogene	712	NO	NO
chr15	62467736	62468449	Intergenic	-99883	ENSMUSG00000115862	AC134453.1	lincRNA	0	NO	NO
chr1	53986352	53987251	intron	-99860	ENSMUSG00000087949	Gm24251	snRNA	885	NO	NO
chr8	126159945	126160673	Intergenic	-99785	ENSMUSG00000110437	Gm45876	TEC	576	NO	NO
chr8	116071489	116071851	Intergenic	-99599	ENSMUSG00000110620	Gm45733	lincRNA	0	NO	NO
chr2	61392915	61393494	Intergenic	-99562	ENSMUSG00000088340	Gm22338	snoRNA	0	NO	NO
chr17	68103329	68103949	Intergenic	-99519	ENSMUSG00000024043	Arhgap28	protein_coding	620	NO	YES
chr1	76320904	76321460	Intergenic	-99510	ENSMUSG00000100827	Gm29069	lincRNA	556	NO	NO
chr7	124592630	124594901	Intergenic	-99464	ENSMUSG00000085892	Gm15339	lincRNA	1884	NO	NO
chr2	169785442	169785751	intron	-99297	ENSMUSG00000047907	Tshz2	protein_coding	0	NO	NO
chr18	56093559	56093863	Intergenic	-99288	ENSMUSG00000088440	Gm23555	snoRNA	0	NO	NO
chr3	83303971	83304260	intron	-99287	ENSMUSG00000103459	Gm38096	lincRNA	0	NO	NO
chr2	16539026	16540042	intron	-99162	ENSMUSG00000026748	Plxdc2	protein_coding	261	NO	NO
chr3	24070421	24072216	intron	-99133	ENSMUSG00000102758	Naaladl2	protein_coding	1547	NO	NO
chr2	50810346	50810787	Intergenic	-99118	ENSMUSG00000083270	Gm13498	processed_pseudogene	441	NO	NO
chr19	48339385	48340120	intron	-99107	ENSMUSG00000089004	Gm23857	rRNA	517	NO	NO
chr1	12274966	12276748	Intergenic	-99079	ENSMUSG00000093864	Gm22633	snRNA	1299	NO	NO
chr3	21504585	21504912	Intergenic	-99062	ENSMUSG00000106085	Gm43675	unprocessed_pseudogene	0	NO	NO
chr10	6021103	6021793	Intergenic	-99048	ENSMUSG00000019775	Rgs17	protein_coding	165	YES	NO
chr14	22134355	22135604	intron	-98876	ENSMUSG00000114205	Gm7480	antisense	0	NO	NO
chr18	54882191	54883264	Intergenic	-98708	ENSMUSG00000097707	Gm26742	lincRNA	714	NO	NO
chr13	47811725	47812176	Intergenic	-98485	ENSMUSG00000114959	G630093K05Rik	lincRNA	0	NO	NO
chr15	42577547	42578055	intron	-98440	ENSMUSG00000097805	Gm17473	antisense	0	NO	NO
chr13	77926247	77926687	intron	-98435	ENSMUSG00000093668	Pou5f2	protein_coding	0	NO	NO
chr17	79451446	79455607	Intergenic	-98435	ENSMUSG00000036533	Cdc42ep3	protein_coding	691	NO	NO
chr7	137068794	137070115	intron	-98366	ENSMUSG00000110174	Gm45499	processed_pseudogene	0	NO	NO
chr17	15935645	15936355	Intergenic	-98345	ENSMUSG00000096849	Gm25598	snRNA	430	NO	NO
chr18	47466292	47468020	Intergenic	-98286	ENSMUSG00000019647	Sema6a	protein_coding	993	NO	NO
chr16	73520976	73521429	Intergenic	-98243	ENSMUSG00000064830	Gm25699	snRNA	0	NO	NO
chr15	41612165	41612664	intron	-98190	ENSMUSG00000022307	Oxr1	protein_coding	271	NO	NO
chr18	11534923	11535372	Intergenic	-98129	ENSMUSG00000041238	Rbbp8	protein_coding	204	NO	NO
chr15	59519856	59521138	intron	-98093	ENSMUSG00000115896	AC161172.2	lincRNA	0	NO	NO
chr5	102626600	102627266	intron	-98040	ENSMUSG00000057315	Arhgap24	protein_coding	647	NO	NO
chr1	111287561	111288227	Intergenic	-98024	ENSMUSG00000101846	Gm19927	processed_pseudogene	0	NO	NO
chr6	92379169	92379650	intron	-98016	ENSMUSG00000108279	Gm44024	processed_pseudogene	0	NO	NO
chr6	22524466	22525503	Intergenic	-97934	ENSMUSG00000107282	Gm43630	processed_pseudogene	954	NO	NO
chr16	87255337	87257191	Intergenic	-97921	ENSMUSG00000044442	N6amt1	protein_coding	0	NO	NO
chr3	82259984	82260493	Intergenic	-97806	ENSMUSG00000033900	Map9	protein_coding	446	NO	NO
chr1	45021490	45023717	Intergenic	-97710	ENSMUSG00000101251	Gm3496	processed_pseudogene	2227	NO	NO
chr2	101472767	101473157	Intergenic	-97662	ENSMUSG00000093614	Gm20693	processed_pseudogene	390	NO	NO
chr14	106364783	106366282	Intergenic	-97598	ENSMUSG00000115754	AC154270.2	lincRNA	1438	NO	NO
chr15	11532903	11533549	Intergenic	-97503	ENSMUSG00000115804	AC127371.3	lincRNA	340	NO	NO
chr2	125380843	125381184	intron	-97035	ENSMUSG00000087682	Gm14003	lincRNA	341	NO	NO
chr9	28100602	28101248	intron	-96962	ENSMUSG00000087531	Gm15606	sense_intronic	0	NO	NO
chr13	103544513	103545490	Intergenic	-96925	ENSMUSG00000096642	Gm24870	snRNA	0	NO	NO
chr16	57452199	57452548	intron	-96869	ENSMUSG00000043336	Filip1l	protein_coding	228	NO	NO
chr16	55394626	55394991	Intergenic	-96822	ENSMUSG00000064310	Zpld1	protein_coding	350	NO	NO
chr13	16736079	16736514	Intergenic	-96806	ENSMUSG00000113862	Gm7537	processed_pseudogene	0	NO	NO
chr14	11670221	11672072	intron	-96797	ENSMUSG00000114310	Gm48602	TEC	426	NO	NO
chr17	68176899	68177188	Intergenic	-96754	ENSMUSG00000041565	L3mbtl4	protein_coding	0	YES	NO
chrX	70881197	70882355	Intergenic	-96505	ENSMUSG00000080938	Gm6062	processed_pseudogene	481	NO	NO
chr3	21897103	21897445	Intergenic	-96501	ENSMUSG00000103441	7530428D23Rik	transcribed_processed_pseudogene	338	NO	NO
chr11	86088766	86089176	intron	-96358	ENSMUSG00000080823	Atp5l-ps2	processed_pseudogene	410	NO	NO
chr5	97553109	97553398	intron	-96232	ENSMUSG00000050553	Gk2	protein_coding	0	NO	NO
chr13	79064568	79066484	Intergenic	-96193	ENSMUSG00000088435	Gm25383	snoRNA	1916	NO	NO
chr19	18872972	18873279	intron	-96164	ENSMUSG00000088601	Gm24190	misc_RNA	307	NO	NO
chr16	29714305	29715524	Intergenic	-96144	ENSMUSG00000097307	Gm26834	lincRNA	770	NO	NO
chr4	54330934	54332842	Intergenic	-96012	ENSMUSG00000083624	Gm12469	processed_pseudogene	1453	NO	NO
chr16	12608239	12608525	Intergenic	-95986	ENSMUSG00000116197	AC117197.2	lincRNA	0	NO	NO
chr17	3791188	3793036	Intergenic	-95851	ENSMUSG00000023802	Nox3	protein_coding	169	NO	NO
chr3	82261778	82262642	Intergenic	-95834	ENSMUSG00000033900	Map9	protein_coding	687	NO	NO
chr1	12278729	12279502	Intergenic	-95821	ENSMUSG00000093864	Gm22633	snRNA	471	NO	NO
chr14	93522951	93523594	intron	-95574	ENSMUSG00000115023	AC122355.1	TEC	582	NO	NO
chr2	52958492	52959582	intron	-95521	ENSMUSG00000097857	Gm26603	lincRNA	1090	NO	NO
chr9	34363604	34363890	Intergenic	-95434	ENSMUSG00000110925	Gm47858	lincRNA	202	NO	NO
chr5	102629375	102629730	intron	-95421	ENSMUSG00000057315	Arhgap24	protein_coding	0	NO	NO
chr11	65460779	65461411	Intergenic	-95297	ENSMUSG00000085162	Gm12295	lincRNA	0	NO	NO
chr12	94154607	94155316	Intergenic	-95260	ENSMUSG00000113215	Gm18749	processed_pseudogene	685	NO	NO
chr10	3644845	3645478	Intergenic	-95203	ENSMUSG00000040624	Plekhg1	protein_coding	233	NO	NO
chr4	142440960	142442328	Intergenic	-95169	ENSMUSG00000085816	Gm13052	lincRNA	188	NO	NO
chr17	9764187	9765365	Intergenic	-95072	ENSMUSG00000046173	Pabpc6	protein_coding	832	NO	NO
chr15	42580716	42581679	intron	-95044	ENSMUSG00000097805	Gm17473	antisense	844	NO	NO
chr2	117512390	117513032	Intergenic	-95014	ENSMUSG00000085681	Gm13982	lincRNA	0	NO	NO
chr2	44159905	44160626	intron	-94941	ENSMUSG00000085089	Arhgap15os	antisense	688	NO	YES
chr15	22453934	22454421	Intergenic	-94845	ENSMUSG00000040420	Cdh18	protein_coding	0	NO	NO
chr15	87449300	87449802	Intergenic	-94748	ENSMUSG00000054863	Fam19a5	protein_coding	0	NO	NO
chr9	12139008	12139538	Intergenic	-94721	ENSMUSG00000111810	Gm29785	processed_pseudogene	0	NO	NO
chr1	14658118	14658548	Intergenic	-94604	ENSMUSG00000054493	Gm9947	antisense	284	NO	NO
chr14	35313452	35314555	intron	-94565	ENSMUSG00000115826	AC114572.1	processed_pseudogene	580	NO	NO
chr3	21507981	21510518	Intergenic	-94561	ENSMUSG00000106085	Gm43675	unprocessed_pseudogene	0	NO	NO
chr14	98368471	98368832	Intergenic	-94382	ENSMUSG00000115218	AC122309.1	processed_pseudogene	361	NO	NO
chr10	8396373	8396715	intron	-94302	ENSMUSG00000047712	Ust	protein_coding	0	NO	NO
chr15	49443224	49444683	Intergenic	-94242	ENSMUSG00000065760	Gm23848	snRNA	0	NO	NO
chr4	82344671	82345844	intron	-94153	ENSMUSG00000084595	n-R5s188	rRNA	542	NO	NO
chr2	10276210	10276583	Intergenic	-94114	ENSMUSG00000061186	Sfmbt2	protein_coding	373	NO	NO
chr1	185649899	185651589	Intergenic	-94059	ENSMUSG00000103799	Gm38093	lincRNA	0	NO	NO
chr1	163512765	163513881	Intergenic	-94054	ENSMUSG00000101869	Gm29500	lincRNA	802	NO	NO
chr14	22215795	22216541	intron	-93997	ENSMUSG00000063458	Lrmda	protein_coding	493	NO	NO
chr9	6363626	6364015	intron	-93974	ENSMUSG00000047619	Ddi1	protein_coding	389	NO	NO
chr16	26849331	26849617	Intergenic	-93972	ENSMUSG00000092545	Gm20319	processed_transcript	0	NO	YES
chr2	169790459	169791663	intron	-93832	ENSMUSG00000047907	Tshz2	protein_coding	0	NO	NO
chr8	103441119	103441465	Intergenic	-93758	ENSMUSG00000110340	1600027J07Rik	lincRNA	229	NO	NO
chr9	9140620	9144445	intron	-93756	ENSMUSG00000085253	Gm16833	antisense	3586	NO	NO
chr11	25862747	25863039	intron	-93752	ENSMUSG00000032985	5730522E02Rik	protein_coding	292	NO	NO
chr7	124587763	124588286	Intergenic	-93723	ENSMUSG00000085892	Gm15339	lincRNA	0	NO	NO
chr6	5589684	5590134	Intergenic	-93600	ENSMUSG00000019577	Pdk4	protein_coding	404	NO	NO
chr7	72400014	72400395	Intergenic	-93596	ENSMUSG00000032776	Mctp2	protein_coding	381	NO	NO
chr1	189494480	189496853	Intergenic	-93393	ENSMUSG00000037624	Kcnk2	protein_coding	1820	NO	YES
chr17	5295101	5295694	intron	-93366	ENSMUSG00000101133	Gm29050	antisense	593	NO	YES
chr16	90073171	90073707	Intergenic	-93359	ENSMUSG00000002489	Tiam1	protein_coding	444	NO	NO
chr11	64341829	64342216	Intergenic	-93310	ENSMUSG00000047759	Hs3st3a1	protein_coding	281	NO	NO
chr15	31826119	31827695	Intergenic	-93269	ENSMUSG00000115589	AC137842.3	processed_pseudogene	461	NO	NO
chr3	49908230	49909346	intron	-93184	ENSMUSG00000102892	Gm37854	antisense	871	NO	NO
chrX	168943127	168943807	intron	-93144	ENSMUSG00000031355	Arhgap6	protein_coding	415	NO	YES
chr17	88883781	88886444	Intergenic	-93136	ENSMUSG00000024107	Lhcgr	protein_coding	371	NO	NO
chr16	74514454	74514919	Intergenic	-93071	ENSMUSG00000088392	Gm26307	snoRNA	465	NO	NO
chr13	29610036	29610986	intron	-93057	ENSMUSG00000006191	Cdkal1	protein_coding	605	NO	NO
chr6	144302363	144302860	intron	-93043	ENSMUSG00000041540	Sox5	protein_coding	0	NO	NO
chr5	102575817	102576775	intron	-93007	ENSMUSG00000106586	1700013M08Rik	antisense	0	NO	NO
chr18	83200668	83201049	Intergenic	-92998	ENSMUSG00000100430	1700095A13Rik	lincRNA	0	NO	NO
chr13	103548987	103549319	Intergenic	-92773	ENSMUSG00000096642	Gm24870	snRNA	0	NO	NO
chr12	58361650	58362410	Intergenic	-92740	ENSMUSG00000045930	Clec14a	protein_coding	0	NO	NO
chr2	138496197	138497129	intron	-92729	ENSMUSG00000085911	Gm14061	lincRNA	782	NO	NO
chr10	109555783	109556481	Intergenic	-92647	ENSMUSG00000112260	3110043J17Rik	TEC	346	NO	NO
chr14	23911032	23911366	intron	-92645	ENSMUSG00000114953	4930519K11Rik	bidirectional_promoter_lncRNA	198	NO	NO
chr2	126360100	126363852	intron	-92613	ENSMUSG00000089480	Gm24739	misc_RNA	3733	NO	NO
chr16	31570623	31571056	Intergenic	-92604	ENSMUSG00000022770	Dlg1	protein_coding	0	NO	NO
chr17	86379375	86379912	intron	-92465	ENSMUSG00000100738	2010106C02Rik	antisense	424	NO	NO
chr8	89279750	89280215	Intergenic	-92422	ENSMUSG00000069962	Gm5356	processed_pseudogene	390	NO	NO
chr2	49042261	49043131	intron	-92419	ENSMUSG00000026761	Orc4	protein_coding	0	NO	NO
chr4	100684140	100684426	Intergenic	-92392	ENSMUSG00000028532	Cachd1	protein_coding	286	NO	YES
chr9	61669556	61671859	Intergenic	-92377	ENSMUSG00000111739	Gm47241	processed_pseudogene	0	NO	NO
chr6	15543225	15544527	Intergenic	-92248	ENSMUSG00000107703	Gm44039	TEC	1221	NO	NO
chr1	98924855	98925394	Intergenic	-92240	ENSMUSG00000087804	Gm23434	snRNA	224	NO	NO
chr14	38991934	38992388	intron	-92217	ENSMUSG00000098723	Gm27332	miRNA	345	NO	NO
chr5	132703754	132704134	Intergenic	-92209	ENSMUSG00000103500	Gm38373	TEC	380	NO	NO
chr16	30721028	30722881	Intergenic	-92208	ENSMUSG00000095791	Gm26295	snRNA	1848	NO	NO
chr4	100902157	100902658	intron	-92204	ENSMUSG00000028532	Cachd1	protein_coding	0	NO	YES
chr10	28305593	28307018	intron	-92184	ENSMUSG00000076377	Gm22370	miRNA	951	NO	NO
chr11	31461266	31463240	Intergenic	-92179	ENSMUSG00000020303	Stc2	protein_coding	1398	YES	NO
chr19	27124130	27124576	Intergenic	-92131	ENSMUSG00000024924	Vldlr	protein_coding	0	NO	NO
chr19	33061941	33062804	Intergenic	-92064	ENSMUSG00000084512	Gm22482	misc_RNA	463	NO	NO
chr16	73514083	73515533	Intergenic	-91849	ENSMUSG00000064830	Gm25699	snRNA	0	NO	NO
chr11	114540491	114540926	Intergenic	-91848	ENSMUSG00000062391	4932435O22Rik	lincRNA	0	NO	NO
chr8	116063393	116064394	Intergenic	-91822	ENSMUSG00000110620	Gm45733	lincRNA	562	NO	NO
chr2	52954645	52955872	intron	-91742	ENSMUSG00000097857	Gm26603	lincRNA	357	NO	NO
chr13	29328148	29328440	intron	-91674	ENSMUSG00000086423	Gm11364	sense_intronic	246	NO	NO
chr1	14660633	14662031	Intergenic	-91605	ENSMUSG00000054493	Gm9947	antisense	1398	NO	NO
chr3	21511708	21512708	Intergenic	-91602	ENSMUSG00000106085	Gm43675	unprocessed_pseudogene	0	NO	NO
chr13	103512378	103512908	Intergenic	-91561	ENSMUSG00000087860	Gm24441	misc_RNA	391	NO	NO
chr18	21745308	21747103	Intergenic	-91487	ENSMUSG00000042514	Klhl14	protein_coding	1745	YES	NO
chr12	45827971	45828736	Intergenic	-91452	ENSMUSG00000112859	Gm48522	lincRNA	407	NO	NO
chr13	47818595	47819433	Intergenic	-91421	ENSMUSG00000114959	G630093K05Rik	lincRNA	838	NO	NO
chr16	85992251	85992814	Intergenic	-91407	ENSMUSG00000022894	Adamts5	protein_coding	461	NO	YES
chr14	46287849	46288261	Intergenic	-91359	ENSMUSG00000079261	Gm15217	protein_coding	0	NO	NO
chr3	73841514	73841905	Intergenic	-91337	ENSMUSG00000102859	Gm8625	processed_pseudogene	260	NO	NO
chr14	23229252	23230371	Intergenic	-91333	ENSMUSG00000114803	Gm46443	processed_pseudogene	69	NO	NO
chr2	61400191	61402891	Intergenic	-91225	ENSMUSG00000088340	Gm22338	snoRNA	2700	NO	NO
chr17	63590994	63591376	Intergenic	-91168	ENSMUSG00000023965	Fbxl17	protein_coding	0	NO	NO
chr1	53977400	53978675	intron	-91096	ENSMUSG00000087949	Gm24251	snRNA	1275	NO	NO
chr7	145030721	145031156	Intergenic	-91013	ENSMUSG00000070348	Ccnd1	protein_coding	410	NO	NO
chr5	129219350	129219649	Intergenic	-90982	ENSMUSG00000060419	Rps16-ps2	processed_pseudogene	214	NO	NO
chr2	50818023	50819418	Intergenic	-90964	ENSMUSG00000083270	Gm13498	processed_pseudogene	710	NO	NO
chr7	111477957	111478588	intron	-90940	ENSMUSG00000109867	Gm5338	processed_pseudogene	329	NO	NO
chr18	66112979	66113615	intron	-90717	ENSMUSG00000041891	Lman1	protein_coding	452	NO	NO
chr18	39581380	39582623	Intergenic	-90700	ENSMUSG00000024431	Nr3c1	protein_coding	824	NO	NO
chr17	45119279	45119730	TTS	-90462	ENSMUSG00000096425	Gm24979	miRNA	451	NO	NO
chr8	53820999	53821690	Intergenic	-90395	ENSMUSG00000110334	Gm19921	processed_pseudogene	691	NO	NO
chr6	84720391	84723317	intron	-90386	ENSMUSG00000098142	Gm7507	processed_pseudogene	0	NO	NO
chr17	62971282	62972012	Intergenic	-90330	ENSMUSG00000048915	Efna5	protein_coding	0	NO	YES
chr9	116912478	116913699	intron	-90269	ENSMUSG00000039607	Rbms3	protein_coding	0	NO	NO
chr6	144299069	144300415	intron	-90174	ENSMUSG00000041540	Sox5	protein_coding	1346	NO	NO
chr17	50418759	50420021	Intergenic	-90157	ENSMUSG00000038910	Plcl2	protein_coding	0	NO	NO
chr17	5201898	5202455	intron	-90066	ENSMUSG00000081783	Gm15599	processed_pseudogene	496	NO	NO
chr10	97332669	97334283	Intergenic	-90002	ENSMUSG00000105557	Mir3966	miRNA	1022	NO	NO
chr17	9759451	9759785	Intergenic	-89914	ENSMUSG00000046173	Pabpc6	protein_coding	197	NO	NO
chr12	94149180	94149984	Intergenic	-89881	ENSMUSG00000113215	Gm18749	processed_pseudogene	701	NO	NO
chr15	11488872	11490123	Intergenic	-89832	ENSMUSG00000022241	Tars	protein_coding	1251	NO	NO
chr13	29607100	29607418	intron	-89805	ENSMUSG00000006191	Cdkal1	protein_coding	318	NO	NO
chr2	10280257	10281220	Intergenic	-89772	ENSMUSG00000061186	Sfmbt2	protein_coding	194	NO	NO
chr1	82015131	82015700	Intergenic	-89765	ENSMUSG00000103571	Gm37114	TEC	195	NO	NO
chr10	8391176	8392813	intron	-89752	ENSMUSG00000047712	Ust	protein_coding	0	NO	NO
chrX	69695661	69696220	intron	-89695	ENSMUSG00000082926	Gm8172	processed_pseudogene	559	NO	NO
chr6	92370757	92371402	exon	-89686	ENSMUSG00000108279	Gm44024	processed_pseudogene	0	NO	NO
chr2	7260020	7260969	intron	-89603	ENSMUSG00000077396	Gm24340	snRNA	675	NO	NO
chr1	21602420	21602834	intron	-89571	ENSMUSG00000082935	Gm7658	processed_pseudogene	0	NO	NO
chr18	58466449	58467028	Intergenic	-89519	ENSMUSG00000024600	Slc27a6	protein_coding	579	YES	NO
chr10	37841852	37842522	Intergenic	-89493	ENSMUSG00000096080	Gm24710	miRNA	359	NO	NO
chr9	53074373	53075104	Intergenic	-89450	ENSMUSG00000111693	Gm47986	processed_pseudogene	560	NO	NO
chr1	137079317	137080013	Intergenic	-89395	ENSMUSG00000088970	Gm23763	snRNA	404	NO	NO
chr3	130388965	130390112	intron	-89278	ENSMUSG00000058897	Col25a1	protein_coding	1072	NO	NO
chr16	87260926	87268913	Intergenic	-89266	ENSMUSG00000044442	N6amt1	protein_coding	523	NO	NO
chr4	75989260	75995501	intron	-89225	ENSMUSG00000081844	Gm11241	processed_pseudogene	5378	NO	NO
chr4	7670161	7670737	Intergenic	-89221	ENSMUSG00000085630	Gm11795	lincRNA	567	NO	NO
chr2	160493727	160494717	Intergenic	-89135	ENSMUSG00000078955	Gm14222	sense_intronic	390	NO	NO
chr13	101142595	101143395	Intergenic	-89132	ENSMUSG00000114590	5930438M14Rik	lincRNA	0	NO	NO
chr5	12233842	12234243	Intergenic	-89081	ENSMUSG00000105155	Gm42910	TEC	347	NO	NO
chr5	102635674	102636133	intron	-89070	ENSMUSG00000057315	Arhgap24	protein_coding	0	NO	NO
chr10	38704277	38704793	Intergenic	-89054	ENSMUSG00000094521	Gm22911	snRNA	515	NO	NO
chr17	69879881	69880175	Intergenic	-89045	ENSMUSG00000003279	Dlgap1	protein_coding	294	NO	YES
chr13	103509780	103510393	Intergenic	-89004	ENSMUSG00000087860	Gm24441	misc_RNA	0	NO	NO
chr1	73618550	73618962	intron	-88966	ENSMUSG00000100444	C530043A13Rik	lincRNA	412	NO	NO
chr8	125316012	125316381	Intergenic	-88873	ENSMUSG00000086694	Gm16237	antisense	0	NO	NO
chr14	94824158	94824480	Intergenic	-88854	ENSMUSG00000115822	AC122878.1	lincRNA	322	NO	NO
chr17	67136510	67136938	intron	-88739	ENSMUSG00000033278	Ptprm	protein_coding	407	NO	NO
chr1	190079492	190080376	Intergenic	-88736	ENSMUSG00000099404	Gm28172	antisense	593	NO	NO
chr1	167915343	167915636	Intergenic	-88650	ENSMUSG00000093538	Gm20711	antisense	0	YES	NO
chr11	65537310	65538397	Intergenic	-88541	ENSMUSG00000065104	Gm26128	snRNA	809	NO	NO
chr10	37540894	37541534	Intergenic	-88534	ENSMUSG00000111549	Gm48172	processed_pseudogene	446	NO	NO
chr2	117950459	117952215	intron	-88506	ENSMUSG00000103266	Gm36979	TEC	510	NO	NO
chr15	42765320	42765613	Intergenic	-88489	ENSMUSG00000022309	Angpt1	protein_coding	293	NO	YES
chr11	17727282	17727983	Intergenic	-88449	ENSMUSG00000082411	Gm12016	processed_pseudogene	701	NO	NO
chr15	61446139	61446764	Intergenic	-88447	ENSMUSG00000065812	Gm24696	snoRNA	0	NO	NO
chr16	76591840	76592630	Intergenic	-88278	ENSMUSG00000108903	Gm45029	lincRNA	486	NO	NO
chr15	69773632	69774216	Intergenic	-88218	ENSMUSG00000080689	Gm23987	snoRNA	584	NO	NO
chr4	76222169	76222552	intron	-88217	ENSMUSG00000028399	Ptprd	protein_coding	383	NO	NO
chr19	36207766	36208286	Intergenic	-88182	ENSMUSG00000024803	Ankrd1	protein_coding	520	YES	NO
chr6	111903819	111904117	Intergenic	-88142	ENSMUSG00000089490	Gm26362	misc_RNA	0	NO	NO
chr18	57266377	57266848	intron	-88121	ENSMUSG00000024594	Prrc1	protein_coding	0	NO	NO
chr3	9162326	9162841	Intergenic	-88019	ENSMUSG00000069114	Zbtb10	protein_coding	318	NO	NO
chr1	101283139	101284322	Intergenic	-87898	ENSMUSG00000100088	Gm28801	processed_pseudogene	706	NO	NO
chr8	122181424	122181959	intron	-87878	ENSMUSG00000043903	Zfp469	lincRNA	0	NO	NO
chr6	135495811	135496826	Intergenic	-87874	ENSMUSG00000065187	Gm25136	snoRNA	0	NO	NO
chr17	63586346	63589314	Intergenic	-87813	ENSMUSG00000023965	Fbxl17	protein_coding	1279	NO	NO
chr9	61674845	61675844	Intergenic	-87740	ENSMUSG00000111739	Gm47241	processed_pseudogene	409	NO	NO
chr10	98212851	98213725	Intergenic	-87731	ENSMUSG00000112457	Gm48687	processed_pseudogene	852	NO	NO
chr15	9836309	9836744	Intergenic	-87658	ENSMUSG00000072663	Spef2	protein_coding	0	NO	NO
chr2	52949214	52953041	intron	-87611	ENSMUSG00000097857	Gm26603	lincRNA	3459	NO	NO
chr8	30916089	30916533	Intergenic	-87597	ENSMUSG00000109614	Gm45252	processed_pseudogene	444	NO	NO
chr11	17460110	17461294	Intergenic	-87584	ENSMUSG00000087833	Gm23959	misc_RNA	1050	NO	NO
chr17	79441799	79443518	Intergenic	-87567	ENSMUSG00000036533	Cdc42ep3	protein_coding	994	NO	NO
chr10	109560418	109562025	Intergenic	-87558	ENSMUSG00000112260	3110043J17Rik	TEC	510	NO	NO
chr16	85988360	85988904	Intergenic	-87507	ENSMUSG00000022894	Adamts5	protein_coding	544	NO	YES
chr8	36819983	36821098	intron	-87486	ENSMUSG00000031523	Dlc1	protein_coding	671	NO	NO
chr12	94669905	94670443	Intergenic	-87401	ENSMUSG00000113414	Gm18504	processed_pseudogene	377	NO	NO
chr6	92368390	92369185	Intergenic	-87394	ENSMUSG00000108279	Gm44024	processed_pseudogene	0	NO	NO
chr13	20383512	20387381	intron	-87280	ENSMUSG00000041112	Elmo1	protein_coding	603	NO	NO
chr19	15047486	15048372	Intergenic	-87163	ENSMUSG00000063586	Gm5513	processed_pseudogene	422	NO	NO
chr18	75972098	75972498	intron	-87160	ENSMUSG00000044646	Zbtb7c	protein_coding	183	NO	NO
chr8	125313828	125314852	Intergenic	-87017	ENSMUSG00000086694	Gm16237	antisense	537	NO	NO
chr4	119945555	119945959	intron	-87009	ENSMUSG00000028634	Hivep3	protein_coding	0	YES	NO
chr1	12287793	12288079	Intergenic	-87000	ENSMUSG00000093864	Gm22633	snRNA	0	NO	NO
chr3	56270518	56270855	Intergenic	-86985	ENSMUSG00000027799	Nbea	protein_coding	0	NO	YES
chr10	124367790	124368476	Intergenic	-86926	ENSMUSG00000089619	Gm23777	misc_RNA	562	NO	NO
chr19	33056295	33057964	Intergenic	-86821	ENSMUSG00000084512	Gm22482	misc_RNA	1416	NO	NO
chr10	42141879	42142344	Intergenic	-86805	ENSMUSG00000085666	Gm9855	processed_pseudogene	291	NO	NO
chr2	44151760	44152496	intron	-86804	ENSMUSG00000085089	Arhgap15os	antisense	598	NO	YES
chr18	32708419	32709294	intron	-86800	ENSMUSG00000087715	Gm25826	snoRNA	685	NO	NO
chr11	19203444	19205014	Intergenic	-86795	ENSMUSG00000102585	Gm37439	TEC	1475	NO	NO
chr13	28607317	28608423	intron	-86762	ENSMUSG00000085936	2610307P16Rik	processed_transcript	995	NO	NO
chr9	26636299	26636996	Intergenic	-86694	ENSMUSG00000111066	Gm30313	lincRNA	450	NO	NO
chr1	91714358	91715237	Intergenic	-86664	ENSMUSG00000007805	Twist2	protein_coding	879	NO	NO
chr19	45902297	45903127	intron	-86651	ENSMUSG00000025221	Kcnip2	protein_coding	630	NO	NO
chr13	99778763	99779307	Intergenic	-86506	ENSMUSG00000077673	Gm24471	snoRNA	426	NO	NO
chr13	92986723	92987137	Intergenic	-86374	ENSMUSG00000114382	Gm4814	antisense	414	NO	NO
chr6	144295575	144296225	intron	-86332	ENSMUSG00000041540	Sox5	protein_coding	0	NO	NO
chr6	23741044	23741792	intron	-86282	ENSMUSG00000078179	Rnf148	protein_coding	554	NO	NO
chr17	81354823	81356162	Intergenic	-86271	ENSMUSG00000079333	Gm11096	protein_coding	0	NO	NO
chr17	4907341	4908814	Intergenic	-86255	ENSMUSG00000069729	Arid1b	protein_coding	1473	NO	NO
chr15	40820566	40822119	intron	-86223	ENSMUSG00000116397	AC158556.3	TEC	1441	NO	NO
chr18	58750271	58750830	Intergenic	-86214	ENSMUSG00000053441	Adamts19	protein_coding	559	NO	YES
chrX	92342892	92343248	intron	-86169	ENSMUSG00000080155	Gm14777	processed_pseudogene	0	NO	NO
chr2	10284265	10284913	Intergenic	-85921	ENSMUSG00000061186	Sfmbt2	protein_coding	648	NO	NO
chr11	86892635	86894636	Intergenic	-85889	ENSMUSG00000018425	Dhx40	protein_coding	587	NO	NO
chr18	58470184	58470688	Intergenic	-85821	ENSMUSG00000024600	Slc27a6	protein_coding	504	YES	NO
chr14	93532906	93533359	intron	-85714	ENSMUSG00000115023	AC122355.1	TEC	315	NO	NO
chr11	81299080	81299590	intron	-85678	ENSMUSG00000086971	4930527B05Rik	antisense	510	NO	NO
chr18	5419909	5420273	Intergenic	-85652	ENSMUSG00000050945	Zfp438	protein_coding	0	NO	NO
chr2	61138670	61139757	Intergenic	-85579	ENSMUSG00000083197	Gm13581	processed_pseudogene	1087	NO	NO
chr15	7483450	7484368	Intergenic	-85514	ENSMUSG00000042961	Egflam	protein_coding	607	NO	NO
chr17	5196933	5198273	intron	-85493	ENSMUSG00000081783	Gm15599	processed_pseudogene	189	NO	NO
chr2	17063749	17066896	Intergenic	-85491	ENSMUSG00000082235	Gm13326	processed_pseudogene	1969	NO	NO
chr19	56636521	56637300	Intergenic	-85462	ENSMUSG00000035283	Adrb1	protein_coding	0	YES	NO
chr3	27461128	27461528	intron	-85313	ENSMUSG00000106625	Gm43344	TEC	0	NO	NO
chr12	95239130	95240222	Intergenic	-85231	ENSMUSG00000112262	Gm48013	unprocessed_pseudogene	905	NO	NO
chr17	50612617	50614156	intron	-85139	ENSMUSG00000044645	Gm7334	protein_coding	0	NO	NO
chr2	125368358	125369705	intron	-85053	ENSMUSG00000087682	Gm14003	lincRNA	1347	NO	NO
chr2	160451351	160452614	Intergenic	-84917	ENSMUSG00000074622	Mafb	protein_coding	0	YES	NO
chr18	75973935	75975184	intron	-84899	ENSMUSG00000044646	Zbtb7c	protein_coding	617	NO	NO
chr2	128324160	128324906	intron	-84890	ENSMUSG00000086879	Gm14012	lincRNA	746	NO	NO
chr6	117297345	117300497	Intergenic	-84855	ENSMUSG00000090549	Rpl28-ps4	processed_pseudogene	868	NO	NO
chr9	116974245	116974577	intron	-84747	ENSMUSG00000092184	Gm18489	processed_pseudogene	0	NO	NO
chr6	49966211	49966731	Intergenic	-84715	ENSMUSG00000108071	Gm3455	lincRNA	221	NO	NO
chr1	53969955	53973344	intron	-84708	ENSMUSG00000087949	Gm24251	snRNA	859	NO	NO
chr2	50824776	50825245	Intergenic	-84674	ENSMUSG00000083270	Gm13498	processed_pseudogene	458	NO	NO
chr15	54120356	54120934	Intergenic	-84663	ENSMUSG00000097938	Gm26933	processed_pseudogene	0	NO	NO
chr19	27514267	27514681	Intergenic	-84654	ENSMUSG00000041360	Pum3	protein_coding	0	NO	NO
chr18	35298937	35300328	intron	-84608	ENSMUSG00000071862	Lrrtm2	protein_coding	1310	NO	NO
chr3	66797613	66797949	Intergenic	-84569	ENSMUSG00000103700	Gm6555	processed_pseudogene	0	NO	NO
chr8	73259281	73260080	intron	-84422	ENSMUSG00000089447	Gm22532	snoRNA	0	NO	NO
chr17	49980041	49980682	Intergenic	-84394	ENSMUSG00000090227	Gm16554	antisense	0	NO	NO
chr17	52064851	52065138	Intergenic	-84295	ENSMUSG00000100150	Gm19585	lincRNA	261	NO	NO
chr2	49034254	49034844	intron	-84272	ENSMUSG00000026761	Orc4	protein_coding	0	NO	NO
chr2	61408205	61408800	Intergenic	-84264	ENSMUSG00000088340	Gm22338	snoRNA	350	NO	NO
chr3	20590230	20590566	Intergenic	-84190	ENSMUSG00000102636	Gm31466	lincRNA	336	NO	NO
chr16	43040288	43043814	intron	-84182	ENSMUSG00000094605	Gm25873	snRNA	0	NO	NO
chr2	128339068	128340154	intron	-84043	ENSMUSG00000079053	Gm14010	lincRNA	0	NO	NO
chr1	189485513	189486843	Intergenic	-83905	ENSMUSG00000037624	Kcnk2	protein_coding	0	NO	YES
chr4	105703252	105708743	Intergenic	-83872	ENSMUSG00000083780	Gm12728	protein_coding	1215	NO	NO
chr3	49864092	49865238	Intergenic	-83778	ENSMUSG00000102943	Gm37550	processed_pseudogene	838	NO	NO
chr9	112002164	112002692	Intergenic	-83762	ENSMUSG00000111054	4930545L08Rik	lincRNA	0	NO	NO
chr14	25226336	25227579	Intergenic	-83716	ENSMUSG00000114916	4930572O13Rik	lincRNA	524	NO	NO
chr3	79969946	79970894	Intergenic	-83614	ENSMUSG00000102191	Gm36569	antisense	0	NO	NO
chr14	15685473	15685778	Intergenic	-83602	ENSMUSG00000114941	Gm47779	processed_pseudogene	305	NO	NO
chr16	78156489	78156892	Intergenic	-83568	ENSMUSG00000077451	Gm25916	snoRNA	403	NO	NO
chr18	56070582	56071483	Intergenic	-83505	ENSMUSG00000088617	Gm22484	misc_RNA	522	NO	NO
chr3	15057552	15058559	Intergenic	-83503	ENSMUSG00000098186	Gm7132	processed_pseudogene	0	NO	NO
chr10	97339780	97340256	Intergenic	-83460	ENSMUSG00000105557	Mir3966	miRNA	399	NO	NO
chr1	14669274	14669776	Intergenic	-83412	ENSMUSG00000054493	Gm9947	antisense	502	NO	NO
chr17	80813071	80813744	Intergenic	-83386	ENSMUSG00000112121	C230072F16Rik	lincRNA	604	NO	NO
chr13	79037817	79038517	Intergenic	-83375	ENSMUSG00000114557	Gm8345	processed_pseudogene	612	NO	NO
chr15	62484424	62484833	Intergenic	-83347	ENSMUSG00000115862	AC134453.1	lincRNA	409	NO	NO
chr1	46979905	46980334	Intergenic	-83240	ENSMUSG00000100160	Gm28527	processed_pseudogene	0	NO	NO
chr7	68064783	68065977	intron	-83210	ENSMUSG00000005533	Igf1r	protein_coding	307	NO	NO
chr19	47356497	47356824	intron	-83071	ENSMUSG00000098786	Mir6995	miRNA	313	NO	NO
chr19	21036737	21037737	Intergenic	-83035	ENSMUSG00000024749	Tmc1	protein_coding	1000	NO	NO
chr13	28603926	28604297	intron	-83003	ENSMUSG00000085936	2610307P16Rik	processed_transcript	351	NO	NO
chr14	105979246	105980315	Intergenic	-82961	ENSMUSG00000022114	Spry2	protein_coding	1013	NO	NO
chr14	100026265	100027070	intron	-82959	ENSMUSG00000072294	Klf12	protein_coding	559	NO	NO
chr15	42591591	42595019	intron	-82936	ENSMUSG00000097805	Gm17473	antisense	305	NO	NO
chr2	44146175	44150201	intron	-82864	ENSMUSG00000085089	Arhgap15os	antisense	3988	NO	YES
chr3	21520659	21521329	Intergenic	-82816	ENSMUSG00000106085	Gm43675	unprocessed_pseudogene	0	NO	NO
chr1	12291927	12292329	Intergenic	-82808	ENSMUSG00000093864	Gm22633	snRNA	132	NO	NO
chr10	42137660	42138455	Intergenic	-82751	ENSMUSG00000085666	Gm9855	processed_pseudogene	0	NO	NO
chr1	144086308	144087436	Intergenic	-82711	ENSMUSG00000026360	Rgs2	protein_coding	894	NO	YES
chr8	73257800	73258116	intron	-82700	ENSMUSG00000089447	Gm22532	snoRNA	0	NO	NO
chr8	17618106	17618459	Intergenic	-82696	ENSMUSG00000060924	Csmd1	protein_coding	0	NO	YES
chr9	47688247	47688677	intron	-82679	ENSMUSG00000110959	Gm47198	TEC	326	NO	NO
chr15	40824113	40825663	intron	-82677	ENSMUSG00000116397	AC158556.3	TEC	1550	NO	NO
chr10	124371812	124372976	Intergenic	-82665	ENSMUSG00000089619	Gm23777	misc_RNA	0	NO	NO
chr2	48539451	48540231	Intergenic	-82596	ENSMUSG00000086353	Gm13481	lincRNA	380	NO	YES
chr14	65507823	65508285	Intergenic	-82582	ENSMUSG00000045731	Pnoc	protein_coding	0	NO	NO
chr18	58753490	58755278	Intergenic	-82380	ENSMUSG00000053441	Adamts19	protein_coding	1062	NO	YES
chr1	83713472	83713800	intron	-82276	ENSMUSG00000094946	Gm25754	miRNA	328	NO	NO
chr9	116976734	116977180	intron	-82201	ENSMUSG00000092184	Gm18489	processed_pseudogene	392	NO	NO
chr2	99472688	99473435	Intergenic	-82190	ENSMUSG00000084313	Gm13809	processed_pseudogene	384	NO	NO
chr9	86025205	86025570	Intergenic	-82187	ENSMUSG00000110946	Gm47604	lincRNA	0	NO	NO
chr18	78450954	78451678	Intergenic	-82142	ENSMUSG00000095883	Gm26430	snRNA	597	NO	NO
chr2	76087220	76089125	intron	-82129	ENSMUSG00000075270	Pde11a	protein_coding	240	NO	NO
chr10	24364856	24365869	Intergenic	-82128	ENSMUSG00000086148	Gm15271	lincRNA	628	NO	NO
chr18	7085592	7088185	Intergenic	-82108	ENSMUSG00000061013	Mkx	protein_coding	1334	NO	NO
chr9	69874947	69875545	Intergenic	-82095	ENSMUSG00000111286	Gm18745	processed_pseudogene	548	NO	NO
chr10	3657696	3658885	Intergenic	-82074	ENSMUSG00000040624	Plekhg1	protein_coding	765	NO	NO
chr2	46524432	46524946	Intergenic	-81979	ENSMUSG00000086644	Gm13470	lincRNA	0	NO	YES
chr3	82274775	82277517	Intergenic	-81898	ENSMUSG00000033900	Map9	protein_coding	2174	NO	NO
chr2	10288474	10288773	Intergenic	-81887	ENSMUSG00000061186	Sfmbt2	protein_coding	299	NO	NO
chr4	20860388	20861115	Intergenic	-81885	ENSMUSG00000055761	Nkain3	protein_coding	510	NO	NO
chr10	89106098	89107485	intron	-81737	ENSMUSG00000035189	Ano4	protein_coding	862	NO	YES
chr9	51410099	51411129	Intergenic	-81697	ENSMUSG00000036027	1810046K07Rik	protein_coding	908	NO	NO
chr5	70268189	70268652	Intergenic	-81574	ENSMUSG00000088863	Gm23067	snRNA	0	NO	NO
chr18	9363836	9364772	intron	-81495	ENSMUSG00000036855	Gjd4	protein_coding	0	NO	NO
chr7	137085893	137086824	intron	-81462	ENSMUSG00000110174	Gm45499	processed_pseudogene	815	NO	NO
chr18	7708083	7708462	Intergenic	-81409	ENSMUSG00000057440	Mpp7	protein_coding	379	NO	NO
chr17	8650103	8650414	intron	-81398	ENSMUSG00000084390	Gm15425	processed_pseudogene	0	NO	NO
chr4	75983024	75985868	intron	-81291	ENSMUSG00000081844	Gm11241	processed_pseudogene	1170	NO	NO
chr13	115610879	115611169	Intergenic	-81252	ENSMUSG00000114551	Gm6035	processed_pseudogene	290	NO	NO
chr4	18627147	18627905	intron	-81222	ENSMUSG00000089578	Gm25971	misc_RNA	266	NO	NO
chr15	61438361	61440066	Intergenic	-81209	ENSMUSG00000065812	Gm24696	snoRNA	403	NO	NO
chrX	161635582	161636148	Intergenic	-81204	ENSMUSG00000043518	Rai2	protein_coding	246	NO	NO
chr3	142061105	142065787	intron	-81182	ENSMUSG00000052430	Bmpr1b	protein_coding	1353	NO	YES
chr13	103252478	103252921	intron	-81170	ENSMUSG00000034751	Mast4	protein_coding	0	NO	NO
chr8	115787901	115789880	Intergenic	-81096	ENSMUSG00000055435	Maf	protein_coding	342	NO	NO
chr2	18473437	18474114	Intergenic	-80945	ENSMUSG00000026740	Dnajc1	protein_coding	378	NO	NO
chr6	147799677	147800898	Intergenic	-80836	ENSMUSG00000086019	Gm15762	lincRNA	111	NO	NO
chr15	94045220	94045863	Intergenic	-80833	ENSMUSG00000115965	AC102910.1	lincRNA	0	NO	NO
chr3	113949390	113950033	Intergenic	-80829	ENSMUSG00000027966	Col11a1	protein_coding	305	NO	YES
chr17	80815735	80816198	Intergenic	-80827	ENSMUSG00000112121	C230072F16Rik	lincRNA	0	NO	NO
chr15	8833479	8833894	Intergenic	-80798	ENSMUSG00000107028	Gm5043	processed_pseudogene	415	NO	NO
chr16	30732912	30733854	Intergenic	-80779	ENSMUSG00000095791	Gm26295	snRNA	421	NO	NO
chr1	186266297	186266802	Intergenic	-80766	ENSMUSG00000102217	Gm37491	TEC	0	NO	NO
chr2	169804105	169804518	intron	-80582	ENSMUSG00000047907	Tshz2	protein_coding	292	NO	NO
chr3	21349355	21349964	Intergenic	-80569	ENSMUSG00000101897	Gm29137	lincRNA	319	NO	NO
chr16	85981328	85982010	Intergenic	-80544	ENSMUSG00000022894	Adamts5	protein_coding	469	NO	YES
chr16	76599642	76600335	Intergenic	-80525	ENSMUSG00000108903	Gm45029	lincRNA	619	NO	NO
chr6	84674253	84674553	intron	-80495	ENSMUSG00000063415	Cyp26b1	protein_coding	0	NO	NO
chr9	51542006	51542563	Intergenic	-80461	ENSMUSG00000111162	Gm7293	processed_pseudogene	0	NO	NO
chr12	119147616	119148042	Intergenic	-80399	ENSMUSG00000114030	Gm18921	processed_pseudogene	426	NO	NO
chrX	93068791	93070212	Intergenic	-80306	ENSMUSG00000093329	Gm24973	miRNA	1421	NO	NO
chr19	47353703	47354052	intron	-80288	ENSMUSG00000098786	Mir6995	miRNA	0	NO	NO
chr3	79966040	79968115	Intergenic	-80271	ENSMUSG00000102191	Gm36569	antisense	2043	NO	NO
chr7	95091409	95091781	Intergenic	-80269	ENSMUSG00000084636	Gm23884	misc_RNA	372	NO	NO
chr3	30354324	30354846	intron	-80200	ENSMUSG00000103870	Gm38362	TEC	361	NO	NO
chr16	44643973	44644333	Intergenic	-80148	ENSMUSG00000036208	Nepro	protein_coding	360	NO	NO
chr17	62960924	62962007	Intergenic	-80148	ENSMUSG00000048915	Efna5	protein_coding	954	NO	YES
chr18	33714090	33715432	Intergenic	-80131	ENSMUSG00000087590	Epb41l4aos	lincRNA	927	NO	NO
chr2	117959056	117960440	intron	-80095	ENSMUSG00000103266	Gm36979	TEC	1095	NO	NO
chr11	6942156	6942600	Intergenic	-80074	ENSMUSG00000082333	Gm11984	processed_pseudogene	444	NO	NO
chr1	73609574	73610108	Intergenic	-80051	ENSMUSG00000100444	C530043A13Rik	lincRNA	0	NO	NO
chr6	22436088	22436453	Intergenic	-80027	ENSMUSG00000029672	Fam3c	protein_coding	0	NO	NO
chr17	79274523	79274838	Intergenic	-80019	ENSMUSG00000097791	Gm17315	lincRNA	315	NO	NO
chr4	11846943	11849895	Intergenic	-80005	ENSMUSG00000084518	Gm22477	misc_RNA	1277	NO	NO
chr6	5645393	5645887	Intergenic	-79999	ENSMUSG00000029757	Dync1i1	protein_coding	449	NO	NO
chr10	107799846	107800236	intron	-79990	ENSMUSG00000035916	Ptprq	protein_coding	332	NO	YES
chr2	52942779	52944192	intron	-79969	ENSMUSG00000097857	Gm26603	lincRNA	0	NO	NO
chr17	71102519	71102860	intron	-79871	ENSMUSG00000024052	Lpin2	protein_coding	0	NO	NO
chr18	5413899	5414690	Intergenic	-79855	ENSMUSG00000050945	Zfp438	protein_coding	0	NO	NO
chr18	54900385	54902842	intron	-79822	ENSMUSG00000097707	Gm26742	lincRNA	2457	NO	NO
chr7	68068611	68068953	intron	-79808	ENSMUSG00000005533	Igf1r	protein_coding	0	NO	NO
chr1	125759994	125760672	intron	-79670	ENSMUSG00000026343	Gpr39	protein_coding	467	NO	NO
chr16	65735441	65735767	Intergenic	-79653	ENSMUSG00000091243	Vgll3	protein_coding	0	NO	NO
chr11	25005459	25005909	Intergenic	-79626	ENSMUSG00000087145	Gm12665	lincRNA	314	NO	NO
chr18	47064843	47065338	intron	-79609	ENSMUSG00000087857	Gm22791	snoRNA	388	NO	NO
chr4	32337657	32338040	intron	-79587	ENSMUSG00000040270	Bach2	protein_coding	256	NO	NO
chr17	84096368	84096903	Intergenic	-79579	ENSMUSG00000103015	Gm37549	TEC	317	NO	NO
chr1	168243497	168244604	intron	-79388	ENSMUSG00000052534	Pbx1	protein_coding	830	NO	NO
chr18	9361964	9362262	intron	-79304	ENSMUSG00000036855	Gjd4	protein_coding	0	NO	NO
chr8	73254307	73254749	intron	-79270	ENSMUSG00000089447	Gm22532	snoRNA	0	NO	NO
chr11	17468543	17469545	Intergenic	-79242	ENSMUSG00000087833	Gm23959	misc_RNA	0	NO	NO
chr14	46299466	46300911	Intergenic	-79226	ENSMUSG00000079261	Gm15217	protein_coding	806	NO	NO
chr17	43191003	43191410	Intergenic	-79123	ENSMUSG00000041293	Adgrf1	protein_coding	351	YES	NO
chr8	82498488	82498881	Intergenic	-79083	ENSMUSG00000097984	Gm8167	processed_pseudogene	0	NO	NO
chr1	45098750	45099286	Intergenic	-79049	ENSMUSG00000101937	Gm5268	processed_pseudogene	0	NO	NO
chr1	82025588	82026704	Intergenic	-79034	ENSMUSG00000103571	Gm37114	TEC	338	NO	NO
chr18	33292224	33293507	Intergenic	-79003	ENSMUSG00000024378	Stard4	protein_coding	776	NO	NO
chr1	193588984	193589365	Intergenic	-79000	ENSMUSG00000097850	4631405K08Rik	lincRNA	381	NO	NO
chr14	22114945	22115249	intron	-78994	ENSMUSG00000114205	Gm7480	antisense	304	NO	NO
chr13	45669872	45671366	intron	-78953	ENSMUSG00000114131	Gm47460	antisense	214	NO	NO
chr7	124571776	124574699	Intergenic	-78936	ENSMUSG00000085892	Gm15339	lincRNA	1260	NO	NO
chr2	159535083	159535691	Intergenic	-78930	ENSMUSG00000083913	Gm14219	processed_pseudogene	0	NO	NO
chr7	124827369	124830038	Intergenic	-78906	ENSMUSG00000108623	Gm45092	lincRNA	501	NO	NO
chr10	17410697	17412837	Intergenic	-78890	ENSMUSG00000111922	Gm47760	lincRNA	1554	NO	NO
chr9	69910456	69910798	Intergenic	-78839	ENSMUSG00000011958	Bnip2	protein_coding	268	NO	NO
chrX	52050779	52052417	Intergenic	-78826	ENSMUSG00000031118	1700080O16Rik	protein_coding	1638	NO	NO
chr17	67472138	67473530	Intergenic	-78773	ENSMUSG00000087829	Gm22277	misc_RNA	0	NO	NO
chr17	84877739	84878277	Intergenic	-78733	ENSMUSG00000061130	Ppm1b	protein_coding	538	NO	NO
chr13	19902810	19903165	Intergenic	-78730	ENSMUSG00000053101	Gpr141	protein_coding	0	NO	YES
chr2	46521163	46521676	Intergenic	-78709	ENSMUSG00000086644	Gm13470	lincRNA	513	NO	YES
chr10	7290207	7291538	Intergenic	-78635	ENSMUSG00000015202	Magi1	protein_coding	0	NO	NO
chr12	26071547	26071972	Intergenic	-78557	ENSMUSG00000113611	Gm47750	processed_pseudogene	425	NO	NO
chr2	125954984	125957229	intron	-78552	ENSMUSG00000027208	Fgf7	protein_coding	0	NO	NO
chr13	103499369	103499823	Intergenic	-78514	ENSMUSG00000087860	Gm24441	misc_RNA	293	NO	NO
chr15	31811757	31812532	Intergenic	-78506	ENSMUSG00000115589	AC137842.3	processed_pseudogene	0	NO	NO
chr15	3381688	3382293	intron	-78464	ENSMUSG00000091119	Ccdc152	protein_coding	482	NO	NO
chr1	190248536	190249766	Intergenic	-78437	ENSMUSG00000010175	Prox1	protein_coding	0	NO	NO
chr19	23526597	23526906	Intergenic	-78429	ENSMUSG00000033207	Mamdc2	protein_coding	0	NO	NO
chr9	116980591	116980964	intron	-78381	ENSMUSG00000092184	Gm18489	processed_pseudogene	373	NO	NO
chr6	84671988	84672333	intron	-78252	ENSMUSG00000063415	Cyp26b1	protein_coding	0	NO	NO
chr15	62488292	62491185	Intergenic	-78237	ENSMUSG00000115862	AC134453.1	lincRNA	789	NO	NO
chr10	89102278	89104298	intron	-78234	ENSMUSG00000035189	Ano4	protein_coding	800	NO	YES
chr11	113287663	113288060	intron	-78192	ENSMUSG00000085421	4732490B19Rik	lincRNA	326	NO	NO
chr15	32523151	32523850	intron	-78175	ENSMUSG00000022231	Sema5a	protein_coding	273	NO	YES
chr1	15970693	15971050	Intergenic	-78149	ENSMUSG00000032719	Sbspon	protein_coding	0	NO	NO
chr17	48816199	48817558	Intergenic	-78132	ENSMUSG00000110276	Gm45330	lincRNA	0	NO	NO
chr11	29052204	29053027	Intergenic	-78129	ENSMUSG00000020464	Pnpt1	protein_coding	736	NO	NO
chr3	117438629	117439189	Intergenic	-78033	ENSMUSG00000044667	Plppr4	protein_coding	514	YES	NO
chr5	54491649	54492097	Intergenic	-78032	ENSMUSG00000106529	Gm18451	processed_pseudogene	443	NO	NO
chr2	162312383	162313232	intron	-78006	ENSMUSG00000084919	Ptprtos	antisense	782	NO	NO
chr10	109570241	109571326	Intergenic	-77996	ENSMUSG00000112260	3110043J17Rik	TEC	348	NO	NO
chr17	69672424	69672970	Intergenic	-77920	ENSMUSG00000088581	Gm22967	misc_RNA	457	NO	NO
chr17	5189524	5190501	intron	-77902	ENSMUSG00000081783	Gm15599	processed_pseudogene	697	NO	NO
chr10	97345337	97345816	Intergenic	-77902	ENSMUSG00000105557	Mir3966	miRNA	466	NO	NO
chr14	23242290	23244225	Intergenic	-77887	ENSMUSG00000114803	Gm46443	processed_pseudogene	375	NO	NO
chr3	79976820	79977204	Intergenic	-77880	ENSMUSG00000103181	A330069K06Rik	lincRNA	0	NO	NO
chr7	82533241	82534596	intron	-77859	ENSMUSG00000070469	Adamtsl3	protein_coding	1164	YES	NO
chr5	39080603	39080986	Intergenic	-77763	ENSMUSG00000106924	Gm42857	processed_pseudogene	0	NO	NO
chr11	12205483	12205941	Intergenic	-77714	ENSMUSG00000083527	Gm12001	processed_pseudogene	299	NO	NO
chr17	75087211	75087828	intron	-77688	ENSMUSG00000084025	Gm6276	processed_pseudogene	521	NO	NO
chr7	70990289	70990692	intron	-77670	ENSMUSG00000109454	Gm34783	processed_pseudogene	0	NO	NO
chrX	161990230	161993369	intron	-77658	ENSMUSG00000065828	Gm26317	snRNA	2582	NO	NO
chrX	97748444	97749000	Intergenic	-77657	ENSMUSG00000081923	Gm9062	processed_pseudogene	532	NO	NO
chr2	78159703	78160130	intron	-77631	ENSMUSG00000054510	Gm14461	lincRNA	281	YES	NO
chr19	33078556	33080481	Intergenic	-77594	ENSMUSG00000106278	Mir3970	miRNA	1689	NO	NO
chr12	29394259	29395889	Intergenic	-77506	ENSMUSG00000112776	Gm6989	processed_pseudogene	0	NO	NO
chr7	129754707	129756434	Intergenic	-77476	ENSMUSG00000108576	Gm44778	lincRNA	1694	NO	NO
chr13	16715558	16718278	Intergenic	-77428	ENSMUSG00000113862	Gm7537	processed_pseudogene	1278	NO	NO
chrX	11098102	11098748	Intergenic	-77418	ENSMUSG00000083419	Gm14485	processed_pseudogene	0	NO	NO
chr10	59537553	59539921	intron	-77326	ENSMUSG00000071280	Gm10322	protein_coding	1949	NO	NO
chr15	35076903	35077259	intron	-77159	ENSMUSG00000022329	Stk3	protein_coding	0	NO	NO
chr10	8098251	8098635	Intergenic	-77151	ENSMUSG00000112360	Gm48614	lincRNA	0	NO	NO
chr1	194299562	194300230	Intergenic	-77137	ENSMUSG00000103692	4930503O07Rik	lincRNA	594	NO	NO
chr2	44141207	44143710	TTS	-77134	ENSMUSG00000085089	Arhgap15os	antisense	1333	NO	YES
chr1	45100528	45101520	Intergenic	-77043	ENSMUSG00000101937	Gm5268	processed_pseudogene	704	NO	NO
chr6	7463652	7464483	Intergenic	-76887	ENSMUSG00000107493	Gm44048	processed_pseudogene	297	NO	NO
chr1	14386928	14387309	Intergenic	-76883	ENSMUSG00000025932	Eya1	protein_coding	292	YES	NO
chr16	90142435	90145362	Intergenic	-76844	ENSMUSG00000022982	Sod1	protein_coding	0	NO	NO
chr1	168240869	168242064	intron	-76804	ENSMUSG00000052534	Pbx1	protein_coding	356	NO	NO
chr4	105712330	105713833	Intergenic	-76788	ENSMUSG00000083780	Gm12728	protein_coding	0	NO	NO
chr19	18504282	18505072	Intergenic	-76778	ENSMUSG00000080783	Gm8250	processed_pseudogene	0	NO	NO
chr7	71020133	71020498	intron	-76732	ENSMUSG00000109161	Gm39033	lincRNA	0	NO	NO
chr18	66098816	66099759	intron	-76707	ENSMUSG00000041891	Lman1	protein_coding	582	NO	NO
chr10	27133087	27133593	intron	-76695	ENSMUSG00000019899	Lama2	protein_coding	378	NO	NO
chr10	42131698	42132257	Intergenic	-76671	ENSMUSG00000085666	Gm9855	processed_pseudogene	0	NO	NO
chr2	75011919	75012350	Intergenic	-76620	ENSMUSG00000084574	n-R5s198	rRNA	431	NO	NO
chr18	33718046	33718543	Intergenic	-76598	ENSMUSG00000087590	Epb41l4aos	lincRNA	497	NO	NO
chr18	11128877	11129413	Intergenic	-76578	ENSMUSG00000097222	1010001N08Rik	lincRNA	331	NO	NO
chr3	9173695	9174459	Intergenic	-76525	ENSMUSG00000069114	Zbtb10	protein_coding	764	NO	NO
chr17	67124008	67124963	intron	-76500	ENSMUSG00000033278	Ptprm	protein_coding	526	NO	NO
chr13	6191698	6193628	Intergenic	-76445	ENSMUSG00000113765	Gm47549	lincRNA	1501	NO	NO
chr18	4735680	4736567	Intergenic	-76363	ENSMUSG00000097043	Gm10556	lincRNA	276	NO	NO
chr16	29734223	29735243	Intergenic	-76325	ENSMUSG00000097307	Gm26834	lincRNA	978	NO	NO
chr13	52833226	52833790	Intergenic	-76303	ENSMUSG00000113737	BB123696	lincRNA	0	YES	NO
chr7	124784828	124785405	Intergenic	-76181	ENSMUSG00000086254	3100003L05Rik	lincRNA	0	NO	NO
chr2	17092496	17093731	Intergenic	-76112	ENSMUSG00000081525	Gm13325	processed_pseudogene	0	NO	NO
chr2	3207502	3208745	intron	-76089	ENSMUSG00000026643	Nmt2	protein_coding	516	NO	NO
chr10	98774830	98776755	Intergenic	-76082	ENSMUSG00000112647	Gm5427	lincRNA	905	NO	NO
chr17	68999235	69000005	Intergenic	-76063	ENSMUSG00000024044	Epb41l3	protein_coding	0	YES	NO
chr15	32525336	32526004	intron	-76005	ENSMUSG00000022231	Sema5a	protein_coding	360	NO	YES
chr4	140043586	140044422	intron	-75978	ENSMUSG00000078234	Klhdc7a	protein_coding	760	YES	NO
chr8	61666854	61667379	intron	-75974	ENSMUSG00000058056	Palld	protein_coding	341	NO	YES
chr18	4558797	4559276	Intergenic	-75893	ENSMUSG00000033960	Jcad	protein_coding	340	YES	NO
chr10	36898434	36899182	Intergenic	-75736	ENSMUSG00000019777	Hdac2	protein_coding	695	NO	NO
chr18	75983252	75984239	intron	-75713	ENSMUSG00000044646	Zbtb7c	protein_coding	308	NO	NO
chr12	78089528	78090149	Intergenic	-75708	ENSMUSG00000088039	Gm24994	snoRNA	569	NO	NO
chr13	29592709	29593469	intron	-75635	ENSMUSG00000006191	Cdkal1	protein_coding	0	NO	NO
chr5	141690901	141692059	intron	-75478	ENSMUSG00000085540	Gm16036	antisense	693	NO	NO
chr18	83430565	83430908	Intergenic	-75372	ENSMUSG00000088143	Gm24720	snRNA	257	NO	NO
chr13	5291285	5291685	Intergenic	-75307	ENSMUSG00000113668	Gm47451	unprocessed_pseudogene	400	NO	NO
chr13	79029757	79030428	Intergenic	-75300	ENSMUSG00000114557	Gm8345	processed_pseudogene	639	NO	NO
chr16	24646090	24647207	intron	-75207	ENSMUSG00000033306	Lpp	protein_coding	1117	NO	NO
chr2	71644030	71644438	Intergenic	-75183	ENSMUSG00000064263	Platr26	lincRNA	257	NO	NO
chr2	160507951	160508397	Intergenic	-75183	ENSMUSG00000078955	Gm14222	sense_intronic	0	NO	NO
chr17	5722946	5724162	intron	-75103	ENSMUSG00000096965	3300005D01Rik	lincRNA	108	NO	NO
chr16	56402551	56403066	Intergenic	-75038	ENSMUSG00000035258	Abi3bp	protein_coding	281	YES	NO
chr7	58442901	58443347	Intergenic	-75038	ENSMUSG00000109348	Gm44852	processed_pseudogene	0	NO	NO
chr1	84470184	84470684	intron	-75035	ENSMUSG00000104396	Gm37959	TEC	0	NO	NO
chr4	82364199	82364577	intron	-75022	ENSMUSG00000084595	n-R5s188	rRNA	378	NO	NO
chr18	66383467	66383893	Intergenic	-74924	ENSMUSG00000024521	Pmaip1	protein_coding	373	YES	NO
chr10	107794629	107795259	intron	-74893	ENSMUSG00000035916	Ptprq	protein_coding	0	NO	YES
chr2	16563451	16564167	intron	-74887	ENSMUSG00000026748	Plxdc2	protein_coding	716	NO	NO
chr13	115013884	115015378	intron	-74870	ENSMUSG00000114255	Gm10734	antisense	1448	NO	NO
chr10	17406299	17409176	Intergenic	-74860	ENSMUSG00000111922	Gm47760	lincRNA	0	NO	NO
chr13	32611090	32611403	Intergenic	-74831	ENSMUSG00000113449	Gm48073	lincRNA	0	NO	NO
chr12	82075475	82075836	Intergenic	-74813	ENSMUSG00000064714	n-R5s62	rRNA	361	NO	NO
chr4	81621262	81622068	Intergenic	-74776	ENSMUSG00000083385	Gm11411	processed_pseudogene	445	NO	NO
chr15	11777917	11779033	Intergenic	-74772	ENSMUSG00000115585	AC127371.2	processed_transcript	330	NO	YES
chr4	35300434	35301123	Intergenic	-74603	ENSMUSG00000028300	3110043O21Rik	protein_coding	526	NO	NO
chr3	147266384	147268403	Intergenic	-74475	ENSMUSG00000103099	Gm6074	processed_pseudogene	1893	NO	NO
chr5	111506737	111507193	Intergenic	-74457	ENSMUSG00000052848	C130026L21Rik	lincRNA	0	NO	NO
chr18	58481660	58481983	Intergenic	-74436	ENSMUSG00000024600	Slc27a6	protein_coding	323	YES	NO
chr14	13596286	13596647	intron	-74410	ENSMUSG00000044772	Sntn	protein_coding	325	NO	NO
chr10	86225751	86226252	intron	-74371	ENSMUSG00000020044	Timp3	protein_coding	0	NO	NO
chr11	65439976	65440305	Intergenic	-74342	ENSMUSG00000085162	Gm12295	lincRNA	155	NO	NO
chr5	12218808	12219790	Intergenic	-74338	ENSMUSG00000105155	Gm42910	TEC	0	NO	NO
chr15	40832940	40833514	intron	-74338	ENSMUSG00000116397	AC158556.3	TEC	0	NO	NO
chr1	82029993	82031727	Intergenic	-74320	ENSMUSG00000103571	Gm37114	TEC	1443	NO	NO
chr18	4737850	4738490	Intergenic	-74316	ENSMUSG00000097043	Gm10556	lincRNA	346	NO	NO
chr6	111916884	111918734	Intergenic	-74301	ENSMUSG00000089490	Gm26362	misc_RNA	1803	NO	NO
chr17	86579339	86579687	intron	-74281	ENSMUSG00000071036	Gm10309	protein_coding	0	NO	NO
chr13	20398206	20398819	intron	-74214	ENSMUSG00000041112	Elmo1	protein_coding	281	NO	NO
chr7	68823250	68823630	Intergenic	-74199	ENSMUSG00000042659	Arrdc4	protein_coding	380	NO	NO
chr13	35469511	35469927	Intergenic	-74183	ENSMUSG00000114337	Gm48704	lincRNA	416	NO	YES
chr12	44848891	44849191	Intergenic	-74139	ENSMUSG00000081636	Gm15901	processed_pseudogene	300	NO	NO
chr9	6342682	6345272	intron	-74131	ENSMUSG00000047619	Ddi1	protein_coding	2590	NO	NO
chr16	44632492	44633564	Intergenic	-74131	ENSMUSG00000022687	Boc	protein_coding	823	YES	NO
chr18	9354858	9358999	intron	-74119	ENSMUSG00000036855	Gjd4	protein_coding	0	NO	NO
chr12	64661735	64662932	Intergenic	-74069	ENSMUSG00000077703	Gm24066	snoRNA	1056	NO	NO
chr2	169810649	169811073	intron	-74032	ENSMUSG00000047907	Tshz2	protein_coding	0	NO	NO
chr19	50602356	50604437	intron	-74010	ENSMUSG00000097446	Gm26629	lincRNA	1305	NO	NO
chr7	124782585	124783266	Intergenic	-73990	ENSMUSG00000086254	3100003L05Rik	lincRNA	0	NO	NO
chr17	49968960	49970749	Intergenic	-73887	ENSMUSG00000090227	Gm16554	antisense	284	NO	NO
chr18	14937059	14937673	Intergenic	-73880	ENSMUSG00000071867	Gm6304	processed_pseudogene	0	NO	NO
chr18	57804635	57805077	Intergenic	-73822	ENSMUSG00000024597	Slc12a2	protein_coding	339	NO	NO
chr2	126342852	126343487	intron	-73806	ENSMUSG00000089480	Gm24739	misc_RNA	612	NO	NO
chr19	57533901	57536717	Intergenic	-73756	ENSMUSG00000097374	Gm26874	lincRNA	414	NO	NO
chr13	103493236	103496404	Intergenic	-73738	ENSMUSG00000087860	Gm24441	misc_RNA	839	NO	NO
chr10	16498383	16499178	Intergenic	-73710	ENSMUSG00000112123	Gm5178	processed_pseudogene	664	NO	NO
chr2	131635255	131636713	Intergenic	-73701	ENSMUSG00000027335	Adra1d	protein_coding	826	NO	NO
chr2	44355093	44355583	intron	-73597	ENSMUSG00000088124	Gm22867	snRNA	360	NO	NO
chr1	82475963	82476680	intron	-73575	ENSMUSG00000100786	Gm28940	antisense	375	NO	NO
chr10	56581933	56583379	Intergenic	-73538	ENSMUSG00000045048	Gm9795	processed_pseudogene	515	NO	NO
chr8	126665329	126669699	Intergenic	-73528	ENSMUSG00000051495	Irf2bp2	protein_coding	3012	NO	NO
chr18	39699907	39700261	Intergenic	-73413	ENSMUSG00000051732	Pabpc2	protein_coding	0	NO	NO
chr8	77970425	77970890	Intergenic	-73353	ENSMUSG00000110382	Gm29895	lincRNA	78	NO	NO
chr2	81616393	81616911	Intergenic	-73310	ENSMUSG00000088194	Gm23900	rRNA	518	NO	NO
chr9	50421078	50421390	Intergenic	-73291	ENSMUSG00000032068	Plet1	protein_coding	0	NO	NO
chr9	97512159	97513528	intron	-73216	ENSMUSG00000077208	Gm25607	snoRNA	930	NO	NO
chr2	45573187	45574784	Intergenic	-73206	ENSMUSG00000083510	Gm13478	processed_pseudogene	690	NO	NO
chr5	79823484	79823950	Intergenic	-73188	ENSMUSG00000084435	Gm23429	snRNA	0	NO	NO
chr13	81160565	81160920	intron	-73178	ENSMUSG00000114836	Gm18517	transcribed_processed_pseudogene	343	NO	NO
chr9	61689554	61690322	Intergenic	-73146	ENSMUSG00000111739	Gm47241	processed_pseudogene	768	NO	NO
chr3	27472886	27474283	intron	-73057	ENSMUSG00000106625	Gm43344	TEC	0	NO	NO
chr5	141783574	141783901	intron	-73050	ENSMUSG00000039683	Sdk1	protein_coding	0	NO	NO
chr2	125961376	125961852	intron	-73044	ENSMUSG00000027208	Fgf7	protein_coding	0	NO	NO
chr9	9162962	9163528	intron	-73043	ENSMUSG00000085253	Gm16833	antisense	0	NO	NO
chr3	39431691	39432186	Intergenic	-73035	ENSMUSG00000050533	Gm9845	processed_pseudogene	436	NO	NO
chr14	77707244	77708785	intron	-72960	ENSMUSG00000115257	AC125074.1	lincRNA	1128	NO	NO
chr3	21530545	21531163	Intergenic	-72956	ENSMUSG00000106085	Gm43675	unprocessed_pseudogene	0	NO	NO
chr14	123462006	123462611	intron	-72938	ENSMUSG00000115674	AC154677.1	TEC	0	NO	NO
chr9	34386036	34386518	Intergenic	-72904	ENSMUSG00000110925	Gm47858	lincRNA	0	NO	NO
chr6	117070915	117071944	Intergenic	-72896	ENSMUSG00000107903	Gm43930	TEC	798	NO	NO
chr13	73160347	73160687	Intergenic	-72878	ENSMUSG00000113952	Rpl31-ps2	processed_pseudogene	0	NO	NO
chr17	88864210	88865430	Intergenic	-72844	ENSMUSG00000024107	Lhcgr	protein_coding	654	NO	NO
chr15	56855978	56856546	Intergenic	-72834	ENSMUSG00000115493	AC140799.1	processed_pseudogene	525	NO	NO
chr14	65497939	65498649	Intergenic	-72822	ENSMUSG00000045731	Pnoc	protein_coding	675	NO	NO
chr7	71023643	71024865	intron	-72793	ENSMUSG00000109161	Gm39033	lincRNA	960	NO	NO
chr10	40422500	40423269	intron	-72781	ENSMUSG00000038491	Cdk19os	antisense	491	NO	NO
chr2	124537284	124537599	intron	-72665	ENSMUSG00000027200	Sema6d	protein_coding	291	NO	NO
chr2	8544587	8545213	Intergenic	-72516	ENSMUSG00000088574	Gm24534	misc_RNA	405	NO	NO
chr18	33286167	33286590	Intergenic	-72516	ENSMUSG00000024378	Stard4	protein_coding	0	NO	NO
chr10	121904061	121905047	intron	-72496	ENSMUSG00000112596	Gm48804	TEC	549	NO	NO
chrX	161996535	161997395	intron	-72492	ENSMUSG00000065828	Gm26317	snRNA	243	NO	NO
chrX	12252244	12252830	Intergenic	-72470	ENSMUSG00000083486	Gm14521	processed_pseudogene	393	NO	NO
chr2	117966999	117967910	intron	-72389	ENSMUSG00000103266	Gm36979	TEC	0	NO	NO
chr13	28591398	28595548	intron	-72365	ENSMUSG00000085936	2610307P16Rik	processed_transcript	1707	NO	NO
chr15	9820703	9821661	Intergenic	-72314	ENSMUSG00000072663	Spef2	protein_coding	0	NO	NO
chr18	75986883	75987490	intron	-72272	ENSMUSG00000044646	Zbtb7c	protein_coding	0	NO	NO
chr14	78383135	78384076	Intergenic	-72265	ENSMUSG00000092774	Gm26197	rRNA	941	NO	NO
chr6	146073728	146074129	Intergenic	-72165	ENSMUSG00000108161	Gm32914	lincRNA	0	NO	NO
chr7	58445684	58446461	Intergenic	-72090	ENSMUSG00000109348	Gm44852	processed_pseudogene	672	NO	NO
chr5	111509143	111509535	Intergenic	-72083	ENSMUSG00000052848	C130026L21Rik	lincRNA	0	NO	NO
chr17	84088976	84089270	Intergenic	-72067	ENSMUSG00000103015	Gm37549	TEC	294	NO	NO
chr5	13691254	13691940	Intergenic	-72021	ENSMUSG00000105833	Gm4751	processed_pseudogene	686	NO	NO
chr12	102048159	102049992	Intergenic	-72007	ENSMUSG00000113902	AC121965.1	bidirectional_promoter_lncRNA	1220	NO	NO
chr8	77444153	77444877	intron	-71999	ENSMUSG00000109873	Gm45407	TEC	321	NO	NO
chr3	115815263	115816425	Intergenic	-71993	ENSMUSG00000033554	Dph5	protein_coding	822	NO	NO
chr7	117308200	117309805	Intergenic	-71977	ENSMUSG00000030657	Xylt1	protein_coding	1414	NO	NO
chr2	137591262	137591731	Intergenic	-71939	ENSMUSG00000085640	Gm14064	lincRNA	0	NO	NO
chr18	32693742	32694178	intron	-71904	ENSMUSG00000087715	Gm25826	snoRNA	289	NO	NO
chr1	46966631	46970934	Intergenic	-71903	ENSMUSG00000100160	Gm28527	processed_pseudogene	479	NO	NO
chr17	10702660	10703257	intron	-71891	ENSMUSG00000037196	Pacrg	protein_coding	597	NO	NO
chr8	61662611	61663339	intron	-71833	ENSMUSG00000058056	Palld	protein_coding	444	NO	YES
chr12	102056102	102057796	Intergenic	-71784	ENSMUSG00000041771	Slc24a4	protein_coding	1014	NO	NO
chr1	179060161	179062077	intron	-71774	ENSMUSG00000055067	Smyd3	protein_coding	517	NO	NO
chr17	44490043	44490415	Intergenic	-71761	ENSMUSG00000090048	Runx2os3	antisense	372	NO	NO
chr2	125355060	125356391	intron	-71747	ENSMUSG00000087682	Gm14003	lincRNA	821	NO	NO
chr1	82473998	82474811	intron	-71658	ENSMUSG00000100786	Gm28940	antisense	813	NO	NO
chr12	116924475	116925026	intron	-71648	ENSMUSG00000113795	Gm48119	processed_pseudogene	0	NO	NO
chr14	23931134	23933269	intron	-71643	ENSMUSG00000114953	4930519K11Rik	bidirectional_promoter_lncRNA	1706	NO	NO
chr6	11050782	11051617	Intergenic	-71561	ENSMUSG00000107948	AA545190	lincRNA	483	NO	YES
chr1	128957353	128957775	Intergenic	-71545	ENSMUSG00000064737	Gm23056	snRNA	131	NO	NO
chr4	82367808	82368217	intron	-71398	ENSMUSG00000084595	n-R5s188	rRNA	404	NO	NO
chr10	23027734	23028155	Intergenic	-71360	ENSMUSG00000112091	Gm47787	processed_pseudogene	272	NO	NO
chr3	73779348	73780154	Intergenic	-71336	ENSMUSG00000027792	Bche	protein_coding	660	NO	NO
chr3	52352284	52355868	TTS	-71332	ENSMUSG00000103454	Gm38098	processed_pseudogene	2229	NO	NO
chr11	45736530	45736998	Intergenic	-71323	ENSMUSG00000086686	F630206G17Rik	processed_transcript	0	NO	NO
chr5	39074122	39074520	Intergenic	-71290	ENSMUSG00000106924	Gm42857	processed_pseudogene	0	NO	NO
chr2	133118555	133119124	Intergenic	-71287	ENSMUSG00000082940	Gm14103	processed_pseudogene	246	NO	NO
chr6	5039203	5039567	intron	-71274	ENSMUSG00000032827	Ppp1r9a	protein_coding	364	NO	NO
chr16	87282582	87283275	Intergenic	-71257	ENSMUSG00000044442	N6amt1	protein_coding	0	NO	NO
chr1	186855518	186855931	Intergenic	-71209	ENSMUSG00000103503	1700023G09Rik	lincRNA	390	NO	NO
chr16	90149344	90149834	Intergenic	-71153	ENSMUSG00000022982	Sod1	protein_coding	264	NO	NO
chr19	16061325	16062108	Intergenic	-71115	ENSMUSG00000024639	Gnaq	protein_coding	213	NO	NO
chr2	17050741	17051123	Intergenic	-71101	ENSMUSG00000082235	Gm13326	processed_pseudogene	0	NO	NO
chr17	75093944	75094333	intron	-71069	ENSMUSG00000084025	Gm6276	processed_pseudogene	0	NO	NO
chr10	17403631	17404183	Intergenic	-71030	ENSMUSG00000111922	Gm47760	lincRNA	535	NO	NO
chr10	14451861	14452290	intron	-71003	ENSMUSG00000071532	Gm10335	processed_pseudogene	320	NO	NO
chr11	86878350	86878987	Intergenic	-70922	ENSMUSG00000018425	Dhx40	protein_coding	0	NO	NO
chr15	53266935	53267413	intron	-70919	ENSMUSG00000061731	Ext1	protein_coding	318	NO	YES
chr10	8104761	8105671	Intergenic	-70915	ENSMUSG00000112109	Gm30906	lincRNA	0	NO	NO
chr18	35285671	35286152	intron	-70887	ENSMUSG00000071862	Lrrtm2	protein_coding	0	NO	NO
chr19	25324142	25324745	intron	-70860	ENSMUSG00000032702	Kank1	protein_coding	603	NO	NO
chr1	174992155	174993133	Intergenic	-70825	ENSMUSG00000050069	Grem2	protein_coding	790	NO	YES
chr2	125433046	125435522	intron	-70805	ENSMUSG00000053615	Gm9913	protein_coding	312	NO	NO
chr12	33775126	33776212	Intergenic	-70785	ENSMUSG00000114064	Gm9370	processed_pseudogene	590	NO	NO
chr18	5235861	5237127	intron	-70763	ENSMUSG00000097888	Gm26682	lincRNA	1097	NO	NO
chr4	154418933	154419474	intron	-70746	ENSMUSG00000039410	Prdm16	protein_coding	0	NO	NO
chr17	80824942	80827156	Intergenic	-70744	ENSMUSG00000112121	C230072F16Rik	lincRNA	765	NO	NO
chr4	63048074	63051287	intron	-70720	ENSMUSG00000028358	Zfp618	protein_coding	2078	NO	YES
chr2	16567487	16568506	intron	-70700	ENSMUSG00000026748	Plxdc2	protein_coding	449	NO	NO
chr2	17097617	17099532	Intergenic	-70651	ENSMUSG00000081525	Gm13325	processed_pseudogene	0	NO	NO
chr14	77704206	77704718	intron	-70602	ENSMUSG00000115363	AC126440.1	antisense	0	NO	NO
chr17	50438365	50439742	Intergenic	-70494	ENSMUSG00000038910	Plcl2	protein_coding	563	NO	NO
chr18	7510847	7511287	intron	-70449	ENSMUSG00000094334	Fabp5l2	processed_pseudogene	0	NO	NO
chr7	88206284	88209035	Intergenic	-70426	ENSMUSG00000030560	Ctsc	protein_coding	1291	YES	NO
chr10	98843617	98844380	Intergenic	-70408	ENSMUSG00000019943	Atp2b1	protein_coding	0	NO	NO
chr16	31592286	31593793	Intergenic	-70404	ENSMUSG00000022770	Dlg1	protein_coding	0	NO	NO
chr1	168234176	168235867	intron	-70359	ENSMUSG00000052534	Pbx1	protein_coding	1461	NO	NO
chr4	71441321	71441681	Intergenic	-70305	ENSMUSG00000083914	Rps18-ps1	processed_pseudogene	0	NO	NO
chr2	126339114	126340215	intron	-70301	ENSMUSG00000089480	Gm24739	misc_RNA	667	NO	NO
chr10	37861135	37861651	Intergenic	-70287	ENSMUSG00000096080	Gm24710	miRNA	0	NO	NO
chr3	113959889	113960631	Intergenic	-70280	ENSMUSG00000027966	Col11a1	protein_coding	0	NO	YES
chr3	54560219	54562101	Intergenic	-70279	ENSMUSG00000097599	Gm26678	lincRNA	515	NO	NO
chr5	58291175	58291635	Intergenic	-70228	ENSMUSG00000105269	Gm42999	unprocessed_pseudogene	460	NO	NO
chr11	108082716	108083244	intron	-70175	ENSMUSG00000050965	Prkca	protein_coding	351	NO	NO
chr9	9165483	9166896	intron	-70099	ENSMUSG00000085253	Gm16833	antisense	1297	NO	NO
chr9	69125358	69125651	intron	-70037	ENSMUSG00000032238	Rora	protein_coding	293	NO	NO
chr13	20940459	20940824	intron	-69992	ENSMUSG00000021322	Aoah	protein_coding	0	YES	NO
chr19	14088188	14088522	Intergenic	-69984	ENSMUSG00000098074	Gm26993	processed_pseudogene	331	NO	NO
chr4	39697512	39697838	Intergenic	-69943	ENSMUSG00000082302	Gm12385	processed_pseudogene	0	NO	NO
chrX	11090548	11091260	Intergenic	-69897	ENSMUSG00000083419	Gm14485	processed_pseudogene	0	NO	NO
chr18	73946560	73949537	intron	-69859	ENSMUSG00000090263	D730045A05Rik	lincRNA	424	NO	NO
chr6	95403517	95404067	Intergenic	-69799	ENSMUSG00000068180	AY512915	processed_transcript	0	NO	YES
chr17	88861407	88862140	Intergenic	-69797	ENSMUSG00000024107	Lhcgr	protein_coding	733	NO	NO
chr16	57478365	57480753	intron	-69683	ENSMUSG00000043336	Filip1l	protein_coding	640	NO	NO
chr8	53708228	53709186	Intergenic	-69642	ENSMUSG00000039396	Neil3	protein_coding	374	NO	YES
chr15	9982100	9982388	Intergenic	-69582	ENSMUSG00000088156	Gm26350	misc_RNA	288	NO	NO
chr12	40706641	40707697	intron	-69534	ENSMUSG00000035954	Dock4	protein_coding	427	NO	YES
chrX	69674809	69676732	intron	-69525	ENSMUSG00000082926	Gm8172	processed_pseudogene	1580	NO	NO
chr17	79423938	79425277	Intergenic	-69516	ENSMUSG00000036533	Cdc42ep3	protein_coding	0	NO	NO
chr1	128680821	128682122	Intergenic	-69455	ENSMUSG00000099403	Gm29599	processed_pseudogene	817	NO	NO
chr1	50745204	50746641	Intergenic	-69453	ENSMUSG00000100816	Gm28321	lincRNA	1345	NO	NO
chr14	94860080	94860478	Intergenic	-69422	ENSMUSG00000089384	Gm24680	snoRNA	248	NO	NO
chr9	53094609	53094939	Intergenic	-69414	ENSMUSG00000111693	Gm47986	processed_pseudogene	0	NO	NO
chr6	33792411	33792977	intron	-69406	ENSMUSG00000029763	Exoc4	protein_coding	530	NO	NO
chr14	77711157	77711995	intron	-69398	ENSMUSG00000115257	AC125074.1	lincRNA	556	NO	NO
chr6	144278708	144279188	intron	-69380	ENSMUSG00000041540	Sox5	protein_coding	0	NO	NO
chr17	55251500	55253038	Intergenic	-69345	ENSMUSG00000090790	Gm17377	processed_pseudogene	726	NO	NO
chr8	73242481	73246619	intron	-69292	ENSMUSG00000089447	Gm22532	snoRNA	0	NO	NO
chr7	58448520	58449228	Intergenic	-69288	ENSMUSG00000109348	Gm44852	processed_pseudogene	0	NO	NO
chr2	117486288	117487643	Intergenic	-69268	ENSMUSG00000085681	Gm13982	lincRNA	1342	NO	NO
chr15	53265371	53265664	intron	-69262	ENSMUSG00000061731	Ext1	protein_coding	293	NO	YES
chr10	59546343	59547296	intron	-69244	ENSMUSG00000071280	Gm10322	protein_coding	0	NO	NO
chr7	134569439	134571368	Intergenic	-69243	ENSMUSG00000108569	Gm4593	lincRNA	1675	NO	NO
chr7	129763133	129764488	Intergenic	-69236	ENSMUSG00000108576	Gm44778	lincRNA	1306	NO	NO
chr10	56586240	56587754	Intergenic	-69197	ENSMUSG00000045048	Gm9795	processed_pseudogene	1009	NO	NO
chr1	187539376	187539892	Intergenic	-69157	ENSMUSG00000026610	Esrrg	protein_coding	516	NO	YES
chr8	77973682	77976037	Intergenic	-69151	ENSMUSG00000110382	Gm29895	lincRNA	471	NO	NO
chr4	84199218	84199649	Intergenic	-69144	ENSMUSG00000087378	Gm12414	lincRNA	0	NO	NO
chr6	100059677	100061026	Intergenic	-69136	ENSMUSG00000108151	Gm33201	lincRNA	936	NO	NO
chrX	96025924	96026210	Intergenic	-69105	ENSMUSG00000057421	Las1l	protein_coding	266	NO	NO
chr17	80632714	80633109	intron	-69077	ENSMUSG00000033966	Cdkl4	protein_coding	0	NO	NO
chr8	127230164	127230855	intron	-69076	ENSMUSG00000025812	Pard3	protein_coding	660	NO	NO
chr15	32531924	32533277	intron	-69075	ENSMUSG00000022231	Sema5a	protein_coding	941	NO	YES
chr14	18744551	18745700	intron	-69044	ENSMUSG00000077689	Gm22499	snoRNA	0	NO	NO
chr18	35048315	35051411	Intergenic	-69025	ENSMUSG00000037815	Ctnna1	protein_coding	0	NO	NO
chr16	13040148	13041193	Intergenic	-69014	ENSMUSG00000022545	Ercc4	protein_coding	1045	NO	NO
chr19	56651563	56655176	Intergenic	-69003	ENSMUSG00000035283	Adrb1	protein_coding	1411	YES	NO
chr12	9934247	9934650	Intergenic	-68998	ENSMUSG00000088337	Gm22845	snRNA	0	NO	NO
chr3	82214593	82214951	Intergenic	-68983	ENSMUSG00000033910	Gucy1a1	protein_coding	358	YES	NO
chr8	85925104	85925433	intron	-68977	ENSMUSG00000098439	Hm629797	sense_intronic	70	NO	NO
chrX	11752507	11753643	Intergenic	-68951	ENSMUSG00000080811	Gm14513	processed_pseudogene	940	NO	NO
chr12	63501148	63504738	Intergenic	-68920	ENSMUSG00000112972	Gm48417	processed_pseudogene	2332	NO	NO
chr13	94447823	94448673	intron	-68914	ENSMUSG00000084423	Gm25109	miRNA	358	NO	NO
chr4	150746271	150748994	Intergenic	-68840	ENSMUSG00000085869	Gm16079	lincRNA	187	NO	NO
chr14	25211865	25212274	Intergenic	-68828	ENSMUSG00000114916	4930572O13Rik	lincRNA	0	NO	NO
chr19	57530167	57530478	Intergenic	-68769	ENSMUSG00000097374	Gm26874	lincRNA	0	NO	NO
chr5	78710825	78711380	Intergenic	-68757	ENSMUSG00000077178	Gm25756	snoRNA	555	NO	NO
chr19	27147399	27148080	Intergenic	-68745	ENSMUSG00000024924	Vldlr	protein_coding	681	NO	NO
chr19	16063922	16064352	Intergenic	-68694	ENSMUSG00000024639	Gnaq	protein_coding	382	NO	NO
chr13	110558317	110558871	Intergenic	-68694	ENSMUSG00000114269	AC139580.1	lincRNA	542	NO	NO
chr3	61072018	61072907	Intergenic	-68676	ENSMUSG00000102564	Gm37035	antisense	0	NO	NO
chr6	47175505	47175933	intron	-68668	ENSMUSG00000039419	Cntnap2	protein_coding	0	YES	NO
chr4	150755088	150759047	Intergenic	-68666	ENSMUSG00000085097	Gm13049	lincRNA	0	NO	NO
chr16	44654795	44656510	Intergenic	-68649	ENSMUSG00000036208	Nepro	protein_coding	1136	NO	NO
chr17	54154737	54155111	Intergenic	-68589	ENSMUSG00000102572	Gm37966	TEC	0	NO	NO
chrX	84979269	84980147	intron	-68587	ENSMUSG00000045103	Dmd	protein_coding	315	NO	NO
chr2	18499340	18499744	Intergenic	-68584	ENSMUSG00000081181	Gm13353	processed_pseudogene	404	NO	NO
chr10	17445952	17446504	Intergenic	-68502	ENSMUSG00000112296	Gm47768	processed_pseudogene	0	NO	NO
chr2	108646685	108647074	Intergenic	-68490	ENSMUSG00000083347	Gm13913	processed_pseudogene	0	NO	NO
chr2	128355029	128355351	intron	-68464	ENSMUSG00000079053	Gm14010	lincRNA	0	NO	NO
chr18	7512554	7513641	intron	-68419	ENSMUSG00000094334	Fabp5l2	processed_pseudogene	1087	NO	NO
chr4	40593647	40594185	Intergenic	-68368	ENSMUSG00000086355	4933428C19Rik	lincRNA	159	NO	NO
chr10	24378386	24379894	Intergenic	-68350	ENSMUSG00000086148	Gm15271	lincRNA	646	NO	NO
chr13	46349927	46350307	Intergenic	-68317	ENSMUSG00000038132	Rbm24	protein_coding	0	NO	NO
chr9	80382419	80383558	TTS	-68260	ENSMUSG00000111267	Gm18292	processed_pseudogene	1038	NO	NO
chr10	5287879	5289984	intron	-68242	ENSMUSG00000094906	Gm23573	snRNA	2105	NO	NO
chr13	103239409	103240132	intron	-68241	ENSMUSG00000034751	Mast4	protein_coding	0	NO	NO
chr10	37520661	37521130	Intergenic	-68215	ENSMUSG00000111549	Gm48172	processed_pseudogene	0	NO	NO
chr1	145394713	145395064	Intergenic	-68197	ENSMUSG00000103055	Gm38269	TEC	351	NO	NO
chr18	54912911	54913584	intron	-68188	ENSMUSG00000097707	Gm26742	lincRNA	673	NO	NO
chr18	23885169	23885894	intron	-68160	ENSMUSG00000089290	Gm23207	snRNA	0	NO	NO
chr3	52357024	52357496	Intergenic	-68148	ENSMUSG00000103454	Gm38098	processed_pseudogene	0	NO	NO
chr3	147260920	147261206	Intergenic	-68145	ENSMUSG00000103099	Gm6074	processed_pseudogene	0	NO	NO
chr16	30745844	30746302	Intergenic	-68089	ENSMUSG00000095791	Gm26295	snRNA	311	NO	NO
chr2	19275782	19276746	intron	-68053	ENSMUSG00000087674	4930447M23Rik	lincRNA	919	NO	NO
chr7	40536891	40537627	Intergenic	-68019	ENSMUSG00000100650	Gm28807	lincRNA	136	NO	NO
chr12	73724829	73726178	intron	-67980	ENSMUSG00000113321	Gm8075	lincRNA	0	NO	NO
chr10	111404806	111405717	Intergenic	-67962	ENSMUSG00000058799	Nap1l1	protein_coding	0	NO	NO
chr15	42606909	42609668	intron	-67953	ENSMUSG00000097805	Gm17473	antisense	944	NO	NO
chr17	86572721	86573545	intron	-67901	ENSMUSG00000071036	Gm10309	protein_coding	824	NO	NO
chr13	81155207	81155716	intron	-67897	ENSMUSG00000114836	Gm18517	transcribed_processed_pseudogene	428	NO	NO
chr2	10825671	10826014	Intergenic	-67867	ENSMUSG00000103237	Gm18547	processed_pseudogene	308	NO	NO
chr14	22103661	22104242	intron	-67848	ENSMUSG00000114205	Gm7480	antisense	529	NO	NO
chr17	89978007	89978558	Intergenic	-67833	ENSMUSG00000066878	Gm10184	protein_coding	0	NO	NO
chr3	142049003	142051071	intron	-67773	ENSMUSG00000052430	Bmpr1b	protein_coding	1512	NO	YES
chr7	68080379	68081275	intron	-67763	ENSMUSG00000005533	Igf1r	protein_coding	877	NO	NO
chr17	5179309	5180403	intron	-67746	ENSMUSG00000081783	Gm15599	processed_pseudogene	289	NO	NO
chr18	35021854	35022282	Intergenic	-67711	ENSMUSG00000024359	Hspa9	protein_coding	428	NO	NO
chr10	83225029	83226598	Intergenic	-67686	ENSMUSG00000088270	Gm23122	snRNA	231	NO	NO
chrX	94865499	94866223	Intergenic	-67678	ENSMUSG00000073060	Zxda	unprocessed_pseudogene	355	NO	NO
chr18	66370207	66370530	Intergenic	-67629	ENSMUSG00000046318	Ccbe1	protein_coding	0	NO	NO
chr15	3370748	3371544	intron	-67620	ENSMUSG00000091119	Ccdc152	protein_coding	0	NO	NO
chr10	20031532	20032308	intron	-67605	ENSMUSG00000071369	Map3k5	protein_coding	0	NO	NO
chr9	61695315	61695663	Intergenic	-67595	ENSMUSG00000111739	Gm47241	processed_pseudogene	0	NO	NO
chr3	109272837	109273313	Intergenic	-67578	ENSMUSG00000033721	Vav3	protein_coding	0	NO	NO
chr17	3624655	3625884	Intergenic	-67556	ENSMUSG00000036983	Tfb1m	protein_coding	549	NO	NO
chr8	77446317	77452719	intron	-67538	ENSMUSG00000097882	0610038B21Rik	antisense	491	NO	NO
chr8	77439141	77440936	intron	-67522	ENSMUSG00000109873	Gm45407	TEC	550	NO	NO
chr13	16706726	16707163	Intergenic	-67454	ENSMUSG00000113862	Gm7537	processed_pseudogene	0	NO	NO
chr18	75446766	75447656	intron	-67434	ENSMUSG00000097712	Gm10532	lincRNA	509	NO	YES
chr17	79543911	79544989	Intergenic	-67413	ENSMUSG00000036368	Rmdn2	protein_coding	924	NO	NO
chr7	134028363	134028830	intron	-67331	ENSMUSG00000054555	Adam12	protein_coding	359	NO	YES
chr11	35053652	35054189	Intergenic	-67304	ENSMUSG00000056427	Slit3	protein_coding	0	YES	NO
chr18	39557765	39559402	Intergenic	-67282	ENSMUSG00000024431	Nr3c1	protein_coding	970	NO	NO
chr17	88858929	88859564	Intergenic	-67270	ENSMUSG00000024107	Lhcgr	protein_coding	0	NO	NO
chrX	130628789	130629526	Intergenic	-67260	ENSMUSG00000083024	Gm14982	processed_pseudogene	545	NO	NO
chr3	101494024	101494341	Intergenic	-67246	ENSMUSG00000106137	Gm42538	antisense	0	NO	NO
chr13	90515724	90516446	Intergenic	-67244	ENSMUSG00000094277	Gm21726	processed_pseudogene	630	NO	NO
chr12	9304015	9304387	Intergenic	-67237	ENSMUSG00000113913	Gm46323	lincRNA	0	NO	NO
chr17	30243639	30244054	intron	-67233	ENSMUSG00000089222	Gm25049	snRNA	401	NO	NO
chrX	10932635	10932996	Intergenic	-67182	ENSMUSG00000081680	Gm14473	processed_pseudogene	0	NO	NO
chr16	72595453	72596538	Intergenic	-67154	ENSMUSG00000022883	Robo1	protein_coding	979	NO	YES
chr1	15959638	15960044	Intergenic	-67119	ENSMUSG00000032719	Sbspon	protein_coding	0	NO	NO
chr3	15041506	15041822	Intergenic	-67112	ENSMUSG00000098186	Gm7132	processed_pseudogene	0	NO	NO
chr4	11860603	11862070	Intergenic	-67088	ENSMUSG00000084518	Gm22477	misc_RNA	813	NO	NO
chr10	40416993	40417353	intron	-67070	ENSMUSG00000038491	Cdk19os	antisense	0	NO	NO
chr17	42943306	42943651	Intergenic	-67054	ENSMUSG00000061665	Cd2ap	protein_coding	345	NO	NO
chr19	57543815	57544161	Intergenic	-67046	ENSMUSG00000054843	Atrnl1	protein_coding	346	NO	NO
chr4	76200978	76201342	intron	-67017	ENSMUSG00000028399	Ptprd	protein_coding	364	NO	NO
chr4	105722459	105723276	Intergenic	-67002	ENSMUSG00000083780	Gm12728	protein_coding	0	NO	NO
chr2	138188762	138190394	Intergenic	-66987	ENSMUSG00000062098	Btbd3	protein_coding	408	NO	NO
chr1	174988498	174989054	Intergenic	-66957	ENSMUSG00000050069	Grem2	protein_coding	556	NO	YES
chr6	82119297	82119757	Intergenic	-66946	ENSMUSG00000087136	Gm15864	antisense	460	NO	NO
chr2	52930237	52930666	intron	-66935	ENSMUSG00000097857	Gm26603	lincRNA	0	NO	NO
chr18	14502982	14503373	Intergenic	-66924	ENSMUSG00000053740	Gm6457	processed_pseudogene	342	NO	NO
chr1	82037845	82038741	Intergenic	-66887	ENSMUSG00000103571	Gm37114	TEC	782	NO	NO
chrX	76054311	76054609	Intergenic	-66845	ENSMUSG00000082755	Gm8692	processed_pseudogene	0	NO	NO
chr17	4611013	4611348	Intergenic	-66840	ENSMUSG00000096200	Gm23186	snRNA	0	NO	NO
chr17	11962834	11963368	intron	-66815	ENSMUSG00000023826	Park2	protein_coding	522	NO	NO
chr17	79287230	79288566	Intergenic	-66801	ENSMUSG00000097791	Gm17315	lincRNA	1009	NO	NO
chr17	49225557	49226328	Intergenic	-66800	ENSMUSG00000064541	Gm22978	snRNA	393	NO	NO
chr11	17480959	17482050	Intergenic	-66782	ENSMUSG00000087833	Gm23959	misc_RNA	498	NO	NO
chr5	46347325	46347809	Intergenic	-66777	ENSMUSG00000067321	Gm7931	processed_pseudogene	456	NO	NO
chr19	60077751	60078121	Intergenic	-66739	ENSMUSG00000053117	E330013P04Rik	lincRNA	233	NO	NO
chr18	73950892	73951516	intron	-66703	ENSMUSG00000090263	D730045A05Rik	lincRNA	589	NO	NO
chr15	63558200	63559722	intron	-66668	ENSMUSG00000115377	AC119177.1	processed_pseudogene	726	NO	NO
chr1	168230146	168232513	intron	-66667	ENSMUSG00000052534	Pbx1	protein_coding	2203	NO	NO
chr15	9596591	9597090	intron	-66664	ENSMUSG00000003882	Il7r	protein_coding	0	YES	NO
chr18	36104766	36105184	intron	-66662	ENSMUSG00000060275	Nrg2	protein_coding	418	NO	NO
chr3	143509718	143510233	Intergenic	-66639	ENSMUSG00000104939	Gm33651	lincRNA	293	NO	NO
chr8	126659462	126661785	Intergenic	-66637	ENSMUSG00000051495	Irf2bp2	protein_coding	2204	NO	NO
chr16	29744288	29744596	Intergenic	-66616	ENSMUSG00000097307	Gm26834	lincRNA	0	NO	NO
chr1	23168600	23169069	intron	-66581	ENSMUSG00000073730	4933415F23Rik	protein_coding	0	NO	NO
chr10	8086351	8089360	Intergenic	-66563	ENSMUSG00000112360	Gm48614	lincRNA	1300	NO	NO
chr19	58137485	58137827	Intergenic	-66483	ENSMUSG00000087002	Gm16277	antisense	260	NO	NO
chr14	68807336	68809381	Intergenic	-66477	ENSMUSG00000114679	Gm47256	processed_pseudogene	0	NO	NO
chr16	78490139	78490468	Intergenic	-66444	ENSMUSG00000064862	Gm25038	snoRNA	0	NO	NO
chr6	140888686	140889656	Intergenic	-66438	ENSMUSG00000107638	Gm30524	lincRNA	824	NO	NO
chr8	103413675	103414265	Intergenic	-66436	ENSMUSG00000110340	1600027J07Rik	lincRNA	590	NO	NO
chr8	127232476	127233886	intron	-66404	ENSMUSG00000025812	Pard3	protein_coding	460	NO	NO
chr2	108644640	108644927	Intergenic	-66394	ENSMUSG00000083347	Gm13913	processed_pseudogene	261	NO	NO
chr2	133113789	133114075	Intergenic	-66380	ENSMUSG00000082940	Gm14103	processed_pseudogene	239	NO	NO
chr2	81986484	81987269	Intergenic	-66346	ENSMUSG00000070866	Zfp804a	protein_coding	0	NO	NO
chr17	88225648	88226563	Intergenic	-66344	ENSMUSG00000097676	Gm26612	lincRNA	0	NO	NO
chr5	75465470	75465884	Intergenic	-66305	ENSMUSG00000107386	Gm42800	lincRNA	0	NO	NO
chr17	7257345	7259374	intron	-66287	ENSMUSG00000071322	Tcp10a	protein_coding	913	NO	NO
chr7	114020318	114020955	intron	-66262	ENSMUSG00000110248	Gm45615	antisense	232	NO	NO
chr4	33747513	33747946	Intergenic	-66238	ENSMUSG00000077397	Gm24341	snoRNA	0	NO	NO
chr16	13597543	13598011	intron	-66226	ENSMUSG00000077488	Gm25276	snoRNA	0	NO	NO
chr18	7692271	7693845	Intergenic	-66195	ENSMUSG00000057440	Mpp7	protein_coding	422	NO	NO
chr18	11772909	11773195	Intergenic	-66168	ENSMUSG00000040957	Cables1	protein_coding	7	NO	YES
chr18	68493569	68497164	Intergenic	-66115	ENSMUSG00000045569	Mc2r	protein_coding	3405	YES	NO
chr9	67633698	67634442	Intergenic	-66111	ENSMUSG00000111819	Gm47110	processed_pseudogene	570	NO	NO
chr17	84081923	84084358	Intergenic	-66084	ENSMUSG00000103015	Gm37549	TEC	642	NO	NO
chr2	45580586	45581687	Intergenic	-66055	ENSMUSG00000083510	Gm13478	processed_pseudogene	956	NO	NO
chr16	25220162	25221394	Intergenic	-66039	ENSMUSG00000048399	Tprg	protein_coding	427	NO	NO
chr6	144275418	144275780	intron	-66031	ENSMUSG00000041540	Sox5	protein_coding	362	NO	NO
chr16	93006605	93006906	Intergenic	-66000	ENSMUSG00000098983	Gm28003	miRNA	301	NO	NO
chr2	137942628	137943008	Intergenic	-65987	ENSMUSG00000086214	Gm14062	lincRNA	356	NO	NO
chr5	131813602	131815190	intron	-65873	ENSMUSG00000105773	4930563F08Rik	antisense	845	NO	NO
chr5	102658831	102659388	intron	-65864	ENSMUSG00000057315	Arhgap24	protein_coding	464	NO	NO
chr17	50443332	50444038	Intergenic	-65862	ENSMUSG00000038910	Plcl2	protein_coding	606	NO	NO
chr12	102062520	102063289	Intergenic	-65829	ENSMUSG00000041771	Slc24a4	protein_coding	0	NO	NO
chr16	44658261	44658864	Intergenic	-65739	ENSMUSG00000036208	Nepro	protein_coding	585	NO	NO
chr11	35703568	35704010	intron	-65695	ENSMUSG00000018846	Pank3	protein_coding	0	NO	NO
chr9	116993341	116993671	intron	-65652	ENSMUSG00000092184	Gm18489	processed_pseudogene	0	NO	NO
chr17	86570578	86571139	intron	-65626	ENSMUSG00000071036	Gm10309	protein_coding	561	NO	NO
chr2	160431616	160433701	Intergenic	-65593	ENSMUSG00000074622	Mafb	protein_coding	1809	YES	NO
chr17	10390250	10391026	Intergenic	-65578	ENSMUSG00000089633	A230009B12Rik	antisense	0	NO	NO
chr13	28586419	28586943	intron	-65573	ENSMUSG00000085936	2610307P16Rik	processed_transcript	166	NO	NO
chr4	105445130	105446217	Intergenic	-65559	ENSMUSG00000083128	Gm12723	processed_pseudogene	0	NO	NO
chr15	11464889	11465501	Intergenic	-65530	ENSMUSG00000022241	Tars	protein_coding	383	NO	NO
chr12	24909250	24909644	intron	-65478	ENSMUSG00000036333	Kidins220	protein_coding	0	NO	NO
chr17	79419933	79421147	Intergenic	-65449	ENSMUSG00000036533	Cdc42ep3	protein_coding	0	NO	NO
chr8	125291738	125293782	Intergenic	-65437	ENSMUSG00000086694	Gm16237	antisense	811	NO	NO
chr10	24381881	24382256	Intergenic	-65422	ENSMUSG00000086148	Gm15271	lincRNA	231	NO	NO
chr14	97731542	97731882	Intergenic	-65421	ENSMUSG00000115598	AC144819.1	processed_pseudogene	340	NO	NO
chr1	52353904	52355044	Intergenic	-65379	ENSMUSG00000099648	Gm5975	processed_pseudogene	657	NO	NO
chr7	59043507	59044042	Intergenic	-65365	ENSMUSG00000108838	Gm45189	processed_pseudogene	0	NO	NO
chr4	84357293	84357719	intron	-65360	ENSMUSG00000028487	Bnc2	protein_coding	0	NO	NO
chr2	66018572	66020286	intron	-65359	ENSMUSG00000085160	Gm13617	antisense	438	NO	NO
chr9	51393931	51394541	Intergenic	-65319	ENSMUSG00000036027	1810046K07Rik	protein_coding	610	NO	NO
chr9	23156642	23158911	Intergenic	-65300	ENSMUSG00000031963	Bmper	protein_coding	1978	NO	YES
chr16	57671885	57672266	intron	-65250	ENSMUSG00000022748	Cmss1	protein_coding	381	NO	NO
chr15	7463319	7463953	Intergenic	-65241	ENSMUSG00000042961	Egflam	protein_coding	509	NO	NO
chr3	20984118	20984533	Intergenic	-65240	ENSMUSG00000039617	Gm7488	processed_pseudogene	387	NO	NO
chr11	35055860	35056262	Intergenic	-65163	ENSMUSG00000056427	Slit3	protein_coding	307	YES	NO
chr13	52821468	52823257	Intergenic	-65157	ENSMUSG00000113737	BB123696	lincRNA	1479	YES	NO
chr5	111668655	111668950	Intergenic	-65122	ENSMUSG00000096949	Gm26897	protein_coding	0	NO	NO
chr9	61697775	61698170	Intergenic	-65112	ENSMUSG00000111739	Gm47241	processed_pseudogene	378	NO	NO
chr8	61655904	61656585	intron	-65102	ENSMUSG00000058056	Palld	protein_coding	574	NO	YES
chr14	11702030	11703754	intron	-65051	ENSMUSG00000114310	Gm48602	TEC	1314	NO	NO
chr18	9147531	9148206	Intergenic	-64988	ENSMUSG00000036904	Fzd8	protein_coding	416	NO	NO
chr13	5007249	5008728	Intergenic	-64936	ENSMUSG00000113866	Gm47450	lincRNA	1479	NO	NO
chr11	86872444	86872834	Intergenic	-64893	ENSMUSG00000018425	Dhx40	protein_coding	0	NO	NO
chr16	50045840	50046556	Intergenic	-64875	ENSMUSG00000098028	Gm8824	processed_pseudogene	562	NO	NO
chr16	30469962	30471720	Intergenic	-64866	ENSMUSG00000022533	Atp13a3	protein_coding	0	NO	YES
chr2	74999910	75000851	Intergenic	-64866	ENSMUSG00000084574	n-R5s198	rRNA	535	NO	NO
chr9	8411190	8411648	Intergenic	-64854	ENSMUSG00000110828	Gm47517	processed_pseudogene	0	NO	NO
chr9	14024366	14025185	Intergenic	-64845	ENSMUSG00000111489	1700019J19Rik	lincRNA	359	NO	NO
chr12	44858034	44858756	intron	-64785	ENSMUSG00000081636	Gm15901	processed_pseudogene	314	NO	NO
chr13	103485624	103486071	Intergenic	-64765	ENSMUSG00000087860	Gm24441	misc_RNA	0	NO	NO
chr15	34742988	34744938	Intergenic	-64751	ENSMUSG00000038879	Nipal2	protein_coding	742	YES	NO
chr13	29581881	29582513	intron	-64743	ENSMUSG00000006191	Cdkal1	protein_coding	449	NO	NO
chr4	134631098	134634087	intron	-64741	ENSMUSG00000099289	Mir6403	miRNA	693	NO	NO
chr17	65706278	65707594	intron	-64732	ENSMUSG00000050612	Txndc2	protein_coding	718	NO	YES
chr16	57484199	57484915	intron	-64685	ENSMUSG00000043336	Filip1l	protein_coding	393	NO	NO
chr3	155339634	155343109	Intergenic	-64648	ENSMUSG00000103511	Gm5285	processed_pseudogene	396	NO	NO
chr19	21018383	21019221	Intergenic	-64600	ENSMUSG00000024749	Tmc1	protein_coding	441	NO	NO
chr11	105525017	105525757	Intergenic	-64599	ENSMUSG00000053580	Tanc2	protein_coding	740	NO	YES
chr2	76070230	76071046	intron	-64595	ENSMUSG00000075270	Pde11a	protein_coding	630	NO	NO
chr10	23686323	23687082	Intergenic	-64554	ENSMUSG00000112868	4930520K02Rik	lincRNA	125	NO	NO
chr17	54158560	54159364	Intergenic	-64551	ENSMUSG00000102572	Gm37966	TEC	0	NO	NO
chr9	80386291	80387177	intron	-64514	ENSMUSG00000111267	Gm18292	processed_pseudogene	886	NO	NO
chr2	110483712	110484510	Intergenic	-64492	ENSMUSG00000083320	Gm13935	processed_pseudogene	788	NO	NO
chr19	47337724	47338330	intron	-64438	ENSMUSG00000098786	Mir6995	miRNA	606	NO	NO
chr13	103235545	103236384	intron	-64435	ENSMUSG00000034751	Mast4	protein_coding	0	NO	NO
chr4	119968155	119968547	intron	-64415	ENSMUSG00000028634	Hivep3	protein_coding	0	YES	NO
chr8	77436533	77437315	intron	-64408	ENSMUSG00000109873	Gm45407	TEC	723	NO	NO
chr8	106805690	106805981	intron	-64407	ENSMUSG00000031910	Has3	protein_coding	0	NO	NO
chr3	131695132	131695745	Intergenic	-64367	ENSMUSG00000105331	Gm29865	lincRNA	0	NO	NO
chr11	31248493	31248908	Intergenic	-64326	ENSMUSG00000079890	Gm12106	unprocessed_pseudogene	415	NO	NO
chr10	98763826	98764152	Intergenic	-64279	ENSMUSG00000112647	Gm5427	lincRNA	0	NO	NO
chr19	41140911	41141863	intron	-64274	ENSMUSG00000050121	Opalin	protein_coding	0	NO	NO
chr12	81101405	81102357	intron	-64270	ENSMUSG00000092673	Mir3067	miRNA	0	NO	NO
chr17	79968624	79969978	Intergenic	-64213	ENSMUSG00000088183	Gm22215	snRNA	1237	NO	NO
chr5	106802535	106803419	Intergenic	-64213	ENSMUSG00000106301	Gm8365	processed_pseudogene	687	NO	NO
chr17	87571491	87572093	Intergenic	-64187	ENSMUSG00000045394	Epcam	protein_coding	602	NO	NO
chr6	52421522	52422468	Intergenic	-64171	ENSMUSG00000084282	Gm15054	processed_pseudogene	475	NO	NO
chr1	140375836	140381811	intron	-64113	ENSMUSG00000052726	Kcnt2	protein_coding	5975	NO	YES
chr15	53259998	53260695	intron	-64091	ENSMUSG00000061731	Ext1	protein_coding	0	NO	YES
chr18	39555191	39555549	Intergenic	-64069	ENSMUSG00000024431	Nr3c1	protein_coding	243	NO	NO
chr4	18129034	18129919	Intergenic	-64055	ENSMUSG00000083150	Gm11852	processed_pseudogene	434	NO	NO
chr9	94074928	94076008	Intergenic	-63994	ENSMUSG00000111352	Gm5369	processed_pseudogene	908	NO	NO
chr18	66366493	66366936	Intergenic	-63975	ENSMUSG00000046318	Ccbe1	protein_coding	443	NO	NO
chr1	158441497	158441871	intron	-63941	ENSMUSG00000070103	Mir488	miRNA	374	NO	NO
chr2	169819764	169822155	intron	-63934	ENSMUSG00000047907	Tshz2	protein_coding	1877	NO	NO
chr12	58699775	58700213	Intergenic	-63912	ENSMUSG00000112487	Gm18873	processed_pseudogene	0	NO	NO
chr6	116829193	116829861	Intergenic	-63875	ENSMUSG00000088374	Gm22882	snoRNA	0	NO	NO
chr15	96830175	96831650	Intergenic	-63834	ENSMUSG00000095638	Gm8888	processed_pseudogene	1314	NO	NO
chr13	112073952	112074640	Intergenic	-63820	ENSMUSG00000114361	Gm31104	processed_pseudogene	0	NO	NO
chr14	94572331	94572859	Intergenic	-63801	ENSMUSG00000115638	AC154598.2	processed_pseudogene	0	NO	NO
chr4	87368010	87368997	Intergenic	-63769	ENSMUSG00000093065	Gm23154	miRNA	950	NO	NO
chr15	3366692	3367850	intron	-63745	ENSMUSG00000091119	Ccdc152	protein_coding	0	NO	NO
chr16	45029487	45029919	Intergenic	-63699	ENSMUSG00000022665	Ccdc80	protein_coding	0	NO	NO
chr12	109388902	109389410	Intergenic	-63667	ENSMUSG00000040856	Dlk1	protein_coding	432	YES	NO
chr14	61857322	61858155	Intergenic	-63638	ENSMUSG00000114706	Gm47952	processed_pseudogene	631	NO	NO
chr15	32536816	32539343	intron	-63596	ENSMUSG00000022231	Sema5a	protein_coding	1902	NO	YES
chr3	60408508	60409967	Intergenic	-63593	ENSMUSG00000027763	Mbnl1	protein_coding	1459	NO	NO
chr13	50949784	50951212	Intergenic	-63588	ENSMUSG00000084609	Gm22199	misc_RNA	1426	NO	NO
chr17	86350143	86351277	intron	-63532	ENSMUSG00000100738	2010106C02Rik	antisense	0	NO	NO
chr3	137225686	137226603	Intergenic	-63495	ENSMUSG00000104610	Gm567	lincRNA	304	NO	NO
chr11	88496190	88497812	intron	-63487	ENSMUSG00000084411	Gm11510	processed_pseudogene	468	NO	NO
chr15	26809273	26809847	intron	-63423	ENSMUSG00000115381	AC102847.2	TEC	151	NO	NO
chrX	15301401	15302126	Intergenic	-63416	ENSMUSG00000082838	Gm14519	processed_pseudogene	264	NO	NO
chr5	18286768	18287140	intron	-63394	ENSMUSG00000104540	Gm3527	processed_pseudogene	0	NO	NO
chr7	58453535	58456008	Intergenic	-63391	ENSMUSG00000109348	Gm44852	processed_pseudogene	626	NO	NO
chr7	36814533	36814945	Intergenic	-63266	ENSMUSG00000089273	Gm24550	misc_RNA	0	NO	NO
chr10	56592036	56593838	Intergenic	-63257	ENSMUSG00000045048	Gm9795	processed_pseudogene	1786	NO	NO
chr14	65488561	65488885	Intergenic	-63251	ENSMUSG00000045731	Pnoc	protein_coding	0	NO	NO
chr12	73208176	73210088	intron	-63227	ENSMUSG00000077785	Gm23910	snoRNA	1003	NO	NO
chr18	21717623	21718204	Intergenic	-63195	ENSMUSG00000042514	Klhl14	protein_coding	0	YES	NO
chr18	73954300	73955124	intron	-63195	ENSMUSG00000090263	D730045A05Rik	lincRNA	0	NO	NO
chr4	140068515	140068934	intron	-63153	ENSMUSG00000085968	Gm13027	antisense	0	NO	NO
chr16	77987316	77987828	Intergenic	-63145	ENSMUSG00000092759	Gm25025	miRNA	512	NO	NO
chr1	82041146	82043044	Intergenic	-63085	ENSMUSG00000103571	Gm37114	TEC	1708	NO	NO
chr17	88221935	88223743	Intergenic	-63078	ENSMUSG00000097676	Gm26612	lincRNA	1202	NO	NO
chr4	56287382	56287778	Intergenic	-63059	ENSMUSG00000085020	2310081O03Rik	lincRNA	0	NO	NO
chr8	86170044	86171565	Intergenic	-63050	ENSMUSG00000088192	Gm23904	snoRNA	347	NO	NO
chr17	81377913	81379564	Intergenic	-63025	ENSMUSG00000079333	Gm11096	protein_coding	1267	NO	NO
chr9	9173037	9173527	intron	-63006	ENSMUSG00000085253	Gm16833	antisense	490	NO	NO
chr17	91024929	91025879	intron	-63002	ENSMUSG00000105477	Gm47307	miRNA	764	NO	NO
chr8	14679232	14680338	intron	-62968	ENSMUSG00000047495	Dlgap2	protein_coding	0	NO	NO
chr16	43576919	43578478	TTS	-62957	ENSMUSG00000076372	Mir568	miRNA	1435	NO	NO
chr18	47430513	47433131	Intergenic	-62952	ENSMUSG00000019647	Sema6a	protein_coding	1403	NO	NO
chr2	173459128	173460246	Intergenic	-62899	ENSMUSG00000027518	1700021F07Rik	protein_coding	416	NO	NO
chr13	110564254	110564551	Intergenic	-62886	ENSMUSG00000114269	AC139580.1	lincRNA	77	NO	NO
chr15	42611385	42615359	intron	-62869	ENSMUSG00000097805	Gm17473	antisense	669	NO	NO
chr1	45114775	45115655	Intergenic	-62852	ENSMUSG00000101937	Gm5268	processed_pseudogene	0	NO	NO
chr6	93976364	93976701	intron	-62842	ENSMUSG00000045095	Magi1	protein_coding	0	NO	NO
chr2	133136369	133137203	Intergenic	-62825	ENSMUSG00000083689	Gm14094	processed_pseudogene	543	NO	NO
chr1	163466346	163466642	Intergenic	-62825	ENSMUSG00000040124	Gorab	protein_coding	0	NO	NO
chr9	30844012	30844580	Intergenic	-62817	ENSMUSG00000111867	Gm31013	lincRNA	568	NO	NO
chr11	38860605	38861584	Intergenic	-62817	ENSMUSG00000070249	Gm23520	snRNA	955	NO	NO
chr8	77454032	77454448	intron	-62816	ENSMUSG00000097882	0610038B21Rik	antisense	0	NO	NO
chr6	32387324	32389395	intron	-62811	ENSMUSG00000086675	Plxna4os2	antisense	652	NO	NO
chr11	107267654	107268186	intron	-62788	ENSMUSG00000081995	Gm11719	processed_pseudogene	0	NO	NO
chr7	88214946	88215674	Intergenic	-62775	ENSMUSG00000030560	Ctsc	protein_coding	327	YES	NO
chr7	134023719	134024335	intron	-62762	ENSMUSG00000054555	Adam12	protein_coding	566	NO	YES
chr10	59552074	59554624	intron	-62714	ENSMUSG00000071280	Gm10322	protein_coding	0	NO	NO
chr18	58493079	58494035	Intergenic	-62700	ENSMUSG00000024600	Slc27a6	protein_coding	0	YES	NO
chr3	20986418	20987374	Intergenic	-62669	ENSMUSG00000039617	Gm7488	processed_pseudogene	0	NO	NO
chr9	69854820	69856768	Intergenic	-62643	ENSMUSG00000111286	Gm18745	processed_pseudogene	498	NO	NO
chr17	84893877	84894345	Intergenic	-62630	ENSMUSG00000061130	Ppm1b	protein_coding	0	NO	NO
chr4	40587428	40588784	Intergenic	-62558	ENSMUSG00000086355	4933428C19Rik	lincRNA	517	NO	NO
chr13	119341887	119342239	intron	-62518	ENSMUSG00000114736	Gm47336	lincRNA	0	NO	NO
chr17	81711578	81712666	Intergenic	-62515	ENSMUSG00000054640	Slc8a1	protein_coding	1088	NO	NO
chr10	20036751	20037285	intron	-62507	ENSMUSG00000071369	Map3k5	protein_coding	0	NO	NO
chr13	50355162	50355573	intron	-62497	ENSMUSG00000037816	Fbxw17	protein_coding	329	NO	NO
chr18	69084456	69085080	Intergenic	-62495	ENSMUSG00000098366	Mir145b	miRNA	281	NO	NO
chr8	30940367	30942645	Intergenic	-62402	ENSMUSG00000109614	Gm45252	processed_pseudogene	2229	NO	NO
chr13	103233564	103234228	intron	-62367	ENSMUSG00000034751	Mast4	protein_coding	0	NO	NO
chr14	68966667	68967077	Intergenic	-62366	ENSMUSG00000014813	Stc1	protein_coding	271	NO	NO
chr8	8994699	8995251	Intergenic	-62276	ENSMUSG00000109346	Gm44515	lincRNA	381	NO	NO
chr12	96599891	96600218	Intergenic	-62260	ENSMUSG00000112040	Gm47396	lincRNA	0	NO	NO
chr17	22286417	22289288	Intergenic	-62238	ENSMUSG00000096433	Zfp994	protein_coding	0	NO	NO
chr14	77718207	77719293	intron	-62224	ENSMUSG00000115257	AC125074.1	lincRNA	0	NO	NO
chr18	6702776	6703218	Intergenic	-62208	ENSMUSG00000073639	Rab18	protein_coding	442	NO	NO
chr1	80036291	80036663	Intergenic	-62145	ENSMUSG00000099753	Gm28058	processed_pseudogene	0	NO	NO
chr9	9371990	9372965	intron	-62115	ENSMUSG00000111317	Gm47333	processed_pseudogene	452	NO	NO
chr4	64338275	64339151	Intergenic	-62110	ENSMUSG00000085032	Gm11217	lincRNA	0	NO	NO
chr18	39165102	39165437	intron	-62099	ENSMUSG00000036452	Arhgap26	protein_coding	328	YES	NO
chr14	22865244	22866580	intron	-62014	ENSMUSG00000114496	Gm47601	sense_intronic	1220	NO	NO
chr5	26183201	26183636	Intergenic	-61997	ENSMUSG00000067698	Gm10220	protein_coding	0	NO	NO
chr15	7460209	7460498	Intergenic	-61958	ENSMUSG00000042961	Egflam	protein_coding	243	NO	NO
chr6	23457657	23457966	intron	-61935	ENSMUSG00000098877	Gm27959	rRNA	284	NO	NO
chr1	167942019	167942405	Intergenic	-61927	ENSMUSG00000093538	Gm20711	antisense	386	YES	NO
chr8	16977895	16978309	intron	-61920	ENSMUSG00000109625	3110080E11Rik	TEC	64	NO	NO
chr17	50355307	50355723	Intergenic	-61916	ENSMUSG00000010592	Dazl	protein_coding	0	NO	NO
chr11	19862231	19862808	Intergenic	-61856	ENSMUSG00000045671	Spred2	protein_coding	384	NO	NO
chrX	84001295	84001777	intron	-61797	ENSMUSG00000081583	Gm14769	processed_pseudogene	0	NO	NO
chr14	74235621	74235991	intron	-61739	ENSMUSG00000115411	AC154323.1	processed_pseudogene	0	NO	NO
chr18	39552786	39553277	Intergenic	-61730	ENSMUSG00000024431	Nr3c1	protein_coding	303	NO	NO
chr15	6237534	6238589	Intergenic	-61727	ENSMUSG00000022150	Dab2	protein_coding	951	NO	NO
chrX	52234060	52234850	Intergenic	-61726	ENSMUSG00000086704	Gm14582	antisense	330	YES	NO
chr1	50753453	50753910	Intergenic	-61694	ENSMUSG00000100816	Gm28321	lincRNA	0	NO	NO
chr6	48227289	48227803	Intergenic	-61682	ENSMUSG00000092888	Gm22122	snRNA	506	NO	NO
chr3	81101125	81103046	intron	-61648	ENSMUSG00000085106	Gm16000	antisense	1724	NO	NO
chr15	62713968	62715330	intron	-61645	ENSMUSG00000093058	Gm24810	miRNA	908	NO	NO
chr8	104009205	104009830	Intergenic	-61632	ENSMUSG00000110019	Gm8748	processed_pseudogene	0	NO	NO
chr15	26956365	26958008	Intergenic	-61606	ENSMUSG00000043556	Fbxl7	protein_coding	927	NO	YES
chr17	79971694	79972237	Intergenic	-61549	ENSMUSG00000088183	Gm22215	snRNA	0	NO	NO
chr18	36099527	36099931	intron	-61416	ENSMUSG00000060275	Nrg2	protein_coding	0	NO	NO
chr8	56231969	56234403	Intergenic	-61399	ENSMUSG00000031613	Hpgd	protein_coding	2295	NO	NO
chr13	88041550	88041841	Intergenic	-61396	ENSMUSG00000114960	Gm47649	TEC	0	NO	NO
chr19	56660399	56661596	Intergenic	-61375	ENSMUSG00000035283	Adrb1	protein_coding	1082	YES	NO
chr3	109254031	109254432	Intergenic	-61364	ENSMUSG00000083717	Gm13865	processed_pseudogene	0	NO	NO
chr15	94025673	94026388	Intergenic	-61322	ENSMUSG00000115965	AC102910.1	lincRNA	667	NO	NO
chr3	52857950	52860230	Intergenic	-61305	ENSMUSG00000104109	Gm30292	lincRNA	1358	NO	YES
chr13	43231774	43233793	intron	-61282	ENSMUSG00000021368	Tbc1d7	protein_coding	1105	NO	NO
chr15	56844524	56844839	Intergenic	-61253	ENSMUSG00000115493	AC140799.1	processed_pseudogene	264	NO	NO
chr12	32548415	32548913	Intergenic	-61246	ENSMUSG00000112171	Gm17820	processed_pseudogene	0	NO	NO
chr3	82206539	82207494	Intergenic	-61227	ENSMUSG00000033910	Gucy1a1	protein_coding	541	YES	NO
chr9	14028203	14028682	Intergenic	-61178	ENSMUSG00000111489	1700019J19Rik	lincRNA	242	NO	NO
chr18	44580255	44581005	intron	-61114	ENSMUSG00000071856	Mcc	protein_coding	728	NO	NO
chr6	93003190	93005941	intron	-61073	ENSMUSG00000030022	Adamts9	protein_coding	906	NO	NO
chr9	71709217	71709624	intron	-61070	ENSMUSG00000032232	Cgnl1	protein_coding	299	NO	NO
chr9	62597870	62598338	Intergenic	-61060	ENSMUSG00000041729	Coro2b	protein_coding	0	NO	NO
chr8	67689874	67690442	exon	-61052	ENSMUSG00000104757	Gm44391	miRNA	530	NO	NO
chr12	81104712	81105497	intron	-61047	ENSMUSG00000092673	Mir3067	miRNA	366	NO	NO
chr4	66482617	66483440	Intergenic	-61033	ENSMUSG00000065151	Gm25480	snoRNA	0	NO	NO
chr8	88460198	88460514	Intergenic	-60998	ENSMUSG00000031661	Nkd1	protein_coding	0	NO	NO
chr13	95113712	95114293	intron	-60984	ENSMUSG00000021684	Pde8b	protein_coding	581	NO	NO
chr3	142042614	142043863	intron	-60974	ENSMUSG00000052430	Bmpr1b	protein_coding	955	NO	YES
chr2	77401547	77401855	Intergenic	-60968	ENSMUSG00000085845	Gm13944	antisense	0	NO	YES
chr8	103407553	103409435	Intergenic	-60960	ENSMUSG00000110340	1600027J07Rik	lincRNA	612	NO	NO
chr4	75961280	75966852	intron	-60911	ENSMUSG00000081844	Gm11241	processed_pseudogene	1705	NO	NO
chr3	79947278	79948132	Intergenic	-60899	ENSMUSG00000102191	Gm36569	antisense	854	NO	NO
chr12	109381623	109382113	Intergenic	-60832	ENSMUSG00000093231	Gm25297	miRNA	0	NO	NO
chr19	25334361	25334725	intron	-60760	ENSMUSG00000032702	Kank1	protein_coding	0	NO	NO
chr10	42115685	42116431	Intergenic	-60752	ENSMUSG00000085666	Gm9855	processed_pseudogene	337	NO	NO
chr18	5394463	5395918	Intergenic	-60751	ENSMUSG00000050945	Zfp438	protein_coding	1409	NO	NO
chr8	34719932	34720225	Intergenic	-60709	ENSMUSG00000109846	Gm45627	lincRNA	0	NO	NO
chr3	79993720	79994660	Intergenic	-60702	ENSMUSG00000103181	A330069K06Rik	lincRNA	932	NO	NO
chr7	29437938	29438954	intron	-60701	ENSMUSG00000030583	Sipa1l3	protein_coding	0	NO	NO
chr13	5276602	5277093	Intergenic	-60669	ENSMUSG00000113668	Gm47451	unprocessed_pseudogene	471	NO	NO
chr14	23942407	23943943	intron	-60669	ENSMUSG00000114953	4930519K11Rik	bidirectional_promoter_lncRNA	0	NO	NO
chr17	65701151	65704527	intron	-60635	ENSMUSG00000050612	Txndc2	protein_coding	2865	NO	YES
chr18	66362993	66363549	Intergenic	-60532	ENSMUSG00000046318	Ccbe1	protein_coding	432	NO	NO
chr10	102622596	102622936	Intergenic	-60499	ENSMUSG00000112845	Gm47143	lincRNA	340	NO	NO
chr12	24914268	24914593	intron	-60495	ENSMUSG00000036333	Kidins220	protein_coding	0	NO	NO
chr4	140070999	140071809	intron	-60473	ENSMUSG00000085968	Gm13027	antisense	0	NO	NO
chr18	56047834	56048161	Intergenic	-60470	ENSMUSG00000088617	Gm22484	misc_RNA	290	NO	NO
chr6	52417628	52418853	Intergenic	-60416	ENSMUSG00000084282	Gm15054	processed_pseudogene	1137	NO	NO
chr16	28989777	28990297	Intergenic	-60339	ENSMUSG00000051065	Mb21d2	protein_coding	520	NO	NO
chr3	62984123	62985021	Intergenic	-60339	ENSMUSG00000063001	Gm9701	processed_pseudogene	898	NO	NO
chr13	103481137	103481698	Intergenic	-60335	ENSMUSG00000087860	Gm24441	misc_RNA	561	NO	NO
chr7	113059152	113059609	Intergenic	-60318	ENSMUSG00000088671	Gm23662	rRNA	0	NO	NO
chr18	68678781	68679442	Intergenic	-60289	ENSMUSG00000099300	Mir6356	miRNA	620	NO	NO
chr13	103018425	103019076	intron	-60283	ENSMUSG00000034751	Mast4	protein_coding	591	NO	NO
chr8	17595581	17596143	Intergenic	-60276	ENSMUSG00000060924	Csmd1	protein_coding	289	NO	YES
chr5	81474294	81476614	intron	-60272	ENSMUSG00000107375	Gm43084	TEC	2175	NO	NO
chr5	74822890	74823350	Intergenic	-60215	ENSMUSG00000106806	Gm17906	processed_pseudogene	156	NO	NO
chr1	193570225	193570539	Intergenic	-60208	ENSMUSG00000097850	4631405K08Rik	lincRNA	0	NO	NO
chr3	136609631	136610214	Intergenic	-60202	ENSMUSG00000028161	Ppp3ca	protein_coding	507	NO	NO
chr8	8992715	8993029	Intergenic	-60173	ENSMUSG00000109346	Gm44515	lincRNA	234	NO	NO
chr15	33465823	33466444	intron	-60157	ENSMUSG00000058101	1700084J12Rik	transcribed_processed_pseudogene	0	NO	NO
chr13	98092625	98093004	intron	-60135	ENSMUSG00000021662	Arhgef28	protein_coding	39	NO	YES
chr8	125286035	125288814	Intergenic	-60101	ENSMUSG00000086694	Gm16237	antisense	1960	NO	NO
chr4	56284277	56284951	Intergenic	-60093	ENSMUSG00000085020	2310081O03Rik	lincRNA	0	NO	NO
chrX	17735937	17736713	Intergenic	-60041	ENSMUSG00000081614	Gm9436	processed_pseudogene	469	NO	NO
chr14	39159535	39160535	intron	-60036	ENSMUSG00000093383	Gm20642	antisense	0	NO	NO
chr18	7064662	7064964	Intergenic	-60033	ENSMUSG00000061013	Mkx	protein_coding	119	NO	NO
chr1	129477353	129477670	intron	-60000	ENSMUSG00000042581	Thsd7b	protein_coding	0	NO	YES
chr16	30465747	30466115	Intergenic	-59956	ENSMUSG00000022533	Atp13a3	protein_coding	0	NO	YES
chr7	72541811	72542268	Intergenic	-59950	ENSMUSG00000103673	Gm37620	TEC	390	NO	NO
chr9	63208608	63209092	intron	-59889	ENSMUSG00000022245	Skor1	protein_coding	0	NO	NO
chr18	65520011	65520796	Intergenic	-59827	ENSMUSG00000042439	Zfp532	protein_coding	0	NO	NO
chr7	111182238	111182670	Intergenic	-59770	ENSMUSG00000110424	1700012D14Rik	processed_transcript	331	NO	NO
chr19	32560083	32560395	Intergenic	-59766	ENSMUSG00000024899	Papss2	protein_coding	0	NO	NO
chr6	28644900	28645403	intron	-59758	ENSMUSG00000001424	Snd1	protein_coding	490	NO	NO
chr13	112077912	112078847	Intergenic	-59737	ENSMUSG00000114361	Gm31104	processed_pseudogene	273	NO	NO
chr17	17233896	17235556	Intergenic	-59717	ENSMUSG00000072761	Gm6712	lincRNA	0	NO	NO
chr12	77177860	77178957	Intergenic	-59717	ENSMUSG00000021065	Fut8	protein_coding	1089	NO	NO
chr3	113970528	113971158	Intergenic	-59697	ENSMUSG00000027966	Col11a1	protein_coding	0	NO	YES
chr2	21037215	21037709	Intergenic	-59637	ENSMUSG00000087219	Gm13376	lincRNA	0	NO	NO
chr18	23894789	23895362	Intergenic	-59617	ENSMUSG00000024276	Zfp397	protein_coding	0	NO	NO
chr12	70590408	70590738	Intergenic	-59609	ENSMUSG00000114005	Gm24474	lincRNA	0	NO	NO
chr13	5394389	5396277	Intergenic	-59576	ENSMUSG00000114098	AC151530.1	lincRNA	1449	NO	NO
chr3	136508494	136508968	Intergenic	-59382	ENSMUSG00000099508	1700030L20Rik	lincRNA	474	NO	NO
chr16	76620388	76621877	Intergenic	-59381	ENSMUSG00000108903	Gm45029	lincRNA	0	NO	NO
chr6	78128795	78129142	Intergenic	-59381	ENSMUSG00000097964	Gm21045	processed_pseudogene	347	NO	NO
chr12	9924440	9925211	Intergenic	-59375	ENSMUSG00000088337	Gm22845	snRNA	625	NO	NO
chr9	68084766	68085243	Intergenic	-59290	ENSMUSG00000111841	Gm20745	lincRNA	0	NO	NO
chr7	78085760	78086062	Intergenic	-59271	ENSMUSG00000104817	Gm44358	miRNA	302	NO	NO
chr2	128364159	128364673	intron	-59238	ENSMUSG00000079053	Gm14010	lincRNA	215	NO	NO
chr4	87932598	87934958	intron	-59236	ENSMUSG00000028496	Mllt3	protein_coding	1022	NO	NO
chr13	19882947	19884004	Intergenic	-59218	ENSMUSG00000053101	Gpr141	protein_coding	629	NO	YES
chr11	105530557	105530985	Intergenic	-59215	ENSMUSG00000053580	Tanc2	protein_coding	253	NO	YES
chr8	72854444	72854918	intron	-59194	ENSMUSG00000110563	Gm45791	processed_pseudogene	0	NO	NO
chr4	106039188	106040282	Intergenic	-59189	ENSMUSG00000082768	Gm12727	processed_pseudogene	1076	NO	NO
chr10	20039969	20040740	intron	-59171	ENSMUSG00000071369	Map3k5	protein_coding	716	NO	NO
chr8	116031019	116031380	Intergenic	-59128	ENSMUSG00000110620	Gm45733	lincRNA	0	NO	NO
chr17	7264825	7266225	intron	-59121	ENSMUSG00000071322	Tcp10a	protein_coding	90	NO	NO
chr4	11868614	11869992	Intergenic	-59121	ENSMUSG00000084518	Gm22477	misc_RNA	1378	NO	NO
chr10	65179246	65179711	Intergenic	-59111	ENSMUSG00000100528	Gm28881	lincRNA	465	NO	NO
chr8	116429795	116430586	Intergenic	-58996	ENSMUSG00000110700	Gm5357	processed_pseudogene	610	NO	NO
chr6	37743641	37748731	Intergenic	-58991	ENSMUSG00000107035	Ybx1-ps2	processed_pseudogene	477	NO	NO
chr18	9341632	9341953	intron	-58983	ENSMUSG00000036855	Gjd4	protein_coding	237	NO	NO
chr15	32542540	32542849	intron	-58981	ENSMUSG00000022231	Sema5a	protein_coding	309	NO	YES
chr2	110137260	110138579	intron	-58970	ENSMUSG00000085444	Gm13936	antisense	0	NO	NO
chr8	23352398	23352698	Intergenic	-58954	ENSMUSG00000031548	Sfrp1	protein_coding	300	YES	NO
chr18	21713341	21713974	Intergenic	-58939	ENSMUSG00000042514	Klhl14	protein_coding	633	YES	NO
chr10	73887879	73888426	intron	-58904	ENSMUSG00000052613	Pcdh15	protein_coding	384	NO	NO
chr2	16578622	16581100	intron	-58835	ENSMUSG00000026748	Plxdc2	protein_coding	0	NO	NO
chr11	65566688	65568434	Intergenic	-58833	ENSMUSG00000065104	Gm26128	snRNA	1722	NO	NO
chr15	9588803	9589117	intron	-58784	ENSMUSG00000003882	Il7r	protein_coding	0	YES	NO
chr5	77570352	77570712	Intergenic	-58784	ENSMUSG00000047652	Pea15b	transcribed_processed_pseudogene	0	NO	NO
chr16	18717693	18718461	Intergenic	-58770	ENSMUSG00000041378	Cldn5	protein_coding	322	NO	NO
chr1	62966733	62967272	intron	-58740	ENSMUSG00000104991	Gm44468	miRNA	474	NO	NO
chr13	6471665	6472055	Intergenic	-58735	ENSMUSG00000114195	2900042G08Rik	TEC	390	NO	NO
chr3	52856206	52856746	Intergenic	-58691	ENSMUSG00000104109	Gm30292	lincRNA	182	NO	YES
chrX	11742609	11743013	Intergenic	-58687	ENSMUSG00000080811	Gm14513	processed_pseudogene	0	NO	NO
chr10	17391282	17391836	Intergenic	-58682	ENSMUSG00000111922	Gm47760	lincRNA	0	NO	NO
chr18	53925512	53925824	intron	-58653	ENSMUSG00000069376	Gm5507	processed_pseudogene	0	NO	NO
chr5	73854033	73854522	Intergenic	-58619	ENSMUSG00000107027	1700019F05Rik	lincRNA	414	NO	NO
chr8	120821434	120821776	intron	-58601	ENSMUSG00000097087	Gm26878	lincRNA	0	NO	NO
chr17	79295984	79296312	Intergenic	-58551	ENSMUSG00000097791	Gm17315	lincRNA	0	NO	NO
chr18	78267329	78267948	Intergenic	-58544	ENSMUSG00000024552	Slc14a2	protein_coding	0	NO	NO
chr12	102188170	102188723	intron	-58540	ENSMUSG00000090050	Gm16339	antisense	0	NO	NO
chr3	58019868	58022631	Intergenic	-58467	ENSMUSG00000105065	Gm42513	TEC	0	NO	NO
chr10	42113571	42113974	Intergenic	-58466	ENSMUSG00000085666	Gm9855	processed_pseudogene	0	NO	NO
chrX	52237572	52237858	Intergenic	-58466	ENSMUSG00000086704	Gm14582	antisense	0	YES	NO
chr19	18522771	18523226	Intergenic	-58457	ENSMUSG00000080783	Gm8250	processed_pseudogene	0	NO	NO
chr10	73749042	73749422	intron	-58427	ENSMUSG00000093548	Gm6407	processed_pseudogene	0	NO	NO
chr2	7009675	7010444	intron	-58379	ENSMUSG00000062319	Gm10115	sense_intronic	680	NO	NO
chr2	173335895	173336488	Intergenic	-58375	ENSMUSG00000086114	Gm14642	lincRNA	0	NO	NO
chr9	116098965	116099879	intron	-58358	ENSMUSG00000080848	Gm9385	processed_pseudogene	471	NO	NO
chr18	52272921	52273446	Intergenic	-58353	ENSMUSG00000024510	Ftmt	protein_coding	501	NO	NO
chr8	77429508	77432216	intron	-58346	ENSMUSG00000109873	Gm45407	TEC	812	NO	NO
chr17	83572527	83572817	Intergenic	-58339	ENSMUSG00000024248	Cox7a2l	protein_coding	290	NO	NO
chr13	5001120	5001612	Intergenic	-58314	ENSMUSG00000113866	Gm47450	lincRNA	492	NO	NO
chr3	49266210	49266535	Intergenic	-58304	ENSMUSG00000103027	Gm37684	processed_pseudogene	325	NO	NO
chr16	26163934	26164222	Intergenic	-58294	ENSMUSG00000038168	P3h2	protein_coding	259	NO	NO
chr19	37626864	37627737	intron	-58281	ENSMUSG00000062432	Cyp26c1	protein_coding	0	NO	NO
chr11	18947790	18948432	intron	-58271	ENSMUSG00000104244	2900018N21Rik	TEC	0	NO	NO
chr10	22878002	22878862	Intergenic	-58258	ENSMUSG00000045680	Tcf21	protein_coding	860	NO	NO
chr6	140897184	140897569	Intergenic	-58233	ENSMUSG00000107638	Gm30524	lincRNA	378	NO	NO
chr2	17037744	17038347	Intergenic	-58214	ENSMUSG00000082235	Gm13326	processed_pseudogene	0	NO	NO
chr15	53826568	53826899	intron	-58173	ENSMUSG00000072584	Gm7489	protein_coding	331	NO	NO
chr12	81107655	81108307	intron	-58170	ENSMUSG00000092673	Mir3067	miRNA	0	NO	NO
chr2	79576834	79577560	Intergenic	-58155	ENSMUSG00000027007	Ssfa2	protein_coding	726	NO	NO
chr4	87069619	87070032	intron	-58152	ENSMUSG00000037996	Slc24a2	protein_coding	378	NO	NO
chr11	30326143	30326506	Intergenic	-58149	ENSMUSG00000020315	Sptbn1	protein_coding	363	NO	NO
chr10	8584641	8584959	Intergenic	-58134	ENSMUSG00000077582	Gm24374	snRNA	0	NO	NO
chr13	50359469	50360021	intron	-58119	ENSMUSG00000037816	Fbxw17	protein_coding	0	NO	NO
chr5	13338521	13338817	intron	-58115	ENSMUSG00000028883	Sema3a	protein_coding	0	NO	NO
chr13	28578917	28579517	intron	-58109	ENSMUSG00000085936	2610307P16Rik	processed_transcript	600	NO	NO
chr2	117475474	117476059	Intergenic	-58069	ENSMUSG00000085681	Gm13982	lincRNA	533	NO	NO
chrX	10776001	10777445	Intergenic	-58013	ENSMUSG00000085587	Gm14493	antisense	1372	NO	NO
chr14	61863089	61863681	Intergenic	-57991	ENSMUSG00000114706	Gm47952	processed_pseudogene	59	NO	NO
chr17	84074308	84075787	Intergenic	-57991	ENSMUSG00000103015	Gm37549	TEC	653	NO	NO
chr2	143004625	143005518	Intergenic	-57968	ENSMUSG00000008333	Snrpb2	protein_coding	846	NO	NO
chr18	5671213	5675016	intron	-57967	ENSMUSG00000024238	Zeb1	protein_coding	296	NO	NO
chr5	111675530	111676384	Intergenic	-57967	ENSMUSG00000096949	Gm26897	protein_coding	526	NO	NO
chr3	142039824	142040604	intron	-57950	ENSMUSG00000052430	Bmpr1b	protein_coding	780	NO	YES
chr1	189136980	189138176	Intergenic	-57874	ENSMUSG00000104464	Gm18698	processed_pseudogene	1196	NO	NO
chrX	51739495	51739937	Intergenic	-57860	ENSMUSG00000062184	Hs6st2	protein_coding	0	NO	NO
chrX	19538845	19539400	Intergenic	-57803	ENSMUSG00000068149	Tex13c3	protein_coding	555	NO	NO
chr5	102666969	102667382	exon	-57798	ENSMUSG00000057315	Arhgap24	protein_coding	407	NO	NO
chr17	44872027	44873148	intron	-57790	ENSMUSG00000039153	Runx2	protein_coding	528	NO	YES
chr12	117458510	117458882	Intergenic	-57783	ENSMUSG00000041992	Rapgef5	protein_coding	0	NO	NO
chr18	14512184	14512476	Intergenic	-57771	ENSMUSG00000053740	Gm6457	processed_pseudogene	0	NO	NO
chr16	33459418	33459729	intron	-57755	ENSMUSG00000035506	Slc12a8	protein_coding	0	NO	NO
chr3	148072101	148072908	Intergenic	-57740	ENSMUSG00000106285	Gm43574	processed_transcript	777	NO	YES
chr3	27642524	27642886	intron	-57710	ENSMUSG00000092695	Mir3092	miRNA	362	NO	NO
chr2	133141670	133142134	Intergenic	-57709	ENSMUSG00000083689	Gm14094	processed_pseudogene	284	NO	NO
chr15	59852513	59852803	Intergenic	-57699	ENSMUSG00000115426	AC129931.1	lincRNA	0	NO	NO
chr10	56597492	56599697	Intergenic	-57600	ENSMUSG00000045048	Gm9795	processed_pseudogene	1510	NO	NO
chr8	36306542	36307588	Intergenic	-57549	ENSMUSG00000039633	Lonrf1	protein_coding	243	NO	NO
chr14	11710078	11710818	intron	-57495	ENSMUSG00000114310	Gm48602	TEC	0	NO	NO
chr16	18686936	18687925	Intergenic	-57492	ENSMUSG00000072214	Sept5	protein_coding	989	NO	YES
chr14	25200392	25201062	Intergenic	-57486	ENSMUSG00000114916	4930572O13Rik	lincRNA	0	NO	NO
chr9	116879181	116881387	intron	-57465	ENSMUSG00000039607	Rbms3	protein_coding	0	NO	NO
chr15	6242178	6242472	Intergenic	-57463	ENSMUSG00000022150	Dab2	protein_coding	0	NO	NO
chr5	39060063	39060885	Intergenic	-57443	ENSMUSG00000106924	Gm42857	processed_pseudogene	739	NO	NO
chr2	121642295	121645457	intron	-57443	ENSMUSG00000027238	Frmd5	protein_coding	2129	NO	YES
chr11	21033218	21034492	Intergenic	-57436	ENSMUSG00000020134	Peli1	protein_coding	464	NO	NO
chr11	44854434	44855002	intron	-57420	ENSMUSG00000057098	Ebf1	protein_coding	568	NO	NO
chr1	12507981	12508358	Intergenic	-57408	ENSMUSG00000097628	Gm2383	processed_pseudogene	335	NO	NO
chr12	74762898	74763328	Intergenic	-57385	ENSMUSG00000113562	Gm47619	processed_pseudogene	0	NO	NO
chrX	127504129	127504436	Intergenic	-57366	ENSMUSG00000082382	Gm14970	processed_pseudogene	307	NO	NO
chr16	24664224	24664759	intron	-57364	ENSMUSG00000033306	Lpp	protein_coding	338	NO	NO
chr12	35383372	35384317	Intergenic	-57346	ENSMUSG00000065195	Gm26071	snRNA	238	NO	NO
chr4	84348865	84350109	intron	-57341	ENSMUSG00000028487	Bnc2	protein_coding	685	NO	NO
chr18	35887319	35889499	Intergenic	-57316	ENSMUSG00000100320	Gm29417	antisense	349	NO	NO
chr2	160525742	160526411	Intergenic	-57281	ENSMUSG00000078955	Gm14222	sense_intronic	456	NO	NO
chr19	47330694	47331045	intron	-57280	ENSMUSG00000098786	Mir6995	miRNA	0	NO	NO
chr9	89973833	89974315	intron	-57233	ENSMUSG00000088976	Gm23759	misc_RNA	429	NO	NO
chr6	135526756	135527185	Intergenic	-57222	ENSMUSG00000065187	Gm25136	snoRNA	0	NO	NO
chr11	31426641	31427921	Intergenic	-57207	ENSMUSG00000020303	Stc2	protein_coding	0	YES	NO
chr13	64003049	64004397	Intergenic	-57202	ENSMUSG00000113340	Gm7695	processed_pseudogene	1348	NO	NO
[truncated: 49,765 more rows]

## Sheet: Annotations FOXL2
chr	start	end	Annotation	Distance.to.TSS	ensembl_gene_id	gene_name	biotype	overlap with TRIM28 peaks (bp)	RNA UP IN KO	RNA DOWN IN KO
chr11	94641461	94642171	intron	8715	ENSMUSG00000039055	Eme1	protein_coding	0	NO	YES
chr1	60008588	60009011	intron	13816	ENSMUSG00000026018	Ica1l	protein_coding	0	NO	YES
chr11	98829547	98829821	Distant-promoter	-7101	ENSMUSG00000038020	Rapgefl1	protein_coding	0	NO	YES
chr11	98907208	98907464	promoter-TSS	-465	ENSMUSG00000017499	Cdc6	protein_coding	0	NO	YES
chr11	98916354	98916710	Distant-promoter	-3934	ENSMUSG00000017499	Cdc6	protein_coding	0	NO	YES
chr11	99429943	99430364	Distant-promoter	-7894	ENSMUSG00000020912	Krt12	protein_coding	0	NO	YES
chr11	99463114	99463372	Intergenic	-25093	ENSMUSG00000035775	Krt20	protein_coding	0	NO	YES
chr11	101540058	101540732	intron	11187	ENSMUSG00000017146	Brca1	protein_coding	0	NO	YES
chr11	101544268	101544693	intron	7102	ENSMUSG00000017146	Brca1	protein_coding	0	NO	YES
chr11	104596870	104597211	Distant-promoter	-10960	ENSMUSG00000020689	Itgb3	protein_coding	0	NO	YES
chr11	104617828	104619291	intron	10559	ENSMUSG00000020689	Itgb3	protein_coding	0	NO	YES
chr11	104622179	104622986	intron	14582	ENSMUSG00000020689	Itgb3	protein_coding	0	NO	YES
chr11	104627722	104628079	Distant-promoter	-9489	ENSMUSG00000020689	Itgb3	protein_coding	0	NO	YES
chr11	104688728	104689065	intron	3189	ENSMUSG00000040838	Gm11639	protein_coding	0	NO	YES
chr11	105356179	105356675	Distant-promoter	-6825	ENSMUSG00000086487	Gm11638	processed_transcript	0	NO	YES
chr11	105416582	105417442	Distant-promoter	-8305	ENSMUSG00000078627	March10	protein_coding	0	NO	YES
chr11	105445011	105445285	intron	10146	ENSMUSG00000078627	March10	protein_coding	0	NO	YES
chr11	105449568	105449903	intron	5559	ENSMUSG00000078627	March10	protein_coding	0	NO	YES
chr11	105452622	105453202	intron	2382	ENSMUSG00000078627	March10	protein_coding	0	NO	YES
chr11	105465332	105465616	Distant-promoter	-8739	ENSMUSG00000078627	March10	protein_coding	0	NO	YES
chr11	105473488	105475412	Distant-promoter	-17715	ENSMUSG00000078627	March10	protein_coding	0	NO	YES
chr11	105495659	105496503	Intergenic	-39346	ENSMUSG00000078627	March10	protein_coding	0	NO	YES
chr11	105510773	105511558	Intergenic	-54430	ENSMUSG00000078627	March10	protein_coding	0	NO	YES
chr11	105567269	105567802	Intergenic	-22451	ENSMUSG00000053580	Tanc2	protein_coding	0	NO	YES
chr11	105572334	105572574	Distant-promoter	-17532	ENSMUSG00000053580	Tanc2	protein_coding	0	NO	YES
chr11	105654669	105655401	Distant-promoter	-18387	ENSMUSG00000053580	Tanc2	protein_coding	0	NO	YES
chr11	105663286	105663815	Distant-promoter	-9872	ENSMUSG00000053580	Tanc2	protein_coding	0	NO	YES
chr11	105666386	105666683	Distant-promoter	-6888	ENSMUSG00000053580	Tanc2	protein_coding	0	NO	YES
chr11	105714926	105715845	TTS	1845	ENSMUSG00000053580	Tanc2	protein_coding	0	NO	YES
chr11	105719566	105719872	intron	6179	ENSMUSG00000053580	Tanc2	protein_coding	0	NO	YES
chr11	109254489	109255167	Distant-promoter	-4677	ENSMUSG00000020599	Rgs9	protein_coding	0	NO	YES
chr11	109264220	109264708	Distant-promoter	-14313	ENSMUSG00000020599	Rgs9	protein_coding	0	NO	YES
chr11	110961795	110963393	Distant-promoter	-5439	ENSMUSG00000051497	Kcnj16	protein_coding	0	NO	YES
chr11	110989682	110990083	Distant-promoter	-7605	ENSMUSG00000051497	Kcnj16	protein_coding	0	NO	YES
chr11	110996770	110997087	promoter-TSS	-559	ENSMUSG00000051497	Kcnj16	protein_coding	0	NO	YES
chr11	113698096	113698385	TTS	10727	ENSMUSG00000018727	Cpsf4l	protein_coding	0	NO	YES
chr11	113703920	113704175	intron	4920	ENSMUSG00000018727	Cpsf4l	protein_coding	0	NO	YES
chr11	121041156	121041502	Distant-promoter	-1911	ENSMUSG00000025163	Cd7	protein_coding	0	NO	YES
chr11	121138745	121139378	Distant-promoter	-7082	ENSMUSG00000039329	Tex19.1	protein_coding	0	NO	YES
chr12	4007592	4008093	Distant-promoter	-14922	ENSMUSG00000020658	Efr3b	protein_coding	0	NO	YES
chr12	4046086	4046354	Distant-promoter	-7305	ENSMUSG00000020658	Efr3b	protein_coding	0	NO	YES
chr12	4050955	4051358	Distant-promoter	-12241	ENSMUSG00000020658	Efr3b	protein_coding	0	NO	YES
chr1	62786227	62786641	intron	-22868	ENSMUSG00000103032	Gm37121	TEC	0	NO	YES
chr1	62795777	62796603	Distant-promoter	-13112	ENSMUSG00000103032	Gm37121	TEC	0	NO	YES
chr1	62798995	62799411	Distant-promoter	-10099	ENSMUSG00000103032	Gm37121	TEC	0	NO	YES
chr1	62805524	62806301	Distant-promoter	-3390	ENSMUSG00000103032	Gm37121	TEC	0	NO	YES
chr1	62810556	62811431	exon	1691	ENSMUSG00000103032	Gm37121	TEC	0	NO	YES
chr12	5717672	5717918	Intergenic	-90400	ENSMUSG00000112404	AC159282.1	lincRNA	0	NO	YES
chr12	5808527	5808779	intron	419	ENSMUSG00000112404	AC159282.1	lincRNA	0	NO	YES
chr12	8784145	8784745	intron	12642	ENSMUSG00000020592	Sdc1	protein_coding	0	NO	YES
chr12	8798466	8798944	Intergenic	26902	ENSMUSG00000020592	Sdc1	protein_coding	0	NO	YES
chr12	14271169	14271684	intron	9870	ENSMUSG00000113336	Gm16497	lincRNA	0	NO	YES
chr12	14287177	14287587	Intergenic	25826	ENSMUSG00000113336	Gm16497	lincRNA	0	NO	YES
chr12	14301843	14302785	Intergenic	40758	ENSMUSG00000113336	Gm16497	lincRNA	0	NO	YES
chr12	29945462	29946559	intron	7960	ENSMUSG00000020674	Pxdn	protein_coding	0	NO	YES
chr12	30030886	30031237	Intergenic	-28596	ENSMUSG00000085472	Gm15691	antisense	0	NO	YES
chr12	30034951	30035367	Intergenic	-24498	ENSMUSG00000085472	Gm15691	antisense	0	NO	YES
chr12	35896232	35896700	Intergenic	-29154	ENSMUSG00000036231	Agr3	protein_coding	0	NO	YES
chr12	37773698	37773999	Intergenic	-43878	ENSMUSG00000036095	Dgkb	protein_coding	0	NO	YES
chr12	37985581	37986703	intron	-31572	ENSMUSG00000036095	Dgkb	protein_coding	0	NO	YES
chr12	37996435	37996787	intron	-21103	ENSMUSG00000036095	Dgkb	protein_coding	0	NO	YES
chr12	38025212	38025599	intron	6225	ENSMUSG00000036095	Dgkb	protein_coding	0	NO	YES
chr12	40448150	40448645	TTS	2061	ENSMUSG00000035954	Dock4	protein_coding	0	NO	YES
chr12	40464816	40465060	intron	18602	ENSMUSG00000035954	Dock4	protein_coding	0	NO	YES
chr12	40482787	40483817	intron	36966	ENSMUSG00000035954	Dock4	protein_coding	0	NO	YES
chr12	40526470	40527191	intron	80494	ENSMUSG00000035954	Dock4	protein_coding	0	NO	YES
chr12	40577565	40578443	intron	131668	ENSMUSG00000035954	Dock4	protein_coding	0	NO	YES
chr12	40594496	40595626	intron	148725	ENSMUSG00000035954	Dock4	protein_coding	0	NO	YES
chr12	40651580	40651817	intron	-125005	ENSMUSG00000035954	Dock4	protein_coding	0	NO	YES
chr12	40679817	40680249	intron	-96670	ENSMUSG00000035954	Dock4	protein_coding	0	NO	YES
chr12	40689731	40690112	intron	-86782	ENSMUSG00000035954	Dock4	protein_coding	0	NO	YES
chr12	40814906	40815386	intron	20912	ENSMUSG00000035954	Dock4	protein_coding	0	NO	YES
chr12	40824379	40825015	intron	30463	ENSMUSG00000035954	Dock4	protein_coding	0	NO	YES
chr1	65135624	65135897	Distant-promoter	-12546	ENSMUSG00000044816	D630023F18Rik	protein_coding	0	NO	YES
chr1	65167088	65168074	intron	7983	ENSMUSG00000025950	Idh1	protein_coding	0	NO	YES
chr12	51600256	51600529	intron	7013	ENSMUSG00000020953	Coch	protein_coding	0	NO	YES
chr1	66315871	66316197	Distant-promoter	-5685	ENSMUSG00000015222	Map2	protein_coding	0	NO	YES
chr1	66318387	66318625	Distant-promoter	-3213	ENSMUSG00000015222	Map2	protein_coding	0	NO	YES
chr1	66378812	66379059	Distant-promoter	-1577	ENSMUSG00000015222	Map2	protein_coding	0	NO	YES
chr1	66409512	66409929	Distant-promoter	-5541	ENSMUSG00000015222	Map2	protein_coding	0	NO	YES
chr12	58213859	58215090	TTS	2670	ENSMUSG00000035431	Sstr1	protein_coding	0	NO	YES
chr12	70521823	70522406	promoter-TSS	-484	ENSMUSG00000113302	Gm32219	lincRNA	0	NO	YES
chr12	71297308	71297556	Distant-promoter	-12452	ENSMUSG00000044548	Dact1	protein_coding	0	NO	YES
chr12	71349038	71349371	Distant-promoter	-6237	ENSMUSG00000113441	Gm40438	lincRNA	0	NO	YES
chr12	71368630	71368901	intron	13324	ENSMUSG00000113441	Gm40438	lincRNA	0	NO	YES
chr12	72505472	72505799	intron	9968	ENSMUSG00000021090	Lrrc9	protein_coding	0	NO	YES
chr12	72515498	72515757	Distant-promoter	-4464	ENSMUSG00000021090	Lrrc9	protein_coding	0	NO	YES
chr12	72520716	72520956	intron	745	ENSMUSG00000021090	Lrrc9	protein_coding	0	NO	YES
chr12	74013660	74014011	intron	16036	ENSMUSG00000044912	Syt16	protein_coding	0	NO	YES
chr12	76162371	76163742	intron	4659	ENSMUSG00000021055	Esr2	protein_coding	0	NO	YES
chr12	76165036	76166332	intron	2031	ENSMUSG00000021055	Esr2	protein_coding	0	NO	YES
chr12	76187892	76188400	Distant-promoter	-10887	ENSMUSG00000021055	Esr2	protein_coding	0	NO	YES
chr12	76190603	76191102	Distant-promoter	-13593	ENSMUSG00000021055	Esr2	protein_coding	0	NO	YES
chr12	76214586	76215228	intron	14557	ENSMUSG00000021056	Tex21	protein_coding	0	NO	YES
chr12	77051173	77051534	Distant-promoter	-9152	ENSMUSG00000112030	Gm35189	lincRNA	0	NO	YES
chr1	72173362	72173637	intron	38808	ENSMUSG00000039395	Mreg	protein_coding	0	NO	YES
chr12	79035230	79035635	promoter-TSS	-204	ENSMUSG00000060716	Plekhh1	protein_coding	0	NO	YES
chr12	79039813	79040125	intron	4333	ENSMUSG00000060716	Plekhh1	protein_coding	0	NO	YES
chr12	79069625	79069904	intron	2155	ENSMUSG00000060716	Plekhh1	protein_coding	0	NO	YES
chr1	72183136	72183491	intron	28994	ENSMUSG00000039395	Mreg	protein_coding	0	NO	YES
chr12	80701273	80701558	Distant-promoter	-5431	ENSMUSG00000066438	Plekhd1	protein_coding	0	NO	YES
chr12	82664571	82664944	intron	12928	ENSMUSG00000021219	Rgs6	protein_coding	0	NO	YES
chr12	90725137	90725405	Distant-promoter	-12930	ENSMUSG00000097157	Gm26512	bidirectional_promoter_lncRNA	0	NO	YES
chr12	91774421	91775128	Distant-promoter	-3604	ENSMUSG00000020961	Ston2	protein_coding	0	NO	YES
chr12	91789744	91790116	Distant-promoter	-1543	ENSMUSG00000020961	Ston2	protein_coding	0	NO	YES
chr1	74131628	74131924	intron	6197	ENSMUSG00000061815	Rufy4	protein_coding	0	NO	YES
chr12	111941758	111942156	TTS	2189	ENSMUSG00000113769	5033406O09Rik	lincRNA	0	NO	YES
chr13	9757616	9758463	Distant-promoter	-1160	ENSMUSG00000113650	Gm47826	TEC	0	NO	YES
chr13	11763042	11763555	intron	9218	ENSMUSG00000021313	Ryr2	protein_coding	0	NO	YES
chr13	11789578	11789962	Distant-promoter	-17254	ENSMUSG00000021313	Ryr2	protein_coding	0	NO	YES
chr13	11828410	11828783	intron	1058	ENSMUSG00000021313	Ryr2	protein_coding	0	NO	YES
chr13	19604633	19605011	intron	14916	ENSMUSG00000002808	Epdr1	protein_coding	0	NO	YES
chr13	19640491	19640790	Intergenic	15885	ENSMUSG00000021319	Sfrp4	protein_coding	0	NO	YES
chr13	19825109	19826549	Distant-promoter	-1572	ENSMUSG00000053101	Gpr141	protein_coding	0	NO	YES
chr13	21322660	21322983	Intergenic	5563	ENSMUSG00000004341	Gpx6	protein_coding	0	NO	YES
chr13	28392417	28392888	Intergenic	27211	ENSMUSG00000113216	Gm40841	lincRNA	0	NO	YES
chr13	28419820	28420475	promoter-TSS	-81	ENSMUSG00000113216	Gm40841	lincRNA	0	NO	YES
chr13	28447309	28447551	Intergenic	-27364	ENSMUSG00000113216	Gm40841	lincRNA	0	NO	YES
chr13	28940939	28942380	Distant-promoter	-1389	ENSMUSG00000097461	Gm26735	lincRNA	0	NO	YES
chr13	32768197	32768640	intron	7995	ENSMUSG00000044951	Mylk4	protein_coding	0	NO	YES
chr13	32787723	32788190	Distant-promoter	-4002	ENSMUSG00000044951	Mylk4	protein_coding	0	NO	YES
chr13	34187455	34187895	intron	5856	ENSMUSG00000038267	Slc22a23	protein_coding	0	NO	YES
chr13	34190841	34191253	intron	2484	ENSMUSG00000038267	Slc22a23	protein_coding	0	NO	YES
chr13	34223080	34223333	intron	-29675	ENSMUSG00000038267	Slc22a23	protein_coding	0	NO	YES
chr13	34365208	34365478	Intergenic	-20161	ENSMUSG00000038267	Slc22a23	protein_coding	0	NO	YES
chr13	35501283	35502708	Intergenic	-41907	ENSMUSG00000114337	Gm48704	lincRNA	0	NO	YES
chr13	36732913	36733270	Distant-promoter	-1345	ENSMUSG00000039114	Nrn1	protein_coding	0	NO	YES
chr13	38140118	38140607	Distant-promoter	-10932	ENSMUSG00000054889	Dsp	protein_coding	0	NO	YES
chr13	38152664	38153221	Distant-promoter	-1150	ENSMUSG00000103789	Gm10129	TEC	0	NO	YES
chr13	41134906	41135279	Distant-promoter	-13704	ENSMUSG00000038651	Sycp2l	protein_coding	0	NO	YES
chr13	41158523	41159018	intron	5382	ENSMUSG00000038651	Sycp2l	protein_coding	0	NO	YES
chr13	43595794	43596252	Distant-promoter	-19687	ENSMUSG00000044164	Rnf182	protein_coding	0	NO	YES
chr13	43606804	43607239	Distant-promoter	-8689	ENSMUSG00000044164	Rnf182	protein_coding	0	NO	YES
chr13	43648878	43649631	intron	33271	ENSMUSG00000044164	Rnf182	protein_coding	0	NO	YES
chr13	45976756	45977282	Intergenic	11668	ENSMUSG00000038152	5033430I15Rik	lincRNA	0	NO	YES
chr13	46001791	46002160	Intergenic	36624	ENSMUSG00000038152	5033430I15Rik	lincRNA	0	NO	YES
chr13	46203721	46204072	Distant-promoter	-12850	ENSMUSG00000062282	Gm10113	lincRNA	0	NO	YES
chr13	46210806	46211069	Distant-promoter	-19891	ENSMUSG00000062282	Gm10113	lincRNA	0	NO	YES
chr13	49129727	49130118	intron	17310	ENSMUSG00000037989	Wnk2	protein_coding	0	NO	YES
chr13	55158216	55158507	intron	2244	ENSMUSG00000005320	Fgfr4	protein_coding	0	NO	YES
chr13	55171453	55172185	Intergenic	15702	ENSMUSG00000005320	Fgfr4	protein_coding	0	NO	YES
chr13	60020023	60020254	Distant-promoter	-9573	ENSMUSG00000114531	A530065N20Rik	lincRNA	0	NO	YES
chr13	74124489	74124822	intron	3140	ENSMUSG00000036123	Slc9a3	protein_coding	0	NO	YES
chr13	76584868	76585221	intron	5316	ENSMUSG00000021596	Mctp1	protein_coding	0	NO	YES
chr13	81402443	81402774	intron	41896	ENSMUSG00000069170	Adgrv1	protein_coding	0	NO	YES
chr13	81427333	81427656	intron	17010	ENSMUSG00000069170	Adgrv1	protein_coding	0	NO	YES
chr13	81451571	81452034	Distant-promoter	-7298	ENSMUSG00000069170	Adgrv1	protein_coding	0	NO	YES
chr13	81523698	81524442	intron	9311	ENSMUSG00000069170	Adgrv1	protein_coding	0	NO	YES
chr13	81569354	81569952	intron	987	ENSMUSG00000069170	Adgrv1	protein_coding	0	NO	YES
chr13	81596699	81597116	Distant-promoter	-12051	ENSMUSG00000069170	Adgrv1	protein_coding	0	NO	YES
chr13	81610269	81610812	intron	22599	ENSMUSG00000069170	Adgrv1	protein_coding	0	NO	YES
chr13	89720644	89720875	intron	1212	ENSMUSG00000021614	Vcan	protein_coding	0	NO	YES
chr13	89745665	89746553	Distant-promoter	-3600	ENSMUSG00000021614	Vcan	protein_coding	0	NO	YES
chr13	89779182	89779529	intron	-36846	ENSMUSG00000021614	Vcan	protein_coding	0	NO	YES
chr13	89809947	89810418	exon	-67673	ENSMUSG00000021614	Vcan	protein_coding	0	NO	YES
chr13	92773431	92773979	intron	1269	ENSMUSG00000021702	Thbs4	protein_coding	0	NO	YES
chr13	92780567	92781042	Distant-promoter	-5830	ENSMUSG00000021702	Thbs4	protein_coding	0	NO	YES
chr13	94941323	94941555	Intergenic	-34905	ENSMUSG00000042015	Wdr41	protein_coding	0	NO	YES
chr13	97872247	97873006	intron	4036	ENSMUSG00000114474	Gm34388	lincRNA	0	NO	YES
chr13	97887317	97887718	Distant-promoter	-10855	ENSMUSG00000114474	Gm34388	lincRNA	0	NO	YES
chr13	97911383	97912342	intron	35065	ENSMUSG00000021662	Arhgef28	protein_coding	0	NO	YES
chr13	97928345	97928577	TTS	18466	ENSMUSG00000021662	Arhgef28	protein_coding	0	NO	YES
chr13	97974430	97975191	intron	-27883	ENSMUSG00000021662	Arhgef28	protein_coding	0	NO	YES
chr13	97998692	97998944	intron	17599	ENSMUSG00000021662	Arhgef28	protein_coding	0	NO	YES
chr13	98002056	98002546	intron	14116	ENSMUSG00000021662	Arhgef28	protein_coding	0	NO	YES
chr13	98027537	98027888	intron	4967	ENSMUSG00000021662	Arhgef28	protein_coding	0	NO	YES
chr13	98120625	98121918	intron	54716	ENSMUSG00000021662	Arhgef28	protein_coding	0	NO	YES
chr13	98168689	98169036	intron	7125	ENSMUSG00000021662	Arhgef28	protein_coding	0	NO	YES
chr13	98223157	98223401	Distant-promoter	-16840	ENSMUSG00000021662	Arhgef28	protein_coding	0	NO	YES
chr13	104216671	104217160	Distant-promoter	-11696	ENSMUSG00000021714	Cenpk	protein_coding	0	NO	YES
chr13	104340227	104340611	intron	33072	ENSMUSG00000046169	Adamts6	protein_coding	0	NO	YES
chr13	104372817	104373445	intron	65784	ENSMUSG00000046169	Adamts6	protein_coding	0	NO	YES
chr13	104493326	104494576	exon	186604	ENSMUSG00000046169	Adamts6	protein_coding	0	NO	YES
chr13	107101506	107101907	Intergenic	38011	ENSMUSG00000114311	Gm31452	lincRNA	0	NO	YES
chr13	108198847	108199133	Distant-promoter	-15414	ENSMUSG00000021696	Elovl7	protein_coding	0	NO	YES
chr13	108329794	108330030	intron	3384	ENSMUSG00000021697	Depdc1b	protein_coding	0	NO	YES
chr13	113213885	113214156	intron	4361	ENSMUSG00000042379	Esm1	protein_coding	0	NO	YES
chr13	113534747	113535005	exon	-32032	ENSMUSG00000114790	4921509O07Rik	lincRNA	0	NO	YES
chr13	114447231	114448210	Intergenic	6831	ENSMUSG00000021765	Fst	protein_coding	0	NO	YES
chr13	114453171	114453525	TTS	1203	ENSMUSG00000021765	Fst	protein_coding	0	NO	YES
chr13	114485530	114486085	Intergenic	-26858	ENSMUSG00000021765	Fst	protein_coding	0	NO	YES
chr13	114915876	114916547	Distant-promoter	-14268	ENSMUSG00000015533	Itga2	protein_coding	0	NO	YES
chr13	114918095	114918347	intron	13879	ENSMUSG00000015533	Itga2	protein_coding	0	NO	YES
chr13	119693712	119693953	intron	3368	ENSMUSG00000093930	Hmgcs1	protein_coding	0	NO	YES
chr1	86116289	86116801	Distant-promoter	-4338	ENSMUSG00000103272	Gm37914	TEC	0	NO	YES
chr1	86119872	86120209	promoter-TSS	-843	ENSMUSG00000103272	Gm37914	TEC	0	NO	YES
chr14	23791613	23793167	intron	10914	ENSMUSG00000063142	Kcnma1	protein_coding	0	NO	YES
chr14	23805722	23805985	Distant-promoter	-2549	ENSMUSG00000063142	Kcnma1	protein_coding	0	NO	YES
chr14	23847781	23848098	intron	-44635	ENSMUSG00000063142	Kcnma1	protein_coding	0	NO	YES
chr14	25359142	25360091	intron	19019	ENSMUSG00000097601	Gm26660	lincRNA	0	NO	YES
chr14	25389537	25390461	Distant-promoter	-10390	ENSMUSG00000097601	Gm26660	lincRNA	0	NO	YES
chr14	25397084	25397328	Distant-promoter	-17597	ENSMUSG00000097601	Gm26660	lincRNA	0	NO	YES
chr14	30045387	30045645	exon	462	ENSMUSG00000015968	Cacna1d	protein_coding	0	NO	YES
chr14	30099391	30099633	intron	1251	ENSMUSG00000015968	Cacna1d	protein_coding	0	NO	YES
chr14	30283261	30284737	intron	68992	ENSMUSG00000015968	Cacna1d	protein_coding	0	NO	YES
chr14	30329302	30331439	intron	22621	ENSMUSG00000015968	Cacna1d	protein_coding	0	NO	YES
chr14	40905840	40906187	Distant-promoter	-12747	ENSMUSG00000037833	Sh2d4b	protein_coding	0	NO	YES
chr14	41094162	41094419	Distant-promoter	-10745	ENSMUSG00000037798	Mat1a	protein_coding	0	NO	YES
chr14	41115626	41115901	intron	10382	ENSMUSG00000037798	Mat1a	protein_coding	0	NO	YES
chr14	46764889	46765603	intron	4651	ENSMUSG00000037628	Cdkn3	protein_coding	0	NO	YES
chr14	47240820	47241102	TTS	4309	ENSMUSG00000037572	Wdhd1	protein_coding	0	NO	YES
chr14	47247463	47247959	Distant-promoter	-2441	ENSMUSG00000037572	Wdhd1	protein_coding	0	NO	YES
chr14	47418374	47418696	promoter-TSS	-128	ENSMUSG00000037544	Dlgap5	protein_coding	0	NO	YES
chr14	49118327	49118720	intron	4179	ENSMUSG00000115737	CT025618.1	transcribed_processed_pseudogene	0	NO	YES
chr14	49124625	49124923	Distant-promoter	-2062	ENSMUSG00000115737	CT025618.1	transcribed_processed_pseudogene	0	NO	YES
chr14	54701269	54701736	Distant-promoter	-2669	ENSMUSG00000114865	Gm29776	protein_coding	0	NO	YES
chr14	54927260	54927496	Distant-promoter	-1252	ENSMUSG00000022203	Efs	protein_coding	0	NO	YES
chr14	57610759	57612245	intron	37155	ENSMUSG00000021952	Xpo4	protein_coding	0	NO	YES
chr14	57617504	57617890	intron	30960	ENSMUSG00000021952	Xpo4	protein_coding	0	NO	YES
chr14	57619529	57619982	intron	28902	ENSMUSG00000021952	Xpo4	protein_coding	0	NO	YES
chr14	57808657	57809055	intron	1438	ENSMUSG00000021965	Ska3	protein_coding	0	NO	YES
chr14	60980357	60981002	Distant-promoter	-4794	ENSMUSG00000060548	Tnfrsf19	protein_coding	0	NO	YES
chr14	60983336	60983916	Distant-promoter	-7741	ENSMUSG00000060548	Tnfrsf19	protein_coding	0	NO	YES
chr14	61004271	61004535	intron	-28518	ENSMUSG00000060548	Tnfrsf19	protein_coding	0	NO	YES
chr14	61034328	61035039	intron	3208	ENSMUSG00000060548	Tnfrsf19	protein_coding	0	NO	YES
chr14	61112397	61113009	Intergenic	-25754	ENSMUSG00000048279	Sacs	protein_coding	0	NO	YES
chr14	62310088	62310523	Distant-promoter	-17258	ENSMUSG00000048281	Dleu7	protein_coding	0	NO	YES
chr1	89943130	89943546	Distant-promoter	-12159	ENSMUSG00000034486	Gbx2	protein_coding	0	NO	YES
chr14	65741879	65742232	intron	-63782	ENSMUSG00000022033	Pbk	protein_coding	0	NO	YES
chr14	66075947	66076357	intron	1545	ENSMUSG00000022039	Adam2	protein_coding	0	NO	YES
chr14	66096124	66096376	intron	14410	ENSMUSG00000022040	Ephx2	protein_coding	0	NO	YES
chr14	66106041	66106331	intron	4474	ENSMUSG00000022040	Ephx2	protein_coding	0	NO	YES
chr14	67643906	67644137	Intergenic	31085	ENSMUSG00000093726	Gm20667	sense_overlapping	0	NO	YES
chr14	67670699	67671068	Intergenic	4223	ENSMUSG00000093726	Gm20667	sense_overlapping	0	NO	YES
chr14	67672765	67673124	TTS	2162	ENSMUSG00000093726	Gm20667	sense_overlapping	0	NO	YES
chr14	67674696	67675006	exon	255	ENSMUSG00000093726	Gm20667	sense_overlapping	0	NO	YES
chr14	70654705	70655062	Distant-promoter	-1799	ENSMUSG00000047911	Npm2	protein_coding	0	NO	YES
chr14	70930784	70931240	Distant-promoter	-10874	ENSMUSG00000022103	Gfra2	protein_coding	0	NO	YES
chr14	70958836	70959325	intron	17194	ENSMUSG00000022103	Gfra2	protein_coding	0	NO	YES
chr14	70978498	70978742	TTS	36734	ENSMUSG00000022103	Gfra2	protein_coding	0	NO	YES
chr14	70985278	70985582	Intergenic	43544	ENSMUSG00000022103	Gfra2	protein_coding	0	NO	YES
chr14	77138157	77138587	Distant-promoter	-18391	ENSMUSG00000022012	Enox1	protein_coding	0	NO	YES
chr14	77141606	77142071	Distant-promoter	-14925	ENSMUSG00000022012	Enox1	protein_coding	0	NO	YES
chr14	79181815	79182079	intron	17243	ENSMUSG00000115111	AC139758.2	antisense	0	NO	YES
chr14	79309039	79309470	Distant-promoter	-7609	ENSMUSG00000022018	Rgcc	protein_coding	0	NO	YES
chr14	86805415	86805816	Distant-promoter	-15726	ENSMUSG00000022021	Diaph3	protein_coding	0	NO	YES
chr14	87129155	87129840	intron	11646	ENSMUSG00000022021	Diaph3	protein_coding	0	NO	YES
chr14	93883627	93884858	intron	1506	ENSMUSG00000055421	Pcdh9	protein_coding	0	NO	YES
chr1	92696907	92697309	Intergenic	20094	ENSMUSG00000100546	Gm29483	lincRNA	0	NO	YES
chr1	92700993	92701372	Intergenic	16020	ENSMUSG00000100546	Gm29483	lincRNA	0	NO	YES
chr14	108875334	108875888	Intergenic	38547	ENSMUSG00000075478	Slitrk1	protein_coding	0	NO	YES
chr14	116928315	116928753	intron	2598	ENSMUSG00000058571	Gpc6	protein_coding	0	NO	YES
chr14	116933336	116934189	intron	7826	ENSMUSG00000058571	Gpc6	protein_coding	0	NO	YES
chr14	116979853	116980597	intron	54289	ENSMUSG00000058571	Gpc6	protein_coding	0	NO	YES
chr14	117130426	117130669	intron	204611	ENSMUSG00000058571	Gpc6	protein_coding	0	NO	YES
chr14	117162267	117162806	intron	236600	ENSMUSG00000058571	Gpc6	protein_coding	0	NO	YES
chr14	117385857	117386159	intron	460072	ENSMUSG00000058571	Gpc6	protein_coding	0	NO	YES
chr14	117427678	117428050	intron	501928	ENSMUSG00000058571	Gpc6	protein_coding	0	NO	YES
chr14	119123172	119124215	Distant-promoter	-14648	ENSMUSG00000053465	Hs6st3	protein_coding	0	NO	YES
chr1	93171751	93172047	intron	3174	ENSMUSG00000084989	Crocc2	protein_coding	0	NO	YES
chr14	121082402	121082725	Distant-promoter	-19516	ENSMUSG00000025555	Farp1	protein_coding	0	NO	YES
chr14	121083775	121084050	Distant-promoter	-18167	ENSMUSG00000025555	Farp1	protein_coding	0	NO	YES
chr14	121095482	121095933	Distant-promoter	-6372	ENSMUSG00000025555	Farp1	protein_coding	0	NO	YES
chr14	121110607	121111082	intron	8765	ENSMUSG00000025555	Farp1	protein_coding	0	NO	YES
chr14	121121467	121122268	intron	19788	ENSMUSG00000025555	Farp1	protein_coding	0	NO	YES
chr14	121127965	121128279	intron	26043	ENSMUSG00000025555	Farp1	protein_coding	0	NO	YES
chr14	121140570	121141144	intron	38778	ENSMUSG00000025555	Farp1	protein_coding	0	NO	YES
chr14	121147125	121147374	intron	45170	ENSMUSG00000025555	Farp1	protein_coding	0	NO	YES
chr14	121170387	121170676	intron	68452	ENSMUSG00000025555	Farp1	protein_coding	0	NO	YES
chr14	121181891	121182735	intron	-66393	ENSMUSG00000085133	B930095G15Rik	sense_intronic	0	NO	YES
chr14	121192494	121193290	intron	-55814	ENSMUSG00000085133	B930095G15Rik	sense_intronic	0	NO	YES
chr14	121201099	121201546	intron	-47384	ENSMUSG00000085133	B930095G15Rik	sense_intronic	0	NO	YES
chr14	121205521	121205787	intron	-43052	ENSMUSG00000085133	B930095G15Rik	sense_intronic	0	NO	YES
chr14	121215501	121216138	intron	-32887	ENSMUSG00000085133	B930095G15Rik	sense_intronic	0	NO	YES
chr15	3430119	3430476	intron	41347	ENSMUSG00000055737	Ghr	protein_coding	0	NO	YES
chr15	3441511	3441931	intron	29923	ENSMUSG00000055737	Ghr	protein_coding	0	NO	YES
chr15	3452130	3452384	intron	19387	ENSMUSG00000055737	Ghr	protein_coding	0	NO	YES
chr15	3456546	3457124	intron	14809	ENSMUSG00000055737	Ghr	protein_coding	0	NO	YES
chr15	3483564	3483861	Distant-promoter	-12068	ENSMUSG00000055737	Ghr	protein_coding	0	NO	YES
chr15	10196715	10197048	Distant-promoter	-16584	ENSMUSG00000005268	Prlr	protein_coding	0	NO	YES
chr15	10313783	10314080	promoter-TSS	-171	ENSMUSG00000005268	Prlr	protein_coding	0	NO	YES
chr15	11056295	11056805	Distant-promoter	-8240	ENSMUSG00000047497	Adamts12	protein_coding	0	NO	YES
chr15	11067726	11068003	intron	3046	ENSMUSG00000047497	Adamts12	protein_coding	0	NO	YES
chr15	11077357	11078424	intron	13072	ENSMUSG00000047497	Adamts12	protein_coding	0	NO	YES
chr15	11085056	11085618	intron	20519	ENSMUSG00000047497	Adamts12	protein_coding	0	NO	YES
chr15	11090693	11091434	intron	26245	ENSMUSG00000047497	Adamts12	protein_coding	0	NO	YES
chr15	11094657	11096071	intron	30546	ENSMUSG00000047497	Adamts12	protein_coding	0	NO	YES
chr15	11123941	11125485	intron	59895	ENSMUSG00000047497	Adamts12	protein_coding	0	NO	YES
chr15	11156213	11156681	intron	91629	ENSMUSG00000047497	Adamts12	protein_coding	0	NO	YES
chr15	11165508	11166760	intron	101316	ENSMUSG00000047497	Adamts12	protein_coding	0	NO	YES
chr15	11695432	11695718	Intergenic	8128	ENSMUSG00000115585	AC127371.2	processed_transcript	0	NO	YES
chr15	11729416	11729934	Intergenic	-25972	ENSMUSG00000115585	AC127371.2	processed_transcript	0	NO	YES
chr15	11746581	11747273	Intergenic	-43224	ENSMUSG00000115585	AC127371.2	processed_transcript	0	NO	YES
chr15	11781125	11781489	Intergenic	-77604	ENSMUSG00000115585	AC127371.2	processed_transcript	0	NO	YES
chr1	96901224	96901842	intron	29300	ENSMUSG00000097814	Panct2	antisense	0	NO	YES
chr15	26857227	26857605	intron	38102	ENSMUSG00000043556	Fbxl7	protein_coding	0	NO	YES
chr15	32303781	32304124	intron	58849	ENSMUSG00000022231	Sema5a	protein_coding	0	NO	YES
chr15	32306816	32308065	intron	62337	ENSMUSG00000022231	Sema5a	protein_coding	0	NO	YES
chr15	32323974	32324821	intron	79294	ENSMUSG00000022231	Sema5a	protein_coding	0	NO	YES
chr15	32376451	32377315	intron	131780	ENSMUSG00000022231	Sema5a	protein_coding	0	NO	YES
chr15	32425852	32426247	intron	-175626	ENSMUSG00000022231	Sema5a	protein_coding	0	NO	YES
chr15	32471403	32471800	intron	-130074	ENSMUSG00000022231	Sema5a	protein_coding	0	NO	YES
chr15	32490828	32491343	intron	-110590	ENSMUSG00000022231	Sema5a	protein_coding	0	NO	YES
chr15	32508189	32508549	intron	-93306	ENSMUSG00000022231	Sema5a	protein_coding	0	NO	YES
chr15	32514260	32515224	intron	-86933	ENSMUSG00000022231	Sema5a	protein_coding	0	NO	YES
chr15	32530731	32531023	intron	-70798	ENSMUSG00000022231	Sema5a	protein_coding	0	NO	YES
chr15	32535427	32535903	intron	-66010	ENSMUSG00000022231	Sema5a	protein_coding	0	NO	YES
chr15	32545847	32546128	intron	-55688	ENSMUSG00000022231	Sema5a	protein_coding	0	NO	YES
chr15	32568197	32568504	intron	-33325	ENSMUSG00000022231	Sema5a	protein_coding	0	NO	YES
chr15	32583600	32584047	Distant-promoter	-17852	ENSMUSG00000022231	Sema5a	protein_coding	0	NO	YES
chr15	32610785	32611112	intron	9273	ENSMUSG00000022231	Sema5a	protein_coding	0	NO	YES
chr15	34829149	34829717	Distant-promoter	-3004	ENSMUSG00000115360	AC116950.1	TEC	0	NO	YES
chr15	35315170	35316066	Distant-promoter	-2471	ENSMUSG00000115453	AC116596.2	lincRNA	0	NO	YES
chr15	35335826	35336377	Distant-promoter	-7566	ENSMUSG00000115453	AC116596.2	lincRNA	0	NO	YES
chr15	35340097	35340742	Distant-promoter	-11884	ENSMUSG00000115453	AC116596.2	lincRNA	0	NO	YES
chr15	36179535	36179912	exon	193	ENSMUSG00000037617	Spag1	protein_coding	0	NO	YES
chr15	36209273	36209645	Distant-promoter	-1003	ENSMUSG00000037617	Spag1	protein_coding	0	NO	YES
chr15	36221051	36221357	Distant-promoter	-5464	ENSMUSG00000037617	Spag1	protein_coding	0	NO	YES
chr15	36360451	36361456	intron	6154	ENSMUSG00000115715	AC147366.2	processed_transcript	0	NO	YES
chr15	39078564	39078936	intron	1669	ENSMUSG00000054196	Cthrc1	protein_coding	0	NO	YES
chr15	42702002	42702370	intron	-25209	ENSMUSG00000022309	Angpt1	protein_coding	0	NO	YES
chr15	42704553	42704977	TTS	-27788	ENSMUSG00000022309	Angpt1	protein_coding	0	NO	YES
chr15	43036855	43037264	intron	133759	ENSMUSG00000051920	Rspo2	protein_coding	0	NO	YES
chr15	43054542	43055053	intron	116021	ENSMUSG00000051920	Rspo2	protein_coding	0	NO	YES
chr15	43135512	43136136	intron	34994	ENSMUSG00000051920	Rspo2	protein_coding	0	NO	YES
chr15	43175603	43176495	Distant-promoter	-5223	ENSMUSG00000051920	Rspo2	protein_coding	0	NO	YES
chr15	52955349	52955707	Intergenic	152340	ENSMUSG00000061731	Ext1	protein_coding	0	NO	YES
chr15	52963649	52964797	Intergenic	143645	ENSMUSG00000061731	Ext1	protein_coding	0	NO	YES
chr15	53070156	53070802	intron	37389	ENSMUSG00000061731	Ext1	protein_coding	0	NO	YES
chr15	53085121	53085757	intron	22429	ENSMUSG00000061731	Ext1	protein_coding	0	NO	YES
chr15	53088961	53089309	TTS	18733	ENSMUSG00000061731	Ext1	protein_coding	0	NO	YES
chr15	53146724	53147237	intron	-39112	ENSMUSG00000061731	Ext1	protein_coding	0	NO	YES
chr15	53177255	53177898	intron	18679	ENSMUSG00000061731	Ext1	protein_coding	0	NO	YES
chr15	53210331	53210590	Distant-promoter	-14205	ENSMUSG00000061731	Ext1	protein_coding	0	NO	YES
chr15	53237704	53237975	intron	-41584	ENSMUSG00000061731	Ext1	protein_coding	0	NO	YES
chr15	53286133	53286794	intron	59196	ENSMUSG00000061731	Ext1	protein_coding	0	NO	YES
chr15	53306595	53306894	intron	38915	ENSMUSG00000061731	Ext1	protein_coding	0	NO	YES
chr15	53337772	53338444	intron	7551	ENSMUSG00000061731	Ext1	protein_coding	0	NO	YES
chr15	53340571	53340908	intron	4920	ENSMUSG00000061731	Ext1	protein_coding	0	NO	YES
chr15	53342172	53342597	intron	3275	ENSMUSG00000061731	Ext1	protein_coding	0	NO	YES
chr15	59328070	59328555	exon	2769	ENSMUSG00000022351	Sqle	protein_coding	0	NO	YES
chr15	63121595	63122164	intron	18528	ENSMUSG00000115164	AC133076.2	lincRNA	0	NO	YES
chr1	21045012	21045325	Distant-promoter	-1512	ENSMUSG00000041779	Tram2	protein_coding	0	NO	YES
chr15	66172412	66173100	intron	-69502	ENSMUSG00000056258	Kcnq3	protein_coding	0	NO	YES
chr15	66177995	66178419	intron	-74953	ENSMUSG00000056258	Kcnq3	protein_coding	0	NO	YES
chr15	66182891	66183368	intron	-79875	ENSMUSG00000056258	Kcnq3	protein_coding	0	NO	YES
chr15	66612546	66613381	Distant-promoter	-1131	ENSMUSG00000072501	Phf20l1	protein_coding	0	NO	YES
chr1	21052531	21053036	Distant-promoter	-9127	ENSMUSG00000041779	Tram2	protein_coding	0	NO	YES
chr1	115839243	115839906	intron	154818	ENSMUSG00000070695	Cntnap5a	protein_coding	0	NO	YES
chr1	115857875	115858137	intron	173250	ENSMUSG00000070695	Cntnap5a	protein_coding	0	NO	YES
chr15	83759000	83759349	Intergenic	-20293	ENSMUSG00000041708	Mpped1	protein_coding	0	NO	YES
chr15	85559525	85560023	intron	7248	ENSMUSG00000022382	Wnt7b	protein_coding	0	NO	YES
chr15	86021472	86021761	intron	12161	ENSMUSG00000016028	Celsr1	protein_coding	0	NO	YES
chr15	86038847	86039137	Distant-promoter	-5215	ENSMUSG00000016028	Celsr1	protein_coding	0	NO	YES
chr15	91433943	91434271	intron	-21890	ENSMUSG00000036298	Slc2a13	protein_coding	0	NO	YES
chr15	92441518	92442367	intron	-44719	ENSMUSG00000036218	Pdzrn4	protein_coding	0	NO	YES
chr15	92577486	92577749	Distant-promoter	-19509	ENSMUSG00000036218	Pdzrn4	protein_coding	0	NO	YES
chr15	92598873	92599133	intron	1877	ENSMUSG00000036218	Pdzrn4	protein_coding	0	NO	YES
chr15	94213355	94213942	Intergenic	190610	ENSMUSG00000022449	Adamts20	protein_coding	0	NO	YES
chr15	94236169	94236504	Intergenic	167922	ENSMUSG00000022449	Adamts20	protein_coding	0	NO	YES
chr15	94307367	94307701	intron	96724	ENSMUSG00000022449	Adamts20	protein_coding	0	NO	YES
chr15	94327048	94327625	intron	76922	ENSMUSG00000022449	Adamts20	protein_coding	0	NO	YES
chr15	94340467	94340705	intron	63672	ENSMUSG00000022449	Adamts20	protein_coding	0	NO	YES
chr15	94350094	94350401	intron	54011	ENSMUSG00000022449	Adamts20	protein_coding	0	NO	YES
chr15	94444764	94445021	intron	20526	ENSMUSG00000022449	Adamts20	protein_coding	0	NO	YES
chr15	96083220	96083628	Distant-promoter	-3871	ENSMUSG00000078925	D030018L15Rik	lincRNA	0	NO	YES
chr15	96198175	96198464	intron	43470	ENSMUSG00000097619	4833422M21Rik	lincRNA	0	NO	YES
chr1	119397891	119398156	Intergenic	24225	ENSMUSG00000037035	Inhbb	protein_coding	0	NO	YES
chr15	99643133	99643371	Distant-promoter	-3435	ENSMUSG00000023015	Racgap1	protein_coding	0	NO	YES
chr15	102975920	102976230	promoter-TSS	-364	ENSMUSG00000036139	Hoxc9	protein_coding	0	NO	YES
chr16	10835094	10835864	intron	411	ENSMUSG00000037991	Rmi2	protein_coding	0	NO	YES
chr16	10844074	10844438	intron	9188	ENSMUSG00000037991	Rmi2	protein_coding	0	NO	YES
chr16	11901106	11901607	promoter-TSS	-7	ENSMUSG00000055015	Gm9961	lincRNA	0	NO	YES
chr16	18695669	18696703	Intergenic	-66248	ENSMUSG00000072214	Sept5	protein_coding	0	NO	YES
chr16	26313988	26314592	Intergenic	57551	ENSMUSG00000022512	Cldn1	protein_coding	0	NO	YES
chr16	26372872	26373897	Distant-promoter	-1543	ENSMUSG00000022512	Cldn1	protein_coding	0	NO	YES
chr16	26401309	26401659	Intergenic	-29643	ENSMUSG00000022512	Cldn1	protein_coding	0	NO	YES
chr16	26409079	26409416	Intergenic	-37406	ENSMUSG00000022512	Cldn1	protein_coding	0	NO	YES
chr16	30375866	30376346	intron	12379	ENSMUSG00000022533	Atp13a3	protein_coding	0	NO	YES
chr16	30394114	30394353	Distant-promoter	-5396	ENSMUSG00000022533	Atp13a3	protein_coding	0	NO	YES
chr1	127970778	127971636	intron	1751	ENSMUSG00000036086	Zranb3	protein_coding	0	NO	YES
chr1	127975278	127975997	Distant-promoter	-2679	ENSMUSG00000036086	Zranb3	protein_coding	0	NO	YES
chr1	128024786	128025120	Distant-promoter	-6260	ENSMUSG00000036086	Zranb3	protein_coding	0	NO	YES
chr1	129253017	129253768	Distant-promoter	-19910	ENSMUSG00000042581	Thsd7b	protein_coding	0	NO	YES
chr1	129259014	129259515	Distant-promoter	-14038	ENSMUSG00000042581	Thsd7b	protein_coding	0	NO	YES
chr1	129532135	129532749	Distant-promoter	-5069	ENSMUSG00000042581	Thsd7b	protein_coding	0	NO	YES
chr1	129542447	129542919	intron	5172	ENSMUSG00000042581	Thsd7b	protein_coding	0	NO	YES
chr1	129591116	129591430	intron	-22002	ENSMUSG00000042581	Thsd7b	protein_coding	0	NO	YES
chr1	129643318	129643572	intron	30170	ENSMUSG00000042581	Thsd7b	protein_coding	0	NO	YES
chr16	58624000	58624441	Distant-promoter	-7242	ENSMUSG00000075002	Gm813	protein_coding	0	NO	YES
chr16	63817525	63818015	intron	46388	ENSMUSG00000052504	Epha3	protein_coding	0	NO	YES
chr16	63872290	63872657	Distant-promoter	-8315	ENSMUSG00000052504	Epha3	protein_coding	0	NO	YES
chr16	63952867	63953319	Intergenic	-88935	ENSMUSG00000052504	Epha3	protein_coding	0	NO	YES
chr16	64036770	64037236	Intergenic	-172845	ENSMUSG00000052504	Epha3	protein_coding	0	NO	YES
chr16	64040648	64040913	Intergenic	-176622	ENSMUSG00000052504	Epha3	protein_coding	0	NO	YES
chr16	72234337	72234578	Intergenic	-428692	ENSMUSG00000022883	Robo1	protein_coding	0	NO	YES
chr16	72239853	72240248	Intergenic	-423099	ENSMUSG00000022883	Robo1	protein_coding	0	NO	YES
chr16	72356527	72356975	Intergenic	-306398	ENSMUSG00000022883	Robo1	protein_coding	0	NO	YES
chr16	72366662	72367079	Intergenic	-296279	ENSMUSG00000022883	Robo1	protein_coding	0	NO	YES
chr16	72426937	72427315	Intergenic	-236023	ENSMUSG00000022883	Robo1	protein_coding	0	NO	YES
chr16	72495410	72495874	Intergenic	-167507	ENSMUSG00000022883	Robo1	protein_coding	0	NO	YES
chr16	72503986	72504952	Intergenic	-158680	ENSMUSG00000022883	Robo1	protein_coding	0	NO	YES
chr16	72536194	72537573	Intergenic	-126266	ENSMUSG00000022883	Robo1	protein_coding	0	NO	YES
chr16	72575077	72575512	Intergenic	-87855	ENSMUSG00000022883	Robo1	protein_coding	0	NO	YES
chr16	72584697	72585190	Intergenic	-78206	ENSMUSG00000022883	Robo1	protein_coding	0	NO	YES
chr16	72604991	72605476	Intergenic	-57916	ENSMUSG00000022883	Robo1	protein_coding	0	NO	YES
chr16	72614845	72615237	Intergenic	-48108	ENSMUSG00000022883	Robo1	protein_coding	0	NO	YES
chr16	72633838	72634203	Intergenic	-29129	ENSMUSG00000022883	Robo1	protein_coding	0	NO	YES
chr16	72692657	72692911	intron	29635	ENSMUSG00000022883	Robo1	protein_coding	0	NO	YES
chr16	72709791	72710823	intron	47158	ENSMUSG00000022883	Robo1	protein_coding	0	NO	YES
chr16	72717538	72717901	intron	54570	ENSMUSG00000022883	Robo1	protein_coding	0	NO	YES
chr16	72753534	72754480	intron	90858	ENSMUSG00000022883	Robo1	protein_coding	0	NO	YES
chr16	72881652	72881901	intron	218627	ENSMUSG00000022883	Robo1	protein_coding	0	NO	YES
chr16	72890598	72891295	intron	227797	ENSMUSG00000022883	Robo1	protein_coding	0	NO	YES
chr16	72896718	72896989	intron	233704	ENSMUSG00000022883	Robo1	protein_coding	0	NO	YES
chr16	72914856	72915088	intron	251823	ENSMUSG00000022883	Robo1	protein_coding	0	NO	YES
chr16	72924419	72924903	intron	261512	ENSMUSG00000022883	Robo1	protein_coding	0	NO	YES
chr16	72930437	72931167	intron	267653	ENSMUSG00000022883	Robo1	protein_coding	0	NO	YES
chr16	72939185	72940431	intron	276659	ENSMUSG00000022883	Robo1	protein_coding	0	NO	YES
chr16	72954621	72955458	intron	291890	ENSMUSG00000022883	Robo1	protein_coding	0	NO	YES
chr16	73858768	73859595	Intergenic	40704	ENSMUSG00000052516	Robo2	protein_coding	0	NO	YES
chr16	73869420	73870461	Intergenic	29945	ENSMUSG00000052516	Robo2	protein_coding	0	NO	YES
chr16	73943240	73943596	Distant-promoter	-10342	ENSMUSG00000052516	Robo2	protein_coding	0	NO	YES
chr16	74399728	74400268	intron	10914	ENSMUSG00000052516	Robo2	protein_coding	0	NO	YES
chr16	74448505	74448946	Intergenic	-36900	ENSMUSG00000052516	Robo2	protein_coding	0	NO	YES
chr16	78267491	78267776	Distant-promoter	-1653	ENSMUSG00000109841	E330011O21Rik	processed_transcript	0	NO	YES
chr16	78582378	78582740	Distant-promoter	-5902	ENSMUSG00000022864	D16Ertd472e	protein_coding	0	NO	YES
chr16	85871895	85872425	intron	28965	ENSMUSG00000022894	Adamts5	protein_coding	0	NO	YES
chr16	85895837	85896226	intron	5094	ENSMUSG00000022894	Adamts5	protein_coding	0	NO	YES
chr16	85911126	85911450	Distant-promoter	-10163	ENSMUSG00000022894	Adamts5	protein_coding	0	NO	YES
chr16	85947291	85947813	Intergenic	-46427	ENSMUSG00000022894	Adamts5	protein_coding	0	NO	YES
chr16	85979974	85980290	Intergenic	-79007	ENSMUSG00000022894	Adamts5	protein_coding	0	NO	YES
chr16	86210026	86210565	Intergenic	-309170	ENSMUSG00000022894	Adamts5	protein_coding	0	NO	YES
chr16	92209418	92209780	Intergenic	-82790	ENSMUSG00000039672	Kcne2	protein_coding	0	NO	YES
chr16	92228232	92228473	Intergenic	-64037	ENSMUSG00000039672	Kcne2	protein_coding	0	NO	YES
chr16	92234616	92234864	Intergenic	-57649	ENSMUSG00000039672	Kcne2	protein_coding	0	NO	YES
chr16	92285086	92285549	Distant-promoter	-7072	ENSMUSG00000039672	Kcne2	protein_coding	0	NO	YES
chr16	96283612	96283951	intron	2983	ENSMUSG00000074892	B3galt5	protein_coding	0	NO	YES
chr17	3224375	3224827	Intergenic	-101972	ENSMUSG00000023800	Tiam2	protein_coding	0	NO	YES
chr17	3246815	3247092	Intergenic	-79620	ENSMUSG00000023800	Tiam2	protein_coding	0	NO	YES
chr17	3258455	3259013	Intergenic	-67839	ENSMUSG00000023800	Tiam2	protein_coding	0	NO	YES
chr17	3273898	3274263	Intergenic	-52493	ENSMUSG00000023800	Tiam2	protein_coding	0	NO	YES
chr17	3446583	3447024	intron	7030	ENSMUSG00000023800	Tiam2	protein_coding	0	NO	YES
chr17	5252486	5252752	intron	-136144	ENSMUSG00000101133	Gm29050	antisense	0	NO	YES
chr17	5261645	5262580	intron	-126651	ENSMUSG00000101133	Gm29050	antisense	0	NO	YES
chr17	5263681	5263929	intron	-124958	ENSMUSG00000101133	Gm29050	antisense	0	NO	YES
chr17	5278341	5278659	intron	-110263	ENSMUSG00000101133	Gm29050	antisense	0	NO	YES
chr17	5324457	5324939	intron	-64065	ENSMUSG00000101133	Gm29050	antisense	0	NO	YES
chr17	5377788	5378088	Distant-promoter	-10825	ENSMUSG00000101133	Gm29050	antisense	0	NO	YES
chr17	17549972	17551434	intron	73786	ENSMUSG00000023845	Lnpep	protein_coding	0	NO	YES
chr17	17567054	17567365	intron	57280	ENSMUSG00000023845	Lnpep	protein_coding	0	NO	YES
chr17	17605979	17606261	intron	18369	ENSMUSG00000023845	Lnpep	protein_coding	0	NO	YES
chr17	17608296	17608667	intron	16008	ENSMUSG00000023845	Lnpep	protein_coding	0	NO	YES
chr17	24389855	24390104	intron	23645	ENSMUSG00000073437	D330041H03Rik	processed_transcript	0	NO	YES
chr1	22345381	22345820	intron	-29795	ENSMUSG00000041670	Rims1	protein_coding	0	NO	YES
chr17	28114818	28115200	Intergenic	-27307	ENSMUSG00000038677	Scube3	protein_coding	0	NO	YES
chr17	28170499	28171208	TTS	5044	ENSMUSG00000038677	Scube3	protein_coding	0	NO	YES
chr17	28761890	28762304	Distant-promoter	-7210	ENSMUSG00000004864	Mapk13	protein_coding	0	NO	YES
chr17	28782650	28782971	Intergenic	13438	ENSMUSG00000004864	Mapk13	protein_coding	0	NO	YES
chr17	32773087	32773692	exon	14158	ENSMUSG00000024298	Zfp871	protein_coding	0	NO	YES
chr17	34364910	34366027	intron	10646	ENSMUSG00000024340	Btnl2	protein_coding	0	NO	YES
chr17	35076522	35076840	promoter-TSS	-221	ENSMUSG00000013766	Ly6g6e	protein_coding	0	NO	YES
chr17	36893321	36893626	Distant-promoter	-3350	ENSMUSG00000073399	Trim40	protein_coding	0	NO	YES
chr17	44803620	44803901	intron	10466	ENSMUSG00000039153	Runx2	protein_coding	0	NO	YES
chr17	44811499	44811887	intron	2533	ENSMUSG00000039153	Runx2	protein_coding	0	NO	YES
chr17	44826022	44828120	Distant-promoter	-12274	ENSMUSG00000039153	Runx2	protein_coding	0	NO	YES
chr17	44965822	44966541	intron	-151384	ENSMUSG00000039153	Runx2	protein_coding	0	NO	YES
chr17	44976340	44976665	intron	-161705	ENSMUSG00000039153	Runx2	protein_coding	0	NO	YES
chr17	44977842	44978115	intron	-163181	ENSMUSG00000039153	Runx2	protein_coding	0	NO	YES
chr17	45006565	45006806	intron	-191888	ENSMUSG00000039153	Runx2	protein_coding	0	NO	YES
chr17	45008989	45009504	intron	-194449	ENSMUSG00000039153	Runx2	protein_coding	0	NO	YES
chr1	134989367	134989870	intron	17662	ENSMUSG00000026429	Ube2t	protein_coding	0	NO	YES
chr17	45955431	45955675	Intergenic	65819	ENSMUSG00000023951	Vegfa	protein_coding	0	NO	YES
chr1	134994162	134994395	intron	22322	ENSMUSG00000026429	Ube2t	protein_coding	0	NO	YES
chr1	135045279	135045562	intron	-23329	ENSMUSG00000042793	Lgr6	protein_coding	0	NO	YES
chr1	135048434	135048718	intron	-26485	ENSMUSG00000042793	Lgr6	protein_coding	0	NO	YES
chr1	135095416	135096350	intron	9393	ENSMUSG00000042793	Lgr6	protein_coding	0	NO	YES
chr17	51625421	51625744	Intergenic	116684	ENSMUSG00000023927	Satb1	protein_coding	0	NO	YES
chr17	51660286	51660741	Intergenic	81753	ENSMUSG00000023927	Satb1	protein_coding	0	NO	YES
chr17	53677940	53678940	intron	10838	ENSMUSG00000023940	Sgo1	protein_coding	0	NO	YES
chr17	55976522	55976757	TTS	549	ENSMUSG00000039154	Shd	protein_coding	0	NO	YES
chr17	56479176	56479792	Distant-promoter	-3001	ENSMUSG00000013236	Ptprs	protein_coding	0	NO	YES
chr17	62729411	62729660	intron	151609	ENSMUSG00000048915	Efna5	protein_coding	0	NO	YES
chr17	62734974	62735717	intron	145799	ENSMUSG00000048915	Efna5	protein_coding	0	NO	YES
chr17	62765341	62765689	intron	115629	ENSMUSG00000048915	Efna5	protein_coding	0	NO	YES
chr17	62778224	62778696	intron	102684	ENSMUSG00000048915	Efna5	protein_coding	0	NO	YES
chr17	62792353	62792721	intron	88607	ENSMUSG00000048915	Efna5	protein_coding	0	NO	YES
chr17	62976055	62976332	Intergenic	-94876	ENSMUSG00000048915	Efna5	protein_coding	0	NO	YES
chr17	64498874	64499367	Intergenic	56383	ENSMUSG00000073377	AU016765	lincRNA	0	NO	YES
chr17	64504511	64504947	Intergenic	50774	ENSMUSG00000073377	AU016765	lincRNA	0	NO	YES
chr17	64508011	64508553	Intergenic	47221	ENSMUSG00000073377	AU016765	lincRNA	0	NO	YES
chr17	65677734	65678155	intron	-35740	ENSMUSG00000050612	Txndc2	protein_coding	0	NO	YES
chr17	67778094	67778470	intron	72781	ENSMUSG00000090955	Gm17097	processed_pseudogene	0	NO	YES
chr17	67873034	67874041	promoter-TSS	-489	ENSMUSG00000024043	Arhgap28	protein_coding	0	NO	YES
chr17	67875842	67876224	Distant-promoter	-2985	ENSMUSG00000024043	Arhgap28	protein_coding	0	NO	YES
chr17	67890255	67890595	intron	5685	ENSMUSG00000024043	Arhgap28	protein_coding	0	NO	YES
chr17	67903422	67904423	Distant-promoter	-2451	ENSMUSG00000024043	Arhgap28	protein_coding	0	NO	YES
chr17	67922830	67923304	intron	-21596	ENSMUSG00000024043	Arhgap28	protein_coding	0	NO	YES
chr17	67932208	67932573	intron	18550	ENSMUSG00000024043	Arhgap28	protein_coding	0	NO	YES
chr17	67938202	67938652	intron	12513	ENSMUSG00000024043	Arhgap28	protein_coding	0	NO	YES
chr17	67948707	67949099	intron	2037	ENSMUSG00000024043	Arhgap28	protein_coding	0	NO	YES
chr17	68045875	68046492	Intergenic	-42063	ENSMUSG00000024043	Arhgap28	protein_coding	0	NO	YES
chr17	68089806	68090094	Intergenic	-85830	ENSMUSG00000024043	Arhgap28	protein_coding	0	NO	YES
chr17	70397504	70397774	intron	-27155	ENSMUSG00000003279	Dlgap1	protein_coding	0	NO	YES
chr17	70501961	70502300	Distant-promoter	-13892	ENSMUSG00000003279	Dlgap1	protein_coding	0	NO	YES
chr17	70521728	70522325	promoter-TSS	-51	ENSMUSG00000003279	Dlgap1	protein_coding	0	NO	YES
chr17	70613955	70614455	intron	52418	ENSMUSG00000003279	Dlgap1	protein_coding	0	NO	YES
chr17	70646514	70646792	intron	84866	ENSMUSG00000003279	Dlgap1	protein_coding	0	NO	YES
chr17	74922744	74923342	Intergenic	-82525	ENSMUSG00000001870	Ltbp1	protein_coding	0	NO	YES
chr17	74955771	74956396	Intergenic	-49485	ENSMUSG00000001870	Ltbp1	protein_coding	0	NO	YES
chr17	75031204	75031558	intron	25087	ENSMUSG00000001870	Ltbp1	protein_coding	0	NO	YES
chr17	75058144	75059026	intron	52291	ENSMUSG00000001870	Ltbp1	protein_coding	0	NO	YES
chr17	75071385	75071971	intron	65384	ENSMUSG00000001870	Ltbp1	protein_coding	0	NO	YES
chr17	75073862	75074162	intron	67718	ENSMUSG00000001870	Ltbp1	protein_coding	0	NO	YES
chr17	75267090	75267426	intron	-22718	ENSMUSG00000001870	Ltbp1	protein_coding	0	NO	YES
chr17	75268560	75269518	intron	-20937	ENSMUSG00000001870	Ltbp1	protein_coding	0	NO	YES
chr17	75277564	75278688	Distant-promoter	-11850	ENSMUSG00000001870	Ltbp1	protein_coding	0	NO	YES
chr17	75307053	75307567	intron	17334	ENSMUSG00000001870	Ltbp1	protein_coding	0	NO	YES
chr17	75326214	75326789	intron	36525	ENSMUSG00000001870	Ltbp1	protein_coding	0	NO	YES
chr17	75370069	75370358	Distant-promoter	-13997	ENSMUSG00000001870	Ltbp1	protein_coding	0	NO	YES
chr17	75532370	75532663	Intergenic	8056	ENSMUSG00000002017	Fam98a	protein_coding	0	NO	YES
chr17	75536028	75537051	TTS	4033	ENSMUSG00000002017	Fam98a	protein_coding	0	NO	YES
chr17	75543323	75544512	Distant-promoter	-3345	ENSMUSG00000002017	Fam98a	protein_coding	0	NO	YES
chr17	75617153	75617634	Intergenic	-65447	ENSMUSG00000002017	Fam98a	protein_coding	0	NO	YES
chr17	75627851	75628149	Intergenic	-76054	ENSMUSG00000002017	Fam98a	protein_coding	0	NO	YES
chr17	75776639	75777100	Intergenic	-224923	ENSMUSG00000002017	Fam98a	protein_coding	0	NO	YES
chr1	136886622	136886977	intron	53784	ENSMUSG00000026398	Nr5a2	protein_coding	0	NO	YES
chr1	136909829	136910501	intron	30418	ENSMUSG00000026398	Nr5a2	protein_coding	0	NO	YES
chr1	136932784	136933015	intron	7684	ENSMUSG00000026398	Nr5a2	protein_coding	0	NO	YES
chr1	136933964	136934273	intron	6465	ENSMUSG00000026398	Nr5a2	protein_coding	0	NO	YES
chr1	136936517	136936780	intron	3935	ENSMUSG00000026398	Nr5a2	protein_coding	0	NO	YES
chr1	136938095	136938525	intron	2273	ENSMUSG00000026398	Nr5a2	protein_coding	0	NO	YES
chr1	136943853	136947102	intron	3696	ENSMUSG00000026398	Nr5a2	protein_coding	0	NO	YES
chr17	80982471	80982794	intron	38000	ENSMUSG00000024245	Tmem178	protein_coding	0	NO	YES
chr17	88702035	88702280	intron	33461	ENSMUSG00000024154	Gtf2a1l	protein_coding	0	NO	YES
chr17	90088361	90088929	promoter-TSS	-245	ENSMUSG00000024109	Nrxn1	protein_coding	0	NO	YES
chr17	90092089	90092576	Distant-promoter	-3932	ENSMUSG00000024109	Nrxn1	protein_coding	0	NO	YES
chr17	90113995	90114397	intron	-25796	ENSMUSG00000024109	Nrxn1	protein_coding	0	NO	YES
chr17	90225474	90225788	Distant-promoter	-17209	ENSMUSG00000024109	Nrxn1	protein_coding	0	NO	YES
chr17	90344049	90344376	intron	5148	ENSMUSG00000024109	Nrxn1	protein_coding	0	NO	YES
chr17	90628628	90628965	intron	1231	ENSMUSG00000024109	Nrxn1	protein_coding	0	NO	YES
chr17	90645501	90645804	Distant-promoter	-15428	ENSMUSG00000024109	Nrxn1	protein_coding	0	NO	YES
chr1	138766715	138766969	Intergenic	66817	ENSMUSG00000019230	Lhx9	protein_coding	0	NO	YES
chr1	138831394	138831667	TTS	2129	ENSMUSG00000019230	Lhx9	protein_coding	0	NO	YES
chr1	139186313	139186817	Intergenic	15721	ENSMUSG00000063681	Crb1	protein_coding	0	NO	YES
chr18	11758486	11758893	Intergenic	-80531	ENSMUSG00000040957	Cables1	protein_coding	0	NO	YES
chr18	11811062	11812986	Intergenic	-27196	ENSMUSG00000040957	Cables1	protein_coding	0	NO	YES
chr18	11887098	11888382	intron	43440	ENSMUSG00000040957	Cables1	protein_coding	0	NO	YES
chr18	11900908	11901219	intron	56763	ENSMUSG00000040957	Cables1	protein_coding	0	NO	YES
chr1	139256263	139257176	promoter-TSS	-957	ENSMUSG00000063681	Crb1	protein_coding	0	NO	YES
chr1	139263462	139263794	Distant-promoter	-7866	ENSMUSG00000063681	Crb1	protein_coding	0	NO	YES
chr1	139267572	139268322	Distant-promoter	-12185	ENSMUSG00000063681	Crb1	protein_coding	0	NO	YES
chr1	139279671	139280156	intron	-24151	ENSMUSG00000063681	Crb1	protein_coding	0	NO	YES
chr1	139293986	139294641	intron	33935	ENSMUSG00000063681	Crb1	protein_coding	0	NO	YES
chr18	14757302	14757744	intron	-25722	ENSMUSG00000054321	Taf4b	protein_coding	0	NO	YES
chr18	14769941	14770340	Distant-promoter	-13105	ENSMUSG00000054321	Taf4b	protein_coding	0	NO	YES
chr18	14824194	14825391	intron	41547	ENSMUSG00000054321	Taf4b	protein_coding	0	NO	YES
chr18	14844587	14845707	intron	61902	ENSMUSG00000054321	Taf4b	protein_coding	0	NO	YES
chr18	15069250	15070321	Distant-promoter	-6203	ENSMUSG00000036225	Kctd1	protein_coding	0	NO	YES
chr18	15086430	15087090	intron	-23178	ENSMUSG00000036225	Kctd1	protein_coding	0	NO	YES
chr18	15148435	15148849	intron	2804	ENSMUSG00000036225	Kctd1	protein_coding	0	NO	YES
chr18	15195521	15195778	Intergenic	-44203	ENSMUSG00000036225	Kctd1	protein_coding	0	NO	YES
chr18	15596302	15597062	intron	121364	ENSMUSG00000047161	Chst9	protein_coding	0	NO	YES
chr18	15721689	15722522	Distant-promoter	-4059	ENSMUSG00000047161	Chst9	protein_coding	0	NO	YES
chr18	15758829	15759182	intron	1152	ENSMUSG00000047161	Chst9	protein_coding	0	NO	YES
chr18	22325561	22325922	Distant-promoter	-19142	ENSMUSG00000045215	Asxl3	protein_coding	0	NO	YES
chr18	22418988	22419474	intron	74142	ENSMUSG00000045215	Asxl3	protein_coding	0	NO	YES
chr18	22421028	22421674	intron	76262	ENSMUSG00000045215	Asxl3	protein_coding	0	NO	YES
chr18	22459019	22459686	intron	114263	ENSMUSG00000045215	Asxl3	protein_coding	0	NO	YES
chr18	22530286	22530721	TTS	185414	ENSMUSG00000045215	Asxl3	protein_coding	0	NO	YES
chr18	25510935	25511212	Distant-promoter	-9834	ENSMUSG00000024268	Celf4	protein_coding	0	NO	YES
chr18	25536470	25536977	intron	-35484	ENSMUSG00000024268	Celf4	protein_coding	0	NO	YES
chr1	140248948	140251746	intron	4140	ENSMUSG00000052726	Kcnt2	protein_coding	0	NO	YES
chr18	33340089	33340447	Intergenic	123366	ENSMUSG00000042834	Nrep	protein_coding	0	NO	YES
chr18	33351672	33352605	Intergenic	111496	ENSMUSG00000042834	Nrep	protein_coding	0	NO	YES
chr18	33369586	33370367	Intergenic	93658	ENSMUSG00000042834	Nrep	protein_coding	0	NO	YES
chr1	140419561	140420308	intron	-23002	ENSMUSG00000052726	Kcnt2	protein_coding	0	NO	YES
chr1	140426939	140427821	Distant-promoter	-15556	ENSMUSG00000052726	Kcnt2	protein_coding	0	NO	YES
chr18	36508965	36509318	intron	6664	ENSMUSG00000024486	Hbegf	protein_coding	0	NO	YES
chr1	140436008	140436941	Distant-promoter	-6462	ENSMUSG00000052726	Kcnt2	protein_coding	0	NO	YES
chr18	38279480	38279809	Distant-promoter	-1685	ENSMUSG00000024440	Pcdh12	protein_coding	0	NO	YES
chr1	140514426	140514663	intron	1588	ENSMUSG00000052726	Kcnt2	protein_coding	0	NO	YES
chr18	43292534	43292851	intron	31338	ENSMUSG00000024501	Dpysl3	protein_coding	0	NO	YES
chr18	43308043	43308513	intron	15752	ENSMUSG00000024501	Dpysl3	protein_coding	0	NO	YES
chr18	43322017	43322380	TTS	1832	ENSMUSG00000024501	Dpysl3	protein_coding	0	NO	YES
chr18	43347381	43347807	Distant-promoter	-1630	ENSMUSG00000024501	Dpysl3	protein_coding	0	NO	YES
chr18	43381255	43381567	Distant-promoter	-8139	ENSMUSG00000024501	Dpysl3	protein_coding	0	NO	YES
chr18	43408705	43409341	Distant-promoter	-15646	ENSMUSG00000024501	Dpysl3	protein_coding	0	NO	YES
chr18	43421870	43422302	intron	16200	ENSMUSG00000024501	Dpysl3	protein_coding	0	NO	YES
chr18	51119392	51120147	intron	1871	ENSMUSG00000073565	Prr16	protein_coding	0	NO	YES
chr18	51171172	51171423	intron	53399	ENSMUSG00000073565	Prr16	protein_coding	0	NO	YES
chr18	52745522	52747246	Intergenic	-21325	ENSMUSG00000024534	Sncaip	protein_coding	0	NO	YES
chr18	52753983	52754816	Distant-promoter	-13310	ENSMUSG00000024534	Sncaip	protein_coding	0	NO	YES
chr18	52786268	52787174	intron	17989	ENSMUSG00000024534	Sncaip	protein_coding	0	NO	YES
chr18	52793099	52793533	intron	24584	ENSMUSG00000024534	Sncaip	protein_coding	0	NO	YES
chr18	52811971	52812393	intron	-25782	ENSMUSG00000024534	Sncaip	protein_coding	0	NO	YES
chr18	52840415	52842236	intron	3315	ENSMUSG00000024534	Sncaip	protein_coding	0	NO	YES
chr18	52843348	52843962	intron	5645	ENSMUSG00000024534	Sncaip	protein_coding	0	NO	YES
chr18	52852060	52852991	intron	14515	ENSMUSG00000024534	Sncaip	protein_coding	0	NO	YES
chr18	52928824	52929345	Intergenic	91074	ENSMUSG00000024534	Sncaip	protein_coding	0	NO	YES
chr18	52939043	52939362	Intergenic	101192	ENSMUSG00000024534	Sncaip	protein_coding	0	NO	YES
chr18	52944612	52946084	Intergenic	107338	ENSMUSG00000024534	Sncaip	protein_coding	0	NO	YES
chr18	52950893	52951177	Intergenic	113025	ENSMUSG00000024534	Sncaip	protein_coding	0	NO	YES
chr18	52956437	52956835	Intergenic	118626	ENSMUSG00000024534	Sncaip	protein_coding	0	NO	YES
chr18	53506058	53508936	intron	34516	ENSMUSG00000069378	Prdm6	protein_coding	0	NO	YES
chr18	53510376	53511111	intron	37762	ENSMUSG00000069378	Prdm6	protein_coding	0	NO	YES
chr18	53515500	53515816	intron	-35936	ENSMUSG00000069378	Prdm6	protein_coding	0	NO	YES
chr18	53522663	53523170	intron	-28678	ENSMUSG00000069378	Prdm6	protein_coding	0	NO	YES
chr18	53525075	53525348	intron	-26383	ENSMUSG00000069378	Prdm6	protein_coding	0	NO	YES
chr18	53596142	53597007	Intergenic	44980	ENSMUSG00000069378	Prdm6	protein_coding	0	NO	YES
chr18	53598161	53598955	Intergenic	46964	ENSMUSG00000069378	Prdm6	protein_coding	0	NO	YES
chr18	53607909	53608246	Intergenic	56483	ENSMUSG00000069378	Prdm6	protein_coding	0	NO	YES
chr18	53610161	53610665	Intergenic	58819	ENSMUSG00000069378	Prdm6	protein_coding	0	NO	YES
chr18	53638591	53639065	Intergenic	87234	ENSMUSG00000069378	Prdm6	protein_coding	0	NO	YES
chr18	53644580	53645748	Intergenic	93570	ENSMUSG00000069378	Prdm6	protein_coding	0	NO	YES
chr1	143923079	143923552	Intergenic	80717	ENSMUSG00000026360	Rgs2	protein_coding	0	NO	YES
chr1	143935852	143936422	Intergenic	67895	ENSMUSG00000026360	Rgs2	protein_coding	0	NO	YES
chr1	143955470	143956275	Intergenic	48160	ENSMUSG00000026360	Rgs2	protein_coding	0	NO	YES
chr1	143962368	143962668	Intergenic	41514	ENSMUSG00000026360	Rgs2	protein_coding	0	NO	YES
chr1	143980695	143980967	Intergenic	23201	ENSMUSG00000026360	Rgs2	protein_coding	0	NO	YES
chr18	56608690	56609251	Intergenic	20544	ENSMUSG00000032900	Tex43	protein_coding	0	NO	YES
chr18	56686775	56687063	Intergenic	-20894	ENSMUSG00000024590	Lmnb1	protein_coding	0	NO	YES
chr18	56720032	56720482	Distant-promoter	-8184	ENSMUSG00000024590	Lmnb1	protein_coding	0	NO	YES
chr18	57085577	57085895	Intergenic	-47354	ENSMUSG00000024593	Megf10	protein_coding	0	NO	YES
chr18	57241405	57241791	intron	98812	ENSMUSG00000024593	Megf10	protein_coding	0	NO	YES
chr1	144076015	144076271	Intergenic	-71982	ENSMUSG00000026360	Rgs2	protein_coding	0	NO	YES
chr18	58066173	58066963	intron	143358	ENSMUSG00000024598	Fbn2	protein_coding	0	NO	YES
chr18	58082790	58083286	intron	126888	ENSMUSG00000024598	Fbn2	protein_coding	0	NO	YES
chr18	58106379	58106991	intron	103241	ENSMUSG00000024598	Fbn2	protein_coding	0	NO	YES
chr18	58115054	58115690	intron	94554	ENSMUSG00000024598	Fbn2	protein_coding	0	NO	YES
chr18	58173203	58173625	intron	36512	ENSMUSG00000024598	Fbn2	protein_coding	0	NO	YES
chr18	58187907	58188398	intron	21774	ENSMUSG00000024598	Fbn2	protein_coding	0	NO	YES
chr1	144094516	144094821	Intergenic	82607	ENSMUSG00000051079	Rgs13	protein_coding	0	NO	YES
chr18	58788933	58789968	Intergenic	-47314	ENSMUSG00000053441	Adamts19	protein_coding	0	NO	YES
chr18	58878117	58878794	intron	41691	ENSMUSG00000053441	Adamts19	protein_coding	0	NO	YES
chr18	58882084	58882324	intron	45440	ENSMUSG00000053441	Adamts19	protein_coding	0	NO	YES
chr18	58889569	58889852	intron	52946	ENSMUSG00000053441	Adamts19	protein_coding	0	NO	YES
chr18	58947658	58947947	intron	111038	ENSMUSG00000053441	Adamts19	protein_coding	0	NO	YES
chr1	144125142	144125819	Intergenic	51795	ENSMUSG00000051079	Rgs13	protein_coding	0	NO	YES
chr1	144167930	144168162	intron	9229	ENSMUSG00000051079	Rgs13	protein_coding	0	NO	YES
chr1	144178625	144179068	Distant-promoter	-1474	ENSMUSG00000051079	Rgs13	protein_coding	0	NO	YES
chr1	144197634	144197985	Intergenic	-20437	ENSMUSG00000051079	Rgs13	protein_coding	0	NO	YES
chr18	60989206	60989537	Intergenic	24828	ENSMUSG00000052026	Slc6a7	protein_coding	0	NO	YES
chr18	61044800	61047080	intron	740	ENSMUSG00000024620	Pdgfrb	protein_coding	0	NO	YES
chr18	62069148	62069698	Intergenic	110536	ENSMUSG00000045730	Adrb2	protein_coding	0	NO	YES
chr18	62088243	62088477	Intergenic	91599	ENSMUSG00000045730	Adrb2	protein_coding	0	NO	YES
chr18	62174524	62174939	Intergenic	5228	ENSMUSG00000045730	Adrb2	protein_coding	0	NO	YES
chr18	62764697	62765273	Distant-promoter	-8638	ENSMUSG00000041789	2700046A07Rik	lincRNA	0	NO	YES
chr18	62783076	62783492	Intergenic	-26937	ENSMUSG00000041789	2700046A07Rik	lincRNA	0	NO	YES
chr18	62790237	62790668	Intergenic	-34105	ENSMUSG00000041789	2700046A07Rik	lincRNA	0	NO	YES
chr18	62860209	62860520	Intergenic	-61963	ENSMUSG00000071847	Apcdd1	protein_coding	0	NO	YES
chr18	62898296	62899358	Intergenic	-23500	ENSMUSG00000071847	Apcdd1	protein_coding	0	NO	YES
chr18	62920083	62920510	Distant-promoter	-2031	ENSMUSG00000071847	Apcdd1	protein_coding	0	NO	YES
chr18	62943430	62943788	intron	21280	ENSMUSG00000071847	Apcdd1	protein_coding	0	NO	YES
chr18	63130988	63131379	intron	15619	ENSMUSG00000041482	Piezo2	protein_coding	0	NO	YES
chr18	63142323	63142858	intron	4212	ENSMUSG00000041482	Piezo2	protein_coding	0	NO	YES
chr18	63176643	63176971	intron	6034	ENSMUSG00000041482	Piezo2	protein_coding	0	NO	YES
chr18	63179133	63179539	intron	3505	ENSMUSG00000041482	Piezo2	protein_coding	0	NO	YES
chr18	63204679	63205183	intron	-22090	ENSMUSG00000041482	Piezo2	protein_coding	0	NO	YES
chr18	63262925	63263256	intron	-80249	ENSMUSG00000041482	Piezo2	protein_coding	0	NO	YES
chr18	63290293	63290769	intron	95926	ENSMUSG00000041482	Piezo2	protein_coding	0	NO	YES
chr18	63325783	63326314	intron	60409	ENSMUSG00000041482	Piezo2	protein_coding	0	NO	YES
chr18	63330320	63330736	intron	55929	ENSMUSG00000041482	Piezo2	protein_coding	0	NO	YES
chr18	63337832	63338165	intron	48459	ENSMUSG00000041482	Piezo2	protein_coding	0	NO	YES
chr18	64350643	64351072	intron	10493	ENSMUSG00000045991	Onecut2	protein_coding	0	NO	YES
chr18	64381375	64381657	intron	41152	ENSMUSG00000045991	Onecut2	protein_coding	0	NO	YES
chr18	70141398	70141844	promoter-TSS	-16	ENSMUSG00000024511	Rab27b	protein_coding	0	NO	YES
chr18	70184247	70184830	Intergenic	-42933	ENSMUSG00000024511	Rab27b	protein_coding	0	NO	YES
chr18	73561120	73561571	Distant-promoter	-11699	ENSMUSG00000037253	Mex3c	protein_coding	0	NO	YES
chr18	73562595	73564580	Distant-promoter	-9457	ENSMUSG00000037253	Mex3c	protein_coding	0	NO	YES
chr18	74164487	74164821	Intergenic	43164	ENSMUSG00000036223	Ska1	protein_coding	0	NO	YES
chr18	74190039	74190505	Intergenic	17546	ENSMUSG00000036223	Ska1	protein_coding	0	NO	YES
chr18	74962648	74963254	Distant-promoter	-1688	ENSMUSG00000053846	Lipg	protein_coding	0	NO	YES
chr18	74964820	74965060	Distant-promoter	-3677	ENSMUSG00000053846	Lipg	protein_coding	0	NO	YES
chr18	74966952	74967390	Distant-promoter	-5908	ENSMUSG00000053846	Lipg	protein_coding	0	NO	YES
chr18	75474762	75475162	intron	-39683	ENSMUSG00000097712	Gm10532	lincRNA	0	NO	YES
chr18	75511566	75511797	Distant-promoter	-2964	ENSMUSG00000097712	Gm10532	lincRNA	0	NO	YES
chr18	75559146	75559490	intron	44673	ENSMUSG00000097712	Gm10532	lincRNA	0	NO	YES
chr18	75598029	75598397	intron	83568	ENSMUSG00000097712	Gm10532	lincRNA	0	NO	YES
chr18	76977866	76978334	TTS	28772	ENSMUSG00000025420	Katnal2	protein_coding	0	NO	YES
chr19	10678462	10678832	promoter-TSS	-576	ENSMUSG00000024738	Pga5	protein_coding	0	NO	YES
chr19	16997941	16998431	intron	42068	ENSMUSG00000039126	Prune2	protein_coding	0	NO	YES
chr19	26572870	26573296	promoter-TSS	87	ENSMUSG00000114682	Gm48775	lincRNA	0	NO	YES
chr19	26919845	26920431	Intergenic	34213	ENSMUSG00000074913	Gm815	protein_coding	0	NO	YES
chr19	27038879	27040152	Intergenic	153590	ENSMUSG00000074913	Gm815	protein_coding	0	NO	YES
chr19	27046811	27047348	Intergenic	161154	ENSMUSG00000074913	Gm815	protein_coding	0	NO	YES
chr19	34244011	34244470	intron	11096	ENSMUSG00000035783	Acta2	protein_coding	0	NO	YES
chr19	34265673	34266322	Distant-promoter	-10661	ENSMUSG00000035783	Acta2	protein_coding	0	NO	YES
chr19	37363845	37364104	Distant-promoter	-12429	ENSMUSG00000012443	Kif11	protein_coding	0	NO	YES
chr19	40314478	40314888	Distant-promoter	-2935	ENSMUSG00000025006	Sorbs1	protein_coding	0	NO	YES
chr19	40353556	40353828	intron	9573	ENSMUSG00000025006	Sorbs1	protein_coding	0	NO	YES
chr19	40385289	40385567	Distant-promoter	-2563	ENSMUSG00000025006	Sorbs1	protein_coding	0	NO	YES
chr19	40415004	40415628	Distant-promoter	-13049	ENSMUSG00000025006	Sorbs1	protein_coding	0	NO	YES
chr19	40471225	40472202	intron	15842	ENSMUSG00000025006	Sorbs1	protein_coding	0	NO	YES
chr19	40487690	40488067	promoter-TSS	-132	ENSMUSG00000025006	Sorbs1	protein_coding	0	NO	YES
chr19	40502928	40503288	intron	10565	ENSMUSG00000025006	Sorbs1	protein_coding	0	NO	YES
chr19	41195464	41195856	intron	11114	ENSMUSG00000025013	Tll2	protein_coding	0	NO	YES
chr19	41503874	41504207	intron	21395	ENSMUSG00000025019	Lcor	protein_coding	0	NO	YES
chr19	41547700	41548083	Distant-promoter	-1748	ENSMUSG00000025019	Lcor	protein_coding	0	NO	YES
chr19	41557671	41557955	intron	8174	ENSMUSG00000025019	Lcor	protein_coding	0	NO	YES
chr19	42109720	42109973	intron	19143	ENSMUSG00000018821	Avpi1	protein_coding	0	NO	YES
chr19	42116697	42116936	intron	12173	ENSMUSG00000018821	Avpi1	protein_coding	0	NO	YES
chr19	42409311	42409773	intron	22241	ENSMUSG00000042401	Crtac1	protein_coding	0	NO	YES
chr19	42426071	42426549	intron	5473	ENSMUSG00000042401	Crtac1	protein_coding	0	NO	YES
chr19	43463889	43464364	intron	5632	ENSMUSG00000114721	Gm47938	antisense	0	NO	YES
chr19	43495869	43496354	exon	2595	ENSMUSG00000025189	Cnnm1	protein_coding	0	NO	YES
chr19	53821615	53822010	exon	3316	ENSMUSG00000089679	Gm16299	antisense	0	NO	YES
chr19	53829786	53830663	Distant-promoter	-5096	ENSMUSG00000089679	Gm16299	antisense	0	NO	YES
chr19	54005962	54006696	intron	-38853	ENSMUSG00000033717	Adra2a	protein_coding	0	NO	YES
chr19	54013635	54015513	intron	-30608	ENSMUSG00000033717	Adra2a	protein_coding	0	NO	YES
chr19	54027317	54027922	Distant-promoter	-17563	ENSMUSG00000033717	Adra2a	protein_coding	0	NO	YES
chr19	54071193	54071650	Intergenic	26239	ENSMUSG00000033717	Adra2a	protein_coding	0	NO	YES
chr19	54093622	54093908	Intergenic	48583	ENSMUSG00000033717	Adra2a	protein_coding	0	NO	YES
chr19	54459203	54459977	Intergenic	414408	ENSMUSG00000033717	Adra2a	protein_coding	0	NO	YES
chr19	54534010	54534284	Intergenic	488965	ENSMUSG00000033717	Adra2a	protein_coding	0	NO	YES
chr19	55052704	55053023	Intergenic	46588	ENSMUSG00000024978	Gpam	protein_coding	0	NO	YES
chr19	55092227	55092516	intron	7080	ENSMUSG00000024978	Gpam	protein_coding	0	NO	YES
chr19	55119951	55120834	Intergenic	-20941	ENSMUSG00000024978	Gpam	protein_coding	0	NO	YES
chr19	55122023	55122583	Intergenic	-22852	ENSMUSG00000024978	Gpam	protein_coding	0	NO	YES
chr19	55231430	55232478	intron	9282	ENSMUSG00000055523	Gucy2g	protein_coding	0	NO	YES
chr19	56839823	56840054	intron	9226	ENSMUSG00000025081	Tdrd1	protein_coding	0	NO	YES
chr19	56884251	56884928	intron	10340	ENSMUSG00000025082	Vwa2	protein_coding	0	NO	YES
chr19	59198188	59198441	Intergenic	-21334	ENSMUSG00000040901	Kcnk18	protein_coding	0	NO	YES
chr19	59236543	59237326	exon	17286	ENSMUSG00000040901	Kcnk18	protein_coding	0	NO	YES
chr19	59252670	59253428	Distant-promoter	-7829	ENSMUSG00000025094	Slc18a2	protein_coding	0	NO	YES
chr19	59449168	59449659	Distant-promoter	-8959	ENSMUSG00000043969	Emx2	protein_coding	0	NO	YES
chr2	10156326	10156627	intron	2905	ENSMUSG00000025780	Itih5	protein_coding	0	NO	YES
chr2	10184558	10184851	intron	31133	ENSMUSG00000025780	Itih5	protein_coding	0	NO	YES
chr2	10255855	10256286	exon	102499	ENSMUSG00000025780	Itih5	protein_coding	0	NO	YES
chr2	10258172	10258479	Intergenic	104754	ENSMUSG00000025780	Itih5	protein_coding	0	NO	YES
chr1	156266254	156266830	Distant-promoter	-3014	ENSMUSG00000060985	Tdrd5	protein_coding	0	NO	YES
chr2	18050373	18050853	Distant-promoter	-1562	ENSMUSG00000054074	Skida1	protein_coding	0	NO	YES
chr2	24320983	24321865	promoter-TSS	-1000	ENSMUSG00000085999	Gm13411	lincRNA	0	NO	YES
chr2	30848118	30848561	intron	2895	ENSMUSG00000039476	Prrx2	protein_coding	0	NO	YES
chr2	30890933	30891314	exon	6346	ENSMUSG00000050737	Ptges	protein_coding	0	NO	YES
chr2	31948549	31948899	Distant-promoter	-1415	ENSMUSG00000001864	Aif1l	protein_coding	0	NO	YES
chr2	34979720	34980592	Intergenic	13180	ENSMUSG00000026874	Hc	protein_coding	0	NO	YES
chr2	35024403	35024734	Distant-promoter	-4923	ENSMUSG00000026874	Hc	protein_coding	0	NO	YES
chr2	35052312	35052645	intron	8960	ENSMUSG00000026874	Hc	protein_coding	0	NO	YES
chr2	35887631	35887885	Distant-promoter	-5756	ENSMUSG00000026885	Ttll11	protein_coding	0	NO	YES
chr2	35906461	35906790	intron	-24623	ENSMUSG00000026885	Ttll11	protein_coding	0	NO	YES
chr1	31210139	31210401	intron	12327	ENSMUSG00000086727	4931428L18Rik	protein_coding	0	NO	YES
chr2	44072811	44073662	Distant-promoter	-7912	ENSMUSG00000085089	Arhgap15os	antisense	0	NO	YES
chr2	44116630	44117631	intron	-51806	ENSMUSG00000085089	Arhgap15os	antisense	0	NO	YES
chr2	44134596	44134948	intron	-69448	ENSMUSG00000085089	Arhgap15os	antisense	0	NO	YES
chr2	44155376	44155628	intron	-90178	ENSMUSG00000085089	Arhgap15os	antisense	0	NO	YES
chr2	44177391	44177737	intron	-112240	ENSMUSG00000085089	Arhgap15os	antisense	0	NO	YES
chr2	44179758	44180450	intron	-114780	ENSMUSG00000085089	Arhgap15os	antisense	0	NO	YES
chr2	48493783	48494712	Intergenic	-37002	ENSMUSG00000086353	Gm13481	lincRNA	0	NO	YES
chr2	50006046	50006290	Intergenic	-60261	ENSMUSG00000050447	Lypd6	protein_coding	0	NO	YES
chr2	50020903	50021574	Intergenic	-45191	ENSMUSG00000050447	Lypd6	protein_coding	0	NO	YES
chr2	50168384	50168928	intron	3255	ENSMUSG00000050447	Lypd6	protein_coding	0	NO	YES
chr1	158166189	158166492	Intergenic	130124	ENSMUSG00000004031	Brinp2	protein_coding	0	NO	YES
chr1	158267009	158269024	exon	28448	ENSMUSG00000004031	Brinp2	protein_coding	0	NO	YES
chr2	65783594	65783915	Intergenic	-62013	ENSMUSG00000044647	Csrnp3	protein_coding	0	NO	YES
chr2	65818377	65818906	Intergenic	-27126	ENSMUSG00000044647	Csrnp3	protein_coding	0	NO	YES
chr2	65839177	65839414	Distant-promoter	-6472	ENSMUSG00000044647	Csrnp3	protein_coding	0	NO	YES
chr2	65845792	65849134	intron	1608	ENSMUSG00000044647	Csrnp3	protein_coding	0	NO	YES
chr2	65853601	65854416	Distant-promoter	-6589	ENSMUSG00000044647	Csrnp3	protein_coding	0	NO	YES
chr2	65899503	65899877	intron	-30447	ENSMUSG00000044647	Csrnp3	protein_coding	0	NO	YES
chr2	65912204	65912492	Distant-promoter	-17789	ENSMUSG00000044647	Csrnp3	protein_coding	0	NO	YES
chr2	65919287	65919730	Distant-promoter	-10629	ENSMUSG00000044647	Csrnp3	protein_coding	0	NO	YES
chr2	65927159	65928127	Distant-promoter	-2494	ENSMUSG00000044647	Csrnp3	protein_coding	0	NO	YES
chr2	65929849	65930080	promoter-TSS	-173	ENSMUSG00000044647	Csrnp3	protein_coding	0	NO	YES
chr2	65941782	65942766	Distant-promoter	-6675	ENSMUSG00000044647	Csrnp3	protein_coding	0	NO	YES
chr2	72052309	72052552	Distant-promoter	-2174	ENSMUSG00000049044	Rapgef4	protein_coding	0	NO	YES
chr2	72091775	72092043	intron	36924	ENSMUSG00000049044	Rapgef4	protein_coding	0	NO	YES
chr2	72096306	72096790	intron	41563	ENSMUSG00000049044	Rapgef4	protein_coding	0	NO	YES
chr2	72125782	72126737	Distant-promoter	-14452	ENSMUSG00000049044	Rapgef4	protein_coding	0	NO	YES
chr2	72196968	72197980	Distant-promoter	-1325	ENSMUSG00000049044	Rapgef4	protein_coding	0	NO	YES
chr2	72201851	72202610	intron	3431	ENSMUSG00000049044	Rapgef4	protein_coding	0	NO	YES
chr2	72427481	72427829	intron	-48504	ENSMUSG00000055612	Cdca7	protein_coding	0	NO	YES
chr2	72433732	72434370	intron	-42108	ENSMUSG00000055612	Cdca7	protein_coding	0	NO	YES
chr2	72464552	72464795	Distant-promoter	-11486	ENSMUSG00000055612	Cdca7	protein_coding	0	NO	YES
chr2	72467428	72467935	Distant-promoter	-8478	ENSMUSG00000055612	Cdca7	protein_coding	0	NO	YES
chr2	72486774	72487182	TTS	1871	ENSMUSG00000055612	Cdca7	protein_coding	0	NO	YES
chr2	72490678	72491445	Intergenic	5954	ENSMUSG00000055612	Cdca7	protein_coding	0	NO	YES
chr2	74708920	74709544	Distant-promoter	-2695	ENSMUSG00000079277	Hoxd3	protein_coding	0	NO	YES
chr2	74733528	74734407	intron	1054	ENSMUSG00000079277	Hoxd3	protein_coding	0	NO	YES
chr2	76426732	76427189	intron	20399	ENSMUSG00000042359	Osbpl6	protein_coding	0	NO	YES
chr2	76436630	76437328	intron	30418	ENSMUSG00000042359	Osbpl6	protein_coding	0	NO	YES
chr2	76491880	76492439	Distant-promoter	-6938	ENSMUSG00000042359	Osbpl6	protein_coding	0	NO	YES
chr2	77049562	77050025	Distant-promoter	-5063	ENSMUSG00000044033	Ccdc141	protein_coding	0	NO	YES
chr2	77125211	77125525	intron	45208	ENSMUSG00000044033	Ccdc141	protein_coding	0	NO	YES
chr2	77127151	77127519	intron	43241	ENSMUSG00000044033	Ccdc141	protein_coding	0	NO	YES
chr2	77146607	77146873	intron	23836	ENSMUSG00000044033	Ccdc141	protein_coding	0	NO	YES
chr2	77149071	77149413	intron	21334	ENSMUSG00000044033	Ccdc141	protein_coding	0	NO	YES
chr2	77172909	77173651	Distant-promoter	-2644	ENSMUSG00000044033	Ccdc141	protein_coding	0	NO	YES
chr2	77182358	77182792	Distant-promoter	-11939	ENSMUSG00000044033	Ccdc141	protein_coding	0	NO	YES
chr2	77432212	77432582	intron	-30272	ENSMUSG00000085845	Gm13944	antisense	0	NO	YES
chr2	77435094	77435487	intron	-27379	ENSMUSG00000085845	Gm13944	antisense	0	NO	YES
chr2	77447973	77448204	Distant-promoter	-14581	ENSMUSG00000085845	Gm13944	antisense	0	NO	YES
chr2	77450030	77450377	Distant-promoter	-12466	ENSMUSG00000085845	Gm13944	antisense	0	NO	YES
chr2	77456730	77457741	Distant-promoter	-5434	ENSMUSG00000085845	Gm13944	antisense	0	NO	YES
chr2	77466459	77466896	intron	4000	ENSMUSG00000085845	Gm13944	antisense	0	NO	YES
chr2	77479746	77480703	exon	17547	ENSMUSG00000085845	Gm13944	antisense	0	NO	YES
chr2	83817976	83818470	intron	5587	ENSMUSG00000048388	Fam171b	protein_coding	0	NO	YES
chr1	161907832	161908273	Intergenic	15905	ENSMUSG00000103158	Gm31925	lincRNA	0	NO	YES
chr2	92361182	92361836	TTS	5012	ENSMUSG00000040434	Large2	protein_coding	0	NO	YES
chr2	93886461	93886781	Distant-promoter	-17464	ENSMUSG00000075023	Accsl	protein_coding	0	NO	YES
chr1	162643927	162644198	intron	4907	ENSMUSG00000026697	Myoc	protein_coding	0	NO	YES
chr2	106649793	106650724	promoter-TSS	76	ENSMUSG00000085218	BB218582	processed_transcript	0	NO	YES
chr2	106724179	106724511	Distant-promoter	-6145	ENSMUSG00000016386	Mpped2	protein_coding	0	NO	YES
chr2	109695564	109696310	intron	1468	ENSMUSG00000048482	Bdnf	protein_coding	0	NO	YES
chr2	118116284	118117451	intron	4991	ENSMUSG00000040152	Thbs1	protein_coding	0	NO	YES
chr2	121554925	121555305	intron	484	ENSMUSG00000027238	Frmd5	protein_coding	0	NO	YES
chr2	121570208	121570602	Distant-promoter	-11848	ENSMUSG00000027238	Frmd5	protein_coding	0	NO	YES
chr2	121632943	121633461	intron	-46769	ENSMUSG00000027238	Frmd5	protein_coding	0	NO	YES
chr2	121771160	121771436	Distant-promoter	-6190	ENSMUSG00000027238	Frmd5	protein_coding	0	NO	YES
chr2	121779438	121779700	intron	7775	ENSMUSG00000027238	Frmd5	protein_coding	0	NO	YES
chr2	121804364	121804760	intron	2310	ENSMUSG00000027238	Frmd5	protein_coding	0	NO	YES
chr2	121823593	121824054	Distant-promoter	-16736	ENSMUSG00000027238	Frmd5	protein_coding	0	NO	YES
chr2	122489227	122489870	intron	3631	ENSMUSG00000079071	Gm14085	protein_coding	0	NO	YES
chr2	124928462	124928929	Intergenic	-139429	ENSMUSG00000035183	Slc24a5	protein_coding	0	NO	YES
chr2	125026053	125026816	Intergenic	-41690	ENSMUSG00000035183	Slc24a5	protein_coding	0	NO	YES
chr2	125078014	125078488	Distant-promoter	-2104	ENSMUSG00000035183	Slc24a5	protein_coding	0	NO	YES
chr2	125540512	125540860	Intergenic	-32693	ENSMUSG00000027204	Fbn1	protein_coding	0	NO	YES
chr2	127131999	127132375	intron	1710	ENSMUSG00000034906	Ncaph	protein_coding	0	NO	YES
chr1	164412522	164413436	Distant-promoter	-11734	ENSMUSG00000103493	Gm37411	TEC	0	NO	YES
chr2	129223723	129223968	TTS	2593	ENSMUSG00000087528	9830144P21Rik	processed_transcript	0	NO	YES
chr2	129285737	129286584	intron	11052	ENSMUSG00000048327	Ckap2l	protein_coding	0	NO	YES
chr2	132105655	132106380	intron	5431	ENSMUSG00000027340	Slc23a2	protein_coding	0	NO	YES
chr2	132113988	132114464	Distant-promoter	-2778	ENSMUSG00000027340	Slc23a2	protein_coding	0	NO	YES
chr2	132183811	132184125	intron	-38860	ENSMUSG00000027340	Slc23a2	protein_coding	0	NO	YES
chr2	143093709	143093949	Intergenic	15356	ENSMUSG00000027416	Otor	protein_coding	0	NO	YES
chr1	166153404	166154342	intron	23406	ENSMUSG00000000544	Gpa33	protein_coding	0	NO	YES
chr2	156430367	156430640	intron	9391	ENSMUSG00000027624	Epb41l1	protein_coding	0	NO	YES
chr2	158770513	158771752	intron	3039	ENSMUSG00000027654	Fam83d	protein_coding	0	NO	YES
chr2	158775571	158775890	Distant-promoter	-5678	ENSMUSG00000027654	Fam83d	protein_coding	0	NO	YES
chr2	158777545	158778877	Distant-promoter	-3197	ENSMUSG00000027654	Fam83d	protein_coding	0	NO	YES
chr2	163180687	163181346	Intergenic	-22109	ENSMUSG00000074607	Tox2	protein_coding	0	NO	YES
chr2	163224388	163224672	promoter-TSS	-833	ENSMUSG00000074607	Tox2	protein_coding	0	NO	YES
chr2	163231619	163232256	intron	6483	ENSMUSG00000074607	Tox2	protein_coding	0	NO	YES
chr2	163236657	163237420	intron	11584	ENSMUSG00000074607	Tox2	protein_coding	0	NO	YES
chr2	163300588	163301608	Distant-promoter	-19280	ENSMUSG00000074607	Tox2	protein_coding	0	NO	YES
chr2	163345009	163345316	intron	24784	ENSMUSG00000074607	Tox2	protein_coding	0	NO	YES
chr2	163924578	163925532	Distant-promoter	-6372	ENSMUSG00000035226	Rims4	protein_coding	0	NO	YES
chr2	165598113	165598610	intron	3329	ENSMUSG00000017897	Eya2	protein_coding	0	NO	YES
chr2	165644166	165644588	Distant-promoter	-10921	ENSMUSG00000017897	Eya2	protein_coding	0	NO	YES
chr2	165699584	165700919	Distant-promoter	-13318	ENSMUSG00000017897	Eya2	protein_coding	0	NO	YES
chr2	165708538	165708906	Distant-promoter	-4847	ENSMUSG00000017897	Eya2	protein_coding	0	NO	YES
chr2	165740783	165741474	intron	-20696	ENSMUSG00000017897	Eya2	protein_coding	0	NO	YES
chr2	165744990	165746691	Distant-promoter	-15984	ENSMUSG00000017897	Eya2	protein_coding	0	NO	YES
chr2	165778890	165779218	Intergenic	9868	ENSMUSG00000017897	Eya2	protein_coding	0	NO	YES
chr2	166512399	166512795	Distant-promoter	-2731	ENSMUSG00000085682	Gm14267	transcribed_processed_pseudogene	0	NO	YES
chr2	167542600	167542913	TTS	4561	ENSMUSG00000042821	Snai1	protein_coding	0	NO	YES
chr2	172950719	172951073	Distant-promoter	-10575	ENSMUSG00000008999	Bmp7	protein_coding	0	NO	YES
chr2	180428327	180428660	Intergenic	-27752	ENSMUSG00000038963	Slco4a1	protein_coding	0	NO	YES
chr1	169495646	169495939	Intergenic	26590	ENSMUSG00000026683	Nuf2	protein_coding	0	NO	YES
chr3	27119469	27119737	Distant-promoter	-1796	ENSMUSG00000027699	Ect2	protein_coding	0	NO	YES
chr3	30727283	30727593	Distant-promoter	-18855	ENSMUSG00000051860	Samd7	protein_coding	0	NO	YES
chr3	31122820	31123397	TTS	26275	ENSMUSG00000027660	Skil	protein_coding	0	NO	YES
chr3	32593106	32593497	exon	4877	ENSMUSG00000027669	Gnb4	protein_coding	0	NO	YES
chr3	38761762	38762000	Intergenic	-125059	ENSMUSG00000046743	Fat4	protein_coding	0	NO	YES
chr3	38832598	38832866	Intergenic	-54208	ENSMUSG00000046743	Fat4	protein_coding	0	NO	YES
chr3	38849311	38849962	Intergenic	-37304	ENSMUSG00000046743	Fat4	protein_coding	0	NO	YES
chr3	48452674	48453181	Intergenic	156175	ENSMUSG00000037910	1700018B24Rik	lincRNA	0	NO	YES
chr3	48503925	48504189	Intergenic	105045	ENSMUSG00000037910	1700018B24Rik	lincRNA	0	NO	YES
chr3	48586431	48587201	Intergenic	22286	ENSMUSG00000037910	1700018B24Rik	lincRNA	0	NO	YES
chr3	50889680	50889911	Distant-promoter	-2736	ENSMUSG00000103012	Gm37548	TEC	0	NO	YES
chr3	52732730	52732973	Distant-promoter	-6865	ENSMUSG00000102785	Gm2447	lincRNA	0	NO	YES
chr3	52790512	52790772	exon	7143	ENSMUSG00000104109	Gm30292	lincRNA	0	NO	YES
chr3	52829508	52829806	Intergenic	-31872	ENSMUSG00000104109	Gm30292	lincRNA	0	NO	YES
chr3	52840694	52840943	Intergenic	-43033	ENSMUSG00000104109	Gm30292	lincRNA	0	NO	YES
chr3	52848357	52849448	Intergenic	-51117	ENSMUSG00000104109	Gm30292	lincRNA	0	NO	YES
chr3	53558202	53559391	Distant-promoter	-14528	ENSMUSG00000037016	Frem2	protein_coding	0	NO	YES
chr3	53563409	53564986	Distant-promoter	-19929	ENSMUSG00000037016	Frem2	protein_coding	0	NO	YES
chr3	53589995	53590490	intron	-45974	ENSMUSG00000037016	Frem2	protein_coding	0	NO	YES
chr3	53626695	53627085	intron	25340	ENSMUSG00000037016	Frem2	protein_coding	0	NO	YES
chr3	53649892	53650284	intron	2142	ENSMUSG00000037016	Frem2	protein_coding	0	NO	YES
chr3	53657983	53658493	promoter-TSS	-883	ENSMUSG00000037016	Frem2	protein_coding	0	NO	YES
chr3	56078178	56079436	intron	-37459	ENSMUSG00000027799	Nbea	protein_coding	0	NO	YES
chr3	60056410	60056721	Intergenic	24689	ENSMUSG00000027761	Aadac	protein_coding	0	NO	YES
chr3	60998430	60998984	Distant-promoter	-4088	ENSMUSG00000027765	P2ry1	protein_coding	0	NO	YES
chr3	62257026	62257257	Intergenic	-81203	ENSMUSG00000036885	Arhgef26	protein_coding	0	NO	YES
chr3	62282951	62283389	Intergenic	-55174	ENSMUSG00000036885	Arhgef26	protein_coding	0	NO	YES
chr3	63628614	63629020	Intergenic	73226	ENSMUSG00000036834	Plch1	protein_coding	0	NO	YES
chr3	68646555	68647724	Intergenic	-43505	ENSMUSG00000027776	Il12a	protein_coding	0	NO	YES
chr3	74082437	74082672	Intergenic	-65277	ENSMUSG00000104096	Gm20356	lincRNA	0	NO	YES
chr3	80890905	80891503	intron	20885	ENSMUSG00000028020	Glrb	protein_coding	0	NO	YES
chr3	82662533	82663007	exon	485	ENSMUSG00000102629	Gm29999	processed_transcript	0	NO	YES
chr3	83110249	83110573	Distant-promoter	-17537	ENSMUSG00000102692	Dchs2	protein_coding	0	NO	YES
chr3	83111965	83112340	Distant-promoter	-15796	ENSMUSG00000102692	Dchs2	protein_coding	0	NO	YES
chr1	174826608	174828050	Intergenic	94490	ENSMUSG00000050069	Grem2	protein_coding	0	NO	YES
chr3	84484930	84485705	Distant-promoter	-4888	ENSMUSG00000041842	Fhdc1	protein_coding	0	NO	YES
chr1	174868112	174869674	intron	52926	ENSMUSG00000050069	Grem2	protein_coding	0	NO	YES
chr1	174877470	174877756	intron	44206	ENSMUSG00000050069	Grem2	protein_coding	0	NO	YES
chr1	174884950	174885645	intron	36522	ENSMUSG00000050069	Grem2	protein_coding	0	NO	YES
chr1	174916702	174917348	intron	4794	ENSMUSG00000050069	Grem2	protein_coding	0	NO	YES
chr1	174918382	174918680	intron	3288	ENSMUSG00000050069	Grem2	protein_coding	0	NO	YES
chr1	174930662	174931030	Distant-promoter	-9027	ENSMUSG00000050069	Grem2	protein_coding	0	NO	YES
chr1	174969887	174970329	Intergenic	-48289	ENSMUSG00000050069	Grem2	protein_coding	0	NO	YES
chr1	174995724	174996220	Intergenic	-74153	ENSMUSG00000050069	Grem2	protein_coding	0	NO	YES
chr1	174997525	175000154	Intergenic	-77020	ENSMUSG00000050069	Grem2	protein_coding	0	NO	YES
chr1	175867493	175867987	Distant-promoter	-12841	ENSMUSG00000039748	Exo1	protein_coding	0	NO	YES
chr3	95903810	95907338	promoter-TSS	-883	ENSMUSG00000038526	Car14	protein_coding	0	NO	YES
chr3	97648680	97649616	Distant-promoter	-9045	ENSMUSG00000038205	Prkab2	protein_coding	0	NO	YES
chr3	98855144	98855684	intron	4380	ENSMUSG00000027871	Hsd3b1	protein_coding	0	NO	YES
chr3	99208565	99208890	exon	2305	ENSMUSG00000106197	Gm42717	sense_intronic	0	NO	YES
chr3	101387734	101390277	intron	10667	ENSMUSG00000042035	Igsf3	protein_coding	0	NO	YES
chr3	108762663	108763036	TTS	2635	ENSMUSG00000049565	Aknad1	protein_coding	0	NO	YES
chr3	110138738	110139055	Distant-promoter	-3388	ENSMUSG00000059857	Ntng1	protein_coding	0	NO	YES
chr3	113987422	113987787	Intergenic	-42936	ENSMUSG00000027966	Col11a1	protein_coding	0	NO	YES
chr3	114114058	114114805	Distant-promoter	-14958	ENSMUSG00000027966	Col11a1	protein_coding	0	NO	YES
chr3	114194627	114195544	intron	29807	ENSMUSG00000027966	Col11a1	protein_coding	0	NO	YES
chr3	114343941	114344254	Intergenic	178819	ENSMUSG00000027966	Col11a1	protein_coding	0	NO	YES
chr1	178791242	178791586	Distant-promoter	-7024	ENSMUSG00000026494	Kif26b	protein_coding	0	NO	YES
chr1	178840167	178840742	intron	42016	ENSMUSG00000026494	Kif26b	protein_coding	0	NO	YES
chr3	116381474	116382265	intron	23619	ENSMUSG00000033502	Cdc14a	protein_coding	0	NO	YES
chr3	116396585	116397124	intron	8634	ENSMUSG00000033502	Cdc14a	protein_coding	0	NO	YES
chr3	116409031	116409294	Distant-promoter	-3674	ENSMUSG00000033502	Cdc14a	protein_coding	0	NO	YES
chr3	117507987	117508381	Intergenic	-66652	ENSMUSG00000033342	Plppr5	protein_coding	0	NO	YES
chr3	117557885	117558409	Distant-promoter	-16689	ENSMUSG00000033342	Plppr5	protein_coding	0	NO	YES
chr3	117577208	117578498	intron	2626	ENSMUSG00000033342	Plppr5	protein_coding	0	NO	YES
chr3	119732879	119733265	Distant-promoter	-3282	ENSMUSG00000105572	Gm43300	TEC	0	NO	YES
chr3	121212770	121213225	intron	18536	ENSMUSG00000028132	Tmem56	protein_coding	0	NO	YES
chr3	122057848	122058221	intron	11458	ENSMUSG00000028125	Abca4	protein_coding	0	NO	YES
chr3	122072145	122074780	promoter-TSS	-992	ENSMUSG00000028125	Abca4	protein_coding	0	NO	YES
chr3	122081557	122081909	intron	7279	ENSMUSG00000028125	Abca4	protein_coding	0	NO	YES
chr3	122099712	122099960	intron	-20204	ENSMUSG00000028125	Abca4	protein_coding	0	NO	YES
chr3	122140837	122141073	intron	8953	ENSMUSG00000028125	Abca4	protein_coding	0	NO	YES
chr3	122169615	122169854	promoter-TSS	-231	ENSMUSG00000028125	Abca4	protein_coding	0	NO	YES
chr3	126903548	126903936	Intergenic	20230	ENSMUSG00000032826	Ank2	protein_coding	0	NO	YES
chr3	126997897	126998699	intron	140	ENSMUSG00000032826	Ank2	protein_coding	0	NO	YES
chr3	127020515	127020779	intron	3601	ENSMUSG00000032826	Ank2	protein_coding	0	NO	YES
chr3	127428525	127428828	Distant-promoter	-19617	ENSMUSG00000032826	Ank2	protein_coding	0	NO	YES
chr3	129300038	129300453	intron	8789	ENSMUSG00000028024	Enpep	protein_coding	0	NO	YES
chr3	131327273	131327573	intron	17510	ENSMUSG00000050931	Sgms2	protein_coding	0	NO	YES
chr3	131472286	131473141	intron	17766	ENSMUSG00000050931	Sgms2	protein_coding	0	NO	YES
chr3	131511613	131511933	Intergenic	-20362	ENSMUSG00000050931	Sgms2	protein_coding	0	NO	YES
chr3	131517774	131518203	Intergenic	-26577	ENSMUSG00000050931	Sgms2	protein_coding	0	NO	YES
chr3	131524738	131525103	Intergenic	-33509	ENSMUSG00000050931	Sgms2	protein_coding	0	NO	YES
chr3	135327636	135328002	Distant-promoter	-2487	ENSMUSG00000037994	Slc9b2	protein_coding	0	NO	YES
chr3	138061519	138061809	Distant-promoter	-3388	ENSMUSG00000090066	1110002E22Rik	protein_coding	0	NO	YES
chr3	141392873	141393161	Intergenic	-72199	ENSMUSG00000059921	Unc5c	protein_coding	0	NO	YES
chr3	141491818	141492162	intron	26319	ENSMUSG00000059921	Unc5c	protein_coding	0	NO	YES
chr3	141498275	141499023	intron	32978	ENSMUSG00000059921	Unc5c	protein_coding	0	NO	YES
chr3	141819354	141819690	intron	29670	ENSMUSG00000059921	Unc5c	protein_coding	0	NO	YES
chr3	141831225	141831463	TTS	41492	ENSMUSG00000059921	Unc5c	protein_coding	0	NO	YES
chr3	141863015	141863281	intron	68360	ENSMUSG00000052430	Bmpr1b	protein_coding	0	NO	YES
chr3	141907876	141908241	intron	23450	ENSMUSG00000052430	Bmpr1b	protein_coding	0	NO	YES
chr3	141921974	141923608	intron	8717	ENSMUSG00000052430	Bmpr1b	protein_coding	0	NO	YES
chr3	141930894	141931808	intron	157	ENSMUSG00000052430	Bmpr1b	protein_coding	0	NO	YES
chr3	141932996	141933282	Distant-promoter	-1616	ENSMUSG00000052430	Bmpr1b	protein_coding	0	NO	YES
chr3	141936404	141937389	Distant-promoter	-5373	ENSMUSG00000052430	Bmpr1b	protein_coding	0	NO	YES
chr3	141948249	141948618	Distant-promoter	-16910	ENSMUSG00000052430	Bmpr1b	protein_coding	0	NO	YES
chr3	141983253	141983579	Distant-promoter	-1152	ENSMUSG00000052430	Bmpr1b	protein_coding	0	NO	YES
chr3	142002090	142002557	intron	-20059	ENSMUSG00000052430	Bmpr1b	protein_coding	0	NO	YES
chr3	142025882	142026810	intron	-44082	ENSMUSG00000052430	Bmpr1b	protein_coding	0	NO	YES
chr3	142030957	142031278	intron	-48853	ENSMUSG00000052430	Bmpr1b	protein_coding	0	NO	YES
chr3	142035101	142035779	intron	-53176	ENSMUSG00000052430	Bmpr1b	protein_coding	0	NO	YES
chr3	142055754	142056982	intron	-74104	ENSMUSG00000052430	Bmpr1b	protein_coding	0	NO	YES
chr3	142078754	142079088	intron	90292	ENSMUSG00000052430	Bmpr1b	protein_coding	0	NO	YES
chr3	142085766	142087005	intron	82828	ENSMUSG00000052430	Bmpr1b	protein_coding	0	NO	YES
chr3	142098485	142099179	intron	70381	ENSMUSG00000052430	Bmpr1b	protein_coding	0	NO	YES
chr3	142107553	142107843	intron	61515	ENSMUSG00000052430	Bmpr1b	protein_coding	0	NO	YES
chr3	142118471	142119043	intron	50456	ENSMUSG00000052430	Bmpr1b	protein_coding	0	NO	YES
chr3	142125588	142125959	intron	43440	ENSMUSG00000052430	Bmpr1b	protein_coding	0	NO	YES
chr3	142127537	142127783	intron	41553	ENSMUSG00000052430	Bmpr1b	protein_coding	0	NO	YES
chr3	142143445	142143856	intron	25563	ENSMUSG00000052430	Bmpr1b	protein_coding	0	NO	YES
chr3	142150289	142150733	intron	18702	ENSMUSG00000052430	Bmpr1b	protein_coding	0	NO	YES
chr3	147930857	147931383	Intergenic	-199124	ENSMUSG00000106285	Gm43574	processed_transcript	0	NO	YES
chr3	147965815	147966391	Intergenic	-164141	ENSMUSG00000106285	Gm43574	processed_transcript	0	NO	YES
chr3	148060316	148060666	Intergenic	-69753	ENSMUSG00000106285	Gm43574	processed_transcript	0	NO	YES
chr3	148075185	148075605	Intergenic	-54849	ENSMUSG00000106285	Gm43574	processed_transcript	0	NO	YES
chr3	148100319	148100551	Intergenic	-29809	ENSMUSG00000106285	Gm43574	processed_transcript	0	NO	YES
chr3	148134719	148135643	intron	4937	ENSMUSG00000106285	Gm43574	processed_transcript	0	NO	YES
chr3	151815897	151816574	intron	17920	ENSMUSG00000028036	Ptgfr	protein_coding	0	NO	YES
chr3	151840577	151841004	Distant-promoter	-3160	ENSMUSG00000028036	Ptgfr	protein_coding	0	NO	YES
chr3	153887038	153887390	Distant-promoter	-6971	ENSMUSG00000005493	Msh4	protein_coding	0	NO	YES
chr3	159494971	159495385	promoter-TSS	-255	ENSMUSG00000028175	Depdc1a	protein_coding	0	NO	YES
chr4	6134035	6135714	Intergenic	-56224	ENSMUSG00000028243	Ubxn2b	protein_coding	0	NO	YES
chr4	6171956	6173476	Distant-promoter	-18382	ENSMUSG00000028243	Ubxn2b	protein_coding	0	NO	YES
chr4	6225317	6225919	Intergenic	34520	ENSMUSG00000028243	Ubxn2b	protein_coding	0	NO	YES
chr4	11609907	11610498	TTS	827	ENSMUSG00000078773	Rad54b	protein_coding	0	NO	YES
chr4	11766517	11767308	intron	8719	ENSMUSG00000028217	Cdh17	protein_coding	0	NO	YES
chr4	11795456	11795729	exon	37399	ENSMUSG00000028217	Cdh17	protein_coding	0	NO	YES
chr4	11817345	11817602	exon	59280	ENSMUSG00000028217	Cdh17	protein_coding	0	NO	YES
chr1	182777301	182777536	intron	12523	ENSMUSG00000038576	Susd4	protein_coding	0	NO	YES
chr1	182790079	182790413	intron	25351	ENSMUSG00000038576	Susd4	protein_coding	0	NO	YES
chr4	17899177	17899453	intron	-34676	ENSMUSG00000028226	Mmp16	protein_coding	0	NO	YES
chr4	18047227	18047473	Distant-promoter	-4407	ENSMUSG00000028226	Mmp16	protein_coding	0	NO	YES
chr4	21931928	21932403	intron	808	ENSMUSG00000028246	Faxc	protein_coding	0	NO	YES
chr4	21974016	21974267	intron	15685	ENSMUSG00000028246	Faxc	protein_coding	0	NO	YES
chr4	44294919	44295373	Distant-promoter	-5730	ENSMUSG00000035683	Melk	protein_coding	0	NO	YES
chr1	184963925	184964494	intron	35266	ENSMUSG00000026620	Mark1	protein_coding	0	NO	YES
chr1	184996501	184997108	intron	2671	ENSMUSG00000026620	Mark1	protein_coding	0	NO	YES
chr4	57017259	57017494	intron	10300	ENSMUSG00000028434	Epb41l4b	protein_coding	0	NO	YES
chr4	57056301	57056873	intron	13972	ENSMUSG00000028434	Epb41l4b	protein_coding	0	NO	YES
chr4	57139531	57140321	Distant-promoter	-1734	ENSMUSG00000028434	Epb41l4b	protein_coding	0	NO	YES
chr4	57519168	57519537	intron	-48807	ENSMUSG00000090053	Palm2	protein_coding	0	NO	YES
chr4	57533820	57535355	intron	-33572	ENSMUSG00000090053	Palm2	protein_coding	0	NO	YES
chr4	57558290	57559038	Distant-promoter	-9495	ENSMUSG00000090053	Palm2	protein_coding	0	NO	YES
chr4	59122625	59124041	Distant-promoter	-12220	ENSMUSG00000038598	AI481877	protein_coding	0	NO	YES
chr4	63019303	63019611	intron	53883	ENSMUSG00000028358	Zfp618	protein_coding	0	NO	YES
chr4	63115566	63116735	Distant-promoter	-4250	ENSMUSG00000028358	Zfp618	protein_coding	0	NO	YES
chr4	64032239	64032647	Distant-promoter	-11718	ENSMUSG00000028364	Tnc	protein_coding	0	NO	YES
chr4	82915722	82916806	Distant-promoter	-1830	ENSMUSG00000059049	Frem1	protein_coding	0	NO	YES
chr4	82933663	82934498	intron	6802	ENSMUSG00000059049	Frem1	protein_coding	0	NO	YES
chr4	82938974	82939230	exon	1780	ENSMUSG00000059049	Frem1	protein_coding	0	NO	YES
chr4	83014308	83014867	intron	6515	ENSMUSG00000059049	Frem1	protein_coding	0	NO	YES
chr4	83018165	83019456	intron	2292	ENSMUSG00000059049	Frem1	protein_coding	0	NO	YES
chr1	187612955	187613738	intron	3650	ENSMUSG00000026610	Esrrg	protein_coding	0	NO	YES
chr1	187974433	187974861	intron	-23180	ENSMUSG00000026610	Esrrg	protein_coding	0	NO	YES
chr1	187981101	187981522	Distant-promoter	-16516	ENSMUSG00000026610	Esrrg	protein_coding	0	NO	YES
chr4	91252449	91252775	TTS	1970	ENSMUSG00000008489	Elavl2	protein_coding	0	NO	YES
chr4	91265130	91265609	Distant-promoter	-10787	ENSMUSG00000008489	Elavl2	protein_coding	0	NO	YES
chr1	188309836	188310118	intron	46943	ENSMUSG00000026609	Ush2a	protein_coding	0	NO	YES
chr1	188381597	188382082	intron	118805	ENSMUSG00000026609	Ush2a	protein_coding	0	NO	YES
chr1	188408288	188409383	intron	-128972	ENSMUSG00000026609	Ush2a	protein_coding	0	NO	YES
chr1	188866028	188866321	intron	-87570	ENSMUSG00000026609	Ush2a	protein_coding	0	NO	YES
chr1	188904057	188904495	intron	-49468	ENSMUSG00000026609	Ush2a	protein_coding	0	NO	YES
chr4	100706329	100707664	Intergenic	-69679	ENSMUSG00000028532	Cachd1	protein_coding	0	NO	YES
chr4	100779872	100780257	intron	3389	ENSMUSG00000028532	Cachd1	protein_coding	0	NO	YES
chr4	100782301	100783362	intron	6156	ENSMUSG00000028532	Cachd1	protein_coding	0	NO	YES
chr4	100786926	100787161	intron	10368	ENSMUSG00000028532	Cachd1	protein_coding	0	NO	YES
chr4	100788439	100788752	intron	11920	ENSMUSG00000028532	Cachd1	protein_coding	0	NO	YES
chr4	100790191	100790578	intron	13709	ENSMUSG00000028532	Cachd1	protein_coding	0	NO	YES
chr4	100792274	100792637	intron	15780	ENSMUSG00000028532	Cachd1	protein_coding	0	NO	YES
chr4	100833581	100833961	intron	57096	ENSMUSG00000028532	Cachd1	protein_coding	0	NO	YES
chr4	100836154	100837565	intron	60184	ENSMUSG00000028532	Cachd1	protein_coding	0	NO	YES
chr4	100856709	100857339	intron	80349	ENSMUSG00000028532	Cachd1	protein_coding	0	NO	YES
chr4	100879460	100879843	intron	102976	ENSMUSG00000028532	Cachd1	protein_coding	0	NO	YES
chr4	100994304	100994606	promoter-TSS	-156	ENSMUSG00000028532	Cachd1	protein_coding	0	NO	YES
chr4	100998041	100998624	intron	3622	ENSMUSG00000028532	Cachd1	protein_coding	0	NO	YES
chr1	189214557	189216655	promoter-TSS	-389	ENSMUSG00000037624	Kcnk2	protein_coding	0	NO	YES
chr1	189218892	189219476	Distant-promoter	-3967	ENSMUSG00000037624	Kcnk2	protein_coding	0	NO	YES
chr1	189232791	189233512	intron	10283	ENSMUSG00000037624	Kcnk2	protein_coding	0	NO	YES
chr1	189245374	189245734	Distant-promoter	-2120	ENSMUSG00000037624	Kcnk2	protein_coding	0	NO	YES
chr4	104747475	104747757	Distant-promoter	-18701	ENSMUSG00000029656	C8b	protein_coding	0	NO	YES
chr4	106996006	106996564	intron	26214	ENSMUSG00000085581	Gm12786	antisense	0	NO	YES
chr4	107448429	107448660	intron	9546	ENSMUSG00000034762	Glis1	protein_coding	0	NO	YES
chr4	107480792	107481072	intron	41934	ENSMUSG00000034762	Glis1	protein_coding	0	NO	YES
chr1	189675255	189675793	Distant-promoter	-4382	ENSMUSG00000026605	Cenpf	protein_coding	0	NO	YES
chr1	189688069	189688415	promoter-TSS	-156	ENSMUSG00000026605	Cenpf	protein_coding	0	NO	YES
chr4	124942956	124943389	Distant-promoter	-3861	ENSMUSG00000028873	Cdca8	protein_coding	0	NO	YES
chr4	124950473	124951438	Distant-promoter	-11644	ENSMUSG00000028873	Cdca8	protein_coding	0	NO	YES
chr4	126741331	126741668	Distant-promoter	-5259	ENSMUSG00000042477	Tfap2e	protein_coding	0	NO	YES
chr4	127026951	127028186	TTS	1123	ENSMUSG00000028820	Sfpq	protein_coding	0	NO	YES
chr4	134020654	134020943	Distant-promoter	-1957	ENSMUSG00000050966	Lin28a	protein_coding	0	NO	YES
chr4	134480753	134481067	Intergenic	11168	ENSMUSG00000028832	Stmn1	protein_coding	0	NO	YES
chr1	191821168	191821643	promoter-TSS	-39	ENSMUSG00000026622	Nek2	protein_coding	0	NO	YES
chr4	149917624	149918021	intron	4649	ENSMUSG00000039911	Spsb1	protein_coding	0	NO	YES
chr4	149931449	149931684	promoter-TSS	-10	ENSMUSG00000039911	Spsb1	protein_coding	0	NO	YES
chr4	149938852	149939563	intron	3411	ENSMUSG00000039911	Spsb1	protein_coding	0	NO	YES
chr4	150130389	150131168	intron	1832	ENSMUSG00000028976	Slc2a5	protein_coding	0	NO	YES
chr1	193370372	193370627	promoter-TSS	-201	ENSMUSG00000016179	Camk1g	protein_coding	0	NO	YES
chr4	154997691	154998286	Distant-promoter	-1828	ENSMUSG00000029055	Plch2	protein_coding	0	NO	YES
chr4	155054661	155055075	promoter-TSS	-116	ENSMUSG00000029055	Plch2	protein_coding	0	NO	YES
chr5	3609142	3609580	promoter-TSS	-258	ENSMUSG00000005907	Pex1	protein_coding	0	NO	YES
chr5	8413940	8414238	intron	8493	ENSMUSG00000002297	Dbf4	protein_coding	0	NO	YES
chr5	8860431	8860738	intron	8724	ENSMUSG00000028970	Abcb1b	protein_coding	0	NO	YES
chr5	16038721	16038978	intron	13135	ENSMUSG00000040118	Cacna2d1	protein_coding	0	NO	YES
chr5	16047717	16048126	intron	22207	ENSMUSG00000040118	Cacna2d1	protein_coding	0	NO	YES
chr5	16062569	16062921	intron	37031	ENSMUSG00000040118	Cacna2d1	protein_coding	0	NO	YES
chr5	16293178	16293502	intron	-32645	ENSMUSG00000040118	Cacna2d1	protein_coding	0	NO	YES
chr5	16315952	16316363	Distant-promoter	-9828	ENSMUSG00000040118	Cacna2d1	protein_coding	0	NO	YES
chr5	21496483	21496785	intron	-46925	ENSMUSG00000039883	Lrrc17	protein_coding	0	NO	YES
chr5	21532078	21532409	Distant-promoter	-11316	ENSMUSG00000039883	Lrrc17	protein_coding	0	NO	YES
chr5	21534520	21536019	Distant-promoter	-8290	ENSMUSG00000039883	Lrrc17	protein_coding	0	NO	YES
chr5	21549578	21549904	intron	6178	ENSMUSG00000039883	Lrrc17	protein_coding	0	NO	YES
chr1	194484827	194485226	Intergenic	-133192	ENSMUSG00000026640	Plxna2	protein_coding	0	NO	YES
chr1	194491174	194491588	Intergenic	-126837	ENSMUSG00000026640	Plxna2	protein_coding	0	NO	YES
chr5	24726937	24727337	intron	3543	ENSMUSG00000055235	Wdr86	protein_coding	0	NO	YES
chr1	194508190	194508529	Intergenic	-109859	ENSMUSG00000026640	Plxna2	protein_coding	0	NO	YES
chr1	194521209	194521682	Intergenic	-96773	ENSMUSG00000026640	Plxna2	protein_coding	0	NO	YES
chr1	194526758	194527254	Intergenic	-91212	ENSMUSG00000026640	Plxna2	protein_coding	0	NO	YES
chr1	194552447	194552734	Intergenic	-65628	ENSMUSG00000026640	Plxna2	protein_coding	0	NO	YES
chr5	26906076	26906372	intron	1529	ENSMUSG00000061576	Dpp6	protein_coding	0	NO	YES
chr5	27849712	27849991	intron	7702	ENSMUSG00000039106	Htr5a	protein_coding	0	NO	YES
chr5	28090684	28091010	Intergenic	16181	ENSMUSG00000045294	Insig1	protein_coding	0	NO	YES
chr5	28093876	28094227	Intergenic	19385	ENSMUSG00000045294	Insig1	protein_coding	0	NO	YES
chr1	194761438	194761736	Distant-promoter	-2980	ENSMUSG00000026640	Plxna2	protein_coding	0	NO	YES
chr5	30399685	30400174	intron	8132	ENSMUSG00000062372	Otof	protein_coding	0	NO	YES
chr5	30615525	30616119	Distant-promoter	-5551	ENSMUSG00000049265	Kcnk3	protein_coding	0	NO	YES
chr5	34971703	34971934	Distant-promoter	-1999	ENSMUSG00000029101	Rgs12	protein_coding	0	NO	YES
chr5	35239081	35239369	Intergenic	-39094	ENSMUSG00000045318	Adra2c	protein_coding	0	NO	YES
chr5	35318899	35319275	Intergenic	40768	ENSMUSG00000045318	Adra2c	protein_coding	0	NO	YES
chr5	43647410	43647848	Distant-promoter	-14717	ENSMUSG00000039765	Cc2d2a	protein_coding	0	NO	YES
chr5	45250884	45251288	intron	843	ENSMUSG00000104781	Gm43303	lincRNA	0	NO	YES
chr5	45278683	45278943	intron	-26884	ENSMUSG00000104781	Gm43303	lincRNA	0	NO	YES
chr5	45301221	45301535	intron	-49449	ENSMUSG00000104781	Gm43303	lincRNA	0	NO	YES
chr5	45699727	45700068	TTS	1231	ENSMUSG00000015880	Ncapg	protein_coding	0	NO	YES
chr5	53154286	53154676	exon	2199	ENSMUSG00000029189	Sel1l3	protein_coding	0	NO	YES
chr5	53189165	53189742	Distant-promoter	-16341	ENSMUSG00000029189	Sel1l3	protein_coding	0	NO	YES
chr5	53235274	53236340	Intergenic	-21880	ENSMUSG00000029189	Sel1l3	protein_coding	0	NO	YES
chr5	57722267	57722587	intron	218	ENSMUSG00000029108	Pcdh7	protein_coding	0	NO	YES
chr5	57747751	57748269	intron	23617	ENSMUSG00000105940	Gm42635	TEC	0	NO	YES
chr5	64609157	64609514	intron	1365	ENSMUSG00000105402	Gm3716	lincRNA	0	NO	YES
chr5	66241879	66242142	Distant-promoter	-17887	ENSMUSG00000029206	Nsun7	protein_coding	0	NO	YES
chr5	66798298	66800431	intron	53475	ENSMUSG00000037736	Limch1	protein_coding	0	NO	YES
chr5	66897540	66897990	promoter-TSS	-666	ENSMUSG00000037736	Limch1	protein_coding	0	NO	YES
chr5	72656401	72656960	intron	8838	ENSMUSG00000067219	Nipal1	protein_coding	0	NO	YES
chr5	72664334	72664772	intron	16711	ENSMUSG00000067219	Nipal1	protein_coding	0	NO	YES
chr5	72676191	72676575	Intergenic	28541	ENSMUSG00000067219	Nipal1	protein_coding	0	NO	YES
chr5	74615919	74616385	intron	7369	ENSMUSG00000029228	Lnx1	protein_coding	0	NO	YES
chr5	74635352	74636382	Distant-promoter	-12346	ENSMUSG00000029228	Lnx1	protein_coding	0	NO	YES
chr5	74641200	74641893	Distant-promoter	-18025	ENSMUSG00000029228	Lnx1	protein_coding	0	NO	YES
chr5	74654526	74654853	intron	22940	ENSMUSG00000029228	Lnx1	protein_coding	0	NO	YES
chr5	74680901	74681365	Distant-promoter	-3260	ENSMUSG00000029228	Lnx1	protein_coding	0	NO	YES
chr5	81054342	81055200	intron	32961	ENSMUSG00000037605	Adgrl3	protein_coding	0	NO	YES
chr5	81074277	81075051	intron	52854	ENSMUSG00000037605	Adgrl3	protein_coding	0	NO	YES
chr5	81369846	81370820	intron	60308	ENSMUSG00000037605	Adgrl3	protein_coding	0	NO	YES
chr5	81395866	81396170	intron	85993	ENSMUSG00000037605	Adgrl3	protein_coding	0	NO	YES
chr5	81621303	81621817	intron	-24429	ENSMUSG00000037605	Adgrl3	protein_coding	0	NO	YES
chr5	86410729	86411095	exon	7433	ENSMUSG00000072845	Tmprss11a	protein_coding	0	NO	YES
chr5	88884224	88884485	Distant-promoter	-2464	ENSMUSG00000060961	Slc4a4	protein_coding	0	NO	YES
chr5	89043955	89044276	intron	16023	ENSMUSG00000060961	Slc4a4	protein_coding	0	NO	YES
chr5	89081830	89082285	intron	53965	ENSMUSG00000060961	Slc4a4	protein_coding	0	NO	YES
chr5	90571135	90571548	intron	10124	ENSMUSG00000070690	5830473C10Rik	protein_coding	0	NO	YES
chr5	90574919	90575396	intron	13900	ENSMUSG00000106863	Gm42109	processed_transcript	0	NO	YES
chr5	90588722	90589149	intron	122	ENSMUSG00000106863	Gm42109	processed_transcript	0	NO	YES
chr5	90597690	90597921	Distant-promoter	-8728	ENSMUSG00000106863	Gm42109	processed_transcript	0	NO	YES
chr5	90603147	90603721	TTS	6367	ENSMUSG00000029370	Rassf6	protein_coding	0	NO	YES
chr5	90628582	90628821	intron	11786	ENSMUSG00000029370	Rassf6	protein_coding	0	NO	YES
chr5	90652751	90652984	Distant-promoter	-12210	ENSMUSG00000029370	Rassf6	protein_coding	0	NO	YES
chr5	90661377	90661840	Intergenic	-20951	ENSMUSG00000029370	Rassf6	protein_coding	0	NO	YES
chr5	90677277	90677609	Intergenic	-36786	ENSMUSG00000029370	Rassf6	protein_coding	0	NO	YES
chr5	90681898	90682311	Intergenic	-41447	ENSMUSG00000029370	Rassf6	protein_coding	0	NO	YES
chr5	91081697	91081928	Distant-promoter	-7039	ENSMUSG00000107350	Gm19610	antisense	0	NO	YES
chr5	92679493	92679859	Distant-promoter	-3759	ENSMUSG00000029381	Shroom3	protein_coding	0	NO	YES
chr5	92694427	92695009	intron	11093	ENSMUSG00000029381	Shroom3	protein_coding	0	NO	YES
chr5	92796521	92796764	Distant-promoter	-7578	ENSMUSG00000029381	Shroom3	protein_coding	0	NO	YES
chr5	92798208	92798637	Distant-promoter	-5798	ENSMUSG00000029381	Shroom3	protein_coding	0	NO	YES
chr5	92838375	92838716	Distant-promoter	-17926	ENSMUSG00000029381	Shroom3	protein_coding	0	NO	YES
chr5	92880657	92880901	Distant-promoter	-17214	ENSMUSG00000029381	Shroom3	protein_coding	0	NO	YES
chr5	92936572	92937270	Distant-promoter	-1716	ENSMUSG00000029381	Shroom3	protein_coding	0	NO	YES
chr5	97382662	97383741	exon	9178	ENSMUSG00000046000	Naa11	protein_coding	0	NO	YES
chr5	98797159	98797891	intron	-56890	ENSMUSG00000029335	Bmp3	protein_coding	0	NO	YES
chr5	98861687	98864369	intron	8577	ENSMUSG00000029335	Bmp3	protein_coding	0	NO	YES
chr5	98878919	98879384	intron	24700	ENSMUSG00000029335	Bmp3	protein_coding	0	NO	YES
chr5	98894137	98894514	Intergenic	39874	ENSMUSG00000029335	Bmp3	protein_coding	0	NO	YES
chr5	102998428	102998736	Distant-promoter	-12269	ENSMUSG00000105947	Gm43789	TEC	0	NO	YES
chr5	103111404	103111745	Distant-promoter	-11493	ENSMUSG00000046709	Mapk10	protein_coding	0	NO	YES
chr5	103161267	103161650	TTS	44471	ENSMUSG00000046709	Mapk10	protein_coding	0	NO	YES
chr5	103162592	103164226	intron	42520	ENSMUSG00000046709	Mapk10	protein_coding	0	NO	YES
chr5	103165164	103165869	intron	40413	ENSMUSG00000046709	Mapk10	protein_coding	0	NO	YES
chr5	103222069	103222315	Distant-promoter	-10858	ENSMUSG00000046709	Mapk10	protein_coding	0	NO	YES
chr5	103837975	103838232	intron	36266	ENSMUSG00000029312	Klhl8	protein_coding	0	NO	YES
chr5	103906351	103906609	intron	4779	ENSMUSG00000029312	Klhl8	protein_coding	0	NO	YES
chr5	103914902	103915169	Distant-promoter	-3776	ENSMUSG00000029312	Klhl8	protein_coding	0	NO	YES
chr5	104097984	104098442	Distant-promoter	-11004	ENSMUSG00000097877	Gm26703	antisense	0	NO	YES
chr5	104117917	104118193	exon	4167	ENSMUSG00000097877	Gm26703	antisense	0	NO	YES
chr5	104130596	104131862	Intergenic	17341	ENSMUSG00000097877	Gm26703	antisense	0	NO	YES
chr5	104137645	104137885	Intergenic	23877	ENSMUSG00000097877	Gm26703	antisense	0	NO	YES
chr5	104201638	104201988	promoter-TSS	-800	ENSMUSG00000029307	Dmp1	protein_coding	0	NO	YES
chr5	104223687	104223990	Intergenic	21225	ENSMUSG00000029307	Dmp1	protein_coding	0	NO	YES
chr5	110941831	110942609	intron	-36445	ENSMUSG00000105112	Gm42778	TEC	0	NO	YES
chr5	110951737	110952069	intron	-26762	ENSMUSG00000105112	Gm42778	TEC	0	NO	YES
chr5	110970407	110970695	Distant-promoter	-8114	ENSMUSG00000105112	Gm42778	TEC	0	NO	YES
chr5	110982587	110983104	intron	4180	ENSMUSG00000105112	Gm42778	TEC	0	NO	YES
chr5	113559001	113560075	intron	9553	ENSMUSG00000063430	Wscd2	protein_coding	0	NO	YES
chr5	119679497	119680159	promoter-TSS	-421	ENSMUSG00000018604	Tbx3	protein_coding	0	NO	YES
chr5	119683999	119685153	TTS	4327	ENSMUSG00000018604	Tbx3	protein_coding	0	NO	YES
chr5	123821186	123821768	exon	1930	ENSMUSG00000029414	Kntc1	protein_coding	0	NO	YES
chr5	123837359	123837795	Intergenic	18030	ENSMUSG00000029414	Kntc1	protein_coding	0	NO	YES
chr10	13076505	13077114	Distant-promoter	-13882	ENSMUSG00000019817	Plagl1	protein_coding	0	NO	YES
chr5	150936808	150937177	Distant-promoter	-15615	ENSMUSG00000058488	Kl	protein_coding	0	NO	YES
chr6	5379934	5380226	Distant-promoter	-3306	ENSMUSG00000042607	Asb4	protein_coding	0	NO	YES
chr6	7577652	7578216	Intergenic	15566	ENSMUSG00000061762	Tac1	protein_coding	0	NO	YES
chr6	7593913	7594225	Intergenic	31701	ENSMUSG00000061762	Tac1	protein_coding	0	NO	YES
chr6	8534455	8534994	Distant-promoter	-3092	ENSMUSG00000029638	Glcci1	protein_coding	0	NO	YES
chr6	11058965	11059300	Intergenic	-79494	ENSMUSG00000107948	AA545190	lincRNA	0	NO	YES
chr6	13159469	13159767	intron	17444	ENSMUSG00000079679	Vwde	protein_coding	0	NO	YES
chr6	13168744	13169153	intron	8114	ENSMUSG00000079679	Vwde	protein_coding	0	NO	YES
chr6	13176637	13176868	exon	310	ENSMUSG00000079679	Vwde	protein_coding	0	NO	YES
chr6	13280869	13281222	Intergenic	-56080	ENSMUSG00000079679	Vwde	protein_coding	0	NO	YES
chr6	14839047	14839349	Intergenic	-62151	ENSMUSG00000029563	Foxp2	protein_coding	0	NO	YES
chr6	14896930	14897497	Distant-promoter	-4136	ENSMUSG00000029563	Foxp2	protein_coding	0	NO	YES
chr6	14977235	14978606	intron	74463	ENSMUSG00000029563	Foxp2	protein_coding	0	NO	YES
chr6	15029308	15029764	intron	126079	ENSMUSG00000029563	Foxp2	protein_coding	0	NO	YES
chr6	15120343	15121251	intron	-63850	ENSMUSG00000029563	Foxp2	protein_coding	0	NO	YES
chr6	15197234	15197721	TTS	513	ENSMUSG00000029563	Foxp2	protein_coding	0	NO	YES
chr6	15203561	15204052	intron	6842	ENSMUSG00000029563	Foxp2	protein_coding	0	NO	YES
chr6	15216269	15218057	intron	20199	ENSMUSG00000029563	Foxp2	protein_coding	0	NO	YES
chr6	15256986	15258950	intron	3685	ENSMUSG00000029563	Foxp2	protein_coding	0	NO	YES
chr6	15335951	15336199	intron	11787	ENSMUSG00000029563	Foxp2	protein_coding	0	NO	YES
chr6	17072821	17073129	intron	7751	ENSMUSG00000029552	Tes	protein_coding	0	NO	YES
chr6	17087567	17087928	intron	22523	ENSMUSG00000029552	Tes	protein_coding	0	NO	YES
chr6	22875252	22875483	promoter-TSS	-135	ENSMUSG00000068748	Ptprz1	protein_coding	0	NO	YES
chr6	23003141	23003501	exon	17012	ENSMUSG00000068748	Ptprz1	protein_coding	0	NO	YES
chr6	23025025	23025334	intron	-23093	ENSMUSG00000068748	Ptprz1	protein_coding	0	NO	YES
chr6	30556168	30556471	intron	4416	ENSMUSG00000071553	Cpa2	protein_coding	0	NO	YES
chr6	30647687	30648045	Intergenic	7525	ENSMUSG00000054446	Cpa1	protein_coding	0	NO	YES
chr6	40454433	40454757	intron	11658	ENSMUSG00000037159	Wee2	protein_coding	0	NO	YES
chr6	43297110	43297724	Intergenic	7718	ENSMUSG00000029736	Nobox	protein_coding	0	NO	YES
chr6	43307808	43308151	promoter-TSS	-743	ENSMUSG00000029736	Nobox	protein_coding	0	NO	YES
chr6	43337506	43338007	Intergenic	-28202	ENSMUSG00000029736	Nobox	protein_coding	0	NO	YES
chr6	47531727	47533823	promoter-TSS	-659	ENSMUSG00000029687	Ezh2	protein_coding	0	NO	YES
chr6	47561468	47561777	Distant-promoter	-7408	ENSMUSG00000029687	Ezh2	protein_coding	0	NO	YES
chr6	48539446	48539762	exon	1939	ENSMUSG00000039347	Atp6v0e2	protein_coding	0	NO	YES
chr6	49331946	49332361	intron	12846	ENSMUSG00000050786	Ccdc126	protein_coding	0	NO	YES
chr6	49397434	49398764	exon	2464	ENSMUSG00000023403	Stk31	protein_coding	0	NO	YES
chr6	53992125	53992605	intron	13636	ENSMUSG00000108060	4921529L05Rik	processed_transcript	0	NO	YES
chr6	54017850	54018349	TTS	8387	ENSMUSG00000108060	4921529L05Rik	processed_transcript	0	NO	YES
chr6	58905414	58905884	TTS	1024	ENSMUSG00000055430	Nap1l5	protein_coding	0	NO	YES
chr6	59001830	59003076	TTS	21887	ENSMUSG00000037709	Fam13a	protein_coding	0	NO	YES
chr6	59026414	59026866	Distant-promoter	-2091	ENSMUSG00000037709	Fam13a	protein_coding	0	NO	YES
chr6	72101848	72102267	Distant-promoter	-2144	ENSMUSG00000101823	Gm29438	TEC	0	NO	YES
chr6	72107974	72108233	intron	3902	ENSMUSG00000101823	Gm29438	TEC	0	NO	YES
chr6	72647388	72647737	Distant-promoter	-3477	ENSMUSG00000102931	Gm38114	TEC	0	NO	YES
chr6	85410912	85411231	Distant-promoter	-12815	ENSMUSG00000068302	Noto	protein_coding	0	NO	YES
chr6	86074800	86075071	Distant-promoter	-3122	ENSMUSG00000030000	Add2	protein_coding	0	NO	YES
chr6	87384752	87385074	intron	4022	ENSMUSG00000030048	Gkn3	protein_coding	0	NO	YES
chr6	87399148	87399483	Distant-promoter	-10380	ENSMUSG00000030048	Gkn3	protein_coding	0	NO	YES
chr1	38200904	38201989	Distant-promoter	-4003	ENSMUSG00000037138	Aff3	protein_coding	0	NO	YES
chr6	89221547	89221891	Distant-promoter	-5482	ENSMUSG00000060416	Gm839	lincRNA	0	NO	YES
chr6	91701884	91702344	intron	457	ENSMUSG00000030096	Slc6a6	protein_coding	0	NO	YES
chr6	91743533	91744243	intron	4239	ENSMUSG00000030096	Slc6a6	protein_coding	0	NO	YES
chr10	20346247	20347685	promoter-TSS	-804	ENSMUSG00000019992	Mtfr2	protein_coding	0	NO	YES
chr1	38204904	38205413	Distant-promoter	-7715	ENSMUSG00000037138	Aff3	protein_coding	0	NO	YES
chr6	92784847	92785218	intron	-31446	ENSMUSG00000048636	A730049H05Rik	protein_coding	0	NO	YES
chr6	93192393	93192629	Distant-promoter	-2430	ENSMUSG00000108256	Gm43923	TEC	0	NO	YES
chr6	93196629	93197025	exon	1886	ENSMUSG00000108256	Gm43923	TEC	0	NO	YES
chr6	93201036	93201820	intron	6487	ENSMUSG00000108256	Gm43923	TEC	0	NO	YES
chr6	95163815	95164218	Intergenic	46032	ENSMUSG00000030031	Kbtbd8	protein_coding	0	NO	YES
chr6	102427125	102427782	intron	37214	ENSMUSG00000030075	Cntn3	protein_coding	0	NO	YES
chr6	102431056	102431760	intron	33259	ENSMUSG00000030075	Cntn3	protein_coding	0	NO	YES
chr6	102497247	102497685	intron	-32799	ENSMUSG00000030075	Cntn3	protein_coding	0	NO	YES
chr6	102524303	102524678	intron	48611	ENSMUSG00000030075	Cntn3	protein_coding	0	NO	YES
chr6	102550459	102551050	intron	22347	ENSMUSG00000030075	Cntn3	protein_coding	0	NO	YES
chr6	102589249	102589789	Distant-promoter	-16418	ENSMUSG00000030075	Cntn3	protein_coding	0	NO	YES
chr6	106126834	106127274	intron	7999	ENSMUSG00000064293	Cntn4	protein_coding	0	NO	YES
chr6	106428414	106429756	intron	-84473	ENSMUSG00000064293	Cntn4	protein_coding	0	NO	YES
chr6	111346820	111347503	intron	-148554	ENSMUSG00000056755	Grm7	protein_coding	0	NO	YES
chr6	112666388	112667803	intron	8681	ENSMUSG00000030254	Rad18	protein_coding	0	NO	YES
chr6	112677282	112677853	Distant-promoter	-1791	ENSMUSG00000030254	Rad18	protein_coding	0	NO	YES
chr6	112680248	112681116	Distant-promoter	-4906	ENSMUSG00000030254	Rad18	protein_coding	0	NO	YES
chr6	112684409	112684762	Distant-promoter	-8809	ENSMUSG00000030254	Rad18	protein_coding	0	NO	YES
chr6	113553212	113553503	intron	1529	ENSMUSG00000034023	Fancd2	protein_coding	0	NO	YES
chr6	115343702	115344488	Distant-promoter	-16856	ENSMUSG00000000440	Pparg	protein_coding	0	NO	YES
chr6	115417974	115419128	Distant-promoter	-3515	ENSMUSG00000000440	Pparg	protein_coding	0	NO	YES
chr6	115429224	115430646	intron	7869	ENSMUSG00000000440	Pparg	protein_coding	0	NO	YES
chr6	115432670	115433449	Distant-promoter	-6916	ENSMUSG00000000440	Pparg	protein_coding	0	NO	YES
chr6	115439027	115439380	promoter-TSS	-772	ENSMUSG00000000440	Pparg	protein_coding	0	NO	YES
chr6	116631432	116632352	exon	1670	ENSMUSG00000107428	Gm44154	TEC	0	NO	YES
chr10	21565606	21566662	Intergenic	-27011	ENSMUSG00000050844	1700020N01Rik	protein_coding	0	NO	YES
chr10	21577212	21577952	Distant-promoter	-15563	ENSMUSG00000050844	1700020N01Rik	protein_coding	0	NO	YES
chr10	21584202	21584580	Distant-promoter	-8754	ENSMUSG00000050844	1700020N01Rik	protein_coding	0	NO	YES
chr6	118963344	118964186	intron	116242	ENSMUSG00000051331	Cacna1c	protein_coding	0	NO	YES
chr6	119052708	119053122	intron	27092	ENSMUSG00000051331	Cacna1c	protein_coding	0	NO	YES
chr6	119079677	119080050	exon	144	ENSMUSG00000051331	Cacna1c	protein_coding	0	NO	YES
chr6	119087753	119088198	Distant-promoter	-7968	ENSMUSG00000051331	Cacna1c	protein_coding	0	NO	YES
chr10	21618755	21619074	intron	2594	ENSMUSG00000050844	1700020N01Rik	protein_coding	0	NO	YES
chr6	121733278	121733653	intron	533	ENSMUSG00000108022	Gm7298	protein_coding	0	NO	YES
chr6	122136608	122137391	intron	267	ENSMUSG00000071204	Gm10319	transcribed_unprocessed_pseudogene	0	NO	YES
chr10	21936528	21937069	intron	8328	ENSMUSG00000019970	Sgk1	protein_coding	0	NO	YES
chr6	122452588	122453011	promoter-TSS	-67	ENSMUSG00000040649	Rimklb	protein_coding	0	NO	YES
chr6	122470153	122470546	intron	2205	ENSMUSG00000040649	Rimklb	protein_coding	0	NO	YES
chr10	21946526	21946908	intron	18247	ENSMUSG00000019970	Sgk1	protein_coding	0	NO	YES
chr6	122556873	122558291	Distant-promoter	-2903	ENSMUSG00000040627	Aicda	protein_coding	0	NO	YES
chr10	22007758	22008067	Intergenic	11321	ENSMUSG00000019970	Sgk1	protein_coding	0	NO	YES
chr6	128399686	128399994	promoter-TSS	74	ENSMUSG00000001520	Nrip2	protein_coding	0	NO	YES
chr6	128401471	128402844	intron	1864	ENSMUSG00000001520	Nrip2	protein_coding	0	NO	YES
chr6	134925854	134926556	Distant-promoter	-2887	ENSMUSG00000098318	Lockd	lincRNA	0	NO	YES
chr6	136063938	136064571	intron	107635	ENSMUSG00000030209	Grin2b	protein_coding	0	NO	YES
chr6	136173403	136173647	promoter-TSS	-14	ENSMUSG00000030209	Grin2b	protein_coding	0	NO	YES
chr6	139624683	139624914	intron	2910	ENSMUSG00000030228	Pik3c2g	protein_coding	0	NO	YES
chr6	139862904	139863154	intron	19381	ENSMUSG00000030228	Pik3c2g	protein_coding	0	NO	YES
chr6	140443479	140443711	intron	10606	ENSMUSG00000030231	Plekha5	protein_coding	0	NO	YES
chr6	140472363	140472744	intron	39564	ENSMUSG00000030231	Plekha5	protein_coding	0	NO	YES
chr6	140483459	140483945	intron	-32722	ENSMUSG00000030231	Plekha5	protein_coding	0	NO	YES
chr6	140488203	140488454	intron	-28096	ENSMUSG00000030231	Plekha5	protein_coding	0	NO	YES
chr6	140506840	140507390	Distant-promoter	-9309	ENSMUSG00000030231	Plekha5	protein_coding	0	NO	YES
chr6	140514985	140515299	Distant-promoter	-1282	ENSMUSG00000030231	Plekha5	protein_coding	0	NO	YES
chr6	141289062	141289487	intron	-39265	ENSMUSG00000100707	Gm28523	antisense	0	NO	YES
chr6	143313365	143313829	Intergenic	27547	ENSMUSG00000072679	D6Ertd474e	lincRNA	0	NO	YES
chr6	143320380	143320788	Intergenic	34534	ENSMUSG00000072679	D6Ertd474e	lincRNA	0	NO	YES
chr6	145180234	145180589	Distant-promoter	-1864	ENSMUSG00000086863	Gm15543	antisense	0	NO	YES
chr6	145186935	145187462	intron	4923	ENSMUSG00000086863	Gm15543	antisense	0	NO	YES
chr6	146412184	146412415	Distant-promoter	-15313	ENSMUSG00000030287	Itpr2	protein_coding	0	NO	YES
chr6	146485984	146486422	intron	15675	ENSMUSG00000030287	Itpr2	protein_coding	0	NO	YES
chr6	146517565	146517817	Distant-promoter	-15468	ENSMUSG00000030287	Itpr2	protein_coding	0	NO	YES
chr6	148362057	148363654	TTS	1801	ENSMUSG00000108035	Gm44021	TEC	0	NO	YES
chr6	149010884	149011185	intron	6154	ENSMUSG00000030313	Dennd5b	protein_coding	0	NO	YES
chr6	149092822	149094035	Distant-promoter	-8065	ENSMUSG00000030313	Dennd5b	protein_coding	0	NO	YES
chr7	6735808	6736173	exon	294	ENSMUSG00000051527	Usp29	protein_coding	0	NO	YES
chr7	6937120	6937447	Distant-promoter	-10319	ENSMUSG00000051527	Usp29	protein_coding	0	NO	YES
chr10	24766741	24767870	Intergenic	17700	ENSMUSG00000019989	Enpp3	protein_coding	0	NO	YES
chr10	24782796	24783370	intron	1922	ENSMUSG00000019989	Enpp3	protein_coding	0	NO	YES
chr10	24817791	24818123	TTS	13849	ENSMUSG00000019989	Enpp3	protein_coding	0	NO	YES
chr10	24835681	24836569	promoter-TSS	11	ENSMUSG00000019989	Enpp3	protein_coding	0	NO	YES
chr7	34367893	34368142	Distant-promoter	-2686	ENSMUSG00000108447	Gm44567	TEC	0	NO	YES
chr7	46971841	46972213	intron	3149	ENSMUSG00000110001	C86187	lincRNA	0	NO	YES
chr7	51887775	51888224	promoter-TSS	81	ENSMUSG00000030498	Gas2	protein_coding	0	NO	YES
chr1	38604664	38605031	intron	22338	ENSMUSG00000037138	Aff3	protein_coding	0	NO	YES
chr7	63999236	63999478	Distant-promoter	-2528	ENSMUSG00000108393	Gm32633	lincRNA	0	NO	YES
chr7	64005932	64006211	Distant-promoter	-1698	ENSMUSG00000108393	Gm32633	lincRNA	0	NO	YES
chr7	64791083	64792140	Distant-promoter	-17959	ENSMUSG00000030518	Fam189a1	protein_coding	0	NO	YES
chr7	64850869	64851142	intron	5392	ENSMUSG00000030518	Fam189a1	protein_coding	0	NO	YES
chr7	64914808	64915194	intron	10559	ENSMUSG00000030518	Fam189a1	protein_coding	0	NO	YES
chr7	65081659	65082566	intron	74304	ENSMUSG00000030518	Fam189a1	protein_coding	0	NO	YES
chr7	66101874	66102399	Distant-promoter	-7379	ENSMUSG00000032640	Chsy1	protein_coding	0	NO	YES
chr7	66434774	66435051	Distant-promoter	-6686	ENSMUSG00000109114	Gm44753	lincRNA	0	NO	YES
chr7	66480726	66481000	Intergenic	38977	ENSMUSG00000109114	Gm44753	lincRNA	0	NO	YES
chr7	66871802	66872085	TTS	22236	ENSMUSG00000058145	Adamts17	protein_coding	0	NO	YES
chr7	66881259	66881575	intron	-28051	ENSMUSG00000058145	Adamts17	protein_coding	0	NO	YES
chr7	67736440	67736849	exon	3950	ENSMUSG00000030554	Synm	protein_coding	0	NO	YES
chr7	67748513	67748749	Distant-promoter	-8037	ENSMUSG00000030554	Synm	protein_coding	0	NO	YES
chr10	26711174	26711496	intron	15761	ENSMUSG00000111950	Gm48893	lincRNA	0	NO	YES
chr1	38619991	38620222	intron	7079	ENSMUSG00000037138	Aff3	protein_coding	0	NO	YES
chr1	38624952	38625585	intron	1917	ENSMUSG00000037138	Aff3	protein_coding	0	NO	YES
chr7	79659707	79659948	promoter-TSS	-369	ENSMUSG00000046591	Ticrr	protein_coding	0	NO	YES
chr7	80092592	80092830	Distant-promoter	-2280	ENSMUSG00000108655	Gm44949	antisense	0	NO	YES
chr1	38641077	38642260	Distant-promoter	-14467	ENSMUSG00000037138	Aff3	protein_coding	0	NO	YES
chr7	83974328	83974710	intron	1556	ENSMUSG00000052353	Cemip	protein_coding	0	NO	YES
chr7	84056439	84056731	intron	29917	ENSMUSG00000052353	Cemip	protein_coding	0	NO	YES
chr7	84111344	84112018	intron	-25179	ENSMUSG00000052353	Cemip	protein_coding	0	NO	YES
chr7	84357531	84357904	intron	10194	ENSMUSG00000015709	Arnt2	protein_coding	0	NO	YES
chr7	87330617	87331210	intron	84101	ENSMUSG00000030562	Nox4	protein_coding	0	NO	YES
chr7	89539007	89539435	Distant-promoter	-12034	ENSMUSG00000039405	Prss23	protein_coding	0	NO	YES
chr7	89641220	89641510	Distant-promoter	-8241	ENSMUSG00000092071	A230065N10Rik	antisense	0	NO	YES
chr7	89658670	89659919	intron	-26170	ENSMUSG00000092071	A230065N10Rik	antisense	0	NO	YES
chr7	96081419	96081843	Intergenic	-89615	ENSMUSG00000048078	Tenm4	protein_coding	0	NO	YES
chr7	96152741	96153238	Distant-promoter	-18257	ENSMUSG00000048078	Tenm4	protein_coding	0	NO	YES
chr7	96215596	96216570	intron	4412	ENSMUSG00000048078	Tenm4	protein_coding	0	NO	YES
chr7	96224431	96224662	intron	12875	ENSMUSG00000048078	Tenm4	protein_coding	0	NO	YES
chr7	96519335	96519621	Distant-promoter	-2920	ENSMUSG00000048078	Tenm4	protein_coding	0	NO	YES
chr7	96545922	96546403	intron	23764	ENSMUSG00000048078	Tenm4	protein_coding	0	NO	YES
chr7	96548907	96549416	intron	26763	ENSMUSG00000048078	Tenm4	protein_coding	0	NO	YES
chr7	96556731	96557085	intron	34510	ENSMUSG00000048078	Tenm4	protein_coding	0	NO	YES
chr7	96657423	96658025	intron	13552	ENSMUSG00000048078	Tenm4	protein_coding	0	NO	YES
chr7	96665102	96667243	intron	22000	ENSMUSG00000048078	Tenm4	protein_coding	0	NO	YES
chr7	96676155	96677097	intron	32454	ENSMUSG00000048078	Tenm4	protein_coding	0	NO	YES
chr7	96685818	96686314	intron	41894	ENSMUSG00000048078	Tenm4	protein_coding	0	NO	YES
chr7	96688048	96688445	intron	44074	ENSMUSG00000048078	Tenm4	protein_coding	0	NO	YES
chr7	96698022	96698443	intron	54060	ENSMUSG00000048078	Tenm4	protein_coding	0	NO	YES
chr7	96718907	96719282	intron	-58840	ENSMUSG00000048078	Tenm4	protein_coding	0	NO	YES
chr7	96725451	96725861	intron	-52278	ENSMUSG00000048078	Tenm4	protein_coding	0	NO	YES
chr7	96741917	96742692	intron	-35630	ENSMUSG00000048078	Tenm4	protein_coding	0	NO	YES
chr7	96753289	96753904	intron	-24338	ENSMUSG00000048078	Tenm4	protein_coding	0	NO	YES
chr7	96755211	96755897	intron	-22380	ENSMUSG00000048078	Tenm4	protein_coding	0	NO	YES
chr7	96792648	96793106	Distant-promoter	-3764	ENSMUSG00000048078	Tenm4	protein_coding	0	NO	YES
chr7	96805835	96806429	Distant-promoter	-4583	ENSMUSG00000053049	Gm15413	antisense	0	NO	YES
chr7	100187616	100187902	intron	9043	ENSMUSG00000035165	Kcne3	protein_coding	0	NO	YES
chr7	100279653	100280171	Distant-promoter	-5608	ENSMUSG00000051048	P4ha3	protein_coding	0	NO	YES
chr7	100302414	100302786	intron	1019	ENSMUSG00000051048	P4ha3	protein_coding	0	NO	YES
chr7	100508495	100509145	intron	2961	ENSMUSG00000030708	Dnajb13	protein_coding	0	NO	YES
chr7	108952322	108952817	TTS	1912	ENSMUSG00000031028	Tub	protein_coding	0	NO	YES
chr7	110265842	110266178	TTS	15517	ENSMUSG00000109799	Gm45515	antisense	0	NO	YES
chr10	30825019	30825334	Intergenic	16839	ENSMUSG00000019789	Hey2	protein_coding	0	NO	YES
chr10	30838254	30839736	TTS	3020	ENSMUSG00000019789	Hey2	protein_coding	0	NO	YES
chr7	112531392	112531639	intron	4168	ENSMUSG00000085049	Parvaos	antisense	0	NO	YES
chr7	113518561	113519119	intron	4742	ENSMUSG00000030759	Far1	protein_coding	0	NO	YES
chr7	113524248	113524516	intron	10284	ENSMUSG00000030759	Far1	protein_coding	0	NO	YES
chr7	113527896	113528274	intron	13987	ENSMUSG00000030759	Far1	protein_coding	0	NO	YES
chr7	113533868	113534216	Distant-promoter	-13417	ENSMUSG00000030759	Far1	protein_coding	0	NO	YES
chr7	114738559	114738818	Distant-promoter	-5006	ENSMUSG00000048782	Insc	protein_coding	0	NO	YES
chr10	31497025	31497433	exon	-45147	ENSMUSG00000111865	Gm47687	TEC	0	NO	YES
chr10	31501625	31502208	exon	-49834	ENSMUSG00000111865	Gm47687	TEC	0	NO	YES
chr7	120123775	120125002	Intergenic	18549	ENSMUSG00000030911	Zp2	protein_coding	0	NO	YES
chr7	126261870	126262145	Distant-promoter	-10612	ENSMUSG00000042978	Sbk1	protein_coding	0	NO	YES
chr7	126266507	126266821	Distant-promoter	-5955	ENSMUSG00000042978	Sbk1	protein_coding	0	NO	YES
chr7	127696631	127696915	promoter-TSS	-258	ENSMUSG00000108801	Gm39090	lincRNA	0	NO	YES
chr10	34382196	34382635	Distant-promoter	-7566	ENSMUSG00000039462	Col10a1	protein_coding	0	NO	YES
chr7	130764529	130764837	Distant-promoter	-2270	ENSMUSG00000109104	Gm6108	processed_pseudogene	0	NO	YES
chr7	130808618	130809823	intron	35053	ENSMUSG00000040298	Btbd16	protein_coding	0	NO	YES
chr7	133470228	133470764	Intergenic	131662	ENSMUSG00000030976	Tex36	protein_coding	0	NO	YES
chr7	133954093	133954404	intron	7017	ENSMUSG00000054555	Adam12	protein_coding	0	NO	YES
chr7	134958807	134959388	intron	-20667	ENSMUSG00000073805	Fam196a	protein_coding	0	NO	YES
chr7	135016202	135016549	intron	-77945	ENSMUSG00000073805	Fam196a	protein_coding	0	NO	YES
chr7	135024745	135025080	TTS	-86482	ENSMUSG00000073805	Fam196a	protein_coding	0	NO	YES
chr7	139093955	139094242	exon	4851	ENSMUSG00000025478	Dpysl4	protein_coding	0	NO	YES
chr7	139131846	139132123	intron	42737	ENSMUSG00000025478	Dpysl4	protein_coding	0	NO	YES
chr7	139133465	139133762	intron	44366	ENSMUSG00000025478	Dpysl4	protein_coding	0	NO	YES
chr8	8421115	8421933	intron	33905	ENSMUSG00000108913	Gm2448	processed_pseudogene	0	NO	YES
chr8	8448632	8448885	intron	6671	ENSMUSG00000108913	Gm2448	processed_pseudogene	0	NO	YES
chr8	8461153	8462191	Distant-promoter	-6243	ENSMUSG00000108913	Gm2448	processed_pseudogene	0	NO	YES
chr8	17546637	17547150	Distant-promoter	-11307	ENSMUSG00000060924	Csmd1	protein_coding	0	NO	YES
chr8	17559667	17560560	Intergenic	-24527	ENSMUSG00000060924	Csmd1	protein_coding	0	NO	YES
chr8	17578985	17579350	Intergenic	-43581	ENSMUSG00000060924	Csmd1	protein_coding	0	NO	YES
chr8	17661705	17662819	Intergenic	-126676	ENSMUSG00000060924	Csmd1	protein_coding	0	NO	YES
chr8	17674372	17674737	Intergenic	-138968	ENSMUSG00000060924	Csmd1	protein_coding	0	NO	YES
chr8	17690008	17690691	Intergenic	-154763	ENSMUSG00000060924	Csmd1	protein_coding	0	NO	YES
chr8	17738667	17739046	Intergenic	-203270	ENSMUSG00000060924	Csmd1	protein_coding	0	NO	YES
chr8	17746853	17747208	Intergenic	-211444	ENSMUSG00000060924	Csmd1	protein_coding	0	NO	YES
chr8	23664960	23665409	Distant-promoter	-4474	ENSMUSG00000037492	Zmat4	protein_coding	0	NO	YES
chr8	23672578	23672824	TTS	3027	ENSMUSG00000037492	Zmat4	protein_coding	0	NO	YES
chr8	24429731	24430118	intron	7520	ENSMUSG00000097654	Gm26714	antisense	0	NO	YES
chr8	25796862	25797975	Distant-promoter	-9137	ENSMUSG00000031574	Star	protein_coding	0	NO	YES
chr8	25801436	25802697	Distant-promoter	-4489	ENSMUSG00000031574	Star	protein_coding	0	NO	YES
chr8	33503616	33503922	Distant-promoter	-12969	ENSMUSG00000009628	Tex15	protein_coding	0	NO	YES
chr8	33518183	33519152	intron	1343	ENSMUSG00000009628	Tex15	protein_coding	0	NO	YES
chr8	33528262	33528931	intron	11272	ENSMUSG00000009628	Tex15	protein_coding	0	NO	YES
chr8	33529902	33530338	intron	12796	ENSMUSG00000009628	Tex15	protein_coding	0	NO	YES
chr8	33540689	33541116	intron	23578	ENSMUSG00000009628	Tex15	protein_coding	0	NO	YES
chr8	33554380	33555701	Distant-promoter	-15504	ENSMUSG00000009628	Tex15	protein_coding	0	NO	YES
chr8	33557137	33557575	Distant-promoter	-13188	ENSMUSG00000009628	Tex15	protein_coding	0	NO	YES
chr8	33584501	33584972	intron	14192	ENSMUSG00000009628	Tex15	protein_coding	0	NO	YES
chr8	33767957	33768850	intron	3401	ENSMUSG00000031585	Gtf2e2	protein_coding	0	NO	YES
chr8	34962225	34962844	Distant-promoter	-2518	ENSMUSG00000054247	Gm9939	bidirectional_promoter_lncRNA	0	NO	YES
chr8	34995927	34996375	Distant-promoter	-16277	ENSMUSG00000109717	Gm34368	lincRNA	0	NO	YES
chr8	35005795	35006070	Intergenic	-26058	ENSMUSG00000109717	Gm34368	lincRNA	0	NO	YES
chr8	46547228	46547705	Distant-promoter	-4562	ENSMUSG00000031629	Cenpu	protein_coding	0	NO	YES
chr8	46562169	46562616	TTS	664	ENSMUSG00000031629	Cenpu	protein_coding	0	NO	YES
chr8	46569115	46570977	Distant-promoter	-3127	ENSMUSG00000031629	Cenpu	protein_coding	0	NO	YES
chr8	46969382	46969759	Distant-promoter	-17317	ENSMUSG00000038173	Enpp6	protein_coding	0	NO	YES
chr8	46986575	46986813	promoter-TSS	-193	ENSMUSG00000038173	Enpp6	protein_coding	0	NO	YES
chr8	53663928	53664347	Intergenic	-25072	ENSMUSG00000039396	Neil3	protein_coding	0	NO	YES
chr8	53750561	53751135	Intergenic	-111783	ENSMUSG00000039396	Neil3	protein_coding	0	NO	YES
chr8	53766464	53766869	Intergenic	-127601	ENSMUSG00000039396	Neil3	protein_coding	0	NO	YES
chr8	53769027	53769448	Intergenic	-130172	ENSMUSG00000039396	Neil3	protein_coding	0	NO	YES
chr8	53770917	53771341	Intergenic	-132064	ENSMUSG00000039396	Neil3	protein_coding	0	NO	YES
chr8	61516138	61516456	promoter-TSS	-397	ENSMUSG00000058056	Palld	protein_coding	0	NO	YES
chr8	61522097	61522515	Distant-promoter	-6406	ENSMUSG00000058056	Palld	protein_coding	0	NO	YES
chr8	61529214	61529637	intron	4416	ENSMUSG00000058056	Palld	protein_coding	0	NO	YES
chr8	61650134	61650649	intron	-59249	ENSMUSG00000058056	Palld	protein_coding	0	NO	YES
chr8	61651967	61652376	intron	-61029	ENSMUSG00000058056	Palld	protein_coding	0	NO	YES
chr8	61658490	61658961	intron	-67583	ENSMUSG00000058056	Palld	protein_coding	0	NO	YES
chr8	61711407	61712014	intron	48379	ENSMUSG00000058056	Palld	protein_coding	0	NO	YES
chr8	61722274	61722576	intron	37664	ENSMUSG00000058056	Palld	protein_coding	0	NO	YES
chr8	61787522	61787906	intron	-27616	ENSMUSG00000058056	Palld	protein_coding	0	NO	YES
chr8	65022471	65022752	Distant-promoter	-4027	ENSMUSG00000053490	Trim60	protein_coding	0	NO	YES
chr8	75234081	75234431	Intergenic	19754	ENSMUSG00000034472	Rasd2	protein_coding	0	NO	YES
chr8	77695195	77695898	intron	-28038	ENSMUSG00000086451	4933431K23Rik	processed_transcript	0	NO	YES
chr8	77697101	77697466	intron	-26301	ENSMUSG00000086451	4933431K23Rik	processed_transcript	0	NO	YES
chr8	77699077	77699736	intron	-24178	ENSMUSG00000086451	4933431K23Rik	processed_transcript	0	NO	YES
chr8	77755203	77755675	Distant-promoter	-8920	ENSMUSG00000086451	4933431K23Rik	processed_transcript	0	NO	YES
chr8	77776186	77776926	Intergenic	12197	ENSMUSG00000086451	4933431K23Rik	processed_transcript	0	NO	YES
chr8	79445408	79445852	Intergenic	41482	ENSMUSG00000109945	Gm45601	lincRNA	0	NO	YES
chr8	79981893	79982531	intron	8137	ENSMUSG00000064325	Hhip	protein_coding	0	NO	YES
chr8	85661904	85662141	intron	28951	ENSMUSG00000036902	Neto2	protein_coding	0	NO	YES
chr8	102790371	102790669	Distant-promoter	-4878	ENSMUSG00000031673	Cdh11	protein_coding	0	NO	YES
chr8	105445772	105446223	intron	2158	ENSMUSG00000054320	Lrrc36	protein_coding	0	NO	YES
chr8	105453640	105453892	intron	9927	ENSMUSG00000054320	Lrrc36	protein_coding	0	NO	YES
chr8	112664495	112666219	intron	-66042	ENSMUSG00000031772	Cntnap4	protein_coding	0	NO	YES
chr8	113792934	113793174	Distant-promoter	-18043	ENSMUSG00000053399	Adamts18	protein_coding	0	NO	YES
chr8	113804294	113804531	intron	-29401	ENSMUSG00000053399	Adamts18	protein_coding	0	NO	YES
chr8	123113756	123114141	Distant-promoter	-3426	ENSMUSG00000034796	Cpne7	protein_coding	0	NO	YES
chr8	124395406	124395726	Distant-promoter	-2350	ENSMUSG00000050751	Pgbd5	protein_coding	0	NO	YES
chr8	124416665	124416972	intron	17118	ENSMUSG00000050751	Pgbd5	protein_coding	0	NO	YES
chr8	124421366	124421763	intron	12372	ENSMUSG00000050751	Pgbd5	protein_coding	0	NO	YES
chr8	124425049	124425432	intron	8696	ENSMUSG00000050751	Pgbd5	protein_coding	0	NO	YES
chr9	8516015	8516299	Intergenic	-27985	ENSMUSG00000031997	Trpc6	protein_coding	0	NO	YES
chr9	8594274	8594695	intron	50241	ENSMUSG00000031997	Trpc6	protein_coding	0	NO	YES
chr10	52232505	52232766	promoter-TSS	-984	ENSMUSG00000019891	Dcbld1	protein_coding	0	NO	YES
chr9	14282689	14282971	intron	6529	ENSMUSG00000032009	Sesn3	protein_coding	0	NO	YES
chr9	14287706	14287967	intron	11535	ENSMUSG00000032009	Sesn3	protein_coding	0	NO	YES
chr9	21765253	21766334	Distant-promoter	-5490	ENSMUSG00000074476	Spc24	protein_coding	0	NO	YES
chr9	22361001	22361407	Distant-promoter	-5038	ENSMUSG00000036777	Anln	protein_coding	0	NO	YES
chr9	22386870	22387142	intron	2182	ENSMUSG00000036777	Anln	protein_coding	0	NO	YES
chr9	23030263	23030698	Intergenic	-192596	ENSMUSG00000031963	Bmper	protein_coding	0	NO	YES
chr9	23198786	23199017	Intergenic	-24175	ENSMUSG00000031963	Bmper	protein_coding	0	NO	YES
chr9	23201196	23201512	Intergenic	-21722	ENSMUSG00000031963	Bmper	protein_coding	0	NO	YES
chr9	23208074	23208652	Distant-promoter	-14713	ENSMUSG00000031963	Bmper	protein_coding	0	NO	YES
chr9	23216672	23217497	Distant-promoter	-5992	ENSMUSG00000031963	Bmper	protein_coding	0	NO	YES
chr9	23319842	23320090	intron	-53966	ENSMUSG00000031963	Bmper	protein_coding	0	NO	YES
chr9	23378378	23378646	intron	4580	ENSMUSG00000031963	Bmper	protein_coding	0	NO	YES
chr9	23398196	23398647	intron	24489	ENSMUSG00000031963	Bmper	protein_coding	0	NO	YES
chr9	23399944	23400780	intron	26430	ENSMUSG00000031963	Bmper	protein_coding	0	NO	YES
chr9	23469868	23470144	intron	96074	ENSMUSG00000031963	Bmper	protein_coding	0	NO	YES
chr9	23490493	23490864	Intergenic	116746	ENSMUSG00000031963	Bmper	protein_coding	0	NO	YES
chr9	35541492	35541846	exon	16859	ENSMUSG00000032101	Ddx25	protein_coding	0	NO	YES
chr9	36738129	36738676	Distant-promoter	-11337	ENSMUSG00000032113	Chek1	protein_coding	0	NO	YES
chr9	43221617	43222034	TTS	2149	ENSMUSG00000032014	Oaf	protein_coding	0	NO	YES
chr9	43231774	43233208	Distant-promoter	-7399	ENSMUSG00000032014	Oaf	protein_coding	0	NO	YES
chr9	43236793	43237416	intron	2807	ENSMUSG00000032014	Oaf	protein_coding	0	NO	YES
chr9	43284239	43284595	Intergenic	10144	ENSMUSG00000095385	D630033O11Rik	lincRNA	0	NO	YES
chr9	44622055	44622560	intron	4054	ENSMUSG00000111264	E030022I16Rik	TEC	0	NO	YES
chr10	56406841	56407781	Intergenic	-24670	ENSMUSG00000112833	Gm36595	lincRNA	0	NO	YES
chr9	46243241	46244091	promoter-TSS	-137	ENSMUSG00000074373	Gm10680	antisense	0	NO	YES
chr9	46245669	46246690	Distant-promoter	-2650	ENSMUSG00000074373	Gm10680	antisense	0	NO	YES
chr10	56415653	56416281	Distant-promoter	-16014	ENSMUSG00000112833	Gm36595	lincRNA	0	NO	YES
chr9	49047259	49047509	TTS	910	ENSMUSG00000105298	Cldn25-ps	processed_pseudogene	0	NO	YES
chr9	51040339	51040643	Intergenic	-20410	ENSMUSG00000032056	Btg4	protein_coding	0	NO	YES
chr9	51052051	51052457	Distant-promoter	-8647	ENSMUSG00000032056	Btg4	protein_coding	0	NO	YES
chr9	51953611	51954050	Distant-promoter	-5123	ENSMUSG00000032051	Fdx1	protein_coding	0	NO	YES
chr9	51958969	51959370	intron	4377	ENSMUSG00000032051	Fdx1	protein_coding	0	NO	YES
chr9	51960493	51961634	intron	2483	ENSMUSG00000032051	Fdx1	protein_coding	0	NO	YES
chr9	55240771	55241023	exon	1564	ENSMUSG00000032311	Nrg4	protein_coding	0	NO	YES
chr9	55283611	55283842	promoter-TSS	-101	ENSMUSG00000032311	Nrg4	protein_coding	0	NO	YES
chr9	59969363	59969794	Distant-promoter	-7777	ENSMUSG00000084847	Gm15507	lincRNA	0	NO	YES
chr9	60899158	60899568	Distant-promoter	-19860	ENSMUSG00000111444	Gm47923	lincRNA	0	NO	YES
chr9	60926253	60926949	intron	7378	ENSMUSG00000111444	Gm47923	lincRNA	0	NO	YES
chr9	60928559	60928825	intron	9469	ENSMUSG00000111444	Gm47923	lincRNA	0	NO	YES
chr9	60948031	60948409	exon	28997	ENSMUSG00000111444	Gm47923	lincRNA	0	NO	YES
chr9	64138976	64139699	TTS	4877	ENSMUSG00000032400	Zwilch	protein_coding	0	NO	YES
chr9	70107945	70109672	Distant-promoter	-5732	ENSMUSG00000032224	Fam81a	protein_coding	0	NO	YES
chr9	70241400	70241680	intron	34172	ENSMUSG00000032220	Myo1e	protein_coding	0	NO	YES
chr9	70290696	70291131	intron	83545	ENSMUSG00000032220	Myo1e	protein_coding	0	NO	YES
chr9	70296278	70296562	intron	89052	ENSMUSG00000032220	Myo1e	protein_coding	0	NO	YES
chr9	73086885	73087225	Distant-promoter	-7778	ENSMUSG00000032202	Rab27a	protein_coding	0	NO	YES
chr9	73982956	73983288	Distant-promoter	-14156	ENSMUSG00000062151	Unc13c	protein_coding	0	NO	YES
chr9	73988280	73989353	Distant-promoter	-19850	ENSMUSG00000062151	Unc13c	protein_coding	0	NO	YES
chr9	75232817	75233149	intron	907	ENSMUSG00000033590	Myo5c	protein_coding	0	NO	YES
chr9	75258134	75258439	TTS	2423	ENSMUSG00000033590	Myo5c	protein_coding	0	NO	YES
chr9	75265246	75265878	intron	9699	ENSMUSG00000033590	Myo5c	protein_coding	0	NO	YES
chr9	75282999	75283279	Distant-promoter	-4692	ENSMUSG00000033590	Myo5c	protein_coding	0	NO	YES
chr9	75346398	75346917	Distant-promoter	-1101	ENSMUSG00000032191	Bcl2l10	protein_coding	0	NO	YES
chr9	75353124	75353519	Intergenic	5563	ENSMUSG00000032191	Bcl2l10	protein_coding	0	NO	YES
chr9	75762700	75763048	Distant-promoter	-12490	ENSMUSG00000032179	Bmp5	protein_coding	0	NO	YES
chr9	75799299	75799827	intron	24199	ENSMUSG00000032179	Bmp5	protein_coding	0	NO	YES
chr1	40361347	40361765	intron	7704	ENSMUSG00000103230	Gm17970	processed_pseudogene	0	NO	YES
chr9	79596822	79597290	Intergenic	15914	ENSMUSG00000032332	Col12a1	protein_coding	0	NO	YES
chr9	79598945	79600763	exon	13116	ENSMUSG00000032332	Col12a1	protein_coding	0	NO	YES
chr9	79623192	79623581	Distant-promoter	-10416	ENSMUSG00000032332	Col12a1	protein_coding	0	NO	YES
chr9	79634170	79634811	intron	-21520	ENSMUSG00000032332	Col12a1	protein_coding	0	NO	YES
chr9	79639661	79640202	intron	-26961	ENSMUSG00000032332	Col12a1	protein_coding	0	NO	YES
chr9	79703996	79705171	intron	13911	ENSMUSG00000032332	Col12a1	protein_coding	0	NO	YES
chr9	79721079	79721511	Distant-promoter	-2464	ENSMUSG00000032332	Col12a1	protein_coding	0	NO	YES
chr1	40378627	40378878	Intergenic	24900	ENSMUSG00000103230	Gm17970	processed_pseudogene	0	NO	YES
chr9	86448792	86449939	intron	15585	ENSMUSG00000032415	Ube2cbp	protein_coding	0	NO	YES
chr9	86800621	86801034	Distant-promoter	-1954	ENSMUSG00000033419	Snap91	protein_coding	0	NO	YES
chr9	86810706	86810958	Distant-promoter	-2091	ENSMUSG00000033419	Snap91	protein_coding	0	NO	YES
chr9	86861415	86861748	intron	18816	ENSMUSG00000033419	Snap91	protein_coding	0	NO	YES
chr1	40380094	40380423	Intergenic	26406	ENSMUSG00000103230	Gm17970	processed_pseudogene	0	NO	YES
chr9	95735311	95735840	Distant-promoter	-3366	ENSMUSG00000032839	Trpc1	protein_coding	0	NO	YES
chr9	95742585	95743245	intron	7443	ENSMUSG00000032839	Trpc1	protein_coding	0	NO	YES
chr9	95748738	95749015	TTS	1482	ENSMUSG00000032839	Trpc1	protein_coding	0	NO	YES
chr10	60226611	60227087	Distant-promoter	-7589	ENSMUSG00000057337	Chst3	protein_coding	0	NO	YES
chr9	96956848	96957624	intron	14739	ENSMUSG00000046997	Spsb4	protein_coding	0	NO	YES
chr9	98816034	98816303	intron	3919	ENSMUSG00000102013	E330023G01Rik	lincRNA	0	NO	YES
chr9	98827918	98828199	Distant-promoter	-7971	ENSMUSG00000102013	E330023G01Rik	lincRNA	0	NO	YES
chr9	99381240	99381579	Intergenic	13286	ENSMUSG00000032470	Mras	protein_coding	0	NO	YES
chr9	99394086	99394377	intron	464	ENSMUSG00000032470	Mras	protein_coding	0	NO	YES
chr9	99415985	99416832	intron	3744	ENSMUSG00000032470	Mras	protein_coding	0	NO	YES
chr9	99432549	99433716	intron	3749	ENSMUSG00000032470	Mras	protein_coding	0	NO	YES
chr9	100561626	100561881	Distant-promoter	-8838	ENSMUSG00000070287	Slc35g2	protein_coding	0	NO	YES
chr9	106008268	106008573	intron	5026	ENSMUSG00000032572	Col6a4	protein_coding	0	NO	YES
chr9	106045365	106046370	intron	26542	ENSMUSG00000032572	Col6a4	protein_coding	0	NO	YES
chr9	107648855	107649103	Intergenic	7041	ENSMUSG00000010064	Slc38a3	protein_coding	0	NO	YES
chr9	107963816	107964074	intron	1712	ENSMUSG00000032586	Traip	protein_coding	0	NO	YES
chr9	109187078	109187480	intron	8241	ENSMUSG00000049314	Fbxw13	protein_coding	0	NO	YES
chr1	40802868	40803153	Distant-promoter	-2591	ENSMUSG00000079588	Tmem182	protein_coding	0	NO	YES
chr1	40818493	40818895	intron	13093	ENSMUSG00000079588	Tmem182	protein_coding	0	NO	YES
chr9	122006689	122007038	intron	5277	ENSMUSG00000110729	Gm47117	lincRNA	0	NO	YES
chr9	122018761	122019167	Distant-promoter	-6824	ENSMUSG00000110729	Gm47117	lincRNA	0	NO	YES
chr9	122024127	122024378	Distant-promoter	-12112	ENSMUSG00000110729	Gm47117	lincRNA	0	NO	YES
chr9	122027607	122028783	Distant-promoter	-16055	ENSMUSG00000110729	Gm47117	lincRNA	0	NO	YES
chr1	40824496	40824732	intron	19013	ENSMUSG00000079588	Tmem182	protein_coding	0	NO	YES
chr1	40829484	40829851	intron	24066	ENSMUSG00000079588	Tmem182	protein_coding	0	NO	YES
chrX	12287870	12288119	Intergenic	57228	ENSMUSG00000087591	Gm14635	lincRNA	0	NO	YES
chrX	12297180	12297419	Intergenic	47923	ENSMUSG00000087591	Gm14635	lincRNA	0	NO	YES
chrX	21485158	21485401	intron	557	ENSMUSG00000068122	Agtr2	protein_coding	0	NO	YES
chr10	64084543	64084940	intron	5506	ENSMUSG00000042846	Lrrtm3	protein_coding	0	NO	YES
chr10	64086792	64087270	TTS	3216	ENSMUSG00000042846	Lrrtm3	protein_coding	0	NO	YES
chrX	51156292	51157113	intron	7972	ENSMUSG00000036109	Mbnl3	protein_coding	0	NO	YES
chrX	52652139	52652516	Intergenic	-38377	ENSMUSG00000055653	Gpc3	protein_coding	0	NO	YES
chrX	53255037	53255438	intron	13783	ENSMUSG00000036022	Fam122b	protein_coding	0	NO	YES
chrX	57431665	57431986	intron	22671	ENSMUSG00000079584	Gm364	protein_coding	0	NO	YES
chrX	85676888	85677177	Intergenic	35443	ENSMUSG00000025059	Gk	protein_coding	0	NO	YES
chrX	93296905	93298101	exon	10993	ENSMUSG00000035277	Arx	protein_coding	0	NO	YES
chrX	93307998	93308321	intron	21649	ENSMUSG00000035277	Arx	protein_coding	0	NO	YES
chrX	96436623	96437352	Distant-promoter	-18372	ENSMUSG00000031209	Heph	protein_coding	0	NO	YES
chrX	96725863	96726119	Intergenic	11794	ENSMUSG00000031210	Gpr165	protein_coding	0	NO	YES
chrX	96759439	96759741	Intergenic	45393	ENSMUSG00000031210	Gpr165	protein_coding	0	NO	YES
chrX	100638502	100638806	intron	4694	ENSMUSG00000034311	Kif4	protein_coding	0	NO	YES
chrX	100687166	100687809	intron	-24640	ENSMUSG00000034311	Kif4	protein_coding	0	NO	YES
chrX	106912266	106912588	Distant-promoter	-8198	ENSMUSG00000049929	Lpar4	protein_coding	0	NO	YES
chrX	106920565	106921393	exon	354	ENSMUSG00000049929	Lpar4	protein_coding	0	NO	YES
chrX	106964097	106964760	Intergenic	43803	ENSMUSG00000049929	Lpar4	protein_coding	0	NO	YES
chrX	106993806	106994269	Intergenic	73412	ENSMUSG00000049929	Lpar4	protein_coding	0	NO	YES
chrX	134701046	134701481	Intergenic	14744	ENSMUSG00000049804	Armcx4	protein_coding	0	NO	YES
chrX	134746416	134746883	exon	264	ENSMUSG00000102207	Gm10344	TEC	0	NO	YES
chrX	139026962	139027583	Intergenic	44554	ENSMUSG00000052854	Nrk	protein_coding	0	NO	YES
chrX	142325907	142326138	intron	2003	ENSMUSG00000031278	Acsl4	protein_coding	0	NO	YES
chrX	142372412	142372793	intron	17742	ENSMUSG00000031278	Acsl4	protein_coding	0	NO	YES
chrX	142374121	142374452	intron	16058	ENSMUSG00000031278	Acsl4	protein_coding	0	NO	YES
chrX	147328321	147328771	Intergenic	75286	ENSMUSG00000031289	Il13ra2	protein_coding	0	NO	YES
chrX	147403656	147404126	promoter-TSS	-59	ENSMUSG00000031289	Il13ra2	protein_coding	0	NO	YES
chrX	147408016	147408279	Distant-promoter	-4315	ENSMUSG00000031289	Il13ra2	protein_coding	0	NO	YES
chrX	147429721	147429964	promoter-TSS	-650	ENSMUSG00000031289	Il13ra2	protein_coding	0	NO	YES
chr10	67995592	67996597	intron	16379	ENSMUSG00000037846	Rtkn2	protein_coding	0	NO	YES
chrX	153835992	153836901	Intergenic	4153	ENSMUSG00000046550	Spin2c	protein_coding	0	NO	YES
chr10	68056609	68056938	intron	12805	ENSMUSG00000037846	Rtkn2	protein_coding	0	NO	YES
chrX	168814706	168815157	intron	19832	ENSMUSG00000031355	Arhgap6	protein_coding	0	NO	YES
chrX	168837261	168837884	intron	42473	ENSMUSG00000031355	Arhgap6	protein_coding	0	NO	YES
chrX	168845453	168845795	intron	50525	ENSMUSG00000031355	Arhgap6	protein_coding	0	NO	YES
chrX	168848518	168848864	intron	53592	ENSMUSG00000031355	Arhgap6	protein_coding	0	NO	YES
chrX	168852236	168852622	intron	57330	ENSMUSG00000031355	Arhgap6	protein_coding	0	NO	YES
chrX	168899228	168899486	intron	104258	ENSMUSG00000031355	Arhgap6	protein_coding	0	NO	YES
chrX	168904102	168904392	intron	109148	ENSMUSG00000031355	Arhgap6	protein_coding	0	NO	YES
chrX	168907184	168907885	intron	112435	ENSMUSG00000031355	Arhgap6	protein_coding	0	NO	YES
chrX	168935398	168935724	intron	-101050	ENSMUSG00000031355	Arhgap6	protein_coding	0	NO	YES
chrX	168937957	168938389	intron	-98438	ENSMUSG00000031355	Arhgap6	protein_coding	0	NO	YES
chrX	168959523	168960119	intron	-76790	ENSMUSG00000031355	Arhgap6	protein_coding	0	NO	YES
chrX	168972304	168972939	intron	-63990	ENSMUSG00000031355	Arhgap6	protein_coding	0	NO	YES
chrX	168974907	168975404	intron	-61456	ENSMUSG00000031355	Arhgap6	protein_coding	0	NO	YES
chrX	168992639	168992949	intron	-43817	ENSMUSG00000031355	Arhgap6	protein_coding	0	NO	YES
chrX	169011931	169013010	intron	-24141	ENSMUSG00000031355	Arhgap6	protein_coding	0	NO	YES
chrX	169022532	169023003	Distant-promoter	-13844	ENSMUSG00000031355	Arhgap6	protein_coding	0	NO	YES
chrX	169053873	169054136	intron	17393	ENSMUSG00000031355	Arhgap6	protein_coding	0	NO	YES
chrX	169112618	169112962	promoter-TSS	-257	ENSMUSG00000031355	Arhgap6	protein_coding	0	NO	YES
chr10	69172497	69172970	intron	21299	ENSMUSG00000019944	Rhobtb1	protein_coding	0	NO	YES
chr10	69346993	69347569	Distant-promoter	-1771	ENSMUSG00000019942	Cdk1	protein_coding	0	NO	YES
chr10	69386456	69386884	Distant-promoter	-12103	ENSMUSG00000069601	Ank3	protein_coding	0	NO	YES
chr10	69521050	69521325	Distant-promoter	-12585	ENSMUSG00000069601	Ank3	protein_coding	0	NO	YES
chr10	69541297	69541617	intron	7235	ENSMUSG00000069601	Ank3	protein_coding	0	NO	YES
chr10	69656389	69656628	intron	-49788	ENSMUSG00000069601	Ank3	protein_coding	0	NO	YES
chr10	69661971	69662689	intron	-43966	ENSMUSG00000069601	Ank3	protein_coding	0	NO	YES
chr10	69845710	69846050	intron	-52251	ENSMUSG00000069601	Ank3	protein_coding	0	NO	YES
chr10	69871873	69872116	exon	-26137	ENSMUSG00000069601	Ank3	protein_coding	0	NO	YES
chr10	69886477	69886839	Distant-promoter	-11473	ENSMUSG00000069601	Ank3	protein_coding	0	NO	YES
chr10	69910508	69911202	Distant-promoter	-4010	ENSMUSG00000069601	Ank3	protein_coding	0	NO	YES
chr10	69924053	69924414	Distant-promoter	-1262	ENSMUSG00000069601	Ank3	protein_coding	0	NO	YES
chr10	69925541	69926615	promoter-TSS	-2	ENSMUSG00000069601	Ank3	protein_coding	0	NO	YES
chr10	69964622	69965047	Distant-promoter	-8965	ENSMUSG00000069601	Ank3	protein_coding	0	NO	YES
chr10	76164999	76165359	intron	17728	ENSMUSG00000020229	Slc5a4a	protein_coding	0	NO	YES
chr1	44058002	44058233	exon	3819	ENSMUSG00000091844	Gm8251	protein_coding	0	NO	YES
chr1	44064648	44065043	Distant-promoter	-2909	ENSMUSG00000091844	Gm8251	protein_coding	0	NO	YES
chr1	44071674	44072721	Distant-promoter	-10261	ENSMUSG00000091844	Gm8251	protein_coding	0	NO	YES
chr1	44074522	44075017	Distant-promoter	-12833	ENSMUSG00000091844	Gm8251	protein_coding	0	NO	YES
chr10	89094020	89094688	intron	-69300	ENSMUSG00000035189	Ano4	protein_coding	0	NO	YES
chr10	89238604	89239394	intron	18137	ENSMUSG00000035189	Ano4	protein_coding	0	NO	YES
chr10	89341720	89342071	intron	2750	ENSMUSG00000035189	Ano4	protein_coding	0	NO	YES
chr10	89364773	89365215	Intergenic	-20232	ENSMUSG00000035189	Ano4	protein_coding	0	NO	YES
chr10	93761165	93761409	Distant-promoter	-17373	ENSMUSG00000090610	Gm3571	processed_pseudogene	0	NO	YES
chr10	103383407	103385030	Distant-promoter	-9232	ENSMUSG00000019894	Slc6a15	protein_coding	0	NO	YES
chr10	105539037	105539295	Distant-promoter	-3178	ENSMUSG00000036019	Tmtc2	protein_coding	0	NO	YES
chr10	107267903	107268363	Distant-promoter	-3553	ENSMUSG00000019906	Lin7a	protein_coding	0	NO	YES
chr10	107662386	107662895	exon	57387	ENSMUSG00000035916	Ptprq	protein_coding	0	NO	YES
chr10	107677826	107678303	intron	41963	ENSMUSG00000035916	Ptprq	protein_coding	0	NO	YES
chr10	107704504	107704760	intron	15395	ENSMUSG00000035916	Ptprq	protein_coding	0	NO	YES
chr10	107735617	107736034	Distant-promoter	-15774	ENSMUSG00000035916	Ptprq	protein_coding	0	NO	YES
chr10	107746687	107747964	Intergenic	-27274	ENSMUSG00000035916	Ptprq	protein_coding	0	NO	YES
chr10	107770554	107771336	intron	-50894	ENSMUSG00000035916	Ptprq	protein_coding	0	NO	YES
chr10	107858730	107859135	exon	53202	ENSMUSG00000091455	Otogl	protein_coding	0	NO	YES
chr10	107870857	107871510	intron	40951	ENSMUSG00000091455	Otogl	protein_coding	0	NO	YES
chr10	107894905	107895306	intron	17029	ENSMUSG00000091455	Otogl	protein_coding	0	NO	YES
chr10	107928672	107928994	Distant-promoter	-16699	ENSMUSG00000091455	Otogl	protein_coding	0	NO	YES
chr1	46725290	46725551	intron	71415	ENSMUSG00000101337	Dnah7c	protein_coding	0	NO	YES
chr10	112339824	112340256	intron	24700	ENSMUSG00000035681	Kcnc2	protein_coding	0	NO	YES
chr10	112364929	112365164	intron	49706	ENSMUSG00000035681	Kcnc2	protein_coding	0	NO	YES
chr10	112572716	112573018	Intergenic	116524	ENSMUSG00000035681	Kcnc2	protein_coding	0	NO	YES
chr10	115474937	115475168	Distant-promoter	-11973	ENSMUSG00000020140	Lgr5	protein_coding	0	NO	YES
chr10	115479118	115479613	Distant-promoter	-16286	ENSMUSG00000020140	Lgr5	protein_coding	0	NO	YES
chr1	50940893	50941153	intron	13504	ENSMUSG00000026109	Tmeff2	protein_coding	0	NO	YES
chr10	117676946	117677272	intron	1216	ENSMUSG00000020183	Cpm	protein_coding	0	NO	YES
chr10	120478823	120479238	Distant-promoter	-2561	ENSMUSG00000056758	Hmga2	protein_coding	0	NO	YES
chr10	120525597	120526107	Intergenic	-49383	ENSMUSG00000056758	Hmga2	protein_coding	0	NO	YES
chr10	121822772	121823017	intron	239	ENSMUSG00000020121	Srgap1	protein_coding	0	NO	YES
chr10	121961483	121962078	intron	85528	ENSMUSG00000020121	Srgap1	protein_coding	0	NO	YES
chr10	123263679	123264085	promoter-TSS	-114	ENSMUSG00000044071	Fam19a2	protein_coding	0	NO	YES
chr10	123337783	123338068	intron	72940	ENSMUSG00000044071	Fam19a2	protein_coding	0	NO	YES
chr10	128014999	128015398	promoter-TSS	2	ENSMUSG00000025395	Prim1	protein_coding	0	NO	YES
chr10	130142436	130143380	intron	2866	ENSMUSG00000108134	Gm9560	processed_pseudogene	0	NO	YES
chr1	52182607	52183224	intron	7994	ENSMUSG00000026103	Gls	protein_coding	0	NO	YES
chr1	52187409	52187661	TTS	3374	ENSMUSG00000026103	Gls	protein_coding	0	NO	YES
chr1	52207049	52207515	TTS	4927	ENSMUSG00000026103	Gls	protein_coding	0	NO	YES
chr1	52221835	52222173	Distant-promoter	-6061	ENSMUSG00000026103	Gls	protein_coding	0	NO	YES
chr11	12273372	12273778	intron	-40939	ENSMUSG00000086584	Gm12002	antisense	0	NO	YES
chr11	12291336	12291794	intron	-22949	ENSMUSG00000086584	Gm12002	antisense	0	NO	YES
chr11	12314744	12315138	intron	408	ENSMUSG00000086584	Gm12002	antisense	0	NO	YES
chr11	16933787	16936058	TTS	16120	ENSMUSG00000087060	Eldr	processed_transcript	0	NO	YES
chr11	24087137	24087538	exon	6667	ENSMUSG00000000861	Bcl11a	protein_coding	0	NO	YES
chr11	24093927	24095726	intron	14156	ENSMUSG00000000861	Bcl11a	protein_coding	0	NO	YES
chr11	24206178	24206650	Distant-promoter	-3790	ENSMUSG00000086117	Gm12065	lincRNA	0	NO	YES
chr11	24215064	24215506	Distant-promoter	-12661	ENSMUSG00000086117	Gm12065	lincRNA	0	NO	YES
chr11	24233698	24234427	Intergenic	-31438	ENSMUSG00000086117	Gm12065	lincRNA	0	NO	YES
chr11	24281471	24281975	Intergenic	-79099	ENSMUSG00000086117	Gm12065	lincRNA	0	NO	YES
chr11	24296753	24297065	Intergenic	-94285	ENSMUSG00000086117	Gm12065	lincRNA	0	NO	YES
chr11	31791618	31791945	intron	32692	ENSMUSG00000085772	D630024D03Rik	lincRNA	0	NO	YES
chr11	43193032	43193623	intron	37472	ENSMUSG00000055415	Atp10b	protein_coding	0	NO	YES
chr11	46205676	46206119	intron	-29634	ENSMUSG00000048721	Fndc9	protein_coding	0	NO	YES
chr11	47157078	47157580	intron	222193	ENSMUSG00000020354	Sgcd	protein_coding	0	NO	YES
chr11	47202124	47202483	intron	177219	ENSMUSG00000020354	Sgcd	protein_coding	0	NO	YES
chr11	47205863	47206552	intron	173315	ENSMUSG00000020354	Sgcd	protein_coding	0	NO	YES
chr11	47289770	47290260	intron	89507	ENSMUSG00000020354	Sgcd	protein_coding	0	NO	YES
chr11	47320591	47321823	intron	58315	ENSMUSG00000020354	Sgcd	protein_coding	0	NO	YES
chr11	48051104	48051374	Intergenic	-62270	ENSMUSG00000020354	Sgcd	protein_coding	0	NO	YES
chr11	65197301	65197570	intron	8032	ENSMUSG00000020542	Myocd	protein_coding	0	NO	YES
chr11	65211718	65212084	Distant-promoter	-6434	ENSMUSG00000020542	Myocd	protein_coding	0	NO	YES
chr11	65238344	65238863	intron	-20044	ENSMUSG00000020542	Myocd	protein_coding	0	NO	YES
chr11	65256114	65256676	intron	13459	ENSMUSG00000020542	Myocd	protein_coding	0	NO	YES
chr11	65266195	65266756	intron	3379	ENSMUSG00000020542	Myocd	protein_coding	0	NO	YES
chr1	57988941	57990069	Distant-promoter	-6466	ENSMUSG00000026039	Sgol2a	protein_coding	0	NO	YES
chr1	58198357	58198642	Distant-promoter	-11898	ENSMUSG00000038242	Aox4	protein_coding	0	NO	YES
chr1	58207785	58208140	Distant-promoter	-2435	ENSMUSG00000038242	Aox4	protein_coding	0	NO	YES
chr1	58238237	58238734	Distant-promoter	-2121	ENSMUSG00000038242	Aox4	protein_coding	0	NO	YES
chr1	58275904	58276171	Distant-promoter	-2289	ENSMUSG00000079554	Aox2	protein_coding	0	NO	YES
chr1	58291688	58292476	intron	13756	ENSMUSG00000079554	Aox2	protein_coding	0	NO	YES
chr11	72402044	72402300	intron	569	ENSMUSG00000045667	Smtnl2	protein_coding	0	NO	YES
chr11	73281551	73281873	exon	14324	ENSMUSG00000043029	Trpv3	protein_coding	0	NO	YES
chr11	73290722	73291084	intron	23515	ENSMUSG00000043029	Trpv3	protein_coding	0	NO	YES
chr11	76042944	76043239	Distant-promoter	-15309	ENSMUSG00000020846	Rflnb	protein_coding	0	NO	YES
chr11	78301182	78301765	promoter-TSS	-56	ENSMUSG00000002055	Spag5	protein_coding	0	NO	YES
chr11	78891189	78892684	Intergenic	-28851	ENSMUSG00000020826	Nos2	protein_coding	0	NO	YES
chr11	78915339	78915745	Distant-promoter	-5245	ENSMUSG00000020826	Nos2	protein_coding	0	NO	YES
chr11	79787299	79787807	Distant-promoter	-4666	ENSMUSG00000086474	9130204K15Rik	lincRNA	0	NO	YES
chr11	79842955	79843522	intron	17478	ENSMUSG00000086474	9130204K15Rik	lincRNA	0	NO	YES
chr11	79867610	79868110	intron	4534	ENSMUSG00000086474	9130204K15Rik	lincRNA	0	NO	YES
chr11	87104256	87104931	intron	4115	ENSMUSG00000020493	Prr11	protein_coding	0	NO	YES
chr11	87504623	87505056	intron	-31885	ENSMUSG00000010342	Tex14	protein_coding	0	NO	YES
chr11	87507535	87507823	intron	-29045	ENSMUSG00000010342	Tex14	protein_coding	0	NO	YES
chr11	94129706	94130044	Distant-promoter	-3610	ENSMUSG00000086003	B230206L02Rik	processed_transcript	0	YES	NO
chr11	94243017	94244088	promoter-TSS	-845	ENSMUSG00000044177	Wfikkn2	protein_coding	0	YES	NO
chr11	95533916	95534148	Distant-promoter	-19462	ENSMUSG00000046719	Nxph3	protein_coding	0	YES	NO
chr11	95538044	95538606	Intergenic	-23755	ENSMUSG00000046719	Nxph3	protein_coding	0	YES	NO
chr11	95540978	95541215	Intergenic	-26526	ENSMUSG00000046719	Nxph3	protein_coding	0	YES	NO
chr11	97347484	97347944	intron	4302	ENSMUSG00000070337	Gpr179	protein_coding	0	YES	NO
chr11	99076728	99077060	Distant-promoter	-1553	ENSMUSG00000017607	Tns4	protein_coding	0	YES	NO
chr11	99100287	99100701	Distant-promoter	-11188	ENSMUSG00000017607	Tns4	protein_coding	0	YES	NO
chr11	99113395	99114266	Intergenic	-24524	ENSMUSG00000017607	Tns4	protein_coding	0	YES	NO
chr11	102140666	102140942	Distant-promoter	-4709	ENSMUSG00000048217	Nags	protein_coding	0	YES	NO
chr11	102900946	102901273	promoter-TSS	-197	ENSMUSG00000020932	Gfap	protein_coding	0	YES	NO
chr11	103164464	103164750	Distant-promoter	-6500	ENSMUSG00000055805	Fmnl1	protein_coding	0	YES	NO
chr11	103261054	103261815	intron	6038	ENSMUSG00000020941	Map3k14	protein_coding	0	YES	NO
chr11	104295591	104295905	TTS	13367	ENSMUSG00000018411	Mapt	protein_coding	0	YES	NO
chr11	106318075	106318442	Distant-promoter	-3496	ENSMUSG00000040592	Cd79b	protein_coding	0	YES	NO
chr11	107924767	107925503	Distant-promoter	-10080	ENSMUSG00000040373	Cacng5	protein_coding	0	YES	NO
chr11	114780066	114780316	Distant-promoter	-4468	ENSMUSG00000010021	Kif19a	protein_coding	0	YES	NO
chr11	114877147	114877566	Distant-promoter	-12685	ENSMUSG00000034652	Cd300a	protein_coding	0	YES	NO
chr11	115970300	115970633	Distant-promoter	-4243	ENSMUSG00000020758	Itgb4	protein_coding	0	YES	NO
chr11	116518396	116518691	Distant-promoter	-12382	ENSMUSG00000061878	Sphk1	protein_coding	0	YES	NO
chr11	118401738	118402082	promoter-TSS	-38	ENSMUSG00000033880	Lgals3bp	protein_coding	0	YES	NO
chr11	120739415	120739671	Distant-promoter	-7429	ENSMUSG00000025150	Cbr2	protein_coding	0	YES	NO
chr12	5280249	5280800	intron	10857	ENSMUSG00000020627	Klhl29	protein_coding	0	YES	NO
chr12	5397322	5397835	Distant-promoter	-14063	ENSMUSG00000037735	2810032G03Rik	lincRNA	0	YES	NO
chr12	17738396	17738753	intron	10348	ENSMUSG00000071379	Hpcal1	protein_coding	0	YES	NO
chr12	17778320	17778602	intron	50235	ENSMUSG00000071379	Hpcal1	protein_coding	0	YES	NO
chr12	32178545	32178903	promoter-TSS	-270	ENSMUSG00000020573	Pik3cg	protein_coding	0	YES	NO
chr12	32185046	32185761	Distant-promoter	-6949	ENSMUSG00000020573	Pik3cg	protein_coding	0	YES	NO
chr12	32208467	32208843	promoter-TSS	4	ENSMUSG00000020573	Pik3cg	protein_coding	0	YES	NO
chr12	33102184	33102965	Distant-promoter	-9388	ENSMUSG00000084979	Gm16267	lincRNA	0	YES	NO
chr12	33109542	33109858	Distant-promoter	-2262	ENSMUSG00000084979	Gm16267	lincRNA	0	YES	NO
chr12	34394272	34394800	intron	42771	ENSMUSG00000004698	Hdac9	protein_coding	0	YES	NO
chr12	34451189	34451480	Distant-promoter	-14027	ENSMUSG00000004698	Hdac9	protein_coding	0	YES	NO
chr12	34487719	34488260	intron	40315	ENSMUSG00000004698	Hdac9	protein_coding	0	YES	NO
chr12	34528277	34529560	promoter-TSS	-44	ENSMUSG00000004698	Hdac9	protein_coding	0	YES	NO
chr12	34563004	34563270	intron	-34263	ENSMUSG00000004698	Hdac9	protein_coding	0	YES	NO
chr12	37293977	37294267	intron	52080	ENSMUSG00000050103	Agmo	protein_coding	0	YES	NO
chr12	41111440	41111782	TTS	43299	ENSMUSG00000056899	Immp2l	protein_coding	0	YES	NO
chr12	41116978	41117432	intron	48893	ENSMUSG00000056899	Immp2l	protein_coding	0	YES	NO
chr12	41149118	41149803	intron	81148	ENSMUSG00000056899	Immp2l	protein_coding	0	YES	NO
chr12	41182903	41183134	intron	114706	ENSMUSG00000056899	Immp2l	protein_coding	0	YES	NO
chr1	65074404	65076069	Distant-promoter	-1547	ENSMUSG00000025952	Crygc	protein_coding	0	YES	NO
chr12	52779616	52780938	Distant-promoter	-15559	ENSMUSG00000061603	Akap6	protein_coding	0	YES	NO
chr12	52790411	52790737	Distant-promoter	-5262	ENSMUSG00000061603	Akap6	protein_coding	0	YES	NO
chr12	52832181	52832488	intron	36498	ENSMUSG00000061603	Akap6	protein_coding	0	YES	NO
chr12	52910923	52911199	intron	115225	ENSMUSG00000061603	Akap6	protein_coding	0	YES	NO
chr12	55460829	55462348	Intergenic	30222	ENSMUSG00000021025	Nfkbia	protein_coding	0	YES	NO
chr12	56958495	56959497	intron	21397	ENSMUSG00000035472	Slc25a21	protein_coding	0	YES	NO
chr12	57074427	57074695	intron	84683	ENSMUSG00000035472	Slc25a21	protein_coding	0	YES	NO
chr12	70318972	70319494	Distant-promoter	-2978	ENSMUSG00000021071	Trim9	protein_coding	0	YES	NO
chr12	71095741	71096290	Distant-promoter	-15413	ENSMUSG00000021078	Tomm20l	protein_coding	0	YES	NO
chr12	72273722	72273953	intron	-37113	ENSMUSG00000021087	Rtn1	protein_coding	0	YES	NO
chr1	14208151	14208417	intron	23208	ENSMUSG00000025932	Eya1	protein_coding	0	YES	NO
chr12	76585350	76585618	Distant-promoter	-1398	ENSMUSG00000021061	Sptb	protein_coding	0	YES	NO
chr12	76720493	76720732	Distant-promoter	-10065	ENSMUSG00000021061	Sptb	protein_coding	0	YES	NO
chr12	77000161	77000463	intron	27852	ENSMUSG00000112857	Gm35041	lincRNA	0	YES	NO
chr1	14337803	14338286	Intergenic	-27809	ENSMUSG00000025932	Eya1	protein_coding	0	YES	NO
chr1	14406731	14407067	Intergenic	-96664	ENSMUSG00000025932	Eya1	protein_coding	0	YES	NO
chr12	85686378	85686782	promoter-TSS	-89	ENSMUSG00000034266	Batf	protein_coding	0	YES	NO
chr12	88984008	88984249	intron	30729	ENSMUSG00000066392	Nrxn3	protein_coding	0	YES	NO
chr12	89156013	89156333	intron	-36933	ENSMUSG00000066392	Nrxn3	protein_coding	0	YES	NO
chr12	89874427	89874881	intron	62171	ENSMUSG00000066392	Nrxn3	protein_coding	0	YES	NO
chr12	91654925	91655196	intron	-29605	ENSMUSG00000086689	Gm16876	antisense	0	YES	NO
chr1	14422821	14423431	Intergenic	-112891	ENSMUSG00000025932	Eya1	protein_coding	0	YES	NO
chr12	99953033	99953708	Distant-promoter	-11129	ENSMUSG00000045404	Kcnk13	protein_coding	0	YES	NO
chr1	14512393	14513063	Intergenic	-202493	ENSMUSG00000025932	Eya1	protein_coding	0	YES	NO
chr12	102305409	102305812	intron	21969	ENSMUSG00000044456	Rin3	protein_coding	0	YES	NO
chr12	103664464	103665083	Distant-promoter	-7561	ENSMUSG00000060807	Serpina6	protein_coding	0	YES	NO
chr12	103671226	103671593	intron	4055	ENSMUSG00000071179	Serpina16	protein_coding	0	YES	NO
chr12	104111402	104111664	Distant-promoter	-1191	ENSMUSG00000041536	Serpina3a	protein_coding	0	YES	NO
chr12	104215325	104215587	intron	823	ENSMUSG00000066363	Serpina3f	protein_coding	0	YES	NO
chr12	105727979	105728328	intron	9297	ENSMUSG00000041323	Ak7	protein_coding	0	YES	NO
chr12	108304108	108304379	Distant-promoter	-2027	ENSMUSG00000021260	Hhipl1	protein_coding	0	YES	NO
chr12	109437920	109438181	Distant-promoter	-14773	ENSMUSG00000040856	Dlk1	protein_coding	0	YES	NO
chr12	111450219	111450604	promoter-TSS	-108	ENSMUSG00000021281	Tnfaip2	protein_coding	0	YES	NO
chr12	111459386	111459723	intron	9035	ENSMUSG00000021281	Tnfaip2	protein_coding	0	YES	NO
chr12	111461509	111462487	intron	11479	ENSMUSG00000021281	Tnfaip2	protein_coding	0	YES	NO
chr12	112001263	112001496	intron	7621	ENSMUSG00000054003	Tdrd9	protein_coding	0	YES	NO
chr12	112473725	112474237	Distant-promoter	-15467	ENSMUSG00000043122	A530016L24Rik	protein_coding	0	YES	NO
chr12	119163386	119164049	intron	75053	ENSMUSG00000025321	Itgb8	protein_coding	0	YES	NO
chr12	119165076	119165411	intron	73527	ENSMUSG00000025321	Itgb8	protein_coding	0	YES	NO
chr12	119218054	119219875	intron	19806	ENSMUSG00000025321	Itgb8	protein_coding	0	YES	NO
chr13	4281411	4281876	Distant-promoter	-2210	ENSMUSG00000021211	Akr1c12	protein_coding	0	YES	NO
chr1	74705376	74705961	Distant-promoter	-7906	ENSMUSG00000026170	Cyp27a1	protein_coding	0	YES	NO
chr1	74726215	74726459	Distant-promoter	-9014	ENSMUSG00000026170	Cyp27a1	protein_coding	0	YES	NO
chr13	19745360	19745800	Distant-promoter	-12629	ENSMUSG00000047462	A530099J19Rik	lincRNA	0	YES	NO
chr1	75357374	75357694	Distant-promoter	-2795	ENSMUSG00000026208	Des	protein_coding	0	YES	NO
chr13	23500800	23501134	Distant-promoter	-12110	ENSMUSG00000053216	Btn2a2	protein_coding	0	YES	NO
chr13	24444788	24445164	intron	27752	ENSMUSG00000016756	Cmah	protein_coding	0	YES	NO
chr13	24446967	24447209	intron	29864	ENSMUSG00000016756	Cmah	protein_coding	0	YES	NO
chr13	31503983	31504530	Intergenic	-51878	ENSMUSG00000038415	Foxq1	protein_coding	0	YES	NO
chr13	31506761	31507119	Intergenic	-49194	ENSMUSG00000038415	Foxq1	protein_coding	0	YES	NO
chr13	31531241	31531723	Intergenic	-24652	ENSMUSG00000038415	Foxq1	protein_coding	0	YES	NO
chr13	33574790	33575138	Distant-promoter	-5647	ENSMUSG00000112963	Gm6093	lincRNA	0	YES	NO
chr13	34635896	34636364	intron	12438	ENSMUSG00000021411	Pxdc1	protein_coding	0	YES	NO
chr13	37011928	37012197	intron	37125	ENSMUSG00000039109	F13a1	protein_coding	0	YES	NO
chr13	37368359	37368771	intron	23176	ENSMUSG00000021423	Ly86	protein_coding	0	YES	NO
chr13	40932168	40932489	Distant-promoter	-14404	ENSMUSG00000021360	Gcnt2	protein_coding	0	YES	NO
chr13	41226408	41226991	Distant-promoter	-6294	ENSMUSG00000021364	Elovl2	protein_coding	0	YES	NO
chr13	42657252	42657483	Intergenic	-23256	ENSMUSG00000054728	Phactr1	protein_coding	0	YES	NO
chr13	42835639	42835872	intron	-30492	ENSMUSG00000054728	Phactr1	protein_coding	0	YES	NO
chr1	78160871	78161258	intron	35774	ENSMUSG00000004872	Pax3	protein_coding	0	YES	NO
chr13	43754535	43755209	Intergenic	-29903	ENSMUSG00000015396	Cd83	protein_coding	0	YES	NO
chr13	43777998	43779172	Distant-promoter	-6190	ENSMUSG00000015396	Cd83	protein_coding	0	YES	NO
chr13	43795500	43797096	intron	11113	ENSMUSG00000015396	Cd83	protein_coding	0	YES	NO
chr13	51749280	51750251	promoter-TSS	-846	ENSMUSG00000021451	Sema4d	protein_coding	0	YES	NO
chr13	52560628	52561196	Intergenic	-22261	ENSMUSG00000021457	Syk	protein_coding	0	YES	NO
chr13	52577515	52577923	Distant-promoter	-5454	ENSMUSG00000021457	Syk	protein_coding	0	YES	NO
chr13	52584797	52585486	intron	1638	ENSMUSG00000021457	Syk	protein_coding	0	YES	NO
chr13	52606881	52607180	intron	10071	ENSMUSG00000021457	Syk	protein_coding	0	YES	NO
chr13	52651539	52651860	Intergenic	54740	ENSMUSG00000021457	Syk	protein_coding	0	YES	NO
chr13	52669833	52670196	Intergenic	65594	ENSMUSG00000113737	BB123696	lincRNA	0	YES	NO
chr13	52712002	52712398	Intergenic	23408	ENSMUSG00000113737	BB123696	lincRNA	0	YES	NO
chr13	52726144	52726982	Intergenic	9045	ENSMUSG00000113737	BB123696	lincRNA	0	YES	NO
chr13	52805295	52805847	Intergenic	-48366	ENSMUSG00000113737	BB123696	lincRNA	0	YES	NO
chr13	52828435	52829958	Intergenic	-71991	ENSMUSG00000113737	BB123696	lincRNA	0	YES	NO
chr13	52976503	52976734	intron	4455	ENSMUSG00000056749	Nfil3	protein_coding	0	YES	NO
chr13	52992632	52992966	Distant-promoter	-11726	ENSMUSG00000056749	Nfil3	protein_coding	0	YES	NO
chr13	53486852	53487355	Distant-promoter	-14029	ENSMUSG00000021469	Msx2	protein_coding	0	YES	NO
chr13	55376546	55376812	promoter-TSS	-303	ENSMUSG00000052087	Rgs14	protein_coding	0	YES	NO
chr1	80515794	80516232	intron	6383	ENSMUSG00000038608	Dock10	protein_coding	0	YES	NO
chr1	80543494	80543962	Distant-promoter	-13563	ENSMUSG00000038608	Dock10	protein_coding	0	YES	NO
chr1	80562349	80562924	intron	30196	ENSMUSG00000038608	Dock10	protein_coding	0	YES	NO
chr13	60193417	60193752	Distant-promoter	-11887	ENSMUSG00000050765	Gm5084	lincRNA	0	YES	NO
chr1	80625485	80625752	intron	-32786	ENSMUSG00000038608	Dock10	protein_coding	0	YES	NO
chr13	64040070	64040333	Intergenic	22932	ENSMUSG00000033122	Hsd17b3	protein_coding	0	YES	NO
chr13	64234951	64235939	intron	13197	ENSMUSG00000033102	Cdc14b	protein_coding	0	YES	NO
chr13	64237088	64237630	intron	11283	ENSMUSG00000033102	Cdc14b	protein_coding	0	YES	NO
chr13	91942333	91943027	intron	45309	ENSMUSG00000021708	Rasgrf2	protein_coding	0	YES	NO
chr13	91988088	91988329	promoter-TSS	-219	ENSMUSG00000021708	Rasgrf2	protein_coding	0	YES	NO
chr1	82590898	82591165	intron	4055	ENSMUSG00000079465	Col4a3	protein_coding	0	YES	NO
chr13	95475306	95475701	Intergenic	3218	ENSMUSG00000021679	S100z	protein_coding	0	YES	NO
chr13	95494660	95495203	Distant-promoter	-16210	ENSMUSG00000021679	S100z	protein_coding	0	YES	NO
chr13	95788168	95788399	intron	91430	ENSMUSG00000021675	F2rl2	protein_coding	0	YES	NO
chr13	95819085	95819402	intron	72679	ENSMUSG00000021676	Iqgap2	protein_coding	0	YES	NO
chr13	95985108	95985369	promoter-TSS	-388	ENSMUSG00000051111	Sv2c	protein_coding	0	YES	NO
chr1	82608346	82609199	intron	21796	ENSMUSG00000079465	Col4a3	protein_coding	0	YES	NO
chr13	97184931	97185579	intron	13040	ENSMUSG00000021665	Hexb	protein_coding	0	YES	NO
chr13	97251590	97251884	exon	10632	ENSMUSG00000041773	Enc1	protein_coding	0	YES	NO
chr13	97570353	97570624	intron	10462	ENSMUSG00000110235	Gm5086	lincRNA	0	YES	NO
chr13	98590908	98591735	Intergenic	-22180	ENSMUSG00000114733	Gm4815	processed_pseudogene	0	YES	NO
chr13	102702382	102702963	intron	9061	ENSMUSG00000021624	Cd180	protein_coding	0	YES	NO
chr13	102722973	102723715	intron	29733	ENSMUSG00000021624	Cd180	protein_coding	0	YES	NO
chr13	112512281	112512646	Intergenic	19881	ENSMUSG00000050377	Il31ra	protein_coding	0	YES	NO
chr1	85524218	85524567	Distant-promoter	-2298	ENSMUSG00000090186	Gm7592	transcribed_unprocessed_pseudogene	0	YES	NO
chr1	85984323	85984557	intron	2477	ENSMUSG00000100108	Gm28100	lincRNA	0	YES	NO
chr14	13198517	13198808	intron	-27760	ENSMUSG00000051729	Gm5087	processed_transcript	0	YES	NO
chr14	13236904	13237247	intron	47555	ENSMUSG00000051729	Gm5087	processed_transcript	0	YES	NO
chr1	86107107	86107381	intron	3428	ENSMUSG00000026228	Htr2b	protein_coding	0	YES	NO
chr1	86108893	86109154	intron	1649	ENSMUSG00000026228	Htr2b	protein_coding	0	YES	NO
chr14	15354187	15354648	Intergenic	-32543	ENSMUSG00000114789	Gm31577	lincRNA	0	YES	NO
chr14	16695439	16695769	intron	-119777	ENSMUSG00000017491	Rarb	protein_coding	0	YES	NO
chr14	16728410	16729015	intron	90293	ENSMUSG00000017491	Rarb	protein_coding	0	YES	NO
chr14	16781993	16782245	intron	36886	ENSMUSG00000017491	Rarb	protein_coding	0	YES	NO
chr14	21676362	21676723	TTS	26560	ENSMUSG00000063821	Dupd1	protein_coding	0	YES	NO
chr14	30907661	30908062	TTS	6268	ENSMUSG00000006522	Itih3	protein_coding	0	YES	NO
chr14	31415057	31415306	intron	2496	ENSMUSG00000021892	Sh3bp5	protein_coding	0	YES	NO
chr14	31423247	31423575	Distant-promoter	-5734	ENSMUSG00000021892	Sh3bp5	protein_coding	0	YES	NO
chr14	31902055	31902380	Distant-promoter	-4311	ENSMUSG00000046005	D830044D21Rik	lincRNA	0	YES	NO
chr14	31933089	31934086	Intergenic	27059	ENSMUSG00000046005	D830044D21Rik	lincRNA	0	YES	NO
chr14	32772809	32773353	Distant-promoter	-12882	ENSMUSG00000041707	1810011H11Rik	protein_coding	0	YES	NO
chr14	32774814	32775107	Distant-promoter	-11003	ENSMUSG00000041707	1810011H11Rik	protein_coding	0	YES	NO
chr14	32798142	32798817	Distant-promoter	-9755	ENSMUSG00000041707	1810011H11Rik	protein_coding	0	YES	NO
chr14	32865441	32865745	intron	8837	ENSMUSG00000050666	Vstm4	protein_coding	0	YES	NO
chr14	33081441	33083598	intron	-59182	ENSMUSG00000051506	Wdfy4	protein_coding	0	YES	NO
chr14	33301944	33302409	Distant-promoter	-3942	ENSMUSG00000063506	Arhgap22	protein_coding	0	YES	NO
chr14	33317890	33318235	Distant-promoter	-1641	ENSMUSG00000063506	Arhgap22	protein_coding	0	YES	NO
chr14	33335788	33336057	Distant-promoter	-15390	ENSMUSG00000063506	Arhgap22	protein_coding	0	YES	NO
chr14	33343658	33344012	Distant-promoter	-7477	ENSMUSG00000063506	Arhgap22	protein_coding	0	YES	NO
chr14	33932886	33934234	Distant-promoter	-7479	ENSMUSG00000072625	Gdf2	protein_coding	0	YES	NO
chr14	41025659	41025948	Distant-promoter	-12015	ENSMUSG00000021792	Fam213a	protein_coding	0	YES	NO
chr14	41033338	41033727	Distant-promoter	-19744	ENSMUSG00000021792	Fam213a	protein_coding	0	YES	NO
chr1	88488330	88488809	Intergenic	21497	ENSMUSG00000062310	Glrp1	protein_coding	0	YES	NO
chr1	88491076	88492164	Intergenic	18446	ENSMUSG00000062310	Glrp1	protein_coding	0	YES	NO
chr1	88507450	88507756	intron	2463	ENSMUSG00000062310	Glrp1	protein_coding	0	YES	NO
chr14	47376473	47376937	intron	2741	ENSMUSG00000050335	Lgals3	protein_coding	0	YES	NO
chr14	51103302	51103698	intron	7141	ENSMUSG00000021876	Rnase4	protein_coding	0	YES	NO
chr14	52045929	52046196	Distant-promoter	-3603	ENSMUSG00000044286	Olfr221	protein_coding	0	YES	NO
chr14	62457332	62457757	Distant-promoter	-1255	ENSMUSG00000021933	Gucy1b2	protein_coding	0	YES	NO
chr14	62570474	62570947	Distant-promoter	-3789	ENSMUSG00000100486	Gm4131	protein_coding	0	YES	NO
chr14	63066616	63068246	Intergenic	12358	ENSMUSG00000054763	Defb42	protein_coding	0	YES	NO
chr14	65666192	65666466	promoter-TSS	-74	ENSMUSG00000022032	Scara5	protein_coding	0	YES	NO
chr14	65703948	65704188	intron	27591	ENSMUSG00000022032	Scara5	protein_coding	0	YES	NO
chr14	65724907	65725178	intron	48565	ENSMUSG00000022032	Scara5	protein_coding	0	YES	NO
chr14	65739372	65739666	intron	63042	ENSMUSG00000022032	Scara5	protein_coding	0	YES	NO
chr14	70210123	70210530	intron	1663	ENSMUSG00000022091	Sorbs3	protein_coding	0	YES	NO
chr14	73066726	73067104	Distant-promoter	-17801	ENSMUSG00000033470	Cysltr2	protein_coding	0	YES	NO
chr1	90903791	90904433	Distant-promoter	-10973	ENSMUSG00000026303	Mlph	protein_coding	0	YES	NO
chr1	90928486	90928776	TTS	952	ENSMUSG00000026303	Mlph	protein_coding	0	YES	NO
chr1	91181173	91182351	intron	1716	ENSMUSG00000034353	Ramp1	protein_coding	0	YES	NO
chr1	91197787	91198209	intron	17952	ENSMUSG00000034353	Ramp1	protein_coding	0	YES	NO
chr1	91482575	91483517	promoter-TSS	22	ENSMUSG00000100151	Gm28382	lincRNA	0	YES	NO
chr14	77928049	77928408	intron	23821	ENSMUSG00000022014	Epsti1	protein_coding	0	YES	NO
chr14	77948262	77949344	intron	44396	ENSMUSG00000022014	Epsti1	protein_coding	0	YES	NO
chr14	78282170	78282816	intron	25550	ENSMUSG00000022015	Tnfsf11	protein_coding	0	YES	NO
chr14	103488695	103488929	intron	-24530	ENSMUSG00000022123	Scel	protein_coding	0	YES	NO
chr14	103545816	103546773	intron	32873	ENSMUSG00000022123	Scel	protein_coding	0	YES	NO
chr14	103581193	103581453	intron	67902	ENSMUSG00000022123	Scel	protein_coding	0	YES	NO
chr14	103644103	103644458	Distant-promoter	-5948	ENSMUSG00000055717	Slain1	protein_coding	0	YES	NO
chr14	111646085	111646602	Intergenic	-28754	ENSMUSG00000033214	Slitrk5	protein_coding	0	YES	NO
chr14	111674769	111675051	promoter-TSS	-187	ENSMUSG00000033214	Slitrk5	protein_coding	0	YES	NO
chr1	92956627	92957122	intron	710	ENSMUSG00000026271	Gpr35	protein_coding	0	YES	NO
chr1	92958963	92959308	intron	2971	ENSMUSG00000026271	Gpr35	protein_coding	0	YES	NO
chr14	122904210	122904452	Distant-promoter	-8699	ENSMUSG00000075463	4930594M22Rik	processed_transcript	0	YES	NO
chr14	122919980	122920415	intron	1725	ENSMUSG00000041594	Tmtc4	protein_coding	0	YES	NO
chr14	122967277	122967711	intron	10800	ENSMUSG00000041594	Tmtc4	protein_coding	0	YES	NO
chr14	122986208	122986728	Distant-promoter	-2433	ENSMUSG00000041594	Tmtc4	protein_coding	0	YES	NO
chr14	123240056	123240348	intron	70908	ENSMUSG00000115016	AC158982.1	processed_transcript	0	YES	NO
chr15	3247357	3248025	Intergenic	-20856	ENSMUSG00000064373	Selenop	protein_coding	0	YES	NO
chr15	3251010	3251984	Distant-promoter	-17050	ENSMUSG00000064373	Selenop	protein_coding	0	YES	NO
chr15	3266035	3266539	Distant-promoter	-2260	ENSMUSG00000064373	Selenop	protein_coding	0	YES	NO
chr15	5646638	5646957	Intergenic	66585	ENSMUSG00000110018	5430437J10Rik	transcribed_processed_pseudogene	0	YES	NO
chr15	6849825	6850085	intron	24302	ENSMUSG00000022146	Osmr	protein_coding	0	YES	NO
chr15	6871426	6872533	intron	2278	ENSMUSG00000022146	Osmr	protein_coding	0	YES	NO
chr15	6934658	6935053	Intergenic	-59886	ENSMUSG00000022146	Osmr	protein_coding	0	YES	NO
chr15	7092150	7092514	intron	1718	ENSMUSG00000054263	Lifr	protein_coding	0	YES	NO
chr15	7098465	7098738	intron	7987	ENSMUSG00000054263	Lifr	protein_coding	0	YES	NO
chr15	7137668	7138075	Distant-promoter	-2671	ENSMUSG00000054263	Lifr	protein_coding	0	YES	NO
chr15	7154770	7155296	intron	680	ENSMUSG00000054263	Lifr	protein_coding	0	YES	NO
chr15	7167320	7168266	intron	13440	ENSMUSG00000054263	Lifr	protein_coding	0	YES	NO
chr15	8589718	8590113	Intergenic	53332	ENSMUSG00000005360	Slc1a3	protein_coding	0	YES	NO
chr15	8709597	8710764	promoter-TSS	229	ENSMUSG00000005360	Slc1a3	protein_coding	0	YES	NO
chr15	8734176	8734658	Intergenic	-23653	ENSMUSG00000005360	Slc1a3	protein_coding	0	YES	NO
chr15	8761755	8762161	Intergenic	-51194	ENSMUSG00000005360	Slc1a3	protein_coding	0	YES	NO
chr15	9533181	9534329	Distant-promoter	-3579	ENSMUSG00000003882	Il7r	protein_coding	0	YES	NO
chr15	25377547	25377866	intron	35992	ENSMUSG00000045763	Basp1	protein_coding	0	YES	NO
chr15	25844707	25845156	intron	1751	ENSMUSG00000022270	Fam134b	protein_coding	0	YES	NO
chr15	25914387	25914640	intron	4089	ENSMUSG00000022270	Fam134b	protein_coding	0	YES	NO
chr15	25940919	25941456	exon	300	ENSMUSG00000022270	Fam134b	protein_coding	0	YES	NO
chr15	27682594	27682908	Distant-promoter	-1172	ENSMUSG00000056069	Fam105a	protein_coding	0	YES	NO
chr15	33094694	33094962	intron	4520	ENSMUSG00000039007	Cpq	protein_coding	0	YES	NO
chr15	34624588	34624859	intron	-41952	ENSMUSG00000038879	Nipal2	protein_coding	0	YES	NO
chr15	36044093	36044636	Distant-promoter	-3685	ENSMUSG00000037627	Rgs22	protein_coding	0	YES	NO
chr15	36061376	36061965	intron	-20991	ENSMUSG00000037627	Rgs22	protein_coding	0	YES	NO
chr15	36065709	36066835	intron	17469	ENSMUSG00000037627	Rgs22	protein_coding	0	YES	NO
chr15	36141847	36142358	Distant-promoter	-1702	ENSMUSG00000037627	Rgs22	protein_coding	0	YES	NO
chr15	36143434	36143675	Distant-promoter	-3154	ENSMUSG00000037627	Rgs22	protein_coding	0	YES	NO
chr15	36151980	36152248	Distant-promoter	-11714	ENSMUSG00000037627	Rgs22	protein_coding	0	YES	NO
chr1	3212937	3213251	intron	2538	ENSMUSG00000051951	Xkr4	protein_coding	0	YES	NO
chr15	39718610	39719234	Intergenic	-27008	ENSMUSG00000022303	Dcstamp	protein_coding	0	YES	NO
chr15	39728631	39728866	Distant-promoter	-17182	ENSMUSG00000022303	Dcstamp	protein_coding	0	YES	NO
chr15	39812766	39814160	intron	16418	ENSMUSG00000087695	Gm16291	antisense	0	YES	NO
chr15	39817087	39817408	intron	20202	ENSMUSG00000087695	Gm16291	antisense	0	YES	NO
chr15	42207656	42207951	Intergenic	11019	ENSMUSG00000115988	AC158972.2	lincRNA	0	YES	NO
chr15	44552165	44552541	intron	-39567	ENSMUSG00000038725	Pkhd1l1	protein_coding	0	YES	NO
chr15	44696171	44696402	intron	51502	ENSMUSG00000022340	Sybu	protein_coding	0	YES	NO
chr15	44753511	44753862	Distant-promoter	-1228	ENSMUSG00000022340	Sybu	protein_coding	0	YES	NO
chr1	105843527	105843980	intron	23883	ENSMUSG00000026321	Tnfrsf11a	protein_coding	0	YES	NO
chr15	52039844	52040390	promoter-TSS	10	ENSMUSG00000068522	Aard	protein_coding	0	YES	NO
chr15	54171614	54171881	Intergenic	106737	ENSMUSG00000063727	Tnfrsf11b	protein_coding	0	YES	NO
chr15	54612685	54613011	Intergenic	41656	ENSMUSG00000024479	Mal2	protein_coding	0	YES	NO
chr15	66818953	66819221	Distant-promoter	-6494	ENSMUSG00000022372	Sla	protein_coding	0	YES	NO
chr15	66933164	66933458	TTS	1158	ENSMUSG00000005125	Ndrg1	protein_coding	0	YES	NO
chr1	111150265	111150563	Intergenic	-172830	ENSMUSG00000047216	Cdh19	protein_coding	0	YES	NO
chr15	71917705	71917977	intron	-20225	ENSMUSG00000079022	Col22a1	protein_coding	0	YES	NO
chr15	73581095	73581562	TTS	7634	ENSMUSG00000079020	Slc45a4	protein_coding	0	YES	NO
chr15	73615112	73615423	intron	2057	ENSMUSG00000079020	Slc45a4	protein_coding	0	YES	NO
chr15	73616911	73617142	intron	298	ENSMUSG00000079020	Slc45a4	protein_coding	0	YES	NO
chr15	73618112	73618370	promoter-TSS	-917	ENSMUSG00000079020	Slc45a4	protein_coding	0	YES	NO
chr15	73619696	73620604	Distant-promoter	-2826	ENSMUSG00000079020	Slc45a4	protein_coding	0	YES	NO
chr15	77405771	77406013	TTS	673	ENSMUSG00000057346	Apol9a	protein_coding	0	YES	NO
chr15	77734081	77734445	intron	659	ENSMUSG00000068246	Apol9b	protein_coding	0	YES	NO
chr15	78267687	78268318	Intergenic	7124	ENSMUSG00000071715	Ncf4	protein_coding	0	YES	NO
chr15	80599017	80599530	intron	-24210	ENSMUSG00000042351	Grap2	protein_coding	0	YES	NO
chr15	81421811	81422602	Distant-promoter	-3018	ENSMUSG00000091492	Gm17025	antisense	0	YES	NO
chr15	81933132	81933424	Distant-promoter	-3481	ENSMUSG00000042109	Csdc2	protein_coding	0	YES	NO
chr15	83008216	83008593	intron	14679	ENSMUSG00000058099	Nfam1	protein_coding	0	YES	NO
chr15	84425829	84426070	intron	17748	ENSMUSG00000062760	1810041L15Rik	protein_coding	0	YES	NO
chr15	84450509	84450756	Distant-promoter	-3535	ENSMUSG00000062760	1810041L15Rik	protein_coding	0	YES	NO
chr15	84702093	84702412	Distant-promoter	-17800	ENSMUSG00000078954	Arhgap8	protein_coding	0	YES	NO
chr15	85151384	85151680	intron	4600	ENSMUSG00000115924	AL583891.1	lincRNA	0	YES	NO
chr15	86188968	86189439	Distant-promoter	-3062	ENSMUSG00000035891	Cerk	protein_coding	0	YES	NO
chr15	94646119	94646532	intron	17075	ENSMUSG00000063296	Tmem117	protein_coding	0	YES	NO
chr15	101497264	101497594	Distant-promoter	-5917	ENSMUSG00000067613	Krt83	protein_coding	0	YES	NO
chr15	102146912	102147339	intron	2763	ENSMUSG00000023046	Igfbp6	protein_coding	0	YES	NO
chr15	102219720	102219983	Distant-promoter	-2778	ENSMUSG00000001281	Itgb7	protein_coding	0	YES	NO
chr15	102224466	102225399	intron	6976	ENSMUSG00000001281	Itgb7	protein_coding	0	YES	NO
chr15	102442589	102442933	Distant-promoter	-2606	ENSMUSG00000023047	Amhr2	protein_coding	0	YES	NO
chr15	102656712	102658214	promoter-TSS	-105	ENSMUSG00000116056	AC123870.1	lincRNA	0	YES	NO
chr16	4994235	4994572	intron	3360	ENSMUSG00000022542	Sept12	protein_coding	0	YES	NO
chr16	11314063	11314380	intron	409	ENSMUSG00000022496	Tnfrsf17	protein_coding	0	YES	NO
chr1	21253130	21253447	promoter-TSS	-233	ENSMUSG00000025934	Gsta3	protein_coding	0	YES	NO
chr16	15911506	15911985	intron	23329	ENSMUSG00000071637	Cebpd	protein_coding	0	YES	NO
chr16	15932424	15932768	intron	44180	ENSMUSG00000071637	Cebpd	protein_coding	0	YES	NO
chr1	123974690	123974932	intron	70352	ENSMUSG00000036815	Dpp10	protein_coding	0	YES	NO
chr1	124004308	124004541	intron	40739	ENSMUSG00000036815	Dpp10	protein_coding	0	YES	NO
chr1	124035689	124036460	intron	9089	ENSMUSG00000036815	Dpp10	protein_coding	0	YES	NO
chr1	124037742	124038115	intron	7235	ENSMUSG00000036815	Dpp10	protein_coding	0	YES	NO
chr1	124041514	124041879	intron	3467	ENSMUSG00000036815	Dpp10	protein_coding	0	YES	NO
chr16	20020922	20021166	Intergenic	-38007	ENSMUSG00000043008	Klhl6	protein_coding	0	YES	NO
chr1	21305607	21306523	Distant-promoter	-7753	ENSMUSG00000025936	Gm4956	transcribed_unprocessed_pseudogene	0	YES	NO
chr16	22405628	22405963	Distant-promoter	-3966	ENSMUSG00000013089	Etv5	protein_coding	0	YES	NO
chr16	22429121	22429372	intron	7268	ENSMUSG00000013089	Etv5	protein_coding	0	YES	NO
chr16	22922516	22922788	intron	907	ENSMUSG00000022871	Fetub	protein_coding	0	YES	NO
chr16	22953142	22953489	intron	2243	ENSMUSG00000022877	Hrg	protein_coding	0	YES	NO
chr16	23319511	23319921	intron	29246	ENSMUSG00000022885	St6gal1	protein_coding	0	YES	NO
chr16	23529109	23529810	exon	2580	ENSMUSG00000109783	Gm45338	processed_transcript	0	YES	NO
chr16	23550425	23550684	intron	23675	ENSMUSG00000109783	Gm45338	processed_transcript	0	YES	NO
chr16	29401764	29403360	intron	5076	ENSMUSG00000038094	Atp13a4	protein_coding	0	YES	NO
chr16	29560750	29560998	Distant-promoter	-16010	ENSMUSG00000038094	Atp13a4	protein_coding	0	YES	NO
chr16	31316570	31316989	Distant-promoter	-1971	ENSMUSG00000022548	Apod	protein_coding	0	YES	NO
chr16	32147846	32148156	promoter-TSS	117	ENSMUSG00000052384	Nrros	protein_coding	0	YES	NO
chr16	32371333	32371677	intron	-29001	ENSMUSG00000079625	Tm4sf19	protein_coding	0	YES	NO
chr16	35055975	35056734	intron	33933	ENSMUSG00000035376	Hacd2	protein_coding	0	YES	NO
chr16	35677326	35677643	Intergenic	15013	ENSMUSG00000052133	Sema5b	protein_coding	0	YES	NO
chr16	35685160	35685825	Intergenic	23021	ENSMUSG00000052133	Sema5b	protein_coding	0	YES	NO
chr16	35860455	35860793	exon	10758	ENSMUSG00000034422	Parp14	protein_coding	0	YES	NO
chr16	35871178	35872014	promoter-TSS	-52	ENSMUSG00000034422	Parp14	protein_coding	0	YES	NO
chr16	36934073	36934606	promoter-TSS	-644	ENSMUSG00000022831	Hcls1	protein_coding	0	YES	NO
chr16	44417976	44418504	intron	9638	ENSMUSG00000071550	Cfap44	protein_coding	0	YES	NO
chr16	44435604	44436527	intron	4022	ENSMUSG00000071550	Cfap44	protein_coding	0	YES	NO
chr16	44508893	44511411	intron	39708	ENSMUSG00000071550	Cfap44	protein_coding	0	YES	NO
chr16	44565875	44566227	Distant-promoter	-7154	ENSMUSG00000022687	Boc	protein_coding	0	YES	NO
chr16	44604111	44604365	Intergenic	-45341	ENSMUSG00000022687	Boc	protein_coding	0	YES	NO
chr16	44635552	44636216	Intergenic	-76987	ENSMUSG00000022687	Boc	protein_coding	0	YES	NO
chr16	44761812	44762242	Distant-promoter	-3709	ENSMUSG00000022667	Cd200r1	protein_coding	0	YES	NO
chr16	44775187	44775475	intron	9505	ENSMUSG00000022667	Cd200r1	protein_coding	0	YES	NO
chr16	44778523	44778903	intron	12887	ENSMUSG00000022667	Cd200r1	protein_coding	0	YES	NO
chr16	44962436	44962714	Distant-promoter	-2679	ENSMUSG00000036172	Cd200r3	protein_coding	0	YES	NO
chr16	45005255	45005674	Intergenic	40210	ENSMUSG00000036172	Cd200r3	protein_coding	0	YES	NO
chr16	45012380	45014039	Intergenic	47955	ENSMUSG00000036172	Cd200r3	protein_coding	0	YES	NO
chr16	45016158	45017276	Intergenic	51463	ENSMUSG00000036172	Cd200r3	protein_coding	0	YES	NO
chr16	45283069	45283364	Intergenic	58879	ENSMUSG00000052013	Btla	protein_coding	0	YES	NO
chr16	45287596	45288096	Intergenic	63509	ENSMUSG00000052013	Btla	protein_coding	0	YES	NO
chr16	45608337	45608903	Distant-promoter	-1760	ENSMUSG00000022659	Gcsam	protein_coding	0	YES	NO
[truncated: 56,582 more rows]
