# Supplementary material for: TRIM28-dependent SUMOylation protects the adult ovary from activation of the testicular pathway
Source: Nat Commun. 2022 Jul 29;13:4412. doi: 10.1038/s41467-022-32061-1 (PMC9338040; doi:10.1038/s41467-022-32061-1)
Supplement: Supplementary file 9 — Supplementary Data 6 [file 41467_2022_32061_MOESM9_ESM.xlsx]

## Sheet: Feuil1
chr	start	end	Strand	Annotation	Detailed.annotation	Distance.To.TSS	Nearest.Promoter.ID	Gene.chr	Gene.start	Gene.end	Gene.biotype	ensembl_gene_id	External.Gene.name	HYPO SUMO1 IN cKO	HYPO SUMO2 IN cKO	HYPO SUMO1 IN PHD	HYPO SUMO2 IN PHD	HYPER SUMO1 IN cKO	HYPER SUMO1 IN PHD	HYPER SUMO2 IN cKO	HYPER SUMO2 IN PHD	Gene bound TRIM28	OVERLAP WITH PEAKS TRIM28 Control (bp)	Gene bound FOXL2	OVERLAP WITH PEAKS FOXL2 Control (bp)	GENES DOWN IN cKO	GENES UP IN cKO	Log2 FC (PHD_SUMO1 vs Control_SUMO1)	P-value (PHD_SUMO1 vs Control_SUMO1)	Adjusted p-value (PHD_SUMO1 vs Control_SUMO1)	Log2 FC (cKO_SUMO1 vs Control_SUMO1)	P-value (cKO_SUMO1 vs Control_SUMO1)	Adjusted p-value (cKO_SUMO1 vs Control_SUMO1)	Log2 FC (PHD_SUMO2 vs Control_SUMO2)	P-value (PHD_SUMO2 vs Control_SUMO2)	Adjusted p-value (PHD_SUMO2 vs Control_SUMO2)	Log2 FC (cKO_SUMO2 vs Control_SUMO2)	P-value (cKO_SUMO2 vs Control_SUMO2)	Adjusted p-value (cKO_SUMO2 vs Control_SUMO2)
chr13	49874183	49876453	+	Distant-promoter	Intergenic	-7639	ENSMUST00000221777	9	98955288	98958543	processed_pseudogene	ENSMUSG00000113333	AC091683.1	NO	NO	NO	NO	NO	NO	YES	YES	YES	457	NO	0	NO	NO	0.957371	1.3922e-17	1.5118e-14	0.908309	5.5866e-16	3.31427e-13	2.10266	2.24823e-72	2.44138e-68	2.19322	2.08415e-79	2.1689e-75
chr14	32003806	32008460	+	Intergenic	Intergenic	6869	ENSMUST00000226278	9	98955288	98958543		ENSMUSG00000115120		NO	NO	NO	NO	NO	NO	NO	YES	YES	4320	YES	293	NO	NO	0.927355	1.31678e-14	8.74676e-12	0.673319	2.82523e-08	2.84299e-06	1.11821	8.90291e-22	6.33502e-19	0.984559	2.89788e-17	1.09167e-14
chr16	4806572	4808936	+	Distant-promoter	Intergenic	-17462	ENSMUST00000118703	9	98955288	98958543	protein_coding	ENSMUSG00000004071	Cdip1	NO	NO	NO	NO	NO	NO	YES	YES	YES	1391	YES	0	NO	NO	0.995954	1.58809e-13	8.60392e-11	0.990724	1.96803e-13	7.29282e-11	1.9757	2.8669e-45	9.67618e-42	2.03145	3.08368e-48	9.74913e-45
chr13	50867129	50870092	+	Distant-promoter	Intergenic	-8454	ENSMUST00000223072	9	98955288	98958543	processed_pseudogene	ENSMUSG00000113509	AC122313.2	NO	NO	NO	NO	NO	NO	YES	YES	YES	719	YES	0	NO	NO	0.800311	2.00158e-12	8.84806e-10	0.851527	6.10123e-14	2.48183e-11	2.29881	1.00674e-80	1.39691e-76	2.28471	3.27932e-80	3.72292e-76
chr4	40898595	40901373	+	Intergenic	Intergenic	13371	ENSMUST00000117674	9	98955288	98958543	processed_pseudogene	ENSMUSG00000081309	Gm12397	NO	NO	NO	NO	NO	NO	YES	YES	YES	2111	YES	0	NO	NO	0.932382	1.31014e-11	4.87661e-09	0.712211	2.81355e-07	2.00775e-05	1.31211	3.29999e-22	2.47509e-19	1.06243	5.00882e-15	1.37624e-12
chr6	149314118	149319369	+	promoter-TSS	protein_coding-promoter-TSS (ENSMUST00000127680)	-591	ENSMUST00000127680	9	98955288	98958543	protein_coding	ENSMUSG00000032712	2810474O19Rik	NO	NO	NO	NO	NO	NO	NO	YES	YES	5251	YES	0	NO	NO	0.847289	5.5175e-11	1.82041e-08	0.774989	2.07963e-09	2.9596e-07	1.16443	3.9143e-20	2.2842e-17	0.938797	1.40154e-13	3.07697e-11
chr2	11936047	11937388	+	Intergenic	Intergenic	36635	ENSMUST00000193884	9	98955288	98958543	unprocessed_pseudogene	ENSMUSG00000103542	Gm34768	NO	NO	NO	NO	NO	NO	YES	YES	YES	606	NO	0	NO	NO	0.869863	5.93528e-11	1.9454e-08	0.857085	1.07007e-10	2.17109e-08	2.36816	1.95881e-61	1.35898e-57	2.52809	1.19374e-70	9.03483e-67
chr3	94683656	94685682	+	Distant-promoter	Intergenic	-8887	ENSMUST00000090848	3	94693556	94704413	protein_coding	ENSMUSG00000068877	Selenbp2	NO	NO	NO	NO	NO	NO	NO	YES	YES	2026	YES	1233	NO	NO	0.999915	4.04442e-10	1.085e-07	0.391586	0.0160713	0.096228	1.28012	2.89e-16	1.09199e-13	0.404943	0.0110727	0.0740666
chr2	85957700	85960760	+	Intergenic	Intergenic	8793	ENSMUST00000080698	2	85950437	85953910	protein_coding	ENSMUSG00000057207	Olfr1028	NO	NO	NO	NO	NO	NO	YES	YES	YES	2784	YES	1217	NO	NO	0.53406	1.41514e-09	3.31562e-07	0.558678	2.18636e-10	4.04193e-08	1.07386	1.14942e-34	2.2428e-31	1.03907	9.03343e-33	1.31174e-29
chr13	3421502	3422856	+	Intergenic	Intergenic	35591	ENSMUST00000223313	9	98955288	98958543	processed_pseudogene	ENSMUSG00000113534	AC134826.1	NO	NO	NO	NO	NO	NO	YES	YES	YES	351	NO	0	NO	NO	0.96646	3.47831e-09	7.43149e-07	0.865663	1.27829e-07	1.02856e-05	2.42386	2.81628e-42	7.81548e-39	2.53435	1.47651e-46	4.28807e-43
chr10	66689088	66690419	+	Intergenic	Intergenic	1862	ENSMUST00000218242	9	98955288	98958543	processed_pseudogene	ENSMUSG00000112247	AC160031.3	NO	NO	NO	NO	NO	NO	YES	YES	YES	634	NO	0	NO	NO	0.949146	7.45244e-09	1.46215e-06	0.894976	5.05493e-08	4.64845e-06	2.22534	3.20768e-38	7.77816e-35	2.13792	1.59917e-35	2.79307e-32
chr9	6485973	6487325	+	Intergenic	Intergenic	-107588	ENSMUST00000215843	9	98955288	98958543	processed_pseudogene	ENSMUSG00000111257	AC167721.2	NO	NO	NO	NO	NO	NO	YES	YES	YES	664	YES	0	NO	NO	0.775473	8.15958e-09	1.57735e-06	0.895755	2.07094e-11	5.05115e-09	2.11284	3.15682e-50	1.43354e-46	2.23992	5.51645e-57	2.93147e-53
chr13	62015550	62018441	+	intron	transcribed_processed_pseudogene-intron (ENSMUST00000220871, intron 1 of 3)	1011	ENSMUST00000223499	9	98955288	98958543	transcribed_processed_pseudogene	ENSMUSG00000113836	AC124426.1	NO	NO	NO	NO	NO	NO	YES	YES	YES	724	NO	0	NO	YES	0.930954	1.16337e-08	2.16031e-06	0.924282	1.41305e-08	1.55131e-06	1.10475	3.23797e-12	6.74492e-10	1.11063	1.96839e-12	3.59376e-10
chr4	122822841	122826092	+	Distant-promoter	Intergenic	-11776	ENSMUST00000030412	9	98955288	98958543	protein_coding	ENSMUSG00000028657	Ppt1	NO	NO	NO	NO	NO	NO	YES	YES	YES	829	YES	0	NO	YES	0.880781	1.61072e-08	2.89004e-06	0.822674	1.32934e-07	1.06109e-05	1.3276	1.84497e-17	8.09839e-15	1.21563	6.27276e-15	1.69923e-12
chr1	171552645	171554283	+	Distant-promoter	Intergenic	-5729	ENSMUST00000194797	9	98955288	98958543	protein_coding	ENSMUSG00000004709	Cd244	NO	NO	NO	NO	NO	NO	NO	YES	YES	1091	NO	0	NO	YES	0.995866	5.26284e-08	8.12391e-06	0.593496	0.00135173	0.0170012	1.33052	1.16805e-13	3.06764e-11	0.888984	8.58577e-07	4.18824e-05
chr13	98944480	98945488	+	intron	lincRNA-intron (ENSMUST00000223733, intron 1 of 2)	932	ENSMUST00000223733	9	98955288	98958543	lincRNA	ENSMUSG00000114569	AC154849.3	NO	NO	NO	NO	NO	NO	YES	YES	YES	574	YES	0	NO	NO	0.981948	6.24831e-08	9.45805e-06	0.881814	1.23106e-06	6.82354e-05	1.05608	2.15527e-09	2.58674e-07	1.1146	2.02166e-10	2.48611e-08
chr12	101097342	101099366	+	Intergenic	Intergenic	7153	ENSMUST00000223122	9	98955288	98958543	transcribed_unprocessed_pseudogene	ENSMUSG00000113817	AC131759.1	NO	NO	NO	NO	NO	NO	YES	YES	YES	304	NO	0	NO	NO	0.824596	8.73163e-08	1.27013e-05	0.918358	2.12206e-09	3.00968e-07	2.02628	4.57252e-37	1.02886e-33	1.80425	1.15567e-29	1.35512e-26
chr12	109541755	109543494	+	exon	lincRNA-exon (ENSMUST00000143272, exon 1 of 7)	356	ENSMUST00000128178	9	98955288	98958543	lincRNA	ENSMUSG00000021268	Meg3	NO	NO	NO	NO	NO	NO	YES	YES	YES	1593	NO	0	NO	YES	0.914779	1.58938e-07	2.11714e-05	0.718517	4.24375e-05	0.00119093	1.34813	1.1018e-15	3.92002e-13	1.19061	1.43904e-12	2.70847e-10
chr19	5406597	5407862	+	intron	antisense-intron (ENSMUST00000128542, intron 1 of 4)	355	ENSMUST00000128542	19	5406740	5422847	antisense_RNA	ENSMUSG00000086938	4930481A15Rik	NO	NO	NO	NO	NO	NO	NO	YES	YES	950	YES	715	NO	NO	0.890127	1.68789e-07	2.22346e-05	0.298832	0.0853719	0.277148	1.01154	4.28113e-10	5.9735e-08	0.358058	0.029216	0.142275
chr19	8251724	8253015	+	Intergenic	Intergenic	-33469	ENSMUST00000140910	19	8160165	8218900	protein_coding	ENSMUSG00000075044	Slc22a29	NO	NO	NO	NO	NO	NO	NO	YES	YES	1109	YES	523	NO	NO	0.815594	1.68878e-07	2.22346e-05	0.455302	0.00383903	0.0361872	1.1236	1.21566e-13	3.18599e-11	0.890475	4.41061e-09	3.99273e-07
chr12	32632576	32633544	+	Intergenic	Intergenic	40234	ENSMUST00000220414	12	32673180	32673294	processed_pseudogene	ENSMUSG00000112617	AC164561.2	NO	NO	NO	NO	NO	NO	NO	YES	YES	929	YES	808	NO	NO	0.919889	1.94325e-07	2.51345e-05	0.736728	3.36875e-05	0.000991022	1.02988	1.12756e-09	1.44346e-07	0.926068	4.10265e-08	2.93184e-06
chr13	22572304	22573948	+	Intergenic	Intergenic	16925	ENSMUST00000091728	9	98955288	98958543	protein_coding	ENSMUSG00000094637	Vmn1r204	NO	NO	NO	NO	NO	NO	YES	YES	YES	763	NO	0	NO	NO	0.918592	2.16698e-07	2.767e-05	0.970362	3.88907e-08	3.72587e-06	1.50384	8.24138e-18	3.7699e-15	1.26578	5.17349e-13	1.04966e-10
chr3	51353344	51354370	+	Distant-promoter	Intergenic	-13194	ENSMUST00000194641	9	98955288	98958543	protein_coding	ENSMUSG00000037174	Elf2	NO	NO	NO	NO	NO	NO	YES	YES	YES	403	YES	371	NO	NO	0.923903	2.68278e-07	3.33359e-05	0.847074	2.44588e-06	0.000119664	1.13714	1.30459e-10	2.01046e-08	1.2661	5.74857e-13	1.15591e-10
chr6	149310436	149311368	+	promoter-TSS	protein_coding-promoter-TSS (ENSMUST00000203348)	-514	ENSMUST00000203348	6	149309414	149335663	protein_coding	ENSMUSG00000032712	2810474O19Rik	NO	NO	NO	NO	NO	NO	NO	YES	YES	932	YES	466	NO	NO	0.971539	2.76608e-07	3.41838e-05	0.579336	0.00246633	0.0264147	1.05174	1.62178e-08	1.58163e-06	0.719599	0.000120894	0.00256123
chr17	36121228	36122280	+	promoter-TSS	polymorphic_pseudogene-promoter-TSS (ENSMUST00000166442)	76	ENSMUST00000173128	9	98955288	98958543	protein_coding	ENSMUSG00000092277	Gm19684	NO	NO	NO	NO	NO	NO	NO	YES	NO	0	NO	0	NO	NO	0.994332	4.00681e-07	4.66111e-05	0.345891	0.0845522	0.275632	1.16682	1.52239e-09	1.89358e-07	0.79057	4.72746e-05	0.00120103
chr3	49606156	49607243	+	Intergenic	Intergenic	2472	ENSMUST00000195829	9	98955288	98958543	processed_pseudogene	ENSMUSG00000103249	Gm38088	NO	NO	NO	NO	NO	NO	YES	YES	YES	908	NO	0	NO	NO	0.919948	4.45418e-07	5.07516e-05	0.572426	0.00185704	0.0214759	1.82346	4.77773e-23	3.80028e-20	1.38518	8.39101e-14	1.9227e-11
chr13	102672447	102673698	+	Intergenic	Intergenic	-20486	ENSMUST00000022124	9	98955288	98958543	protein_coding	ENSMUSG00000021624	Cd180	NO	NO	NO	NO	NO	NO	YES	YES	YES	0	YES	0	NO	YES	0.955112	4.83962e-07	5.41309e-05	0.928387	9.81492e-07	5.66268e-05	1.59013	3.8815e-15	1.28915e-12	1.93261	3.09476e-22	1.95189e-19
chr13	37504144	37505241	+	intron	lincRNA-intron (ENSMUST00000225935, intron 1 of 1)	3060	ENSMUST00000225935	13	37504206	37507752	lincRNA	ENSMUSG00000114389	CT030182.1	NO	NO	NO	NO	NO	NO	YES	YES	YES	882	YES	948	NO	NO	0.972514	5.86652e-07	6.33746e-05	0.993996	3.07023e-07	2.15884e-05	1.3246	8.06313e-12	1.56507e-09	1.24798	1.0407e-10	1.35661e-08
chr19	8391087	8392270	+	intron	protein_coding-intron (ENSMUST00000064507, intron 2 of 7)	13382	ENSMUST00000064507	9	98955288	98958543	protein_coding	ENSMUSG00000052562	Slc22a30	NO	NO	NO	NO	NO	NO	YES	YES	YES	603	NO	0	NO	NO	0.815133	6.10932e-07	6.53195e-05	0.867723	9.86875e-08	8.21477e-06	2.50057	7.93989e-44	2.38924e-40	2.5107	1.68827e-44	4.48578e-41
chr14	44991331	44993476	+	Distant-promoter	protein_coding-intron (ENSMUST00000046891, intron 1 of 1)	-2602	ENSMUST00000228945	14	44972268	45006900	antisense_RNA	ENSMUSG00000090709	Gm17173	NO	NO	NO	NO	NO	NO	NO	YES	YES	891	YES	606	NO	NO	0.957105	6.77803e-07	7.13092e-05	0.206588	0.29505	0.560394	1.09457	4.96847e-09	5.49568e-07	0.411276	0.0301454	0.145207
chr13	119487833	119488483	+	promoter-TSS	protein_coding-promoter-TSS (ENSMUST00000099147)	119	ENSMUST00000177361	9	98955288	98958543	protein_coding	ENSMUSG00000074634	Tmem267	NO	NO	NO	NO	NO	NO	NO	YES	YES	0	NO	0	NO	NO	0.926616	7.89059e-07	8.10343e-05	0.797571	2.25618e-05	0.000717291	1.0758	1.76842e-09	2.16299e-07	0.977006	4.37452e-08	3.10657e-06
chr12	69618245	69619430	+	Distant-promoter	protein_coding-intron (ENSMUST00000035773, intron 8 of 22)	-1718	ENSMUST00000183306	9	98955288	98958543	protein_coding	ENSMUSG00000034801	Sos2	NO	NO	NO	NO	NO	NO	YES	YES	YES	1185	YES	383	NO	NO	0.720425	1.03945e-06	0.000100899	0.746874	3.83556e-07	2.60885e-05	1.38259	2.36501e-21	1.5668e-18	1.52321	6.08773e-26	5.54916e-23
chr7	45067739	45068716	+	Distant-promoter	protein_coding-intron (ENSMUST00000003513, intron 1 of 8)	-5333	ENSMUST00000209243	9	98955288	98958543	protein_coding	ENSMUSG00000003421	Nosip	NO	NO	NO	NO	NO	NO	YES	NO	YES	672	YES	0	NO	NO	0.963691	1.05848e-06	0.000102392	0.964541	9.88478e-07	5.69641e-05	0.895209	8.3377e-07	4.82154e-05	1.06339	3.52418e-09	3.25638e-07
chr2	167055246	167056314	+	exon	protein_coding-exon (ENSMUST00000048988, exon 3 of 14)	4645	ENSMUST00000155281	9	98955288	98958543	protein_coding	ENSMUSG00000039501	Znfx1	NO	NO	NO	NO	NO	NO	YES	NO	YES	0	YES	0	NO	YES	0.847472	1.46493e-06	0.000133729	0.913169	1.89256e-07	1.43325e-05	0.819451	1.97169e-06	0.000101578	1.12834	3.06553e-11	4.47224e-09
chr17	34825210	34827598	+	promoter-TSS	protein_coding-promoter-TSS (ENSMUST00000160193)	47	ENSMUST00000162954	9	98955288	98958543	protein_coding	ENSMUSG00000061207	Stk19	NO	NO	NO	NO	NO	NO	YES	YES	YES	1631	NO	0	NO	NO	0.792473	1.80375e-06	0.000159414	0.925864	1.94119e-08	2.04484e-06	1.6074	3.28756e-21	2.13829e-18	1.76323	1.21517e-25	1.08393e-22
chr8	126812371	126814401	+	intron	lincRNA-intron (ENSMUST00000212406, intron 8 of 8)	-25847	ENSMUST00000212914	9	98955288	98958543	lincRNA	ENSMUSG00000110498	A630001O12Rik	NO	NO	NO	NO	NO	NO	YES	YES	YES	1123	YES	0	NO	NO	0.859992	2.09116e-06	0.000179913	0.949272	1.42719e-07	1.12788e-05	1.62219	1.74889e-18	8.61544e-16	1.8913	4.60443e-25	3.87206e-22
chr10	118103059	118104579	+	Distant-promoter	Intergenic	-8698	ENSMUST00000218667	10	118112517	118124094	lincRNA	ENSMUSG00000112470	AC158804.1	NO	NO	NO	NO	NO	NO	YES	NO	YES	494	YES	502	NO	NO	0.851364	2.6066e-06	0.000217008	0.91582	3.87226e-07	2.63036e-05	0.810864	3.03019e-06	0.000146245	1.03398	1.76256e-09	1.75806e-07
chr11	121126109	121127165	+	Distant-promoter	Intergenic	-7960	ENSMUST00000039146	11	121116215	121118677	protein_coding	ENSMUSG00000039337	Tex19.2	NO	NO	NO	NO	NO	NO	YES	YES	YES	640	YES	584	NO	NO	0.920199	2.79211e-06	0.000229318	0.989303	4.19008e-07	2.80642e-05	1.51634	3.89942e-15	1.29338e-12	1.33122	5.39421e-12	9.05661e-10
chr13	64253378	64254477	+	intron	protein_coding-intron (ENSMUST00000039318, intron 1 of 13)	5155	ENSMUST00000185652	13	64248700	64271852	antisense_RNA	ENSMUSG00000097101	1810034E14Rik	NO	NO	NO	NO	NO	NO	NO	YES	YES	537	YES	537	NO	NO	0.956723	3.13814e-06	0.000250723	0.926591	6.25777e-06	0.00025493	1.16345	1.76291e-09	2.1573e-07	0.995336	2.62546e-07	1.48794e-05
chr3	124888561	124889876	+	intron	lincRNA-intron (ENSMUST00000198883, intron 1 of 3)	40629	ENSMUST00000157474	9	98955288	98958543	misc_RNA	ENSMUSG00000088099	Gm23673	NO	NO	NO	NO	NO	NO	YES	YES	YES	543	YES	0	NO	NO	0.890417	3.31272e-06	0.000261812	0.831805	1.40673e-05	0.000489846	1.92037	1.28911e-21	9.01449e-19	1.98963	2.52808e-23	1.75881e-20
chr14	16621765	16622944	+	intron	protein_coding-intron (ENSMUST00000223976, intron 1 of 3)	-46527	ENSMUST00000225921	9	98955288	98958543	protein_coding	ENSMUSG00000017491	Rarb	NO	NO	NO	NO	NO	NO	YES	YES	YES	504	YES	0	NO	YES	0.803041	3.33745e-06	0.000263211	0.850186	8.00225e-07	4.80674e-05	1.78919	5.52129e-23	4.35015e-20	1.97375	4.979e-28	5.31434e-25
chr17	34018207	34020611	+	Intergenic	Intergenic	4523	ENSMUST00000174054	9	98955288	98958543	protein_coding	ENSMUSG00000024325	Ring1	NO	NO	NO	NO	NO	NO	YES	YES	YES	2378	NO	0	NO	NO	0.70705	3.37823e-06	0.000265496	0.44955	0.00331147	0.0326545	1.2851	1.17806e-16	4.62631e-14	1.16236	6.29109e-14	1.46164e-11
chr19	34854041	34855231	+	intron	protein_coding-intron (ENSMUST00000036584, intron 1 of 6)	23281	ENSMUST00000112460	19	34810894	34879455	protein_coding	ENSMUSG00000033610	Pank1	NO	NO	NO	NO	NO	NO	YES	NO	YES	1190	YES	718	NO	NO	0.883204	3.78711e-06	0.000291306	0.935349	8.94775e-07	5.27446e-05	0.625798	0.000676446	0.0114402	1.01091	2.29422e-08	1.74271e-06
chr10	99598439	99600424	+	Distant-promoter	Intergenic	-9740	ENSMUST00000218263	10	99609171	99658134	lincRNA	ENSMUSG00000111962	AC152947.1	NO	NO	NO	NO	NO	NO	NO	YES	YES	1719	YES	715	NO	NO	0.950771	4.26234e-06	0.000321717	-0.418105	0.0541054	0.209871	1.05061	2.23751e-07	1.57198e-05	-0.886051	4.43899e-05	0.00114062
chr15	96481418	96483620	+	Distant-promoter	Intergenic	-12058	ENSMUST00000229198	9	98955288	98958543		ENSMUSG00000116253		NO	NO	NO	NO	NO	NO	YES	YES	YES	0	YES	0	NO	NO	0.896719	4.31775e-06	0.000324722	0.954582	9.07264e-07	5.33047e-05	1.49831	1.98209e-14	5.9484e-12	1.23671	3.03716e-10	3.59338e-08
chr14	60054923	60056336	+	Distant-promoter	protein_coding-intron (ENSMUST00000080368, intron 1 of 35)	-15138	ENSMUST00000132939	9	98955288	98958543	processed_pseudogene	ENSMUSG00000087286	Gm9013	NO	NO	NO	NO	NO	NO	YES	YES	YES	1370	YES	0	NO	NO	0.819697	4.35e-06	0.000326656	0.89185	5.26623e-07	3.38932e-05	1.17339	2.75261e-11	4.80427e-09	1.08821	6.06456e-10	6.74392e-08
chr5	122231478	122233216	+	intron	protein_coding-intron (ENSMUST00000072602, intron 3 of 7)	19331	ENSMUST00000176677	5	122237848	122264460	protein_coding	ENSMUSG00000038593	Tctn1	NO	NO	NO	NO	NO	NO	NO	YES	YES	1353	YES	1157	NO	NO	0.91567	4.72282e-06	0.000349606	0.34727	0.0896216	0.285403	1.20926	4.49649e-10	6.25651e-08	0.609767	0.00194343	0.0213895
chr15	75633212	75635128	+	exon	lincRNA-exon (ENSMUST00000229763, exon 2 of 2)	1740	ENSMUST00000229763	9	98955288	98958543		ENSMUSG00000115969		NO	NO	NO	NO	NO	NO	NO	YES	YES	0	YES	0	NO	NO	0.909664	4.72827e-06	0.000349906	0.931951	2.58751e-06	0.000125268	1.04267	3.34073e-08	2.97356e-06	0.965683	2.91798e-07	1.62859e-05
chr8	120132173	120133930	+	Distant-promoter	protein_coding-intron (ENSMUST00000034281, intron 1 of 12)	-11412	ENSMUST00000132229	9	98955288	98958543	protein_coding	ENSMUSG00000031824	6430548M08Rik	NO	NO	NO	NO	NO	NO	YES	YES	YES	351	YES	0	NO	NO	0.964319	5.48908e-06	0.000397227	0.968531	4.80918e-06	0.000206063	1.65079	5.27209e-15	1.7235e-12	1.55686	1.48362e-13	3.23906e-11
chr13	37235169	37236177	+	Intergenic	Intergenic	9234	ENSMUST00000225067	9	98955288	98958543	lincRNA	ENSMUSG00000114297	AC154595.2	NO	NO	NO	NO	NO	NO	YES	NO	YES	654	YES	0	NO	NO	0.905755	6.38648e-06	0.000446303	0.866435	1.57149e-05	0.000535244	0.973222	1.16767e-06	6.4909e-05	1.11344	1.98789e-08	1.53714e-06
chr17	34391922	34393100	+	exon	processed_pseudogene-exon (ENSMUST00000121290, exon 1 of 1)	108	ENSMUST00000121290	9	98955288	98958543	processed_pseudogene	ENSMUSG00000083522	Gm15321	NO	NO	NO	NO	NO	NO	NO	YES	YES	376	NO	0	NO	NO	0.943795	6.80991e-06	0.000471409	0.501663	0.0183834	0.105019	1.19182	1.12582e-08	1.14117e-06	0.864007	3.80411e-05	0.00100488
chr4	129437060	129438346	+	intron	protein_coding-intron (ENSMUST00000053042, intron 1 of 3)	3115	ENSMUST00000053042	9	98955288	98958543	protein_coding	ENSMUSG00000048485	Zbtb8b	NO	NO	NO	NO	NO	NO	YES	YES	YES	990	YES	0	NO	YES	0.990312	7.15352e-06	0.000490628	0.423549	0.0599048	0.223593	1.738	3.95894e-15	1.31089e-12	1.2068	6.66781e-08	4.51927e-06
chr4	45483812	45484812	+	Distant-promoter	protein_coding-intron (ENSMUST00000061986, intron 2 of 5)	-1510	ENSMUST00000147926	4	45423278	45532470	protein_coding	ENSMUSG00000044813	Shb	NO	NO	NO	NO	NO	NO	YES	NO	YES	361	YES	436	NO	NO	0.942354	7.83715e-06	0.000529745	0.898379	2.02998e-05	0.000657086	0.988208	8.97235e-07	5.14802e-05	1.17665	3.33333e-09	3.09492e-07
chr13	61803883	61805099	+	promoter-TSS	miRNA-promoter-TSS (ENSMUST00000102295)	225	ENSMUST00000222701	9	98955288	98958543	transcribed_processed_pseudogene	ENSMUSG00000113626	AC159290.1	NO	NO	NO	NO	NO	NO	YES	YES	YES	512	NO	0	NO	NO	0.966341	7.83688e-06	0.000529745	0.997631	3.7205e-06	0.000167731	1.08762	4.58176e-07	2.89487e-05	1.1502	7.78825e-08	5.1544e-06
chr1	47069557	47071123	+	Intergenic	Intergenic	2552	ENSMUST00000186233	9	98955288	98958543	processed_pseudogene	ENSMUSG00000101921	Gm28825	NO	NO	NO	NO	NO	NO	YES	YES	YES	330	NO	0	NO	NO	0.931392	7.88855e-06	0.000532642	0.724171	0.000544847	0.00861569	1.96935	4.65754e-19	2.42853e-16	1.84382	6.29286e-17	2.24529e-14
chr6	146901219	146903061	+	intron	protein_coding-intron (ENSMUST00000016631, intron 1 of 26)	13551	ENSMUST00000111623	6	146888487	147032025	protein_coding	ENSMUSG00000016487	Ppfibp1	NO	NO	NO	NO	NO	NO	YES	YES	YES	657	YES	457	NO	NO	0.781841	7.94825e-06	0.000535857	0.699777	6.54096e-05	0.00167866	1.50259	1.03836e-17	4.68971e-15	1.39032	1.99518e-15	5.80787e-13
chr16	3082117	3083329	+	Distant-promoter	Intergenic	-5957	ENSMUST00000231185	9	98955288	98958543		ENSMUSG00000116247		NO	NO	NO	NO	NO	NO	YES	YES	NO	0	NO	0	NO	NO	0.914167	9.02156e-06	0.000596091	0.868645	2.458e-05	0.000768926	2.23418	5.64038e-24	4.90851e-21	2.16237	1.17273e-22	7.76927e-20
chr4	61897619	61899282	+	Distant-promoter	Intergenic	-15154	ENSMUST00000120145	9	98955288	98958543	unprocessed_pseudogene	ENSMUSG00000082363	Mup-ps18	NO	NO	NO	NO	NO	NO	NO	YES	YES	816	YES	0	NO	NO	0.973792	9.4164e-06	0.000617281	0.833606	0.000158395	0.00333887	1.13524	3.19743e-08	2.86438e-06	0.803173	9.95441e-05	0.0021856
chr11	20784620	20785721	+	Intergenic	Intergenic	-43581	ENSMUST00000035350	9	98955288	98958543	protein_coding	ENSMUSG00000049659	Aftph	NO	NO	NO	NO	NO	NO	YES	YES	YES	851	YES	0	NO	NO	0.895038	9.69652e-06	0.000630992	0.708172	0.000494751	0.00801328	1.74013	7.27781e-17	2.90833e-14	1.60145	1.55093e-14	3.95266e-12
chr10	82082969	82083962	+	intron	protein_coding-intron (ENSMUST00000220287, intron 1 of 3)	112	ENSMUST00000220287	9	98955288	98958543	protein_coding	ENSMUSG00000112160	BC024063	NO	NO	NO	NO	NO	NO	YES	NO	YES	872	YES	231	NO	YES	0.722655	9.81764e-06	0.000637394	0.964617	2.56255e-09	3.52824e-07	0.820198	6.32549e-07	3.82161e-05	1.13501	2.52869e-12	4.52412e-10
chr17	33733603	33734827	+	Intergenic	Intergenic	4706	ENSMUST00000158564	9	98955288	98958543	snRNA	ENSMUSG00000089189	Gm22943	NO	NO	NO	NO	NO	NO	NO	YES	YES	1224	YES	0	NO	NO	0.862258	9.90039e-06	0.000640933	0.438864	0.0267499	0.134517	1.10343	4.56995e-09	5.08641e-07	0.658954	0.000520203	0.00796667
chr17	33730519	33731810	+	Intergenic	Intergenic	1655	ENSMUST00000158564	9	98955288	98958543	snRNA	ENSMUSG00000089189	Gm22943	NO	NO	NO	NO	NO	NO	YES	YES	YES	374	YES	0	NO	NO	0.830752	1.00369e-05	0.000646108	0.290997	0.129062	0.353561	1.32953	2.16554e-12	4.63467e-10	1.07114	1.67183e-08	1.31971e-06
chr7	35563457	35566562	+	Distant-promoter	Intergenic	-8705	ENSMUST00000040962	9	98955288	98958543	protein_coding	ENSMUSG00000034875	Nudt19	NO	NO	NO	NO	NO	NO	YES	YES	NO	0	YES	0	NO	NO	0.980164	1.0892e-05	0.000689926	0.754893	0.000757243	0.0110569	1.62917	3.18989e-13	7.79556e-11	1.35495	1.51162e-09	1.53598e-07
chr1	80142965	80144313	+	Intergenic	Intergenic	5162	ENSMUST00000195479	9	98955288	98958543	TEC	ENSMUSG00000102518	Gm38339	NO	NO	NO	NO	NO	NO	YES	YES	YES	527	NO	0	NO	NO	0.837533	1.15044e-05	0.000719415	0.822737	1.60653e-05	0.000544507	2.2747	1.52226e-27	1.70493e-24	2.36965	4.60814e-30	5.61428e-27
chr5	31774514	31775717	+	Distant-promoter	protein_coding-intron (ENSMUST00000063813, intron 5 of 13)	-10268	ENSMUST00000202270	9	98955288	98958543	protein_coding	ENSMUSG00000052139	Babam2	NO	NO	NO	NO	NO	NO	YES	YES	YES	829	YES	0	NO	NO	0.911784	1.28173e-05	0.000785585	0.741648	0.000408052	0.00693535	1.51171	5.25849e-13	1.23902e-10	1.44026	5.44195e-12	9.12815e-10
chr1	58801908	58803232	+	promoter-TSS	protein_coding-promoter-TSS (ENSMUST00000165549)	68	ENSMUST00000165549	9	98955288	98958543	protein_coding	ENSMUSG00000026029	Casp8	NO	NO	NO	NO	NO	NO	YES	YES	YES	381	NO	0	NO	YES	0.936486	1.3163e-05	0.000802829	0.803029	0.00019678	0.00396034	1.20561	3.26459e-09	3.76883e-07	1.08017	1.10548e-07	7.00598e-06
chr5	125235184	125236230	+	Intergenic	Intergenic	37108	ENSMUST00000198586	5	125238314	125272815	lincRNA	ENSMUSG00000105039	Gm32585	NO	NO	NO	NO	NO	NO	NO	YES	YES	925	YES	555	NO	NO	0.870493	1.40047e-05	0.00084305	0.884175	9.77291e-06	0.000365183	1.03727	1.07522e-07	8.32963e-06	0.91557	2.64059e-06	0.000109191
chr17	87321570	87322447	+	Distant-promoter	protein_coding-intron (ENSMUST00000041110, intron 6 of 19)	-1060	ENSMUST00000153014	9	98955288	98958543	protein_coding	ENSMUSG00000036918	Ttc7	NO	NO	NO	NO	NO	NO	YES	YES	YES	365	YES	0	NO	YES	0.886437	1.46707e-05	0.000876324	0.891281	1.26797e-05	0.000450032	1.31501	1.14064e-10	1.785e-08	1.38502	8.02757e-12	1.30787e-09
chr6	136435946	136437295	+	Intergenic	Intergenic	18808	ENSMUST00000157784	9	98955288	98958543	snRNA	ENSMUSG00000088409	Gm25882	NO	NO	NO	NO	NO	NO	NO	YES	YES	1349	YES	0	NO	NO	0.741052	1.47349e-05	0.000879377	0.702052	4.02755e-05	0.00114244	1.02995	6.14488e-10	8.30939e-08	0.960985	7.08052e-09	6.10857e-07
chr5	150822989	150824049	+	intron	lincRNA-intron (ENSMUST00000201101, intron 1 of 3)	660	ENSMUST00000201101	5	150822859	150866601	lincRNA	ENSMUSG00000106692	Gm36447	NO	NO	NO	NO	NO	NO	YES	YES	YES	1060	YES	686	NO	NO	0.741231	1.47801e-05	0.000881629	0.701827	4.08311e-05	0.0011547	1.34156	1.09606e-14	3.45329e-12	1.22913	1.33892e-12	2.52575e-10
chr12	61998337	61999544	+	Distant-promoter	Intergenic	-7171	ENSMUST00000221538	9	98955288	98958543	TEC	ENSMUSG00000113725	Gm48358	NO	NO	NO	NO	NO	NO	YES	YES	YES	0	YES	0	NO	YES	0.978048	1.50452e-05	0.000893927	0.941682	3.06474e-05	0.000920234	2.08464	2.63486e-18	1.27289e-15	2.14274	1.96469e-19	9.43655e-17
chr3	36006890	36008146	+	Distant-promoter	antisense-TTS (ENSMUST00000137198)	-6840	ENSMUST00000029259	9	98955288	98958543	protein_coding	ENSMUSG00000027709	Mccc1	NO	NO	NO	NO	NO	NO	YES	YES	YES	0	NO	0	NO	YES	0.974374	1.61029e-05	0.000942547	0.904408	6.33061e-05	0.00163623	2.04254	2.69391e-17	1.15014e-14	2.15267	2.74992e-19	1.29101e-16
chr12	17723819	17726287	+	Distant-promoter	protein_coding-intron (ENSMUST00000071858, intron 1 of 3)	-3173	ENSMUST00000222944	9	98955288	98958543	protein_coding	ENSMUSG00000071379	Hpcal1	NO	NO	NO	NO	NO	NO	NO	YES	YES	0	YES	0	NO	YES	0.843653	1.6387e-05	0.000955375	0.893178	4.72802e-06	0.000203073	1.03337	4.21921e-08	3.67046e-06	0.633286	0.000846545	0.0115449
chr17	50308921	50311104	+	Distant-promoter	Intergenic	-16413	ENSMUST00000010736	9	98955288	98958543	protein_coding	ENSMUSG00000010592	Dazl	NO	NO	NO	NO	NO	NO	YES	YES	YES	607	YES	0	NO	NO	0.94953	1.67835e-05	0.00097191	0.745594	0.000772511	0.0112208	1.18281	5.81192e-08	4.88913e-06	1.21698	2.01745e-08	1.55614e-06
chr10	61465970	61467619	+	Distant-promoter	Intergenic	-9007	ENSMUST00000049242	9	98955288	98958543	protein_coding	ENSMUSG00000037151	Lrrc20	NO	NO	NO	NO	NO	NO	NO	YES	YES	0	NO	0	NO	NO	0.871459	1.76578e-05	0.00101641	0.839396	3.51872e-05	0.00102728	1.00041	2.89898e-07	1.96645e-05	0.864862	9.04182e-06	0.000308958
chr6	86832518	86833558	+	Intergenic	Intergenic	16402	ENSMUST00000185414	6	86848399	86849440	bidirectional_promoter_lncRNA	ENSMUSG00000100164	2610306M01Rik	NO	NO	NO	NO	NO	NO	YES	NO	YES	748	YES	441	NO	NO	0.973642	1.81488e-05	0.00104038	0.879656	0.000110811	0.00253769	0.719864	0.00105522	0.0160937	1.05742	9.74089e-07	4.65891e-05
chr6	149302002	149304472	+	Distant-promoter	Intergenic	-6177	ENSMUST00000130664	9	98955288	98958543	protein_coding	ENSMUSG00000032712	2810474O19Rik	NO	NO	NO	NO	NO	NO	YES	YES	YES	1121	YES	0	NO	NO	0.976124	1.84245e-05	0.00105278	0.858609	0.000171532	0.0035518	1.26337	6.77694e-08	5.57696e-06	1.23601	1.11675e-07	7.06959e-06
chr4	141645682	141649545	+	Distant-promoter	protein_coding-intron (ENSMUST00000030751, intron 2 of 19)	-4851	ENSMUST00000141844	4	141625734	141664899	protein_coding	ENSMUSG00000028917	Plekhm2	NO	NO	NO	NO	NO	NO	NO	YES	YES	1777	YES	566	NO	NO	0.812235	1.8936e-05	0.00107831	-0.196742	0.318911	0.583465	1.00472	9.4582e-08	7.48267e-06	-0.151644	0.437792	0.692943
chr6	136672380	136674685	+	Distant-promoter	Intergenic	-11604	ENSMUST00000032336	9	98955288	98958543	protein_coding	ENSMUSG00000030214	Plbd1	NO	NO	NO	NO	NO	NO	YES	NO	YES	1560	YES	421	NO	YES	0.789491	1.90246e-05	0.00108149	0.994927	5.40906e-08	4.93775e-06	0.968756	7.05067e-08	5.77937e-06	1.10378	5.73492e-10	6.42599e-08
chr12	77913000	77914103	+	Intergenic	Intergenic	93969	ENSMUST00000218309	12	77819582	77819823	processed_pseudogene	ENSMUSG00000112551	AC093467.2	NO	NO	NO	NO	NO	NO	NO	YES	YES	1103	YES	926	NO	NO	0.988391	1.96655e-05	0.00111124	0.518403	0.0272303	0.136018	1.19767	1.63062e-07	1.19889e-05	0.828614	0.000314182	0.0053929
chr6	145022917	145023942	+	intron	protein_coding-intron (ENSMUST00000032402, intron 5 of 10)	9414	ENSMUST00000136819	9	98955288	98958543	protein_coding	ENSMUSG00000030268	Bcat1	NO	NO	NO	NO	NO	NO	YES	YES	YES	992	YES	331	NO	NO	0.740375	1.9923e-05	0.0011235	0.67933	9.14457e-05	0.00218664	1.2869	2.44143e-14	7.24195e-12	1.18249	2.27116e-12	4.09562e-10
chr5	144866877	144868264	+	Intergenic	Intergenic	10294	ENSMUST00000138589	5	144767732	144859778	protein_coding	ENSMUSG00000045482	Trrap	NO	NO	NO	NO	NO	NO	YES	YES	YES	1020	YES	601	NO	NO	0.81526	1.99332e-05	0.00112382	0.95427	5.08926e-07	3.29384e-05	1.35262	7.73337e-13	1.77526e-10	1.55182	1.11083e-16	3.82149e-14
chr10	29213583	29214590	+	intron	protein_coding-intron (ENSMUST00000092627, intron 1 of 5)	2381	ENSMUST00000213489	9	98955288	98958543	protein_coding	ENSMUSG00000004360	9330159F19Rik	NO	NO	NO	NO	NO	NO	YES	YES	YES	478	YES	276	NO	YES	0.999452	2.04873e-05	0.00114991	0.7328	0.00195815	0.0222973	1.40777	9.21449e-10	1.20115e-07	1.14397	7.0334e-07	3.51122e-05
chr12	72686897	72689000	+	Intergenic	Intergenic	-23039	ENSMUST00000021512	9	98955288	98958543	protein_coding	ENSMUSG00000021094	Dhrs7	NO	NO	NO	NO	NO	NO	YES	NO	YES	0	YES	0	NO	NO	0.956944	2.20092e-05	0.00121939	0.983829	1.22188e-05	0.000436653	0.714359	0.0019197	0.0250753	1.22193	5.35034e-08	3.71918e-06
chr8	75078663	75079746	+	promoter-TSS	processed_pseudogene-promoter-TSS (ENSMUST00000212025)	63	ENSMUST00000212025	9	98955288	98958543	processed_pseudogene	ENSMUSG00000110429	Gm2059	NO	NO	NO	NO	NO	NO	YES	NO	YES	646	YES	365	NO	NO	0.809013	2.23375e-05	0.00123348	0.993638	1.57334e-07	1.22723e-05	0.895501	1.99535e-06	0.000102628	1.03499	3.0064e-08	2.2151e-06
chr11	55049527	55050528	+	Distant-promoter	protein_coding-TTS (ENSMUST00000108880)	-16582	ENSMUST00000102727	9	98955288	98958543	protein_coding	ENSMUSG00000018340	Anxa6	NO	NO	NO	NO	NO	NO	YES	YES	YES	995	YES	264	NO	NO	0.902818	2.26201e-05	0.00124496	0.669181	0.00182354	0.0211836	1.86552	5.77974e-18	2.69822e-15	1.6528	2.12942e-14	5.31335e-12
chr6	128611951	128614401	+	intron	protein_coding-intron (ENSMUST00000032512, intron 5 of 5)	9640	ENSMUST00000203275	9	98955288	98958543	protein_coding	ENSMUSG00000030361	Klrb1a	NO	NO	NO	NO	NO	NO	YES	YES	YES	831	NO	0	NO	YES	0.525346	2.34144e-05	0.00127964	0.559998	6.181e-06	0.000252208	1.88083	2.43829e-48	9.82238e-45	1.88005	1.27799e-48	4.09219e-45
chr11	75472249	75473624	+	Intergenic	Intergenic	4225	ENSMUST00000153236	9	98955288	98958543	protein_coding	ENSMUSG00000038217	Tlcd2	NO	NO	NO	NO	NO	NO	NO	YES	YES	809	YES	0	NO	NO	0.97237	2.38077e-05	0.00129632	0.503928	0.0315189	0.149758	1.0077	1.02796e-05	0.000404506	0.751036	0.00105413	0.0135809
chr1	134368596	134370187	+	Distant-promoter	Intergenic	-7412	ENSMUST00000049470	9	98955288	98958543	protein_coding	ENSMUSG00000042305	Tmem183a	NO	NO	NO	NO	NO	NO	YES	YES	YES	1236	YES	350	NO	NO	0.692614	2.41627e-05	0.00131164	0.942263	6.19076e-09	7.58762e-07	1.45438	1.2964e-19	7.24361e-17	1.42044	6.56075e-19	2.9685e-16
chr8	8334265	8335903	+	promoter-TSS	lincRNA-promoter-TSS (ENSMUST00000208485)	7	ENSMUST00000208485	9	98955288	98958543	lincRNA	ENSMUSG00000109056	A630009H07Rik	NO	NO	NO	NO	NO	NO	NO	YES	YES	481	YES	0	NO	NO	0.77335	2.55269e-05	0.0013661	0.456828	0.013813	0.0871124	1.0577	9.48505e-09	9.78111e-07	0.576066	0.00199799	0.0218293
chr11	117300626	117301570	+	Distant-promoter	protein_coding-intron (ENSMUST00000019038, intron 2 of 10)	-7056	ENSMUST00000153668	9	98955288	98958543	protein_coding	ENSMUSG00000059248	2009-09-01	NO	NO	NO	NO	NO	NO	YES	YES	YES	728	YES	0	NO	NO	0.925157	2.60361e-05	0.00138741	0.9176	2.94621e-05	0.000890422	1.15474	1.81538e-08	1.7459e-06	1.27039	4.52748e-10	5.18471e-08
chr14	65717847	65719084	+	intron	protein_coding-intron (ENSMUST00000022610, intron 3 of 8)	41988	ENSMUST00000154373	9	98955288	98958543	protein_coding	ENSMUSG00000022032	Scara5	NO	NO	NO	NO	NO	NO	NO	YES	YES	817	YES	273	NO	YES	0.875059	2.66865e-05	0.00141323	0.722413	0.000552224	0.00870675	1.03714	2.36376e-07	1.65018e-05	0.888271	9.4841e-06	0.000321885
chr18	77618175	77619172	+	Intergenic	Intergenic	-53526	ENSMUST00000182024	9	98955288	98958543	protein_coding	ENSMUSG00000025427	Rnf165	NO	NO	NO	NO	NO	NO	YES	YES	YES	145	NO	0	NO	NO	0.88511	2.72982e-05	0.00144022	0.995385	2.07267e-06	0.000104855	1.00939	1.5818e-06	8.42729e-05	1.49905	3.20667e-13	6.68528e-11
chr14	29877209	29879549	+	Intergenic	Intergenic	-24571	ENSMUST00000225864	9	98955288	98958543	transcribed_processed_pseudogene	ENSMUSG00000114606	AC154576.1	NO	NO	NO	NO	NO	NO	YES	YES	YES	0	NO	394	NO	NO	0.887643	3.0658e-05	0.00157814	0.973942	4.29764e-06	0.000187851	1.30985	8.95147e-10	1.17115e-07	1.29669	1.08851e-09	1.14325e-07
chr5	36573141	36576089	+	promoter-TSS	protein_coding-promoter-TSS (ENSMUST00000146430)	-290	ENSMUST00000146430	9	98955288	98958543	protein_coding	ENSMUSG00000029192	Tbc1d14	NO	NO	NO	NO	NO	NO	YES	NO	YES	0	YES	0	NO	NO	0.63616	3.13376e-05	0.0016098	0.84797	2.09141e-08	2.18648e-06	0.786135	1.5191e-07	1.12685e-05	1.01718	5.88088e-12	9.80513e-10
chr3	69679719	69680951	+	Distant-promoter	Intergenic	-5132	ENSMUST00000157223	9	98955288	98958543	rRNA	ENSMUSG00000087848	Gm25621	NO	NO	NO	NO	NO	NO	NO	YES	YES	1232	NO	0	NO	NO	0.970818	3.19715e-05	0.00163564	0.585962	0.0132886	0.0848164	1.18566	1.17276e-07	8.97117e-06	0.443597	0.0521054	0.205938
chr7	114149033	114150278	+	Intergenic	Intergenic	-31874	ENSMUST00000069449	7	114046782	114117781	protein_coding	ENSMUSG00000055723	Rras2	NO	NO	NO	NO	NO	NO	YES	NO	YES	1135	YES	676	NO	YES	0.979379	3.2967e-05	0.00167798	0.872094	0.000225187	0.00440328	0.975007	1.77999e-05	0.000638016	1.2118	6.83013e-08	4.61426e-06
chr15	34701994	34703072	+	Intergenic	Intergenic	-23321	ENSMUST00000040791	9	98955288	98958543	protein_coding	ENSMUSG00000038879	Nipal2	NO	NO	NO	NO	NO	NO	YES	YES	YES	556	YES	315	NO	YES	0.888388	3.35798e-05	0.00170051	0.888298	3.24978e-05	0.000964089	1.41335	2.31618e-11	4.14305e-09	1.53716	2.24741e-13	4.76497e-11
chr2	155372034	155373456	+	Distant-promoter	Intergenic	-8314	ENSMUST00000151466	9	98955288	98958543	protein_coding	ENSMUSG00000038375	Trp53inp2	NO	NO	NO	NO	NO	NO	YES	YES	YES	0	YES	0	NO	NO	0.974839	3.38946e-05	0.00171332	0.922515	8.77131e-05	0.00211787	1.17789	3.22532e-07	2.15332e-05	1.19561	1.79936e-07	1.07437e-05
chr7	58616861	58619077	+	Intergenic	Intergenic	-38197	ENSMUST00000207668	9	98955288	98958543	protein_coding	ENSMUSG00000025324	Atp10a	NO	NO	NO	NO	NO	NO	YES	YES	YES	343	YES	0	NO	NO	0.903792	3.67022e-05	0.00182423	0.78011	0.000382795	0.00660954	1.16622	8.07385e-08	6.51332e-06	1.16826	6.4599e-08	4.39217e-06
chr17	27241974	27243588	+	Intergenic	Intergenic	-38343	ENSMUST00000055117	9	98955288	98958543	protein_coding	ENSMUSG00000044857	Lemd2	NO	NO	NO	NO	NO	NO	NO	YES	YES	961	YES	285	NO	NO	0.676766	3.82401e-05	0.00188565	0.538965	0.00108554	0.0144422	1.05861	2.55718e-11	4.50728e-09	0.6885	1.63281e-05	0.000502412
chr16	24779980	24781371	+	intron	protein_coding-intron (ENSMUST00000038053, intron 8 of 12)	-47180	ENSMUST00000083560	9	98955288	98958543	miRNA	ENSMUSG00000065494	Mir28a	NO	NO	NO	NO	NO	NO	YES	NO	YES	859	YES	0	NO	NO	0.983097	3.84184e-05	0.00189262	0.909519	0.00014207	0.00307269	0.963957	2.14251e-05	0.000743213	1.01504	6.55751e-06	0.000235148
chr17	45845667	45846627	+	Intergenic	Intergenic	89437	ENSMUST00000180519	9	98955288	98958543	lincRNA	ENSMUSG00000097727	F630040K05Rik	NO	NO	NO	NO	NO	NO	YES	YES	YES	400	YES	0	NO	NO	0.855111	4.07335e-05	0.00197622	0.986334	1.90542e-06	9.7982e-05	1.46297	2.23959e-11	4.02708e-09	1.42625	5.72839e-11	7.84387e-09
chr2	7241461	7242969	+	intron	protein_coding-intron (ENSMUST00000002176, intron 1 of 15)	-107882	ENSMUST00000104208	2	7350097	7350193	snRNA	ENSMUSG00000077396	Gm24340	NO	NO	NO	NO	NO	NO	YES	YES	YES	0	YES	702	NO	NO	0.822558	4.75527e-05	0.00223079	0.639327	0.00166798	0.0198448	1.49645	1.82538e-13	4.65687e-11	1.36956	1.53064e-11	2.3686e-09
chr8	25257084	25258061	+	promoter-TSS	protein_coding-promoter-TSS (ENSMUST00000209827)	-984	ENSMUST00000209827	9	98955288	98958543	protein_coding	ENSMUSG00000065954	Tacc1	NO	NO	NO	NO	NO	NO	YES	YES	YES	518	YES	414	NO	NO	0.86485	4.87376e-05	0.00227315	0.910419	1.79783e-05	0.000596079	1.21329	1.32524e-08	1.32291e-06	1.18671	2.38724e-08	1.80623e-06
chr2	134657570	134659389	+	Distant-promoter	Intergenic	-14334	ENSMUST00000038228	9	98955288	98958543	protein_coding	ENSMUSG00000034723	Tmx4	NO	NO	NO	NO	NO	NO	YES	YES	YES	502	YES	0	NO	NO	0.927921	4.92373e-05	0.00229136	0.842507	0.000232303	0.0045085	1.40513	5.65312e-10	7.72387e-08	1.27088	1.99754e-08	1.54317e-06
chr17	31070957	31072723	+	intron	protein_coding-intron (ENSMUST00000024829, intron 2 of 14)	12236	ENSMUST00000158997	9	98955288	98958543	rRNA	ENSMUSG00000089622	Gm25447	NO	NO	NO	NO	NO	NO	YES	YES	NO	0	YES	0	NO	NO	0.722136	5.13869e-05	0.00236774	0.798323	6.83192e-06	0.000273365	1.03545	4.14995e-09	4.66678e-07	1.22367	2.08219e-12	3.77393e-10
chr7	34780963	34782722	+	intron	protein_coding-intron (ENSMUST00000078686, intron 1 of 3)	30830	ENSMUST00000205390	9	98955288	98958543	protein_coding	ENSMUSG00000060402	Chst8	NO	NO	NO	NO	NO	NO	YES	YES	YES	1602	YES	0	NO	NO	0.803526	5.13914e-05	0.00236774	0.760968	0.000125321	0.00278497	1.36468	2.9105e-12	6.12123e-10	1.5161	4.97712e-15	1.37141e-12
chr3	130887716	130888679	+	intron	lincRNA-intron (ENSMUST00000196438, intron 1 of 2)	3346	ENSMUST00000196382	9	98955288	98958543	TEC	ENSMUSG00000105628	Gm43350	NO	NO	NO	NO	NO	NO	NO	YES	YES	362	NO	0	NO	NO	0.945787	5.26438e-05	0.002409	0.722597	0.00214523	0.0238225	1.05462	3.73859e-06	0.000174879	0.913016	6.13816e-05	0.00148496
chr11	69372208	69373310	+	Distant-promoter	Intergenic	-3353	ENSMUST00000108661	9	98955288	98958543	protein_coding	ENSMUSG00000018474	Chd3	NO	NO	NO	NO	NO	NO	NO	YES	YES	434	YES	0	NO	NO	0.83883	5.3253e-05	0.00242842	0.812422	8.96677e-05	0.00215465	1.04417	6.41745e-08	5.33208e-06	0.901145	3.02278e-06	0.000122401
chr1	9437613	9439313	+	Intergenic	Intergenic	1913	ENSMUST00000192026	9	98955288	98958543	processed_pseudogene	ENSMUSG00000104428	Gm18299	NO	NO	NO	NO	NO	NO	YES	NO	YES	0	YES	0	NO	NO	0.874898	5.59314e-05	0.00252156	0.928613	1.75705e-05	0.000585194	0.857465	3.80244e-05	0.0011895	1.01234	8.87761e-07	4.30538e-05
chr11	22717742	22718997	+	Intergenic	Intergenic	14617	ENSMUST00000143643	9	98955288	98958543	lincRNA	ENSMUSG00000085979	Gm12055	NO	NO	NO	NO	NO	NO	YES	YES	YES	1179	YES	0	NO	NO	0.637769	5.62769e-05	0.00253439	0.635871	5.75549e-05	0.00151528	1.52924	2.07122e-21	1.39436e-18	1.58901	3.03987e-23	2.08582e-20
chr6	29524985	29526061	+	Distant-promoter	Intergenic	-1102	ENSMUST00000004392	9	98955288	98958543	protein_coding	ENSMUSG00000029771	Irf5	NO	NO	NO	NO	NO	NO	YES	YES	YES	797	NO	0	NO	YES	0.955148	5.63601e-05	0.00253722	0.797616	0.000805583	0.0115809	1.20497	3.4842e-07	2.3052e-05	1.12753	1.75003e-06	7.69792e-05
chr4	72144340	72145451	+	Distant-promoter	protein_coding-intron (ENSMUST00000030095, intron 9 of 19)	-3582	ENSMUST00000140154	9	98955288	98958543	protein_coding	ENSMUSG00000008305	Tle1	NO	NO	NO	NO	NO	NO	YES	YES	YES	983	YES	252	NO	NO	0.939075	5.8429e-05	0.00261408	0.88126	0.000162984	0.00341444	1.04893	6.44446e-06	0.000275894	1.28486	2.28393e-08	1.73777e-06
chr18	74500642	74502840	+	intron	protein_coding-intron (ENSMUST00000074157, intron 1 of 38)	29365	ENSMUST00000137034	9	98955288	98958543	antisense_RNA	ENSMUSG00000086333	1700120E14Rik	NO	NO	NO	NO	NO	NO	NO	YES	YES	0	YES	0	NO	NO	0.845951	5.88525e-05	0.00262764	0.713068	0.000736293	0.0108279	1.26155	9.22048e-10	1.20131e-07	0.945826	4.88214e-06	0.000184277
chr5	148735395	148736811	+	Distant-promoter	Intergenic	-5737	ENSMUST00000150265	9	98955288	98958543	lincRNA	ENSMUSG00000086494	2210417A02Rik	NO	NO	NO	NO	NO	NO	YES	NO	YES	699	YES	0	NO	NO	0.976226	6.4819e-05	0.00283722	0.343433	0.169666	0.413719	0.927766	0.000188562	0.00427556	1.03367	2.66572e-05	0.000751455
chr5	148989216	148990262	+	TTS	lincRNA-TTS (ENSMUST00000145042)	5408	ENSMUST00000147473	9	98955288	98958543	protein_coding	ENSMUSG00000106892	Gm42791	NO	NO	NO	NO	NO	NO	YES	YES	YES	1046	YES	0	NO	NO	0.761773	6.49097e-05	0.00283871	0.594585	0.00193082	0.0220844	1.26283	3.75797e-12	7.72502e-10	1.1816	7.24061e-11	9.72979e-09
chr14	61322476	61323558	+	Intergenic	Intergenic	2793	ENSMUST00000223938	9	98955288	98958543	processed_pseudogene	ENSMUSG00000114642	AC154435.1	NO	NO	NO	NO	NO	NO	YES	YES	YES	1020	NO	0	NO	NO	0.932593	6.92869e-05	0.00298107	0.747244	0.00150655	0.018416	2.20953	7.10128e-18	3.27235e-15	2.28396	3.44545e-19	1.60548e-16
chr1	36355233	36356224	+	Distant-promoter	protein_coding-intron (ENSMUST00000010597, intron 5 of 20)	-6970	ENSMUST00000184898	9	98955288	98958543	miRNA	ENSMUSG00000098680	Mir6898	NO	NO	NO	NO	NO	NO	YES	YES	YES	454	YES	356	NO	NO	0.788189	7.24603e-05	0.00308466	0.183665	0.366199	0.626701	1.54133	2.21325e-14	6.61221e-12	1.21394	2.13794e-09	2.09073e-07
chr13	12828947	12830254	+	Intergenic	Intergenic	-29521	ENSMUST00000099805	9	98955288	98958543	protein_coding	ENSMUSG00000056457	Prl2c3	NO	NO	NO	NO	NO	NO	YES	YES	YES	580	NO	0	NO	NO	0.968374	7.44218e-05	0.00314777	0.702148	0.00433902	0.0394245	1.84224	2.04626e-12	4.40201e-10	1.22149	4.3538e-06	0.000167031
chr12	24892239	24893290	+	intron	protein_coding-intron (ENSMUST00000078902, intron 1 of 9)	61133	ENSMUST00000222994	9	98955288	98958543	protein_coding	ENSMUSG00000020646	Mboat2	NO	NO	NO	NO	NO	NO	YES	NO	YES	472	YES	0	NO	NO	0.89075	7.48133e-05	0.00315898	0.816266	0.000287913	0.00531642	0.922638	2.10884e-05	0.000733673	1.05761	8.89738e-07	4.3135e-05
chr12	83827997	83829779	+	Distant-promoter	protein_coding-intron (ENSMUST00000021647, intron 2 of 8)	-2944	ENSMUST00000221695	9	98955288	98958543	processed_transcript	ENSMUSG00000114150	AC132954.5	NO	NO	NO	NO	NO	NO	YES	YES	YES	866	YES	263	NO	NO	0.802663	7.74683e-05	0.0032453	0.527975	0.00995463	0.0699766	1.27687	1.67694e-10	2.53309e-08	1.01819	3.75972e-07	2.0299e-05
chr4	109191187	109192361	+	intron	protein_coding-intron (ENSMUST00000030288, intron 1 of 23)	10443	ENSMUST00000160774	4	109061145	109202272	protein_coding	ENSMUSG00000028559	Osbpl9	NO	NO	NO	NO	NO	NO	NO	YES	YES	831	YES	725	NO	NO	0.826754	7.84575e-05	0.00327685	0.91374	1.15813e-05	0.000417938	1.00127	5.79699e-07	3.54693e-05	0.949411	1.99218e-06	8.61438e-05
chr7	127437651	127438516	+	intron	lincRNA-intron (ENSMUST00000206354, intron 2 of 2)	3661	ENSMUST00000206354	9	98955288	98958543	lincRNA	ENSMUSG00000108483	Gm45184	NO	NO	NO	NO	NO	NO	YES	YES	YES	436	NO	0	NO	NO	0.847393	8.40596e-05	0.00345763	0.827757	0.000120672	0.00271039	1.45522	2.7421e-10	3.96335e-08	1.27805	2.99063e-08	2.20469e-06
chr15	31154851	31155948	+	Intergenic	Intergenic	38939	ENSMUST00000104280	9	98955288	98958543	snoRNA	ENSMUSG00000077468	Gm26416	NO	NO	NO	NO	NO	NO	YES	YES	YES	0	YES	0	NO	NO	0.992624	8.89807e-05	0.00362129	0.671995	0.00869449	0.0637599	1.7267	6.86654e-12	1.35358e-09	1.01071	7.97775e-05	0.00183339
chr10	56458452	56459981	+	intron	lincRNA-intron (ENSMUST00000218830, intron 4 of 5)	-21613	ENSMUST00000220158	9	98955288	98958543	lincRNA	ENSMUSG00000112175	AC152949.1	NO	NO	NO	NO	NO	NO	NO	YES	YES	1003	YES	0	NO	NO	0.890948	9.26592e-05	0.00372939	0.903229	7.15146e-05	0.00180055	1.06717	1.49923e-06	8.04056e-05	0.97094	1.15091e-05	0.000377034
chr9	22229279	22231225	+	exon	TEC-exon (ENSMUST00000213592, exon 1 of 1)	1274	ENSMUST00000213592	9	98955288	98958543	TEC	ENSMUSG00000111424	AC159308.5	NO	NO	NO	NO	NO	NO	YES	NO	YES	1946	NO	0	NO	NO	0.713347	9.51397e-05	0.00380437	0.702573	0.00011854	0.0026757	0.778432	1.3358e-05	0.000502152	1.15719	4.64647e-11	6.50506e-09
chr17	78028012	78030400	+	Intergenic	Intergenic	148741	ENSMUST00000039375	9	98955288	98958543	pseudogene	ENSMUSG00000037064	Gm5229	NO	NO	NO	NO	NO	NO	NO	YES	NO	0	YES	286	NO	NO	0.703564	9.61252e-05	0.00383396	0.36362	0.0466513	0.191784	1.19556	7.65192e-12	1.49425e-09	0.913412	1.88189e-07	1.11565e-05
chr5	31766590	31767781	+	Distant-promoter	protein_coding-intron (ENSMUST00000063813, intron 5 of 13)	-18198	ENSMUST00000202270	9	98955288	98958543	protein_coding	ENSMUSG00000052139	Babam2	NO	NO	NO	NO	NO	NO	YES	YES	YES	532	YES	0	NO	NO	0.887351	0.000103939	0.00407852	0.89732	8.35383e-05	0.00203815	1.18129	7.51426e-08	6.11722e-06	1.24393	1.17128e-08	9.6262e-07
chr5	125348320	125349223	+	Distant-promoter	Intergenic	-7677	ENSMUST00000086075	9	98955288	98958543	protein_coding	ENSMUSG00000037936	Scarb1	NO	NO	NO	NO	NO	NO	YES	YES	YES	456	YES	0	NO	NO	0.811371	0.000109834	0.00426294	0.826725	7.8491e-05	0.00194117	1.03828	3.98402e-07	2.57718e-05	1.08169	1.09409e-07	6.94436e-06
chr13	27679526	27680936	+	Intergenic	Intergenic	10637	ENSMUST00000120039	9	98955288	98958543	unprocessed_pseudogene	ENSMUSG00000083946	Gm11359	NO	NO	NO	NO	NO	NO	YES	YES	YES	539	NO	0	NO	NO	0.738431	0.000110468	0.00428239	0.833736	1.17e-05	0.00042137	2.05006	5.96049e-24	5.13342e-21	2.23535	1.51726e-28	1.66207e-25
chr13	111959902	111960861	+	Intergenic	Intergenic	-31085	ENSMUST00000142621	9	98955288	98958543	lincRNA	ENSMUSG00000086402	Gm15322	NO	NO	NO	NO	NO	NO	YES	YES	YES	350	YES	0	NO	NO	0.921303	0.000113354	0.00437173	0.954651	6.00942e-05	0.00156917	1.45934	3.97699e-10	5.60233e-08	1.48723	1.45549e-10	1.85377e-08
chr1	10143180	10144713	+	Distant-promoter	protein_coding-intron (ENSMUST00000088615, intron 34 of 37)	-2245	ENSMUST00000187417	9	98955288	98958543	protein_coding	ENSMUSG00000067851	Arfgef1	NO	NO	NO	NO	NO	NO	YES	NO	YES	563	YES	0	NO	NO	0.875023	0.00011858	0.00451816	0.973922	1.67728e-05	0.000563441	0.936477	4.20468e-05	0.0012933	1.06833	2.38359e-06	9.99877e-05
chr1	35913763	35915590	+	Intergenic	Intergenic	34831	ENSMUST00000194261	9	98955288	98958543	lincRNA	ENSMUSG00000102531	1110002O04Rik	NO	NO	NO	NO	NO	NO	YES	YES	YES	0	YES	0	NO	NO	0.95466	0.000120244	0.0045711	0.975628	8.15511e-05	0.00199923	1.70986	5.81093e-12	1.15552e-09	1.74675	1.55678e-12	2.90165e-10
chr6	149182154	149183411	+	exon	protein_coding-exon (ENSMUST00000203043, exon 1 of 1)	707	ENSMUST00000156864	9	98955288	98958543	protein_coding	ENSMUSG00000068250	Amn1	NO	NO	NO	NO	NO	NO	NO	YES	YES	1257	YES	0	NO	NO	0.859755	0.000124619	0.00469526	0.694963	0.00201052	0.022736	1.15455	2.703e-07	1.85213e-05	0.871805	0.000109478	0.0023646
chr18	3538066	3539536	+	Intergenic	Intergenic	30844	ENSMUST00000025075	9	98955288	98958543	protein_coding	ENSMUSG00000024232	Bambi	NO	NO	NO	NO	NO	NO	YES	YES	YES	1257	YES	0	NO	YES	0.579769	0.000126474	0.00475081	0.747342	6.31008e-07	3.94791e-05	1.27988	5.19513e-17	2.12711e-14	1.53671	2.26741e-24	1.73714e-21
chr14	57895561	57897673	+	Distant-promoter	Intergenic	-6341	ENSMUST00000089473	9	98955288	98958543	protein_coding	ENSMUSG00000021969	Zdhhc20	NO	NO	NO	NO	NO	NO	YES	NO	YES	0	YES	0	NO	NO	0.767635	0.000128712	0.00480813	0.997624	5.03281e-07	3.26323e-05	0.995723	2.93195e-07	1.98505e-05	1.08299	1.92235e-08	1.49216e-06
chr4	4554171	4555413	+	Intergenic	Intergenic	-26073	ENSMUST00000136880	4	4528204	4528719	processed_pseudogene	ENSMUSG00000085155	Gm11780	NO	NO	NO	NO	NO	NO	NO	YES	YES	769	YES	609	NO	NO	0.962403	0.00012887	0.00481113	0.602727	0.0175887	0.102081	1.02109	2.07699e-05	0.000725727	0.806757	0.000780637	0.010863
chr5	100060777	100061837	+	promoter-TSS	protein_coding-promoter-TSS (ENSMUST00000200223)	-664	ENSMUST00000200223	9	98955288	98958543	protein_coding	ENSMUSG00000029326	Enoph1	NO	NO	NO	NO	NO	NO	YES	YES	YES	473	NO	0	NO	NO	0.915032	0.000133848	0.00494889	0.971038	4.85294e-05	0.00132638	1.33311	6.94752e-08	5.70606e-06	1.55335	2.32387e-10	2.80526e-08
chr15	83272769	83273725	+	Distant-promoter	Intergenic	-15150	ENSMUST00000230161	9	98955288	98958543		ENSMUSG00000116416		NO	NO	NO	NO	NO	NO	NO	YES	YES	783	YES	0	NO	NO	0.844239	0.000138883	0.00509209	0.476511	0.0337111	0.156381	1.32914	8.34552e-10	1.1011e-07	0.973881	7.70845e-06	0.000269796
chr10	130372392	130373914	+	Intergenic	Intergenic	21088	ENSMUST00000094502	9	98955288	98958543	protein_coding	ENSMUSG00000070601	Vmn2r84	NO	NO	NO	NO	NO	NO	NO	YES	YES	580	YES	347	NO	NO	0.76907	0.000139298	0.00510489	0.585095	0.00396595	0.0370405	1.08984	1.78781e-08	1.72337e-06	0.854205	1.06429e-05	0.000353151
chr13	9303983	9305104	+	Distant-promoter	protein_coding-intron (ENSMUST00000166299, intron 1 of 38)	-16884	ENSMUST00000221638	9	98955288	98958543	TEC	ENSMUSG00000113922	AC131743.5	NO	NO	NO	NO	NO	NO	YES	YES	YES	349	NO	0	NO	NO	0.912313	0.000139409	0.00510763	0.977838	4.12838e-05	0.00116496	1.35905	4.99004e-08	4.26966e-06	1.62882	3.33746e-11	4.81551e-09
chr8	120697745	120698720	+	intron	protein_coding-intron (ENSMUST00000127664, intron 1 of 15)	12833	ENSMUST00000193913	9	98955288	98958543	TEC	ENSMUSG00000104484	Gm33142	NO	NO	NO	NO	NO	NO	YES	YES	YES	975	YES	0	NO	NO	0.965737	0.000140362	0.00513576	0.795	0.00179619	0.0209292	1.13538	8.18637e-06	0.000336786	1.26716	5.16007e-07	2.68089e-05
chrX	13275218	13277134	+	Distant-promoter	Intergenic	-4794	ENSMUST00000000804	9	98955288	98958543	protein_coding	ENSMUSG00000000787	Ddx3x	NO	NO	NO	NO	NO	NO	YES	NO	YES	835	YES	0	NO	NO	0.898918	0.000140821	0.0051473	0.872546	0.000217648	0.00428976	0.877208	0.000179798	0.00412249	1.05747	5.03448e-06	0.000189056
chr13	23715039	23717346	+	Distant-promoter	Intergenic	-5338	ENSMUST00000091706	9	98955288	98958543	protein_coding	ENSMUSG00000006611	Hfe	NO	NO	NO	NO	NO	NO	YES	YES	YES	1540	YES	0	NO	YES	0.679613	0.00014087	0.00514822	0.75344	2.24119e-05	0.000713159	1.16431	1.68951e-10	2.54968e-08	1.15621	1.80016e-10	2.2402e-08
chr10	93762387	93763823	+	Distant-promoter	Intergenic	-15555	ENSMUST00000170703	9	98955288	98958543	processed_pseudogene	ENSMUSG00000090610	Gm3571	NO	NO	NO	NO	NO	NO	NO	YES	YES	296	YES	0	YES	NO	0.77965	0.000141436	0.00516145	0.608967	0.00306323	0.0309108	1.03849	2.33274e-07	1.63064e-05	0.611382	0.00250271	0.0257604
chr11	60744063	60745578	+	intron	protein_coding-intron (ENSMUST00000002891, intron 16 of 18)	7858	ENSMUST00000124799	9	98955288	98958543	protein_coding	ENSMUSG00000002814	Top3a	NO	NO	NO	NO	NO	NO	NO	YES	YES	826	YES	0	NO	NO	0.915305	0.000143615	0.00521355	0.62154	0.0105836	0.0728621	1.01953	2.44065e-05	0.000827104	0.744424	0.00215527	0.0230783
chr10	42000918	42002636	+	Distant-promoter	protein_coding-intron (ENSMUST00000095729, intron 3 of 17)	-8611	ENSMUST00000161167	10	41914990	42018442	protein_coding	ENSMUSG00000071324	Armc2	NO	NO	NO	NO	NO	NO	YES	NO	YES	0	YES	753	NO	YES	0.801292	0.000148832	0.00536165	0.699378	0.000951313	0.0131041	0.881248	2.76623e-05	0.000917765	1.07055	2.65209e-07	1.50133e-05
chr14	60235320	60236638	+	Distant-promoter	protein_coding-intron (ENSMUST00000041905, intron 8 of 14)	-3002	ENSMUST00000223713	9	98955288	98958543	protein_coding	ENSMUSG00000114797	Nupl1	NO	NO	NO	NO	NO	NO	NO	YES	YES	888	YES	408	NO	NO	0.822691	0.000150467	0.00540884	0.341812	0.121212	0.34073	1.22236	1.93371e-08	1.83967e-06	0.925996	2.24477e-05	0.000651014
chr4	117805988	117807915	+	Intergenic	Intergenic	18705	ENSMUST00000117298	9	98955288	98958543	processed_pseudogene	ENSMUSG00000083507	Gm12842	NO	NO	NO	NO	NO	NO	YES	NO	YES	1620	YES	287	NO	NO	0.586801	0.000151941	0.00544557	0.808863	1.32888e-07	1.06107e-05	0.938555	6.06377e-10	8.21751e-08	1.07396	8.81135e-13	1.72741e-10
chr4	136091783	136093265	+	Distant-promoter	Intergenic	-17552	ENSMUST00000121307	9	98955288	98958543	processed_pseudogene	ENSMUSG00000082877	Gm13009	NO	NO	NO	NO	NO	NO	NO	YES	YES	1087	YES	234	NO	NO	0.963071	0.000152793	0.00546962	0.344482	0.184651	0.434222	1.20864	1.17142e-06	6.50887e-05	0.392043	0.122402	0.346373
chr6	93802212	93803202	+	intron	protein_coding-intron (ENSMUST00000055224, intron 3 of 21)	8935	ENSMUST00000158002	9	98955288	98958543	snRNA	ENSMUSG00000088627	Gm23035	NO	NO	NO	NO	NO	NO	YES	YES	NO	0	NO	0	NO	NO	0.93484	0.000152887	0.0054722	0.587373	0.0186636	0.106055	1.12147	8.63181e-06	0.000350664	1.3176	1.22493e-07	7.66573e-06
chr5	18656082	18659131	+	Intergenic	Intergenic	-156598	ENSMUST00000198410	9	98955288	98958543	processed_pseudogene	ENSMUSG00000105930	Gm17889	NO	NO	NO	NO	NO	NO	YES	YES	YES	286	NO	0	NO	NO	0.782679	0.000156342	0.00556793	0.562245	0.00693387	0.0546213	1.7987	1.52784e-17	6.77785e-15	1.61816	1.7614e-14	4.45722e-12
chr3	37340927	37341905	+	exon	TEC-exon (ENSMUST00000198874, exon 1 of 1)	2399	ENSMUST00000198874	9	98955288	98958543	TEC	ENSMUSG00000105063	Gm43488	NO	NO	NO	NO	NO	NO	YES	NO	YES	387	YES	0	NO	NO	0.909974	0.000156428	0.00557023	0.843888	0.00045897	0.00757749	0.922795	0.000104559	0.00269361	1.14232	1.14521e-06	5.36538e-05
chr10	53455999	53457174	+	Distant-promoter	Intergenic	-18378	ENSMUST00000168554	9	98955288	98958543	processed_pseudogene	ENSMUSG00000056219	Tmem229b-ps	NO	NO	NO	NO	NO	NO	YES	YES	YES	511	YES	0	NO	NO	0.936703	0.000164179	0.00577539	0.941194	0.000148143	0.00316809	1.1693	3.68711e-06	0.00017271	1.30024	1.97148e-07	1.16159e-05
chr4	123025472	123026610	+	intron	protein_coding-intron (ENSMUST00000102649, intron 1 of 10)	9444	ENSMUST00000147165	9	98955288	98958543	protein_coding	ENSMUSG00000028653	Trit1	NO	NO	NO	NO	NO	NO	YES	YES	YES	1138	YES	407	NO	NO	0.849913	0.000169575	0.0059037	0.869897	0.000114409	0.0026041	1.10365	3.90699e-07	2.5372e-05	1.1353	1.5609e-07	9.46697e-06
chr10	94846174	94848458	+	Distant-promoter	protein_coding-intron (ENSMUST00000099337, intron 12 of 30)	-3508	ENSMUST00000180514	9	98955288	98958543	protein_coding	ENSMUSG00000074785	Plxnc1	NO	NO	NO	NO	NO	NO	NO	YES	YES	0	YES	0	NO	YES	0.864321	0.000172136	0.00596458	0.519443	0.0257133	0.130968	1.03978	4.53015e-06	0.00020527	0.538877	0.0189666	0.106872
chr5	109166756	109168583	+	intron	protein_coding-intron (ENSMUST00000053253, intron 4 of 5)	24438	ENSMUST00000053253	9	98955288	98958543	protein_coding	ENSMUSG00000091635	Vmn2r13	NO	NO	NO	NO	NO	NO	NO	YES	YES	783	YES	0	NO	NO	0.958811	0.00017641	0.00607725	0.620175	0.0162779	0.0969978	1.01905	3.45533e-05	0.00110358	0.701615	0.00451079	0.0394721
chr4	137391127	137392144	+	Distant-promoter	Intergenic	-3253	ENSMUST00000189334	9	98955288	98958543	lincRNA	ENSMUSG00000101493	2810405F17Rik	NO	NO	NO	NO	NO	NO	NO	YES	YES	369	YES	0	NO	NO	0.936368	0.000176621	0.00608202	0.857509	0.000601622	0.00928686	1.284	7.78508e-08	6.31045e-06	0.973448	4.94125e-05	0.00124421
chr4	152079096	152081264	+	Distant-promoter	protein_coding-intron (ENSMUST00000105662, intron 1 of 21)	-6678	ENSMUST00000118648	9	98955288	98958543	protein_coding	ENSMUSG00000039713	Plekhg5	NO	NO	NO	NO	NO	NO	NO	YES	YES	607	YES	0	NO	NO	0.912049	0.000179258	0.00614991	0.806474	0.000945781	0.0130529	1.2642	6.72727e-08	5.54705e-06	0.849131	0.000316739	0.00542695
chr17	16541622	16542898	+	Intergenic	Intergenic	-409279	ENSMUST00000190415	9	98955288	98958543	lincRNA	ENSMUSG00000060149	BC002059	NO	NO	NO	NO	NO	NO	NO	YES	YES	308	YES	0	NO	NO	0.975867	0.000179478	0.00615324	0.266748	0.319282	0.583812	1.42992	1.12108e-07	8.62338e-06	0.5469	0.0489926	0.197965
chr4	62317656	62320402	+	intron	protein_coding-intron (ENSMUST00000084527, intron 19 of 27)	13265	ENSMUST00000139308	9	98955288	98958543	protein_coding	ENSMUSG00000066151	Fkbp15	NO	NO	NO	NO	NO	NO	YES	NO	YES	498	YES	257	NO	NO	0.850782	0.000180174	0.00617147	0.580088	0.0113312	0.0762682	0.849128	0.000158463	0.00373444	1.06336	1.68593e-06	7.46193e-05
chr7	27785581	27787049	+	Intergenic	Intergenic	15810	ENSMUST00000208942	9	98955288	98958543	transcribed_unprocessed_pseudogene	ENSMUSG00000109143	Gm10046	NO	NO	NO	NO	NO	NO	YES	YES	YES	505	NO	0	NO	YES	0.901051	0.000184399	0.00627459	0.542707	0.0259516	0.131759	1.33421	5.08769e-07	3.17041e-05	1.26529	1.73703e-06	7.64748e-05
chr13	22235715	22237153	+	Distant-promoter	Intergenic	-7781	ENSMUST00000091737	9	98955288	98958543	protein_coding	ENSMUSG00000069297	Vmn1r194	NO	NO	NO	NO	NO	NO	NO	YES	NO	0	NO	0	NO	NO	0.890183	0.000184667	0.00628114	-0.0559075	0.82091	0.922386	1.58243	1.23653e-10	1.92181e-08	0.33265	0.19482	0.451456
chr13	67728199	67730209	+	promoter-TSS	protein_coding-promoter-TSS (ENSMUST00000073157)	-31	ENSMUST00000073157	9	98955288	98958543	protein_coding	ENSMUSG00000071281	Zfp65	NO	NO	NO	NO	NO	NO	YES	YES	YES	1688	NO	355	NO	NO	0.593439	0.000187225	0.00634739	0.697286	1.01851e-05	0.000377898	1.06197	3.38876e-12	7.02387e-10	1.02414	1.65041e-11	2.53354e-09
chr17	67659099	67660547	+	Intergenic	Intergenic	-27100	ENSMUST00000097290	9	98955288	98958543	protein_coding	ENSMUSG00000073375	Lrrc30	NO	NO	NO	NO	NO	NO	YES	NO	YES	476	YES	0	NO	NO	0.965298	0.000189802	0.00642344	0.972706	0.000164626	0.00344007	0.920833	0.00038559	0.00747013	1.11428	1.36912e-05	0.000435276
chr14	34656607	34658851	+	Distant-promoter	Intergenic	-3978	ENSMUST00000227643	9	98955288	98958543		ENSMUSG00000115575		NO	NO	NO	NO	NO	NO	YES	YES	YES	1541	YES	0	NO	NO	0.931768	0.000191177	0.00645072	0.920792	0.000223297	0.00437451	1.33837	9.03097e-08	7.18565e-06	1.51609	9.76664e-10	1.03801e-07
chr7	97455672	97458599	+	intron	protein_coding-intron (ENSMUST00000050732, intron 2 of 2)	3913	ENSMUST00000206279	9	98955288	98958543	protein_coding	ENSMUSG00000051727	Kctd14	NO	NO	NO	NO	NO	NO	YES	NO	YES	2478	YES	0	NO	YES	0.787638	0.000194621	0.00653254	0.737901	0.000482375	0.00786111	0.880665	3.12305e-05	0.00101379	1.10372	1.2645e-07	7.88767e-06
chr19	5885697	5886744	+	TTS	protein_coding-TTS (ENSMUST00000025732)	7564	ENSMUST00000141362	9	98955288	98958543	protein_coding	ENSMUSG00000024818	Slc25a45	NO	NO	NO	NO	NO	NO	YES	YES	YES	448	YES	0	NO	YES	0.763903	0.000195527	0.0065543	0.674589	0.00102155	0.0138012	1.18366	2.34545e-09	2.80421e-07	1.17886	2.36981e-09	2.29146e-07
chr10	24159238	24160615	+	intron	protein_coding-intron (ENSMUST00000020174, intron 2 of 9)	7479	ENSMUST00000219553	9	98955288	98958543	protein_coding	ENSMUSG00000019998	Stx7	NO	NO	NO	NO	NO	NO	YES	YES	YES	646	YES	0	NO	YES	0.877069	0.000197181	0.00659127	0.542258	0.0225073	0.120001	1.30525	2.60354e-08	2.3889e-06	1.0714	5.07459e-06	0.000190077
chr12	32621633	32622666	+	Intergenic	Intergenic	51145	ENSMUST00000220414	9	98955288	98958543	processed_pseudogene	ENSMUSG00000112617	AC164561.2	NO	NO	NO	NO	NO	NO	YES	YES	YES	696	YES	238	NO	NO	0.823375	0.000197411	0.0065969	0.739483	0.000839671	0.0119415	1.06358	1.24204e-06	6.85746e-05	1.1309	2.14156e-07	1.24593e-05
chr17	45918541	45920407	+	Intergenic	Intergenic	101898	ENSMUST00000143985	9	98955288	98958543	protein_coding	ENSMUSG00000023951	Vegfa	NO	NO	NO	NO	NO	NO	NO	YES	YES	0	YES	0	YES	NO	0.971154	0.000199165	0.00664229	0.868173	0.000908007	0.0126589	1.0627	1.5371e-05	0.000564569	0.667237	0.00711589	0.0545195
chr9	105987772	105989166	+	TTS	protein_coding-TTS (ENSMUST00000149207)	9853	ENSMUST00000149207	9	98955288	98958543	protein_coding	ENSMUSG00000032572	Col6a4	NO	NO	NO	NO	NO	NO	NO	YES	YES	606	YES	0	YES	NO	0.939471	0.000204095	0.00676147	0.119517	0.647186	0.829231	1.15927	1.93884e-06	0.000100092	0.42024	0.0899065	0.288224
chr17	34722789	34723794	+	Distant-promoter	Intergenic	-1039	ENSMUST00000172970	9	98955288	98958543	unprocessed_pseudogene	ENSMUSG00000092471	Cyp21a2-ps	NO	NO	NO	NO	NO	NO	YES	YES	YES	401	NO	0	NO	YES	0.842983	0.00020595	0.00680398	0.735195	0.00123494	0.0158862	1.22063	2.30491e-07	1.61389e-05	1.34683	8.39582e-09	7.13245e-07
chr13	74859072	74860688	+	Distant-promoter	Intergenic	-4425	ENSMUST00000129154	9	98955288	98958543	processed_pseudogene	ENSMUSG00000086743	Hnrnpa1l2-ps	NO	NO	NO	NO	NO	NO	YES	YES	NO	0	YES	399	NO	NO	0.822807	0.000209904	0.00690071	0.941144	2.01836e-05	0.000654682	1.09871	4.03815e-07	2.60209e-05	1.08851	4.62034e-07	2.43045e-05
chr4	129447980	129449165	+	Distant-promoter	Intergenic	-7719	ENSMUST00000106046	4	129425765	129440853	protein_coding	ENSMUSG00000048485	Zbtb8b	NO	NO	NO	NO	NO	NO	NO	YES	YES	501	YES	969	NO	YES	0.928218	0.000213311	0.006988	0.17397	0.500216	0.733236	1.10126	8.7961e-06	0.000356122	0.702297	0.00490826	0.0419307
chr10	93735580	93736940	+	Distant-promoter	protein_coding-intron (ENSMUST00000020204, intron 7 of 9)	-8053	ENSMUST00000131387	9	98955288	98958543	antisense_RNA	ENSMUSG00000086891	Gm15963	NO	NO	NO	NO	NO	NO	NO	YES	YES	690	YES	0	NO	NO	0.900786	0.000221662	0.00718899	0.230396	0.356198	0.617913	1.06999	8.68903e-06	0.000352584	0.845405	0.000451282	0.00712549
chr14	54482312	54483273	+	Intergenic	Intergenic	5321	ENSMUST00000168930	9	98955288	98958543	protein_coding	ENSMUSG00000022176	Rem2	NO	NO	NO	NO	NO	NO	NO	YES	NO	0	NO	0	YES	NO	0.940961	0.000223121	0.00722973	0.742155	0.00379944	0.0359464	1.22816	7.57851e-07	4.44292e-05	0.962994	0.000110687	0.00238649
chr5	150591782	150593252	+	TTS	protein_coding-TTS (ENSMUST00000200926)	1252	ENSMUST00000200926	9	98955288	98958543	protein_coding	ENSMUSG00000041132	N4bp2l1	NO	NO	NO	NO	NO	NO	NO	YES	YES	0	YES	0	NO	NO	0.927807	0.000229526	0.00737698	0.784387	0.00191476	0.0219493	1.07573	9.54129e-06	0.000379827	0.936785	0.000113955	0.00244347
chr13	95141909	95143011	+	intron	protein_coding-intron (ENSMUST00000022192, intron 1 of 20)	43857	ENSMUST00000162716	9	98955288	98958543	protein_coding	ENSMUSG00000021684	Pde8b	NO	NO	NO	NO	NO	NO	YES	YES	YES	966	YES	0	NO	NO	0.817769	0.00023095	0.00741319	0.940309	2.01103e-05	0.000652984	1.62886	1.79284e-12	3.89036e-10	1.93947	1.64729e-17	6.37872e-15
chr14	75668901	75670100	+	Distant-promoter	Intergenic	-17971	ENSMUST00000082460	9	98955288	98958543	snRNA	ENSMUSG00000064394	Gm23622	NO	NO	NO	NO	NO	NO	YES	YES	YES	357	NO	0	NO	NO	0.95829	0.000234461	0.00750466	0.988771	0.000140171	0.00304058	1.83763	1.06565e-12	2.38706e-10	1.58357	9.27451e-10	9.92035e-08
chr19	46897002	46897949	+	intron	protein_coding-intron (ENSMUST00000086961, intron 8 of 17)	1194	ENSMUST00000174731	9	98955288	98958543	protein_coding	ENSMUSG00000025041	Nt5c2	NO	NO	NO	NO	NO	NO	YES	YES	YES	0	YES	0	NO	NO	0.818629	0.000235894	0.00754062	0.825811	0.000200827	0.00402751	1.30177	2.81711e-09	3.31106e-07	1.50232	4.02854e-12	6.88685e-10
chr11	55207691	55209720	+	intron	protein_coding-intron (ENSMUST00000020499, intron 1 of 11)	4329	ENSMUST00000020499	9	98955288	98958543	protein_coding	ENSMUSG00000020261	Slc36a1	NO	NO	NO	NO	NO	NO	YES	YES	YES	0	YES	0	NO	NO	0.723697	0.000244093	0.00773441	0.913716	3.01886e-06	0.000142262	1.03841	1.65607e-07	1.21653e-05	1.03829	1.41934e-07	8.7185e-06
chr2	30884707	30885830	+	Intergenic	Intergenic	5949	ENSMUST00000137924	9	98955288	98958543	protein_coding	ENSMUSG00000039476	Prrx2	NO	NO	NO	NO	NO	NO	YES	YES	YES	0	YES	0	YES	NO	0.931067	0.000244552	0.00774332	0.921205	0.000279385	0.00519576	1.34587	6.53899e-08	5.41504e-06	1.65308	1.92118e-11	2.90984e-09
chr17	71743994	71745427	+	exon	protein_coding-exon (ENSMUST00000057405, exon 2 of 2)	8175	ENSMUST00000057405	9	98955288	98958543	protein_coding	ENSMUSG00000044375	BC027072	NO	NO	NO	NO	NO	NO	YES	YES	YES	341	NO	0	NO	NO	0.983797	0.000248939	0.00784344	0.8869	0.000975734	0.0133607	1.85972	4.18334e-12	8.52923e-10	1.42889	1.20542e-07	7.56066e-06
chr12	54823800	54825782	+	Intergenic	Intergenic	-29088	ENSMUST00000005798	9	98955288	98958543	protein_coding	ENSMUSG00000005656	Snx6	NO	NO	NO	NO	NO	NO	YES	YES	YES	0	YES	0	NO	NO	0.812738	0.00025107	0.0078921	0.651127	0.00350602	0.0340024	1.55186	4.28817e-12	8.73335e-10	1.56928	1.88929e-12	3.45692e-10
chr8	127545973	127547019	+	Distant-promoter	protein_coding-intron (ENSMUST00000026921, intron 21 of 23)	-14939	ENSMUST00000161478	8	127561435	127561869	processed_pseudogene	ENSMUSG00000090074	Gm6921	NO	NO	NO	NO	NO	NO	YES	YES	YES	967	YES	569	NO	NO	0.836751	0.00025867	0.00805855	0.840781	0.000235273	0.00455589	1.05251	3.11818e-06	0.00014997	1.09249	1.11418e-06	5.23474e-05
chr8	125027085	125028191	+	Distant-promoter	protein_coding-intron (ENSMUST00000075896, intron 4 of 5)	-8467	ENSMUST00000212423	9	98955288	98958543	processed_pseudogene	ENSMUSG00000110683	Gm45874	NO	NO	NO	NO	NO	NO	NO	YES	NO	0	NO	0	NO	NO	0.996156	0.000258808	0.00806085	0.928288	0.000669471	0.0100751	1.2	3.137e-06	0.00015076	0.940707	0.000268109	0.00477216
chr18	53527141	53528687	+	intron	protein_coding-intron (ENSMUST00000091900, intron 2 of 6)	-23680	ENSMUST00000115398	9	98955288	98958543	protein_coding	ENSMUSG00000069378	Prdm6	NO	NO	NO	NO	NO	NO	YES	YES	YES	0	YES	0	YES	NO	0.945343	0.000260444	0.00810008	0.303623	0.253515	0.517455	1.3225	2.14613e-07	1.5146e-05	1.06532	3.10872e-05	0.000852007
chr16	3632616	3633842	+	Intergenic	Intergenic	15377	ENSMUST00000205891	9	98955288	98958543	unprocessed_pseudogene	ENSMUSG00000108336	Olfr163-ps1	NO	NO	NO	NO	NO	NO	NO	YES	NO	0	NO	0	NO	NO	0.964415	0.000266388	0.00822615	0.719554	0.00685671	0.0541816	1.75797	1.53593e-10	2.34197e-08	0.847351	0.00259227	0.0264264
chr4	150774211	150775280	+	Intergenic	Intergenic	-50988	ENSMUST00000133196	9	98955288	98958543	lincRNA	ENSMUSG00000085097	Gm13049	NO	NO	NO	NO	NO	NO	YES	YES	YES	1069	YES	0	NO	NO	0.723358	0.000274011	0.00840234	0.761179	0.000123256	0.00274885	1.34699	4.45158e-11	7.48704e-09	1.31589	1.03612e-10	1.35136e-08
chr10	41939786	41941041	+	intron	protein_coding-intron (ENSMUST00000095729, intron 12 of 17)	35709	ENSMUST00000160367	9	98955288	98958543	protein_coding	ENSMUSG00000071324	Armc2	NO	NO	NO	NO	NO	NO	YES	YES	YES	0	YES	0	NO	YES	0.961649	0.000277259	0.00847324	0.953152	0.0003082	0.00559989	1.5727	1.84131e-08	1.76607e-06	1.51901	4.92635e-08	3.46398e-06
chr13	62382704	62383966	+	promoter-TSS	miRNA-promoter-TSS (ENSMUST00000178943)	98	ENSMUST00000178943	9	98955288	98958543	miRNA	ENSMUSG00000095876	Gm25933	NO	NO	NO	NO	NO	NO	YES	YES	NO	396	NO	0	NO	NO	0.806908	0.000279974	0.0085328	0.95402	1.53128e-05	0.000524363	1.15495	8.7417e-08	6.98888e-06	1.08854	4.2502e-07	2.2605e-05
chrX	135601469	135602487	+	Distant-promoter	Intergenic	-3201	ENSMUST00000113163	9	98955288	98958543	protein_coding	ENSMUSG00000031410	Nxf7	NO	NO	NO	NO	NO	NO	YES	NO	YES	785	YES	293	NO	NO	0.685047	0.000281532	0.00856567	0.917812	8.74595e-07	5.17873e-05	0.924677	9.19192e-07	5.2571e-05	1.10726	2.67026e-09	2.54648e-07
chr7	81854230	81855559	+	TTS	protein_coding-TTS (ENSMUST00000085094)	900	ENSMUST00000085094	9	98955288	98958543	protein_coding	ENSMUSG00000066378	Gm10160	NO	NO	NO	NO	NO	NO	YES	NO	NO	0	YES	398	NO	NO	0.947362	0.000289371	0.0087276	0.821375	0.00173403	0.020401	0.68322	0.00623372	0.0579802	1.06765	1.32738e-05	0.000424654
chr6	91094008	91096269	+	intron	protein_coding-intron (ENSMUST00000032179, intron 3 of 39)	3484	ENSMUST00000204740	9	98955288	98958543	protein_coding	ENSMUSG00000030091	Nup210	NO	NO	NO	NO	NO	NO	NO	YES	YES	286	YES	254	NO	NO	0.865213	0.000298132	0.00891647	0.24554	0.314964	0.579666	1.44959	1.1236e-09	1.43987e-07	0.824527	0.00062668	0.00918004
chr14	74921094	74922531	+	Distant-promoter	protein_coding-intron (ENSMUST00000088970, intron 1 of 19)	-4633	ENSMUST00000227773	9	98955288	98958543		ENSMUSG00000115002		NO	NO	NO	NO	NO	NO	NO	YES	YES	0	YES	0	NO	NO	0.930982	0.000298422	0.00892197	0.223934	0.398157	0.65383	2.1425	1.48075e-15	5.15804e-13	0.98577	0.000385109	0.00630886
chr8	110650718	110651798	+	intron	protein_coding-intron (ENSMUST00000034190, intron 10 of 18)	5678	ENSMUST00000213015	8	110618585	110720398	protein_coding	ENSMUSG00000010936	Vac14	NO	NO	NO	NO	NO	NO	YES	NO	YES	711	YES	768	NO	NO	0.550425	0.000299709	0.00894649	0.884775	3.88772e-09	5.07578e-07	0.644617	1.61052e-05	0.000587047	1.1124	3.34201e-14	8.07255e-12
chr4	135822726	135824141	+	Intergenic	Intergenic	22789	ENSMUST00000142177	4	135759715	135815564	protein_coding	ENSMUSG00000037139	Myom3	NO	NO	NO	NO	NO	NO	NO	YES	YES	307	YES	435	NO	YES	0.943637	0.000299764	0.00894706	0.719772	0.00611779	0.0501003	1.17096	2.7293e-06	0.000133844	0.658294	0.0089813	0.0639918
chr4	147809224	147810351	+	promoter-TSS	protein_coding-promoter-TSS (ENSMUST00000105734)	1	ENSMUST00000105734	9	98955288	98958543	protein_coding	ENSMUSG00000078495	Zfp984	NO	NO	NO	NO	NO	NO	YES	NO	YES	1048	NO	0	NO	NO	0.767596	0.00029993	0.00894773	0.58717	0.00592777	0.0489881	0.921495	1.49745e-05	0.000552931	1.26554	1.53447e-09	1.55729e-07
chr5	105711251	105712316	+	intron	protein_coding-intron (ENSMUST00000060531, intron 1 of 2)	10917	ENSMUST00000135776	9	98955288	98958543	protein_coding	ENSMUSG00000046079	Lrrc8d	NO	NO	NO	NO	NO	NO	YES	YES	YES	286	YES	0	NO	NO	0.956036	0.00030161	0.00898167	0.305302	0.260947	0.525637	1.30524	7.22796e-07	4.2809e-05	1.27142	1.2569e-06	5.8123e-05
chr10	60742537	60743793	+	intron	protein_coding-intron (ENSMUST00000117513, intron 2 of 5)	9617	ENSMUST00000119595	9	98955288	98958543	protein_coding	ENSMUSG00000020100	Slc29a3	NO	NO	NO	NO	NO	NO	YES	YES	YES	551	YES	346	NO	NO	0.875959	0.000303979	0.00903186	0.985126	4.42918e-05	0.00123257	1.34978	3.00573e-08	2.71211e-06	1.30869	6.94029e-08	4.67983e-06
chr14	13584088	13585392	+	intron	protein_coding-intron (ENSMUST00000070323, intron 4 of 5)	-86136	ENSMUST00000061045	9	98955288	98958543	protein_coding	ENSMUSG00000044772	Sntn	NO	NO	NO	NO	NO	NO	YES	YES	YES	0	YES	0	NO	NO	0.958072	0.000308302	0.0091236	0.950247	0.000337946	0.00600964	1.06847	4.56225e-05	0.00138084	1.07628	3.58069e-05	0.00095663
chr4	83407421	83408748	+	Distant-promoter	Intergenic	-9640	ENSMUST00000123262	9	98955288	98958543	protein_coding	ENSMUSG00000028483	Snapc3	NO	NO	NO	NO	NO	NO	YES	YES	YES	1082	YES	0	NO	NO	0.946908	0.000310334	0.00915966	0.845818	0.00130163	0.0165266	1.52692	1.32702e-08	1.3238e-06	1.5055	1.8429e-08	1.44018e-06
chr5	110852850	110853931	+	intron	protein_coding-intron (ENSMUST00000066160, intron 5 of 14)	11936	ENSMUST00000200630	9	98955288	98958543	protein_coding	ENSMUSG00000029521	Chek2	NO	NO	NO	NO	NO	NO	YES	YES	YES	311	YES	303	NO	NO	0.950567	0.000319779	0.00937309	0.717629	0.00699813	0.0549778	1.2534	1.22498e-06	6.77884e-05	1.16844	5.78603e-06	0.000211739
chr6	34194780	34195782	+	Intergenic	Intergenic	16049	ENSMUST00000145644	9	98955288	98958543	lincRNA	ENSMUSG00000087613	Gm13855	NO	NO	NO	NO	NO	NO	YES	YES	YES	0	YES	0	NO	NO	0.95524	0.000320897	0.00939655	0.715074	0.0075033	0.0576818	1.48155	7.88041e-08	6.37581e-06	1.37097	6.41559e-07	3.23774e-05
chr11	20669851	20670880	+	Intergenic	Intergenic	22437	ENSMUST00000134841	9	98955288	98958543	protein_coding	ENSMUSG00000049659	Aftph	NO	NO	NO	NO	NO	NO	YES	NO	YES	562	YES	0	NO	NO	0.951683	0.000323598	0.00945506	0.926615	0.000458761	0.00757605	0.955348	0.000266857	0.00560316	1.15805	7.70464e-06	0.0002697
chr13	112771807	112773009	+	Intergenic	Intergenic	7560	ENSMUST00000225832	9	98955288	98958543	lincRNA	ENSMUSG00000114286	AC159242.1	NO	NO	NO	NO	NO	NO	YES	YES	YES	601	YES	0	NO	NO	0.784552	0.000330043	0.00959529	0.747009	0.000626033	0.00956786	1.17903	2.34654e-08	2.18439e-06	1.09549	1.96734e-07	1.16024e-05
chr4	128858095	128859461	+	intron	lincRNA-intron (ENSMUST00000138291, intron 1 of 1)	10618	ENSMUST00000120199	9	98955288	98958543	processed_pseudogene	ENSMUSG00000084011	Gm12969	NO	NO	NO	NO	NO	NO	YES	NO	YES	917	YES	250	NO	NO	0.874058	0.000331493	0.0096227	0.935002	0.000116971	0.00264794	0.911189	0.00012476	0.00310269	1.01642	1.62968e-05	0.000501834
chr10	23685652	23687677	+	Intergenic	Intergenic	-64516	ENSMUST00000219522	9	98955288	98958543	lincRNA	ENSMUSG00000112868	AC166258.2	NO	NO	NO	NO	NO	NO	YES	YES	YES	759	YES	360	NO	NO	0.701307	0.000334897	0.00969109	0.920903	2.02124e-06	0.000102753	1.34716	3.68697e-12	7.59156e-10	1.07999	2.77567e-08	2.06632e-06
chr16	35691340	35693841	+	Intergenic	Intergenic	29643	ENSMUST00000157168	9	98955288	98958543	snoRNA	ENSMUSG00000087793	Gm25967	NO	NO	NO	NO	NO	NO	YES	NO	NO	0	NO	0	NO	NO	0.780152	0.000338846	0.00978384	0.938391	1.44849e-05	0.000501414	0.920909	2.09259e-05	0.000730055	1.17597	3.93302e-08	2.82598e-06
chr5	73584887	73586787	+	Intergenic	Intergenic	44475	ENSMUST00000152215	9	98955288	98958543	protein_coding	ENSMUSG00000067206	Lrrc66	NO	NO	NO	NO	NO	NO	YES	YES	YES	0	YES	0	NO	YES	0.773537	0.0003411	0.00982621	0.947713	9.67731e-06	0.000362587	1.40223	6.09989e-11	1.00165e-08	1.43323	1.77447e-11	2.70568e-09
chr17	34830544	34831737	+	TTS	protein_coding-TTS (ENSMUST00000160993)	1355	ENSMUST00000162055	9	98955288	98958543	protein_coding	ENSMUSG00000061207	Stk19	NO	NO	NO	NO	NO	NO	YES	YES	YES	940	NO	0	NO	NO	0.900265	0.000342025	0.00984362	0.687838	0.00651767	0.0522837	1.55487	5.96193e-10	8.10589e-08	1.401	2.39713e-08	1.81262e-06
chr8	14052697	14053716	+	intron	protein_coding-intron (ENSMUST00000110813, intron 3 of 5)	14612	ENSMUST00000210109	9	98955288	98958543	TEC	ENSMUSG00000109982	Gm45520	NO	NO	NO	NO	NO	NO	YES	NO	YES	0	YES	0	NO	NO	0.879582	0.000350491	0.0100101	0.553645	0.0261753	0.132532	0.799561	0.000735293	0.0122073	1.03515	9.51695e-06	0.000322713
chr6	149323832	149325195	+	promoter-TSS	protein_coding-promoter-TSS (ENSMUST00000187881)	-143	ENSMUST00000187881	9	98955288	98958543	protein_coding	ENSMUSG00000032712	2810474O19Rik	NO	NO	NO	NO	NO	NO	NO	YES	YES	1363	YES	0	NO	NO	0.796486	0.000362981	0.010271	0.764399	0.000616937	0.00946295	1.05386	1.51158e-06	8.09636e-05	0.738554	0.000801597	0.011085
chr17	34003247	34004288	+	Distant-promoter	Intergenic	-3434	ENSMUST00000025181	9	98955288	98958543	protein_coding	ENSMUSG00000061232	H2-K1	NO	NO	NO	NO	NO	NO	NO	YES	YES	0	NO	0	NO	YES	0.884054	0.000368573	0.0103864	0.0746769	0.771311	0.897837	1.08147	8.54763e-06	0.000347866	0.454986	0.0655457	0.237888
chr1	100104191	100105300	+	intron	protein_coding-intron (ENSMUST00000086738, intron 7 of 23)	6984	ENSMUST00000188735	9	98955288	98958543	protein_coding	ENSMUSG00000067028	Cntnap5b	NO	NO	NO	NO	NO	NO	NO	YES	YES	0	YES	0	NO	NO	0.965	0.000371237	0.0104349	0.630766	0.021136	0.115178	1.12264	3.83484e-05	0.00119904	0.935014	0.000610473	0.00899856
chr5	29920740	29921912	+	Intergenic	Intergenic	-29362	ENSMUST00000199286	9	98955288	98958543	lincRNA	ENSMUSG00000105437	Gm42450	NO	NO	NO	NO	NO	NO	YES	YES	NO	687	YES	0	NO	YES	0.797044	0.000372902	0.0104635	0.599653	0.00775255	0.0590166	1.5052	1.63957e-10	2.48181e-08	1.64179	1.99253e-12	3.63251e-10
chr18	23894076	23895689	+	Intergenic	Intergenic	-59810	ENSMUST00000224107	9	98955288	98958543	protein_coding	ENSMUSG00000024276	Zfp397	NO	NO	NO	NO	NO	NO	YES	YES	YES	573	YES	0	NO	NO	0.950001	0.000381741	0.0106458	0.932961	0.000478386	0.0078113	1.17915	3.28791e-06	0.000156865	1.20594	1.73899e-06	7.65475e-05
chr8	120140108	120141304	+	Distant-promoter	protein_coding-intron (ENSMUST00000034281, intron 1 of 12)	-3757	ENSMUST00000132229	9	98955288	98958543	protein_coding	ENSMUSG00000031824	6430548M08Rik	NO	NO	NO	NO	NO	NO	YES	NO	YES	0	YES	0	NO	NO	0.93097	0.000388028	0.0107718	0.964397	0.000226635	0.00442394	0.845004	0.000592935	0.0103688	1.06625	1.156e-05	0.000378375
chr11	22572851	22574354	+	Intergenic	Intergenic	37277	ENSMUST00000180581	9	98955288	98958543	lincRNA	ENSMUSG00000097173	Gm26829	NO	NO	NO	NO	NO	NO	NO	YES	YES	0	YES	0	NO	YES	0.910974	0.000400511	0.0110301	0.9446	0.000231707	0.00449978	1.08541	1.28743e-05	0.00048727	0.988245	6.87438e-05	0.00162744
chr14	102832664	102833788	+	intron	processed_transcript-intron (ENSMUST00000227348, intron 1 of 6)	1532	ENSMUST00000227348					ENSMUSG00000115816		NO	NO	NO	NO	NO	NO	NO	YES	YES	342	YES	811	NO	NO	0.876175	0.000402997	0.0110832	0.234335	0.355373	0.617244	1.23932	3.19433e-07	2.13491e-05	0.763776	0.00179671	0.0201778
chr3	127795609	127796635	+	intron	protein_coding-intron (ENSMUST00000054483, intron 2 of 2)	5318	ENSMUST00000171621	9	98955288	98958543	protein_coding	ENSMUSG00000046688	Tifa	NO	NO	NO	NO	NO	NO	YES	YES	YES	0	YES	0	NO	YES	0.947898	0.000413131	0.0112917	0.988766	0.000218686	0.0043041	1.48579	2.32413e-08	2.16595e-06	1.48468	2.02765e-08	1.56256e-06
chr4	105305030	105306820	+	Intergenic	Intergenic	69021	ENSMUST00000118507	9	98955288	98958543	processed_pseudogene	ENSMUSG00000081819	Gm12722	NO	NO	NO	NO	NO	NO	YES	NO	YES	359	YES	0	NO	NO	0.672767	0.000422111	0.0114731	0.957332	3.90327e-07	2.64625e-05	0.995991	1.10494e-07	8.52808e-06	1.21486	5.93107e-11	8.09036e-09
chr11	79277682	79279468	+	Distant-promoter	Intergenic	-4682	ENSMUST00000208339	9	98955288	98958543	lincRNA	ENSMUSG00000108822	Gm44787	NO	NO	NO	NO	NO	NO	YES	YES	YES	0	NO	0	NO	NO	0.926872	0.000422255	0.0114758	0.935347	0.00036519	0.00637563	1.72597	1.28308e-10	1.98674e-08	1.7612	4.3678e-11	6.1249e-09
chr9	124479791	124480917	+	Distant-promoter	Intergenic	-3456	ENSMUST00000217354	9	98955288	98958543	protein_coding	ENSMUSG00000093803	Ppp2r3d	NO	NO	NO	NO	NO	NO	NO	YES	YES	352	YES	0	NO	NO	0.980917	0.00042526	0.0115261	0.938376	0.00074699	0.0109454	1.07755	3.64111e-05	0.00114882	0.811042	0.00196123	0.0215388
chr11	32132028	32133019	+	Intergenic	Intergenic	-31295	ENSMUST00000145338	9	98955288	98958543	lincRNA	ENSMUSG00000086386	Gm12108	NO	NO	NO	NO	NO	NO	NO	YES	YES	305	NO	0	NO	NO	0.950582	0.000427277	0.0115557	0.770463	0.00450813	0.0404507	1.17406	6.77748e-06	0.000287735	0.740522	0.0049129	0.0419647
chr17	28841776	28842740	+	Intergenic	Intergenic	14176	ENSMUST00000127007	9	98955288	98958543	protein_coding	ENSMUSG00000063952	Brpf3	NO	NO	NO	NO	NO	NO	YES	YES	YES	596	YES	0	NO	NO	0.961383	0.000428261	0.011574	0.810152	0.00310825	0.0312226	1.41025	2.98595e-07	2.01179e-05	1.5535	1.23365e-08	1.0079e-06
chr1	94146644	94147838	+	Intergenic	Intergenic	-57176	ENSMUST00000190284	9	98955288	98958543	processed_pseudogene	ENSMUSG00000100990	Gm7891	NO	NO	NO	NO	NO	NO	YES	NO	NO	0	NO	0	NO	NO	0.91133	0.000432874	0.0116603	0.749451	0.00394445	0.0368975	0.919818	0.000365525	0.00716759	1.07798	2.44297e-05	0.00069948
chr14	56834205	56835212	+	Intergenic	Intergenic	2328	ENSMUST00000225694	9	98955288	98958543	processed_pseudogene	ENSMUSG00000114420	AC154361.1	NO	NO	NO	NO	NO	NO	YES	YES	NO	0	NO	0	NO	NO	0.97563	0.000433361	0.0116659	0.910654	0.0010306	0.0138899	2.18692	3.66461e-14	1.04483e-11	2.02588	2.28814e-12	4.12327e-10
chr11	20738773	20739927	+	intron	protein_coding-intron (ENSMUST00000035350, intron 1 of 8)	2105	ENSMUST00000177543	9	98955288	98958543	protein_coding	ENSMUSG00000049659	Aftph	NO	NO	NO	NO	NO	NO	NO	YES	YES	0	YES	0	NO	NO	0.963717	0.000434242	0.0116846	0.661969	0.0168685	0.0993044	1.01168	0.000125586	0.00311638	0.445791	0.0966143	0.300731
chr16	24325534	24326977	+	Intergenic	Intergenic	-36419	ENSMUST00000230383	9	98955288	98958543		ENSMUSG00000115852		NO	NO	NO	NO	NO	NO	YES	YES	YES	0	YES	0	NO	NO	0.975364	0.000438981	0.0117794	0.91394	0.000991535	0.0135111	1.20215	1.03965e-05	0.000408404	1.27005	2.85917e-06	0.00011678
chr11	75903326	75904264	+	intron	protein_coding-intron (ENSMUST00000021208, intron 4 of 4)	7267	ENSMUST00000066504	9	98955288	98958543	protein_coding	ENSMUSG00000020847	Rph3al	NO	NO	NO	NO	NO	NO	YES	YES	YES	511	YES	0	NO	NO	0.731296	0.000440053	0.0118015	0.753837	0.000282337	0.00523858	1.732	2.7948e-16	1.05762e-13	1.66227	3.5645e-15	1.00143e-12
chr14	31871738	31872935	+	Intergenic	Intergenic	-34192	ENSMUST00000143315	9	98955288	98958543	lincRNA	ENSMUSG00000046005	D830044D21Rik	NO	NO	NO	NO	NO	NO	YES	YES	YES	664	YES	0	NO	YES	0.889961	0.000444693	0.0118839	0.808632	0.00143546	0.0177661	1.39618	3.10254e-08	2.78938e-06	1.08416	1.86606e-05	0.000559705
chr9	108469300	108470645	+	exon	TEC-exon (ENSMUST00000193107, exon 1 of 1)	626	ENSMUST00000193107	9	98955288	98958543	TEC	ENSMUSG00000102152	Gm37475	NO	NO	NO	NO	NO	NO	YES	YES	YES	435	NO	0	NO	NO	0.708166	0.000444935	0.0118865	0.694442	0.000563701	0.00884303	1.03381	2.74144e-07	1.87436e-05	1.10122	3.39008e-08	2.47069e-06
chr6	72161826	72163000	+	promoter-TSS	lincRNA-promoter-TSS (ENSMUST00000205674)	-436	ENSMUST00000205674	6	72162849	72167707	lincRNA	ENSMUSG00000108371	Gm38832	NO	NO	NO	NO	NO	NO	YES	NO	YES	0	YES	837	NO	NO	0.723312	0.000445366	0.0118929	0.792103	0.000113943	0.00259561	0.961578	2.06416e-06	0.000105731	1.13855	1.45894e-08	1.17203e-06
chr11	5062763	5063661	+	TTS	protein_coding-TTS (ENSMUST00000152257)	1639	ENSMUST00000156196	9	98955288	98958543	protein_coding	ENSMUSG00000034201	Gas2l1	NO	NO	NO	NO	NO	NO	YES	YES	YES	0	YES	0	NO	YES	0.761139	0.000447484	0.0119337	0.631024	0.00372897	0.0354934	1.0645	5.08038e-07	3.16665e-05	1.09064	2.23389e-07	1.29332e-05
chr7	118583988	118585186	+	promoter-TSS	protein_coding-promoter-TSS (ENSMUST00000153635)	99	ENSMUST00000153635	9	98955288	98958543	protein_coding	ENSMUSG00000042246	Tmc7	NO	NO	NO	NO	NO	NO	NO	YES	NO	0	NO	0	NO	YES	0.862666	0.000462138	0.0121922	0.619354	0.0124638	0.081303	1.09075	6.26862e-06	0.000269475	0.666329	0.00614017	0.0491686
chr6	145127413	145128173	+	intron	protein_coding-intron (ENSMUST00000032396, intron 1 of 18)	6012	ENSMUST00000143631	9	98955288	98958543	protein_coding	ENSMUSG00000030263	Lrmp	NO	NO	NO	NO	NO	NO	YES	YES	YES	415	YES	0	NO	NO	0.796167	0.00046318	0.0122119	0.545979	0.0169636	0.0996665	1.71517	1.01735e-12	2.28912e-10	1.45483	1.62158e-09	1.63705e-07
chr17	49529998	49530971	+	intron	protein_coding-intron (ENSMUST00000057610, intron 1 of 25)	33822	ENSMUST00000226030	17	49456022	49564343	protein_coding	ENSMUSG00000040260	Daam2	NO	NO	NO	NO	NO	NO	YES	YES	YES	848	YES	594	NO	YES	0.764844	0.000470645	0.0123475	0.882892	4.87345e-05	0.00133097	1.16553	2.07533e-08	1.95672e-06	1.04934	4.3358e-07	2.30015e-05
chr5	64586807	64588276	+	Intergenic	Intergenic	15619	ENSMUST00000196283	9	98955288	98958543	lincRNA	ENSMUSG00000105402	Gm3716	NO	NO	NO	NO	NO	NO	YES	YES	YES	0	YES	0	YES	NO	0.845582	0.000477761	0.012481	0.852607	0.000418754	0.00707036	1.07073	6.70266e-06	0.000285043	1.07219	5.92795e-06	0.00021592
chr9	22372571	22373566	+	promoter-TSS	protein_coding-promoter-TSS (ENSMUST00000215486)	-844	ENSMUST00000215486	9	98955288	98958543	protein_coding	ENSMUSG00000036777	Anln	NO	NO	NO	NO	NO	NO	YES	YES	YES	0	YES	0	YES	NO	0.922224	0.000486162	0.0126444	0.66777	0.0123317	0.0807514	1.75607	1.4833e-11	2.76469e-09	1.48021	1.41896e-08	1.14322e-06
chr17	7137820	7139911	+	Intergenic	Intergenic	-31250	ENSMUST00000024575	17	7170115	7303313	protein_coding	ENSMUSG00000023809	Rps6ka2	NO	NO	NO	NO	NO	NO	NO	YES	YES	0	YES	491	NO	NO	0.990877	0.000489398	0.0127087	-0.0214225	0.942108	0.977098	1.23715	9.40679e-06	0.00037579	0.419	0.141137	0.376196
chr19	10225040	10226852	+	Distant-promoter	protein_coding-TTS (ENSMUST00000189439)	-8418	ENSMUST00000186854	9	98955288	98958543	protein_coding	ENSMUSG00000036098	Myrf	NO	NO	NO	NO	NO	NO	NO	YES	YES	0	NO	0	NO	YES	0.965683	0.000498164	0.0128507	0.687177	0.014066	0.0881771	1.08003	5.84624e-05	0.00169117	0.916008	0.000652433	0.00946734
chr9	70921812	70923081	+	Distant-promoter	protein_coding-intron (ENSMUST00000034731, intron 1 of 8)	-8042	ENSMUST00000215190	9	98955288	98958543	processed_transcript	ENSMUSG00000111631	AC137843.1	NO	NO	NO	NO	NO	NO	NO	YES	YES	314	YES	0	NO	NO	0.783463	0.000500966	0.0129018	0.798441	0.000381545	0.00659479	1.03585	2.97769e-06	0.000144101	0.992729	7.1298e-06	0.000252731
chr11	85273099	85274154	+	Intergenic	Intergenic	24123	ENSMUST00000157511	9	98955288	98958543	misc_RNA	ENSMUSG00000088136	Gm22587	NO	NO	NO	NO	NO	NO	YES	YES	YES	0	YES	0	NO	NO	0.926042	0.000503349	0.0129458	0.977176	0.000231018	0.0044895	1.10725	3.65381e-05	0.00115181	1.13811	1.96007e-05	0.000582587
chr15	50787884	50788937	+	intron	protein_coding-intron (ENSMUST00000077935, intron 5 of 6)	39111	ENSMUST00000183421	9	98955288	98958543	protein_coding	ENSMUSG00000038679	Trps1	NO	NO	NO	NO	NO	NO	YES	YES	YES	0	YES	0	NO	NO	0.848896	0.000519404	0.013255	0.830897	0.000672664	0.0101122	1.0232	2.95041e-05	0.000967434	1.08427	8.20991e-06	0.00028507
chr2	4891907	4894811	+	intron	protein_coding-intron (ENSMUST00000027973, intron 5 of 8)	8975	ENSMUST00000140045	9	98955288	98958543	protein_coding	ENSMUSG00000026662	Sephs1	NO	NO	NO	NO	NO	NO	NO	YES	YES	338	YES	0	NO	NO	0.749348	0.000524187	0.0133378	0.0713345	0.748523	0.885888	1.13354	1.62045e-07	1.19247e-05	0.509418	0.0208098	0.11373
chr11	23021798	23024160	+	intron	protein_coding-intron (ENSMUST00000058269, intron 3 of 3)	2423	ENSMUST00000151877	9	98955288	98958543	protein_coding	ENSMUSG00000049811	Fam161a	NO	NO	NO	NO	NO	NO	YES	YES	YES	0	YES	0	NO	YES	0.745665	0.000530736	0.0134671	0.888421	3.21036e-05	0.000955116	1.69473	1.62193e-14	4.97047e-12	1.7114	6.52955e-15	1.76388e-12
chr12	85385257	85386556	+	Distant-promoter	Intergenic	-11059	ENSMUST00000040766	9	98955288	98958543	protein_coding	ENSMUSG00000021248	Tmed10	NO	NO	NO	NO	NO	NO	NO	YES	YES	0	YES	0	NO	NO	0.960435	0.000533847	0.0135268	0.598842	0.0331818	0.154782	1.06134	6.3993e-05	0.00181676	0.707032	0.00816654	0.059825
chr11	4133350	4134309	+	Distant-promoter	Intergenic	-1373	ENSMUST00000003677	9	98955288	98958543	protein_coding	ENSMUSG00000003581	Rnf215	NO	NO	NO	NO	NO	NO	YES	NO	YES	736	YES	0	NO	NO	0.858128	0.000549709	0.0138138	0.836026	0.00075381	0.0110184	0.995531	8.50269e-05	0.00228774	1.00093	7.02907e-05	0.00165652
chr11	60073770	60074940	+	Intergenic	Intergenic	-25192	ENSMUST00000183502	9	98955288	98958543	misc_RNA	ENSMUSG00000098502	Gm27511	NO	NO	NO	NO	NO	NO	NO	YES	NO	0	YES	0	NO	NO	0.964284	0.000575154	0.0143028	0.502817	0.077902	0.262267	1.00624	0.000164797	0.00385138	0.376502	0.166068	0.412917
chr13	12831117	12832327	+	Intergenic	Intergenic	-31643	ENSMUST00000099805	9	98955288	98958543	protein_coding	ENSMUSG00000056457	Prl2c3	NO	NO	NO	NO	NO	NO	NO	YES	YES	0	NO	0	NO	NO	0.94128	0.000578887	0.0143706	0.660005	0.016899	0.0994228	1.26209	1.2391e-05	0.000473351	0.951119	0.00106883	0.013725
chr9	15609275	15610340	+	Distant-promoter	protein_coding-intron (ENSMUST00000045513, intron 4 of 13)	-10050	ENSMUST00000216952	9	98955288	98958543	antisense_RNA	ENSMUSG00000111299	AC155249.2	NO	NO	NO	NO	NO	NO	YES	YES	YES	474	NO	0	NO	NO	0.884256	0.000581836	0.0144209	0.992076	0.000104412	0.0024263	1.36322	8.47392e-08	6.79656e-06	1.43241	1.46959e-08	1.17945e-06
chr7	143114340	143115578	+	intron	protein_coding-intron (ENSMUST00000009689, intron 1 of 15)	5765	ENSMUST00000187213	9	98955288	98958543	protein_coding	ENSMUSG00000009545	Kcnq1	NO	NO	NO	NO	NO	NO	YES	NO	YES	700	NO	0	NO	NO	0.871488	0.000582773	0.0144341	0.95443	0.000153347	0.00325764	0.921953	0.000348307	0.00690368	1.21673	1.55501e-06	6.97053e-05
chr16	4527094	4528168	+	Distant-promoter	protein_coding-intron (ENSMUST00000133440, intron 1 of 3)	-4556	ENSMUST00000023161	9	98955288	98958543	protein_coding	ENSMUSG00000022519	Srl	NO	NO	NO	NO	NO	NO	YES	YES	YES	450	YES	0	NO	NO	0.685699	0.000594606	0.0146361	0.792401	6.63773e-05	0.00169913	1.17522	3.48784e-09	3.99781e-07	1.16356	4.26593e-09	3.87124e-07
chr14	47473877	47475378	+	intron	protein_coding-intron (ENSMUST00000043112, intron 1 of 1)	450	ENSMUST00000226432	9	98955288	98958543	protein_coding	ENSMUSG00000037536	Fbxo34	NO	NO	NO	NO	NO	NO	YES	YES	YES	0	YES	0	NO	NO	0.9403	0.000595651	0.0146542	0.367074	0.190605	0.44208	1.1277	2.15753e-05	0.000747903	1.01703	0.000124069	0.00261476
chr1	35707994	35709671	+	Intergenic	Intergenic	-52770	ENSMUST00000082667	9	98955288	98958543	snRNA	ENSMUSG00000064601	Gm25634	NO	NO	NO	NO	NO	NO	YES	YES	YES	0	YES	0	NO	NO	0.986401	0.000597332	0.014679	0.875628	0.00236643	0.0256383	1.61719	1.53138e-08	1.50227e-06	1.48547	1.96838e-07	1.16058e-05
chr19	25306059	25307045	+	intron	protein_coding-intron (ENSMUST00000049400, intron 2 of 13)	69577	ENSMUST00000049400	9	98955288	98958543	protein_coding	ENSMUSG00000032702	Kank1	NO	NO	NO	NO	NO	NO	YES	YES	YES	0	YES	0	NO	NO	0.952822	0.000605002	0.0148041	0.875666	0.00164621	0.0196556	1.7052	1.11733e-10	1.75622e-08	1.42389	7.90471e-08	5.22296e-06
chr10	82170637	82171617	+	Intergenic	Intergenic	6880	ENSMUST00000218999	9	98955288	98958543	TEC	ENSMUSG00000112847	AC158605.2	NO	NO	NO	NO	NO	NO	YES	NO	YES	375	NO	0	NO	NO	0.921708	0.000608807	0.0148774	0.979863	0.00025717	0.0048741	0.683655	0.0106425	0.0835875	1.01473	0.000119584	0.00253974
chr8	13984111	13985111	+	Distant-promoter	Intergenic	-1479	ENSMUST00000209784	9	98955288	98958543	lincRNA	ENSMUSG00000110058	Gm5907	NO	NO	NO	NO	NO	NO	YES	YES	YES	0	YES	0	NO	NO	0.82317	0.000609043	0.0148811	0.857473	0.000341487	0.00605666	1.15262	2.24705e-06	0.000113516	1.52006	2.19778e-10	2.67243e-08
chr8	72517249	72518502	+	intron	protein_coding-intron (ENSMUST00000058534, intron 1 of 2)	2517	ENSMUST00000212240	9	98955288	98958543	processed_pseudogene	ENSMUSG00000110446	Gm18646	NO	NO	NO	NO	NO	NO	YES	YES	YES	589	NO	0	NO	NO	0.744837	0.000627836	0.0152197	0.992487	4.07916e-06	0.000180509	1.01687	2.07518e-06	0.000106121	1.15109	5.75168e-08	3.96725e-06
chr8	70574661	70576021	+	Distant-promoter	protein_coding-intron (ENSMUST00000093454, intron 2 of 11)	-19032	ENSMUST00000211117	8	70594373	70597290	protein_coding	ENSMUSG00000019139	Isyna1	NO	NO	NO	NO	NO	NO	YES	NO	YES	847	YES	682	NO	YES	0.681388	0.000645178	0.0155214	0.990679	5.07948e-07	3.29092e-05	0.308935	0.111466	0.357698	1.02703	5.16496e-08	3.60765e-06
chr1	170573481	170574481	+	intron	protein_coding-intron (ENSMUST00000159665, intron 1 of 3)	15316	ENSMUST00000161485	9	98955288	98958543	protein_coding	ENSMUSG00000038473	Nos1ap	NO	NO	NO	NO	NO	NO	YES	YES	YES	714	YES	0	NO	NO	0.918941	0.000653907	0.015667	0.597858	0.0284479	0.139923	1.14709	1.35607e-05	0.000508022	1.20753	3.94287e-06	0.0001532
chr2	18499507	18500721	+	Intergenic	Intergenic	-68012	ENSMUST00000120891	2	18568126	18568198	processed_pseudogene	ENSMUSG00000081181	Gm13353	NO	NO	NO	NO	NO	NO	YES	YES	YES	237	YES	468	NO	NO	0.943756	0.000656438	0.0157102	0.855344	0.00204734	0.0230377	1.47507	5.34249e-08	4.53395e-06	1.43134	1.18647e-07	7.46056e-06
chr7	81072106	81074052	+	intron	protein_coding-intron (ENSMUST00000107348, intron 3 of 13)	13966	ENSMUST00000148597	7	81059113	81066307	sense_intronic	ENSMUSG00000085194	Platr32	NO	NO	NO	NO	NO	NO	YES	NO	YES	1533	YES	570	YES	NO	0.628772	0.000661042	0.0157811	0.796832	1.34882e-05	0.000472883	0.787728	9.29066e-06	0.000372043	1.01528	7.32581e-09	6.29843e-07
chr16	20794272	20795547	+	Intergenic	Intergenic	27731	ENSMUST00000127484	16	20822145	20822640	processed_pseudogene	ENSMUSG00000099764	Rps10-ps2	NO	NO	NO	NO	NO	NO	NO	YES	YES	589	YES	507	NO	NO	0.89375	0.000662363	0.0158087	0.250649	0.352213	0.614535	1.38729	1.84787e-07	1.33465e-05	0.892987	0.000910754	0.0121729
chr13	103071612	103072620	+	exon	protein_coding-exon (ENSMUST00000168226, exon 4 of 4)	24712	ENSMUST00000166336	9	98955288	98958543	protein_coding	ENSMUSG00000034751	Mast4	NO	NO	NO	NO	NO	NO	YES	YES	YES	0	YES	0	NO	NO	0.968155	0.000663324	0.0158205	0.616137	0.0323438	0.152368	1.45202	2.46295e-07	1.71159e-05	1.33402	2.05641e-06	8.82947e-05
chr1	88968244	88969209	+	Intergenic	Intergenic	36407	ENSMUST00000188327	9	98955288	98958543	processed_pseudogene	ENSMUSG00000101333	Gm4753	NO	NO	NO	NO	NO	NO	YES	YES	YES	466	YES	0	NO	NO	0.822464	0.00066438	0.015832	0.78185	0.0012094	0.0156386	1.46752	7.92922e-10	1.05173e-07	1.37786	7.29742e-09	6.27619e-07
chr6	121105958	121107559	+	Distant-promoter	protein_coding-intron (ENSMUST00000204248, intron 1 of 14)	-2117	ENSMUST00000207993	9	98955288	98958543	protein_coding	ENSMUSG00000051586	Mical3	NO	NO	NO	NO	NO	NO	NO	YES	YES	0	YES	0	NO	NO	0.779127	0.000664301	0.015832	0.440218	0.0578278	0.218662	1.05614	1.60565e-06	8.53934e-05	0.536795	0.0161616	0.0957952
chr10	20196926	20198179	+	intron	protein_coding-intron (ENSMUST00000020173, intron 1 of 17)	4286	ENSMUST00000214323	10	20199240	20201838	antisense_RNA	ENSMUSG00000110754	AC158620.1	NO	NO	NO	NO	NO	NO	NO	YES	YES	465	YES	879	NO	NO	0.823673	0.000672452	0.0159832	0.40258	0.101644	0.307423	1.07588	4.8142e-06	0.000216052	0.685449	0.00382301	0.0351029
chr7	133761287	133762288	+	Distant-promoter	protein_coding-intron (ENSMUST00000033290, intron 1 of 11)	-1518	ENSMUST00000140593	9	98955288	98958543	protein_coding	ENSMUSG00000030986	Dhx32	NO	NO	NO	NO	NO	NO	YES	YES	YES	1001	YES	0	NO	NO	0.806732	0.000676511	0.0160598	0.611158	0.0104964	0.0724724	1.41333	6.89472e-09	7.38116e-07	1.65351	6.66576e-12	1.10181e-09
chr11	23202721	23204031	+	Intergenic	Intergenic	-30470	ENSMUST00000157870	9	98955288	98958543	snoRNA	ENSMUSG00000088495	Gm24398	NO	NO	NO	NO	NO	NO	YES	YES	YES	0	NO	0	NO	NO	0.94883	0.000677424	0.0160708	0.551795	0.0511748	0.202884	1.27048	7.85696e-06	0.000325108	1.0635	0.000187275	0.00361104
chr8	114933063	114934040	+	intron	protein_coding-intron (ENSMUST00000004756, intron 8 of 8)	119362	ENSMUST00000157803	9	98955288	98958543	rRNA	ENSMUSG00000088428	Gm22556	NO	NO	NO	NO	NO	NO	NO	YES	YES	419	YES	0	NO	NO	0.891683	0.000682314	0.0161623	0.460257	0.0840831	0.274672	1.15365	5.90969e-06	0.000256607	0.895213	0.000455327	0.00716904
chr17	47057745	47059435	+	Distant-promoter	Intergenic	-15551	ENSMUST00000075152	9	98955288	98958543	processed_pseudogene	ENSMUSG00000062472	Gm4945	NO	NO	NO	NO	NO	NO	YES	NO	YES	1384	YES	0	NO	NO	0.741855	0.00068278	0.0161702	0.887577	4.23173e-05	0.00118876	0.862777	7.58719e-05	0.00208376	1.27967	2.09447e-09	2.05546e-07
chr5	148570571	148571646	+	Distant-promoter	Intergenic	-17247	ENSMUST00000202969	9	98955288	98958543	TEC	ENSMUSG00000106899	1700013A02Rik	NO	NO	NO	NO	NO	NO	YES	NO	YES	664	YES	65	NO	NO	0.980997	0.00070244	0.0165013	0.781368	0.00727649	0.0564876	0.810489	0.00376903	0.0405986	1.28766	2.76657e-06	0.000113536
chr13	64460563	64461569	+	Distant-promoter	lincRNA-intron (ENSMUST00000221181, intron 1 of 2)	-2143	ENSMUST00000222331	9	98955288	98958543	transcribed_processed_pseudogene	ENSMUSG00000113109	CT025616.1	NO	NO	NO	NO	NO	NO	YES	YES	YES	299	NO	0	NO	NO	0.941048	0.000703527	0.016516	0.887717	0.00139604	0.0174137	1.97627	1.30483e-10	2.01046e-08	2.25402	1.14604e-13	2.55794e-11
chr12	17020776	17022930	+	Distant-promoter	Intergenic	-10126	ENSMUST00000095823	9	98955288	98958543	protein_coding	ENSMUSG00000071398	2410004P03Rik	NO	NO	NO	NO	NO	NO	YES	YES	YES	295	YES	0	NO	NO	0.95555	0.000707079	0.0165759	0.527743	0.0644799	0.233819	1.27473	4.65974e-06	0.000210379	1.17939	2.19688e-05	0.000640396
chr17	71086842	71088161	+	exon	protein_coding-exon (ENSMUST00000024847, exon 19 of 37)	67933	ENSMUST00000179759	9	98955288	98958543	protein_coding	ENSMUSG00000024049	Myom1	NO	NO	NO	NO	NO	NO	YES	YES	YES	0	YES	0	NO	NO	0.998871	0.000728702	0.0169245	0.642615	0.0320205	0.15132	1.34882	2.50038e-06	0.000124352	1.26264	9.94459e-06	0.000334063
chr11	45594150	45596081	+	Intergenic	Intergenic	-44268	ENSMUST00000104132	9	98955288	98958543	snoRNA	ENSMUSG00000077320	Gm22284	NO	NO	NO	NO	NO	NO	NO	YES	YES	0	YES	0	NO	NO	0.906422	0.000732537	0.0169841	0.762473	0.00463087	0.0412117	1.16879	7.48989e-06	0.000312613	0.606848	0.0215389	0.116342
chr3	52073758	52074755	+	promoter-TSS	TEC-promoter-TSS (ENSMUST00000194956)	-869	ENSMUST00000194956	3	52071589	52073387	TEC	ENSMUSG00000102808	5430420F09Rik	NO	NO	NO	NO	NO	NO	NO	YES	YES	391	YES	821	NO	NO	0.847955	0.000735806	0.0170367	0.474144	0.0622896	0.229035	1.1428	3.20908e-06	0.000153839	0.954439	0.000101517	0.00222101
chr8	70816035	70817627	+	intron	protein_coding-intron (ENSMUST00000000808, intron 11 of 15)	3615	ENSMUST00000212826	9	98955288	98958543	protein_coding	ENSMUSG00000000791	Il12rb1	NO	NO	NO	NO	NO	NO	YES	NO	YES	0	YES	0	NO	YES	0.888012	0.000740135	0.01711	0.594359	0.0253417	0.129656	0.988884	0.000231594	0.00502763	1.05157	7.8258e-05	0.00180594
chr6	55388183	55389712	+	Distant-promoter	protein_coding-TTS (ENSMUST00000063578)	-7940	ENSMUST00000204412	9	98955288	98958543	lincRNA	ENSMUSG00000108228	6430584L05Rik	NO	NO	NO	NO	NO	NO	NO	YES	YES	0	YES	0	NO	YES	0.983051	0.000742849	0.0171427	0.762814	0.00932453	0.0668973	1.30928	5.44468e-06	0.000239624	0.855557	0.00327123	0.0313096
chr6	54939147	54940503	+	promoter-TSS	protein_coding-promoter-TSS (ENSMUST00000205242)	26	ENSMUST00000205242	9	98955288	98958543	protein_coding	ENSMUSG00000038058	Nod1	NO	NO	NO	NO	NO	NO	YES	NO	YES	0	YES	0	NO	YES	0.91531	0.000745695	0.0171996	0.926613	0.000621384	0.00951603	0.662758	0.0107276	0.0840124	1.16239	4.65983e-06	0.000177333
chr12	85531419	85532419	+	intron	lincRNA-intron (ENSMUST00000220590, intron 1 of 2)	2321	ENSMUST00000220590	9	98955288	98958543	lincRNA	ENSMUSG00000114163	AC145740.1	NO	NO	NO	NO	NO	NO	YES	YES	YES	588	YES	0	NO	NO	0.86827	0.000759308	0.0174274	0.858141	0.00085952	0.0121525	1.27162	4.15767e-07	2.66772e-05	1.28676	2.60146e-07	1.47534e-05
chr11	35565241	35566295	+	intron	protein_coding-intron (ENSMUST00000069837, intron 7 of 35)	21083	ENSMUST00000124438	11	35121224	35708507	protein_coding	ENSMUSG00000056427	Slit3	NO	NO	NO	NO	NO	NO	YES	NO	YES	0	YES	573	NO	YES	0.841892	0.000760161	0.0174422	0.898803	0.000310425	0.00563252	0.933267	0.000145286	0.00348609	1.11719	4.40284e-06	0.00016871
chr2	84793539	84796274	+	Distant-promoter	Intergenic	-3922	ENSMUST00000102642	9	98955288	98958543	protein_coding	ENSMUSG00000027078	Ube2l6	NO	NO	NO	NO	NO	NO	YES	YES	YES	315	YES	0	NO	YES	0.62012	0.000769031	0.0175899	0.800745	1.23301e-05	0.000440007	1.26012	3.6012e-11	6.14789e-09	1.68793	2.34532e-19	1.11151e-16
chr10	108369798	108370978	+	intron	protein_coding-intron (ENSMUST00000095313, intron 2 of 6)	6723	ENSMUST00000083719	10	108363665	108363798	snoRNA	ENSMUSG00000065653	Gm23105	NO	NO	NO	NO	NO	NO	NO	YES	YES	1180	YES	806	NO	NO	0.926556	0.000783952	0.0178354	0.538243	0.054271	0.210278	1.08352	5.79384e-05	0.00167971	0.734026	0.00678456	0.0527196
chr2	163207104	163208078	+	intron	protein_coding-intron (ENSMUST00000109428, intron 1 of 8)	3038	ENSMUST00000128999	9	98955288	98958543	protein_coding	ENSMUSG00000074607	Tox2	NO	NO	NO	NO	NO	NO	YES	YES	YES	438	YES	0	YES	NO	0.860816	0.000797273	0.018049	0.80819	0.00164299	0.0196266	1.47087	6.38499e-09	6.90054e-07	1.06475	2.97714e-05	0.000822443
chr11	75434016	75434957	+	intron	protein_coding-intron (ENSMUST00000043696, intron 8 of 9)	4414	ENSMUST00000108437	9	98955288	98958543	protein_coding	ENSMUSG00000038224	Serpinf2	NO	NO	NO	NO	NO	NO	YES	YES	YES	404	YES	0	NO	NO	0.853734	0.000803409	0.0181444	0.771116	0.00250042	0.0266963	1.16348	7.282e-06	0.000305211	1.33318	2.02215e-07	1.18752e-05
chr7	15977508	15978544	+	exon	protein_coding-exon (ENSMUST00000210713, exon 4 of 8)	699	ENSMUST00000209251	9	98955288	98958543	protein_coding	ENSMUSG00000070808	Bicra	NO	NO	NO	NO	NO	NO	YES	YES	YES	808	YES	274	NO	NO	0.691272	0.000810197	0.0182384	0.743446	0.000298613	0.00546454	1.45642	2.75353e-12	5.82321e-10	1.4903	6.22024e-13	1.24385e-10
chr10	77838691	77839780	+	intron	protein_coding-intron (ENSMUST00000092366, intron 2 of 11)	3288	ENSMUST00000218843	9	98955288	98958543	protein_coding	ENSMUSG00000112223	Krtap10-10	NO	NO	NO	NO	NO	NO	YES	YES	NO	0	NO	0	NO	NO	0.739862	0.00081267	0.0182792	0.917916	2.81195e-05	0.00085742	1.58945	5.38257e-13	1.26349e-10	1.48324	1.54084e-11	2.38291e-09
chr18	7864087	7865544	+	Distant-promoter	Intergenic	-4017	ENSMUST00000171042	9	98955288	98958543	protein_coding	ENSMUSG00000024283	Wac	NO	NO	NO	NO	NO	NO	YES	NO	YES	0	YES	0	NO	NO	0.988591	0.00081559	0.0183169	0.6687	0.0252269	0.129297	0.405765	0.169105	0.448985	1.00059	0.000457717	0.00719806
chr9	70854624	70856660	+	intron	protein_coding-intron (ENSMUST00000034731, intron 1 of 8)	3066	ENSMUST00000179930	9	98955288	98958543	processed_pseudogene	ENSMUSG00000096160	Gm3436	NO	NO	NO	NO	NO	NO	YES	YES	YES	0	YES	0	NO	NO	0.669192	0.00081608	0.0183229	0.621643	0.00187468	0.0216218	1.28665	1.51015e-10	2.30406e-08	1.40076	2.00207e-12	3.64458e-10
chr5	148946659	148947618	+	intron	antisense-intron (ENSMUST00000127763, intron 2 of 2)	1728	ENSMUST00000127763	9	98955288	98958543	antisense_RNA	ENSMUSG00000085639	Gm15410	NO	NO	NO	NO	NO	NO	YES	NO	YES	582	NO	0	NO	NO	0.703363	0.000826518	0.0184875	0.713789	0.000672327	0.010109	0.713301	0.000765859	0.0125887	1.04421	5.33203e-07	2.7572e-05
chr5	139240958	139242187	+	intron	protein_coding-intron (ENSMUST00000058716, intron 18 of 22)	218	ENSMUST00000127310	9	98955288	98958543	protein_coding	ENSMUSG00000036817	Sun1	NO	NO	NO	NO	NO	NO	YES	YES	YES	0	YES	0	NO	NO	0.996458	0.000830583	0.0185419	0.863484	0.00388158	0.0364816	1.41284	3.54222e-06	0.000166925	1.24118	4.65291e-05	0.00118522
chr8	111640777	111641879	+	Distant-promoter	Intergenic	-2073	ENSMUST00000212072	9	98955288	98958543	protein_coding	ENSMUSG00000055835	Zfp1	NO	NO	NO	NO	NO	NO	YES	YES	YES	407	YES	0	NO	NO	0.834573	0.000831579	0.0185542	0.934768	0.000166451	0.00347048	1.29684	6.72422e-08	5.54637e-06	1.34572	1.73943e-08	1.36616e-06
chr8	109436410	109437653	+	Distant-promoter	Intergenic	-11287	ENSMUST00000175080	9	98955288	98958543	miRNA	ENSMUSG00000092821	Gm23163	NO	NO	NO	NO	NO	NO	NO	YES	NO	0	NO	0	NO	NO	0.933254	0.000844026	0.0187715	0.667197	0.0180872	0.103919	1.09385	4.40663e-05	0.00134449	0.688396	0.0108187	0.0729167
chr6	47358517	47359492	+	Intergenic	Intergenic	74085	ENSMUST00000203098	9	98955288	98958543	processed_pseudogene	ENSMUSG00000107853	Gm18584	NO	NO	NO	NO	NO	NO	YES	YES	YES	0	YES	0	NO	NO	0.961741	0.000846024	0.0188092	0.723496	0.0127708	0.0825775	1.25361	4.53568e-06	0.000205446	1.0387	0.000148562	0.00301788
chr6	125147937	125149140	+	promoter-TSS	protein_coding-promoter-TSS (ENSMUST00000150417)	-469	ENSMUST00000150417	9	98955288	98958543	protein_coding	ENSMUSG00000038271	Iffo1	NO	NO	NO	NO	NO	NO	NO	YES	YES	0	NO	0	NO	NO	0.808723	0.000850755	0.0188892	0.705402	0.00369324	0.0352366	1.0341	8.90088e-06	0.000359548	0.729458	0.00180897	0.0202859
chr17	13769010	13770044	+	Distant-promoter	protein_coding-intron (ENSMUST00000137495, intron 1 of 18)	-7702	ENSMUST00000148430	9	98955288	98958543	protein_coding	ENSMUSG00000038347	Tcte2	NO	NO	NO	NO	NO	NO	YES	YES	YES	460	YES	0	NO	NO	0.854534	0.000856053	0.018965	0.817193	0.00142442	0.0176665	1.24335	3.93022e-07	2.54898e-05	1.21088	7.03002e-07	3.51023e-05
chr8	126688255	126689269	+	Intergenic	Intergenic	69572	ENSMUST00000212695	9	98955288	98958543	lincRNA	ENSMUSG00000110626	Gm45805	NO	NO	NO	NO	NO	NO	YES	YES	YES	440	YES	417	NO	NO	0.793695	0.000856596	0.0189733	0.899148	0.000145	0.00311957	1.2019	1.01577e-07	7.9405e-06	1.17579	1.71121e-07	1.02738e-05
chr4	55902219	55903525	+	Intergenic	Intergenic	90867	ENSMUST00000134099	4	55969023	55993739	lincRNA	ENSMUSG00000085643	Gm12519	NO	NO	NO	NO	NO	NO	YES	NO	YES	346	YES	543	NO	NO	0.858053	0.000867152	0.0191426	0.988854	0.00011268	0.00257366	0.641263	0.0112858	0.0869714	1.04158	2.76007e-05	0.000772819
chr2	25852384	25853479	+	Distant-promoter	Intergenic	-5683	ENSMUST00000076989	9	98955288	98958543	protein_coding	ENSMUSG00000059625	Sohlh1	NO	NO	NO	NO	NO	NO	YES	NO	NO	0	YES	0	NO	NO	0.900846	0.000867147	0.0191426	0.896689	0.00090157	0.0125937	0.986651	0.00023241	0.00503966	1.34353	3.73669e-07	2.01964e-05
chr15	102448969	102450216	+	Distant-promoter	protein_coding-intron (ENSMUST00000023809, intron 6 of 10)	-2567	ENSMUST00000162893	9	98955288	98958543	protein_coding	ENSMUSG00000023047	Amhr2	NO	NO	NO	NO	NO	NO	NO	YES	YES	0	YES	0	NO	YES	0.872382	0.000870336	0.0191977	0.831093	0.00151092	0.0184543	1.25535	6.1668e-07	3.73931e-05	0.932816	0.000227187	0.00420313
chr10	42604697	42605667	+	intron	protein_coding-intron (ENSMUST00000105497, intron 2 of 5)	21344	ENSMUST00000144806	9	98955288	98958543	protein_coding	ENSMUSG00000038280	Ostm1	NO	NO	NO	NO	NO	NO	YES	YES	YES	502	NO	0	NO	NO	0.881013	0.000871185	0.019213	0.884268	0.000816386	0.0117036	1.55813	1.00327e-07	7.85261e-06	1.83757	1.83835e-10	2.28544e-08
chr4	142756080	142757094	+	intron	processed_transcript-intron (ENSMUST00000211105, intron 2 of 2)	-34221	ENSMUST00000193751	9	98955288	98958543	TEC	ENSMUSG00000103678	Gm37624	NO	NO	NO	NO	NO	NO	YES	NO	YES	0	YES	0	NO	NO	0.917703	0.000873222	0.0192528	0.702299	0.011324	0.0762299	0.9251	0.000680342	0.0114859	1.31584	9.24791e-07	4.45641e-05
chr15	99326867	99327746	+	Distant-promoter	protein_coding-TTS (ENSMUST00000140368)	-1653	ENSMUST00000139767	9	98955288	98958543	protein_coding	ENSMUSG00000023008	Fmnl3	NO	NO	NO	NO	NO	NO	YES	NO	YES	325	YES	0	YES	NO	0.711476	0.000875905	0.0192898	0.892382	2.54788e-05	0.000791688	0.971556	4.16928e-06	0.000191349	1.06891	3.22559e-07	1.77949e-05
chr2	38983293	38984317	+	Intergenic	Intergenic	9858	ENSMUST00000122466	9	98955288	98958543	unprocessed_pseudogene	ENSMUSG00000084184	Gm13474	NO	NO	NO	NO	NO	NO	YES	YES	YES	397	NO	0	NO	NO	0.876935	0.000883117	0.0194051	0.979669	0.000188654	0.00382795	1.7885	4.20514e-10	5.88119e-08	1.89022	2.84724e-11	4.1831e-09
chr5	149261430	149262664	+	Distant-promoter	Intergenic	-2720	ENSMUST00000071130	9	98955288	98958543	protein_coding	ENSMUSG00000060063	Alox5ap	NO	NO	NO	NO	NO	NO	YES	YES	YES	325	YES	0	NO	YES	0.803275	0.000891161	0.0195311	0.817702	0.000701146	0.0104395	1.28338	5.42086e-08	4.59577e-06	1.14247	1.27911e-06	5.90615e-05
chr6	129547256	129548554	+	Intergenic	Intergenic	4543	ENSMUST00000204963	9	98955288	98958543	processed_pseudogene	ENSMUSG00000108257	Gm44251	NO	NO	NO	NO	NO	NO	YES	YES	YES	0	NO	0	NO	NO	0.887161	0.000905828	0.019771	0.577776	0.0324863	0.15277	1.3673	4.31864e-07	2.753e-05	1.29077	1.70804e-06	7.53709e-05
chr4	135530115	135531076	+	Distant-promoter	protein_coding-intron (ENSMUST00000063707, intron 7 of 8)	-18116	ENSMUST00000116824	9	98955288	98958543	miRNA	ENSMUSG00000080474	Gm25317	NO	NO	NO	NO	NO	NO	YES	YES	YES	368	YES	0	NO	NO	0.885853	0.000913161	0.0198998	0.936631	0.000440804	0.0073485	1.5485	2.98579e-08	2.69899e-06	1.31751	2.5044e-06	0.000104229
chr16	29907361	29908578	+	intron	lincRNA-intron (ENSMUST00000181968, intron 3 of 3)	38548	ENSMUST00000181968	9	98955288	98958543	lincRNA	ENSMUSG00000097313	Gm26569	NO	NO	NO	NO	NO	NO	YES	YES	YES	0	YES	0	NO	NO	0.937789	0.000924625	0.02009	0.932179	0.00097272	0.0133289	1.04902	9.69255e-05	0.00253515	1.11731	2.87358e-05	0.000797716
chr7	142295927	142297201	+	exon	protein_coding-exon (ENSMUST00000084413, exon 2 of 3)	505	ENSMUST00000084413	9	98955288	98958543	protein_coding	ENSMUSG00000066100	Krtap5-1	NO	NO	NO	NO	NO	NO	YES	NO	NO	0	NO	0	NO	NO	0.909929	0.000933625	0.0202211	0.842065	0.00220712	0.0243365	0.851504	0.00253958	0.030716	1.07174	0.00011633	0.002485
chr8	107574596	107575746	+	Intergenic	Intergenic	13287	ENSMUST00000213080	9	98955288	98958543	protein_coding	ENSMUSG00000039067	Psmd7	NO	NO	NO	NO	NO	NO	YES	YES	YES	0	YES	0	NO	NO	0.889198	0.000943887	0.0203844	0.857211	0.00142411	0.0176654	1.25887	3.4879e-06	0.000164708	1.44082	7.78073e-08	5.15312e-06
chr5	105720027	105721411	+	Distant-promoter	protein_coding-intron (ENSMUST00000060531, intron 1 of 2)	-10670	ENSMUST00000156630	9	98955288	98958543	protein_coding	ENSMUSG00000046079	Lrrc8d	NO	NO	NO	NO	NO	NO	YES	YES	YES	690	YES	0	NO	NO	0.860009	0.000946951	0.0204241	0.983061	0.000141552	0.00306436	1.40506	2.39518e-08	2.22139e-06	1.12728	8.15938e-06	0.000283473
chr9	31473161	31474712	+	intron	bidirectional_promoter_lncRNA-intron (ENSMUST00000214381, intron 1 of 1)	6619	ENSMUST00000214381	9	98955288	98958543	bidirectional_promoter_lncRNA	ENSMUSG00000111655	AC167244.3	NO	NO	NO	NO	NO	NO	NO	YES	NO	0	YES	311	NO	NO	0.967116	0.000954155	0.0205295	0.554456	0.0619398	0.228266	1.57889	6.4257e-08	5.33577e-06	0.904169	0.00232905	0.0244065
chr16	35833091	35834095	+	exon	protein_coding-exon (ENSMUST00000042665, exon 17 of 17)	-24647	ENSMUST00000180485	9	98955288	98958543	lincRNA	ENSMUSG00000097914	Gm26838	NO	NO	NO	NO	NO	NO	YES	YES	YES	0	NO	0	NO	NO	0.943531	0.000954808	0.020535	0.785097	0.00618745	0.0505044	1.21767	2.59561e-05	0.000871109	1.23984	1.63488e-05	0.000502867
chr10	94939901	94941639	+	intron	protein_coding-intron (ENSMUST00000099337, intron 1 of 30)	4065	ENSMUST00000099337	9	98955288	98958543	protein_coding	ENSMUSG00000074785	Plxnc1	NO	NO	NO	NO	NO	NO	NO	YES	YES	0	YES	101	NO	YES	0.873459	0.000955859	0.0205505	0.624669	0.0189821	0.107304	1.20522	1.49036e-06	8.00175e-05	0.82049	0.00111361	0.0141567
chr13	6291904	6292939	+	intron	lincRNA-intron (ENSMUST00000221255, intron 1 of 3)	2293	ENSMUST00000221255	9	98955288	98958543	lincRNA	ENSMUSG00000114097	CT009697.1	NO	NO	NO	NO	NO	NO	YES	YES	YES	343	NO	0	NO	NO	0.950953	0.000964676	0.0206955	0.959789	0.00084526	0.0119997	1.2004	2.94349e-05	0.00096552	1.03413	0.000319343	0.00545883
chr17	6698782	6700380	+	Distant-promoter	protein_coding-intron (ENSMUST00000097430, intron 3 of 14)	-6249	ENSMUST00000159880	9	98955288	98958543	protein_coding	ENSMUSG00000041831	Sytl3	NO	NO	NO	NO	NO	NO	NO	YES	NO	0	NO	0	YES	NO	0.935628	0.00096682	0.0207286	0.661132	0.0208652	0.114185	1.01503	0.000302559	0.00618437	0.766436	0.00653928	0.0514102
chr2	75624965	75625966	+	Intergenic	Intergenic	7917	ENSMUST00000119695	2	75632638	75633382	processed_pseudogene	ENSMUSG00000082152	Gm13655	NO	NO	NO	NO	NO	NO	NO	YES	YES	1001	YES	572	NO	NO	0.893655	0.000977194	0.0208941	0.828682	0.00225038	0.0246997	1.00256	0.00010203	0.00264236	0.988997	0.000116948	0.00249641
chr1	36570753	36572186	+	intron	protein_coding-intron (ENSMUST00000170295, intron 12 of 14)	13110	ENSMUST00000149224	9	98955288	98958543	processed_transcript	ENSMUSG00000087589	D430040D24Rik	NO	NO	NO	NO	NO	NO	YES	NO	YES	0	YES	0	NO	NO	0.698835	0.000979004	0.0209129	0.987332	2.53167e-06	0.000123113	0.512619	0.0156845	0.108085	1.0232	8.29052e-07	4.06806e-05
chr18	24175487	24176642	+	Intergenic	Intergenic	-29280	ENSMUST00000000430	9	98955288	98958543	protein_coding	ENSMUSG00000000420	Galnt1	NO	NO	NO	NO	NO	NO	NO	YES	YES	0	YES	0	NO	NO	0.920305	0.000980282	0.0209225	0.58897	0.0372678	0.166867	1.18508	8.75299e-06	0.000354836	0.786076	0.00344061	0.0325059
chr12	111234020	111235667	+	Distant-promoter	protein_coding-intron (ENSMUST00000021706, intron 2 of 11)	-13640	ENSMUST00000143395	9	98955288	98958543	protein_coding	ENSMUSG00000021277	Traf3	NO	NO	NO	NO	NO	NO	YES	NO	YES	0	YES	0	NO	NO	0.982314	0.000981961	0.0209351	0.848227	0.00455333	0.0407496	0.92976	0.00167343	0.0226714	1.1922	4.39145e-05	0.00113027
chr16	31740131	31741420	+	intron	protein_coding-intron (ENSMUST00000023454, intron 4 of 24)	6567	ENSMUST00000158386	9	98955288	98958543	snoRNA	ENSMUSG00000089011	Gm24879	NO	NO	NO	NO	NO	NO	YES	YES	YES	861	YES	0	NO	NO	0.69462	0.000998123	0.0211856	0.775752	0.000221606	0.00434957	1.37656	1.26885e-10	1.96715e-08	1.3338	3.98264e-10	4.61794e-08
chr13	46315641	46316603	+	Intergenic	Intergenic	42401	ENSMUST00000076622	9	98955288	98958543	protein_coding	ENSMUSG00000063529	Stmnd1	NO	NO	NO	NO	NO	NO	YES	YES	YES	0	YES	0	NO	NO	0.999963	0.00100307	0.0212527	0.941667	0.00195581	0.0222788	1.95112	1.60737e-09	1.98544e-07	2.30879	5.03132e-13	1.02414e-10
chr3	100691695	100692861	+	promoter-TSS	lincRNA-promoter-TSS (ENSMUST00000198003)	-428	ENSMUST00000198003	9	98955288	98958543	lincRNA	ENSMUSG00000106227	Gm43464	NO	NO	NO	NO	NO	NO	YES	NO	YES	637	YES	309	NO	NO	0.735946	0.00101137	0.0213639	0.701723	0.00171396	0.0202268	0.866061	7.6981e-05	0.00210751	1.09957	4.03329e-07	2.15939e-05
chr16	14439754	14441108	+	intron	protein_coding-intron (ENSMUST00000100167, intron 15 of 30)	-20577	ENSMUST00000134960	9	98955288	98958543	protein_coding	ENSMUSG00000023088	Abcc1	NO	NO	NO	NO	NO	NO	YES	YES	YES	0	YES	0	NO	NO	0.913921	0.00102649	0.0215822	0.815427	0.00347156	0.0337783	1.32694	7.23346e-07	4.28314e-05	1.05127	9.21376e-05	0.00205339
chr6	87003968	87005268	+	Distant-promoter	Intergenic	-4618	ENSMUST00000120240	9	98955288	98958543	protein_coding	ENSMUSG00000029993	Nfu1	NO	NO	NO	NO	NO	NO	NO	YES	YES	673	YES	0	NO	NO	0.961655	0.00105879	0.0220941	0.652464	0.0277704	0.137792	1.10584	8.9931e-05	0.0023907	0.490689	0.0866594	0.282202
chr7	130918856	130920139	+	intron	protein_coding-intron (ENSMUST00000124096, intron 2 of 6)	11229	ENSMUST00000198082	9	98955288	98958543	miRNA	ENSMUSG00000104914	Mir7061	NO	NO	NO	NO	NO	NO	YES	YES	YES	404	YES	0	NO	NO	0.948228	0.00105926	0.0220983	0.547054	0.0617871	0.227937	1.52887	1.18104e-07	9.02897e-06	1.14541	7.90621e-05	0.0018203
chr17	43266466	43267658	+	Distant-promoter	Intergenic	-3267	ENSMUST00000047399	9	98955288	98958543	protein_coding	ENSMUSG00000041293	Adgrf1	NO	NO	NO	NO	NO	NO	YES	YES	YES	384	YES	0	NO	YES	0.99091	0.00106321	0.0221548	0.531552	0.0846109	0.275743	1.25626	1.92637e-05	0.000681585	1.29359	9.53587e-06	0.000323115
chr16	45256483	45257741	+	Intergenic	Intergenic	32775	ENSMUST00000063654	9	98955288	98958543	protein_coding	ENSMUSG00000052013	Btla	NO	NO	NO	NO	NO	NO	YES	YES	YES	0	YES	0	NO	YES	0.928428	0.0010737	0.0223101	0.85691	0.00256816	0.0272202	1.02348	0.000186572	0.00424199	1.0877	6.18374e-05	0.00149395
chr17	75027318	75028405	+	intron	protein_coding-intron (ENSMUST00000001927, intron 2 of 33)	21567	ENSMUST00000146839	9	98955288	98958543	protein_coding	ENSMUSG00000001870	Ltbp1	NO	NO	NO	NO	NO	NO	YES	NO	YES	341	YES	0	YES	NO	0.960681	0.00108352	0.0224544	0.883907	0.00267325	0.0280157	0.612907	0.0274573	0.155149	1.12077	3.71116e-05	0.000984691
chr13	44290093	44290865	+	Distant-promoter	Intergenic	-10030	ENSMUST00000222409	9	98955288	98958543	lincRNA	ENSMUSG00000113689	AC159239.2	NO	NO	NO	NO	NO	NO	YES	YES	YES	482	YES	0	NO	NO	0.680494	0.00109834	0.02263	0.999928	1.19175e-06	6.63662e-05	1.28386	3.05568e-09	3.5497e-07	1.30125	1.47887e-09	1.50637e-07
chr2	39139798	39141387	+	Distant-promoter	protein_coding-intron (ENSMUST00000038874, intron 2 of 17)	-13372	ENSMUST00000204611	9	98955288	98958543	processed_pseudogene	ENSMUSG00000107833	Gm18791	NO	NO	NO	NO	NO	NO	YES	NO	YES	407	NO	0	NO	NO	0.744604	0.00109866	0.0226348	0.978341	1.4443e-05	0.000500246	0.688947	0.00178081	0.0237708	1.00248	3.74033e-06	0.000146585
chr12	105774819	105775976	+	Distant-promoter	protein_coding-intron (ENSMUST00000040876, intron 16 of 17)	-9297	ENSMUST00000109901	9	98955288	98958543	protein_coding	ENSMUSG00000021111	Papola	NO	NO	NO	NO	NO	NO	YES	YES	YES	0	YES	0	NO	NO	0.915517	0.0010995	0.0226501	0.969028	0.000525373	0.00838541	1.39995	7.03042e-07	4.17976e-05	1.28378	5.2068e-06	0.000194126
chrX	135866515	135867607	+	Distant-promoter	protein_coding-intron (ENSMUST00000207433, intron 7 of 10)	-18790	ENSMUST00000180025	9	98955288	98958543	protein_coding	ENSMUSG00000072964	Bhlhb9	NO	NO	NO	NO	NO	NO	YES	YES	YES	0	YES	0	NO	NO	0.807697	0.00110272	0.0226997	0.817183	0.000940997	0.013	1.06016	2.41016e-05	0.000818421	1.19575	1.51613e-06	6.81426e-05
chr5	111641249	111642504	+	Intergenic	Intergenic	48260	ENSMUST00000198964	9	98955288	98958543	lincRNA	ENSMUSG00000104833	Gm42489	NO	NO	NO	NO	NO	NO	YES	YES	YES	293	YES	114	NO	NO	0.827118	0.00111294	0.022846	0.982444	9.53671e-05	0.00226029	1.19023	1.10098e-06	6.15654e-05	1.10045	6.32033e-06	0.000228248
chr9	21444798	21445931	+	Distant-promoter	protein_coding-intron (ENSMUST00000072362, intron 1 of 20)	-11743	ENSMUST00000172873	9	98955288	98958543	protein_coding	ENSMUSG00000033335	Dnm2	NO	NO	NO	NO	NO	NO	YES	YES	YES	662	YES	0	NO	NO	0.804818	0.00114117	0.0232346	0.637193	0.0104093	0.0720791	1.58287	3.17099e-10	4.5334e-08	1.92796	7.62175e-15	2.04031e-12
chr19	6260651	6261702	+	intron	protein_coding-intron (ENSMUST00000045351, intron 38 of 39)	2835	ENSMUST00000143053	9	98955288	98958543	protein_coding	ENSMUSG00000024773	Atg2a	NO	NO	NO	NO	NO	NO	YES	YES	YES	313	YES	0	NO	NO	0.772352	0.00116737	0.0236121	0.873284	0.000221699	0.00435072	1.19571	2.07946e-07	1.47799e-05	1.13679	7.3157e-07	3.63543e-05
chr7	135680098	135681072	+	intron	protein_coding-intron (ENSMUST00000073961, intron 19 of 20)	-28271	ENSMUST00000181940	9	98955288	98958543	antisense_RNA	ENSMUSG00000097471	5830432E09Rik	NO	NO	NO	NO	NO	NO	NO	YES	NO	0	NO	0	NO	YES	0.78056	0.00116806	0.0236221	0.935263	8.85703e-05	0.00213294	1.10878	2.07805e-06	0.000106225	0.897702	0.000124808	0.00262591
chr19	20513336	20515035	+	intron	protein_coding-intron (ENSMUST00000224358, intron 2 of 5)	21425	ENSMUST00000225249	9	98955288	98958543	protein_coding	ENSMUSG00000053279	Aldh1a1	NO	NO	NO	NO	NO	NO	YES	NO	YES	0	YES	0	NO	NO	0.609311	0.00116951	0.0236421	0.347909	0.0660809	0.237425	0.888123	2.84167e-06	0.000138539	1.20466	1.12608e-10	1.45877e-08
chr6	149137713	149138999	+	Distant-promoter	Intergenic	-1493	ENSMUST00000126406	9	98955288	98958543	protein_coding	ENSMUSG00000039958	Etfbkmt	NO	NO	NO	NO	NO	NO	YES	YES	YES	803	YES	0	NO	NO	0.853447	0.00117274	0.0236901	0.634602	0.0165716	0.0981484	1.26319	2.41894e-06	0.000120952	1.11848	2.9421e-05	0.000813932
chr11	3571097	3572098	+	Intergenic	Intergenic	-30985	ENSMUST00000156201	9	98955288	98958543	protein_coding	ENSMUSG00000020439	Smtn	NO	NO	NO	NO	NO	NO	YES	YES	YES	0	YES	0	NO	NO	0.93567	0.00117386	0.023704	0.264182	0.371433	0.631219	2.25872	4.13741e-14	1.17278e-11	2.02077	1.47412e-11	2.29536e-09
chr9	95672542	95673553	+	intron	protein_coding-intron (ENSMUST00000015498, intron 3 of 8)	2970	ENSMUST00000188629	9	98955288	98958543	processed_pseudogene	ENSMUSG00000100825	Itpa-ps2	NO	NO	NO	NO	NO	NO	YES	YES	YES	0	YES	0	NO	NO	0.957785	0.00118809	0.0239189	0.959487	0.0011452	0.0150247	1.34252	9.61857e-06	0.000382355	1.36971	5.62252e-06	0.000206816
chr14	67110426	67111751	+	Intergenic	Intergenic	36258	ENSMUST00000184709	9	98955288	98958543	miRNA	ENSMUSG00000098365	Gm27647	NO	NO	NO	NO	NO	NO	YES	NO	YES	0	YES	0	NO	NO	0.822863	0.00119084	0.0239541	0.882908	0.000479372	0.00782434	0.848799	0.000703693	0.0117955	1.06379	1.67628e-05	0.000513326
chr5	103653821	103654961	+	intron	protein_coding-intron (ENSMUST00000031261, intron 2 of 3)	1332	ENSMUST00000031261	9	98955288	98958543	protein_coding	ENSMUSG00000029320	1700016H13Rik	NO	NO	NO	NO	NO	NO	YES	NO	YES	716	YES	0	NO	NO	0.909505	0.0011929	0.0239829	0.816982	0.00365397	0.0349715	0.92975	0.000498457	0.00909716	1.18874	6.98308e-06	0.000248376
chr19	23015310	23016362	+	Intergenic	Intergenic	60017	ENSMUST00000181623	9	98955288	98958543	lincRNA	ENSMUSG00000097930	C330002G04Rik	NO	NO	NO	NO	NO	NO	YES	YES	YES	0	YES	0	NO	NO	0.958945	0.00121039	0.0242046	0.972996	0.000997447	0.0135606	1.36833	1.0854e-06	6.08097e-05	1.50014	7.35573e-08	4.91484e-06
chr7	123454181	123456432	+	Distant-promoter	Intergenic	-6985	ENSMUST00000033023	9	98955288	98958543	protein_coding	ENSMUSG00000030762	Aqp8	NO	NO	NO	NO	NO	NO	NO	YES	NO	0	YES	0	NO	NO	0.786444	0.00122878	0.0244717	-0.108076	0.667917	0.841744	1.19421	8.10814e-07	4.70951e-05	0.484974	0.0489908	0.19796
chr10	79991441	79992429	+	intron	protein_coding-intron (ENSMUST00000004784, intron 2 of 6)	3312	ENSMUST00000105374	9	98955288	98958543	protein_coding	ENSMUSG00000004665	Cnn2	NO	NO	NO	NO	NO	NO	YES	YES	YES	560	YES	0	NO	NO	0.737716	0.00123033	0.0244949	0.88354	9.7913e-05	0.00230792	1.21469	1.73633e-07	1.26433e-05	1.29707	1.88027e-08	1.4648e-06
chr8	3375555	3376581	+	Distant-promoter	protein_coding-intron (ENSMUST00000098966, intron 2 of 10)	-16938	ENSMUST00000131773	9	98955288	98958543	protein_coding	ENSMUSG00000004568	Arhgef18	NO	NO	NO	NO	NO	NO	YES	YES	YES	299	YES	0	NO	NO	0.92321	0.00123079	0.024502	0.924818	0.00118074	0.0153703	1.77352	1.81459e-09	2.21511e-07	1.82407	4.84289e-10	5.5055e-08
chr4	134342149	134344354	+	promoter-TSS	protein_coding-promoter-TSS (ENSMUST00000081094)	45	ENSMUST00000105874	9	98955288	98958543	protein_coding	ENSMUSG00000028836	Slc30a2	NO	NO	NO	NO	NO	NO	NO	YES	YES	487	NO	0	NO	YES	0.585548	0.00127036	0.0250284	0.193559	0.292621	0.557968	1.08738	1.66202e-09	2.04586e-07	0.599628	0.000989097	0.0129563
chr17	89048860	89049982	+	intron	protein_coding-intron (ENSMUST00000035701, intron 2 of 9)	151191	ENSMUST00000035701	9	98955288	98958543	protein_coding	ENSMUSG00000032937	Fshr	NO	NO	NO	NO	NO	NO	NO	YES	YES	0	YES	0	NO	NO	0.922141	0.00127094	0.025034	0.649624	0.0245632	0.127076	1.02889	0.000257288	0.00544948	0.687158	0.0153717	0.0926051
chr2	111443805	111445027	+	Distant-promoter	Intergenic	-4726	ENSMUST00000075390	9	98955288	98958543	protein_coding	ENSMUSG00000095586	Olfr1287	NO	NO	NO	NO	NO	NO	YES	YES	NO	0	NO	0	NO	NO	0.745898	0.00128458	0.0252249	0.959081	2.97327e-05	0.000897393	2.14959	1.47799e-17	6.56836e-15	2.14976	1.08352e-17	4.3024e-15
chr17	65674434	65675615	+	intron	protein_coding-intron (ENSMUST00000070673, intron 5 of 6)	-32820	ENSMUST00000050236	17	65637505	65642204	protein_coding	ENSMUSG00000050612	Txndc2	NO	NO	NO	NO	NO	NO	YES	NO	YES	739	YES	577	YES	NO	0.613344	0.00129172	0.0253274	0.684833	0.000306093	0.00557133	0.962155	3.33845e-07	2.22113e-05	1.24249	2.32207e-11	3.47073e-09
chr5	72219459	72220536	+	intron	polymorphic_pseudogene-intron (ENSMUST00000126664, intron 1 of 22)	16644	ENSMUST00000156937	9	98955288	98958543	polymorphic_pseudogene	ENSMUSG00000046808	Atp10d	NO	NO	NO	NO	NO	NO	YES	YES	YES	0	YES	0	NO	NO	0.946028	0.00129771	0.0254072	0.579155	0.0513698	0.203367	1.15597	0.00011296	0.00286426	1.34743	5.45273e-06	0.000201759
chr1	113992367	113993542	+	Intergenic	Intergenic	-28820	ENSMUST00000180837	9	98955288	98958543	lincRNA	ENSMUSG00000097648	9330185C12Rik	NO	NO	NO	NO	NO	NO	NO	YES	YES	0	YES	0	NO	NO	0.908632	0.00132383	0.0257548	0.378701	0.190007	0.4413	1.24461	7.23983e-06	0.000303749	0.819991	0.00338834	0.0321495
chr3	35903631	35904826	+	intron	protein_coding-intron (ENSMUST00000108182, intron 4 of 6)	5617	ENSMUST00000196261	9	98955288	98958543	protein_coding	ENSMUSG00000027708	Dcun1d1	NO	NO	NO	NO	NO	NO	YES	YES	YES	867	YES	391	NO	NO	0.692066	0.00133382	0.0258988	0.840616	8.67297e-05	0.00209981	1.15045	1.86582e-07	1.3449e-05	1.52621	2.03515e-12	3.69672e-10
chr2	148788740	148790478	+	intron	protein_coding-intron (ENSMUST00000028932, intron 1 of 2)	237	ENSMUST00000028932	9	98955288	98958543	protein_coding	ENSMUSG00000027443	Cst12	NO	NO	NO	NO	NO	NO	NO	YES	NO	0	NO	0	NO	YES	0.772165	0.00134178	0.0260007	0.788889	0.00101797	0.0137691	1.09863	1.75595e-06	9.20003e-05	0.765172	0.000936907	0.0124425
chr9	54835487	54837327	+	Distant-promoter	Intergenic	-11125	ENSMUST00000213253	9	98955288	98958543	processed_pseudogene	ENSMUSG00000111686	AC159892.1	NO	NO	NO	NO	NO	NO	YES	YES	NO	0	NO	0	NO	NO	0.854558	0.00136138	0.0262598	0.910952	0.000609429	0.00937144	1.39691	2.61514e-07	1.80182e-05	1.40402	1.94519e-07	1.14799e-05
chr10	53650458	53651571	+	Distant-promoter	protein_coding-intron (ENSMUST00000020003, intron 11 of 17)	-1850	ENSMUST00000217939	9	98955288	98958543	protein_coding	ENSMUSG00000019856	Fam184a	NO	NO	NO	NO	NO	NO	NO	YES	YES	0	YES	304	NO	NO	0.867738	0.00139497	0.0267286	0.238096	0.390226	0.647356	1.00962	0.000187154	0.00425211	0.17407	0.529246	0.759014
chr9	108196051	108197062	+	Distant-promoter	Intergenic	-5208	ENSMUST00000194491	9	98955288	98958543	TEC	ENSMUSG00000102538	Gm37230	NO	NO	NO	NO	NO	NO	NO	YES	YES	0	YES	0	NO	NO	0.984016	0.00139605	0.0267445	0.631408	0.0429598	0.182294	1.30839	4.597e-06	0.000207998	0.62034	0.0323736	0.152037
chr10	40305942	40306775	+	Distant-promoter	Intergenic	-4172	ENSMUST00000213620	9	98955288	98958543	protein_coding	ENSMUSG00000075232	Amd1	NO	NO	NO	NO	NO	NO	YES	YES	YES	0	YES	0	NO	NO	0.756491	0.00140295	0.0268142	0.880099	0.000183591	0.00374589	1.6971	8.36909e-12	1.6166e-09	1.85228	5.15687e-14	1.21279e-11
chr15	75771325	75772607	+	intron	protein_coding-intron (ENSMUST00000100538, intron 9 of 11)	12107	ENSMUST00000104228	9	98955288	98958543	snoRNA	ENSMUSG00000077416	Gm23747	NO	NO	NO	NO	NO	NO	YES	YES	NO	0	NO	0	NO	NO	0.930978	0.00140676	0.0268639	0.826789	0.00464259	0.0412822	1.11168	0.000131622	0.00322776	1.08034	0.000191374	0.00367475
chr8	106311633	106312784	+	intron	protein_coding-intron (ENSMUST00000067512, intron 1 of 8)	25780	ENSMUST00000067512	9	98955288	98958543	protein_coding	ENSMUSG00000031906	Smpd3	NO	NO	NO	NO	NO	NO	YES	YES	YES	0	YES	0	NO	NO	0.98547	0.00140855	0.0268858	0.719431	0.0208754	0.114228	1.1334	0.000261686	0.00551644	1.08183	0.000466403	0.00730291
chr4	55450759	55451851	+	intron	lincRNA-intron (ENSMUST00000152190, intron 1 of 1)	14509	ENSMUST00000152190	9	98955288	98958543	lincRNA	ENSMUSG00000086346	Gm12510	NO	NO	NO	NO	NO	NO	NO	YES	YES	302	YES	0	NO	NO	0.993357	0.00140878	0.026888	0.47353	0.135698	0.363811	1.05282	0.00058865	0.0103142	0.866	0.00473097	0.0408253
chr7	131165851	131166944	+	Distant-promoter	protein_coding-intron (ENSMUST00000124096, intron 2 of 6)	-8005	ENSMUST00000050586	9	98955288	98958543	protein_coding	ENSMUSG00000006204	5430419D17Rik	NO	NO	NO	NO	NO	NO	YES	YES	NO	0	YES	0	NO	YES	0.887449	0.00141158	0.0269271	0.894525	0.00126774	0.0161975	2.23395	2.8744e-14	8.44601e-12	1.96649	2.41345e-11	3.59226e-09
chr8	60835653	60836683	+	Distant-promoter	Intergenic	-10144	ENSMUST00000211229	8	60846312	60846668	processed_pseudogene	ENSMUSG00000110261	Gm45485	NO	NO	NO	NO	NO	NO	YES	NO	YES	0	YES	579	NO	NO	0.794309	0.00141781	0.0270067	0.97158	8.42815e-05	0.00205347	0.693917	0.00394546	0.0419613	1.02631	1.54102e-05	0.000479248
chr13	93374202	93375257	+	intron	protein_coding-intron (ENSMUST00000060490, intron 5 of 8)	-36054	ENSMUST00000220564	9	98955288	98958543	TEC	ENSMUSG00000114019	AC154231.4	NO	NO	NO	NO	NO	NO	YES	YES	YES	0	NO	0	NO	NO	0.862344	0.00141981	0.0270365	0.843401	0.00178555	0.0208339	1.73389	5.04075e-10	6.94416e-08	1.66332	2.21915e-09	2.15915e-07
chr14	17410690	17412626	+	Intergenic	Intergenic	-248603	ENSMUST00000224470	9	98955288	98958543	protein_coding	ENSMUSG00000021779	Thrb	NO	NO	NO	NO	NO	NO	YES	YES	YES	0	YES	345	NO	NO	0.658418	0.00143394	0.0272071	0.564134	0.00640893	0.0517087	1.01295	1.02633e-06	5.78374e-05	1.26834	5.55968e-10	6.24926e-08
chr1	180204211	180205321	+	Distant-promoter	lincRNA-intron (ENSMUST00000192794, intron 2 of 2)	-5164	ENSMUST00000161743	9	98955288	98958543	protein_coding	ENSMUSG00000026489	Coq8a	NO	NO	NO	NO	NO	NO	NO	YES	YES	890	YES	0	NO	NO	0.769736	0.00143596	0.027232	-0.206627	0.410437	0.66408	1.71223	2.04951e-11	3.71497e-09	0.756969	0.00396074	0.0359997
chr10	38648205	38649504	+	Intergenic	Intergenic	-33373	ENSMUST00000177920	9	98955288	98958543	snRNA	ENSMUSG00000094521	Gm22911	NO	NO	NO	NO	NO	NO	YES	YES	YES	0	YES	0	NO	NO	0.934264	0.00145095	0.0274289	0.899268	0.00216582	0.0239893	2.12173	1.54527e-12	3.37367e-10	1.7528	6.24478e-09	5.45348e-07
chr4	100154332	100155523	+	intron	protein_coding-intron (ENSMUST00000039630, intron 1 of 8)	35306	ENSMUST00000134206	9	98955288	98958543	sense_intronic	ENSMUSG00000086385	Gm12701	NO	NO	NO	NO	NO	NO	NO	YES	YES	0	YES	0	NO	NO	0.986378	0.00145269	0.0274492	0.273142	0.392711	0.649359	1.19829	7.414e-05	0.00204339	0.961258	0.00151883	0.0178422
chr17	49733961	49735358	+	Distant-promoter	protein_coding-intron (ENSMUST00000024798, intron 10 of 11)	-4094	ENSMUST00000159396	9	98955288	98958543	protein_coding	ENSMUSG00000023999	Kif6	NO	NO	NO	NO	NO	NO	YES	YES	YES	0	YES	0	NO	YES	0.913096	0.00145903	0.027515	0.873111	0.0023334	0.0253685	1.28338	5.53216e-06	0.000242767	1.41201	4.67941e-07	2.4579e-05
chr3	51927968	51929301	+	Distant-promoter	protein_coding-intron (ENSMUST00000121440, intron 1 of 4)	-19818	ENSMUST00000194292	9	98955288	98958543	TEC	ENSMUSG00000103701	Gm10728	NO	NO	NO	NO	NO	NO	YES	YES	YES	880	YES	328	NO	NO	0.767227	0.00146176	0.0275519	0.794073	0.000957533	0.0131707	1.20613	3.29323e-07	2.19396e-05	1.27215	5.92867e-08	4.07919e-06
chr14	23895330	23896342	+	intron	protein_coding-intron (ENSMUST00000145596, intron 1 of 29)	-92532	ENSMUST00000179097	9	98955288	98958543	protein_coding	ENSMUSG00000063142	Kcnma1	NO	NO	NO	NO	NO	NO	NO	YES	YES	0	YES	0	YES	NO	0.928837	0.00146689	0.0276214	0.361776	0.226273	0.486521	1.14169	5.87112e-05	0.00169699	0.818927	0.00415538	0.0372376
chr14	72670804	72671962	+	Distant-promoter	protein_coding-intron (ENSMUST00000089017, intron 2 of 25)	-19307	ENSMUST00000161550	9	98955288	98958543	protein_coding	ENSMUSG00000033487	Fndc3a	NO	NO	NO	NO	NO	NO	YES	YES	YES	398	YES	0	NO	NO	0.908882	0.00147645	0.0277512	0.848907	0.00299645	0.0304448	1.32079	1.83535e-06	9.53803e-05	1.39637	3.86224e-07	2.0794e-05
chr16	10204049	10205310	+	Distant-promoter	protein_coding-exon (ENSMUST00000044005, exon 3 of 11)	-8127	ENSMUST00000230872	16	10192712	10243051	protein_coding	ENSMUSG00000039200	Atf7ip2	NO	NO	NO	NO	NO	NO	YES	YES	YES	1125	YES	820	NO	YES	0.690146	0.00148022	0.0278075	0.602073	0.00561615	0.047192	1.16329	6.76106e-08	5.5694e-06	1.03642	1.48188e-06	6.69166e-05
chr2	65484893	65486148	+	intron	protein_coding-intron (ENSMUST00000066432, intron 17 of 26)	13079	ENSMUST00000155838	9	98955288	98958543	protein_coding	ENSMUSG00000057182	Scn3a	NO	NO	NO	NO	NO	NO	YES	YES	YES	0	YES	0	NO	YES	0.799561	0.00148532	0.0278698	0.900218	0.000318698	0.0057439	1.1998	1.39477e-06	7.56633e-05	1.28709	1.77175e-07	1.05991e-05
chr13	12292570	12293614	+	Distant-promoter	protein_coding-intron (ENSMUST00000064204, intron 9 of 20)	-12662	ENSMUST00000221162	9	98955288	98958543	protein_coding	ENSMUSG00000052374	Actn2	NO	NO	NO	NO	NO	NO	YES	YES	YES	0	YES	0	NO	YES	0.991642	0.00148988	0.0279322	0.816783	0.00924792	0.0665445	2.58081	5.43756e-15	1.77065e-12	2.28695	4.9707e-12	8.37142e-10
chr4	16863218	16864336	+	Distant-promoter	Intergenic	-1983	ENSMUST00000082685	9	98955288	98958543	snRNA	ENSMUSG00000064619	Gm23975	NO	NO	NO	NO	NO	NO	YES	YES	YES	766	YES	0	NO	NO	0.577836	0.00149803	0.0280514	0.664447	0.000245104	0.0047025	2.37121	2.47946e-30	3.40258e-27	2.4874	1.30261e-33	2.04616e-30
chr5	150060767	150061964	+	Distant-promoter	protein_coding-intron (ENSMUST00000065745, intron 13 of 17)	-4505	ENSMUST00000138901	9	98955288	98958543	protein_coding	ENSMUSG00000053368	Rxfp2	NO	NO	NO	NO	NO	NO	YES	YES	NO	0	YES	0	NO	NO	0.89425	0.00150012	0.0280778	0.68594	0.0154877	0.0939386	1.27396	9.72057e-06	0.000386041	1.26151	1.07178e-05	0.000355201
chr10	130548394	130549428	+	intron	lincRNA-intron (ENSMUST00000218557, intron 1 of 2)	6564	ENSMUST00000218557	9	98955288	98958543	lincRNA	ENSMUSG00000112742	AC226737.1	NO	NO	NO	NO	NO	NO	YES	YES	YES	0	NO	0	NO	NO	0.91966	0.00150528	0.0281387	0.842584	0.00368307	0.0351656	2.34199	2.89785e-14	8.50383e-12	2.28733	9.65809e-14	2.19031e-11
chr10	42206372	42207359	+	intron	protein_coding-intron (ENSMUST00000056974, intron 2 of 3)	51501	ENSMUST00000177542	9	98955288	98958543	protein_coding	ENSMUSG00000048756	Foxo3	NO	NO	NO	NO	NO	NO	YES	NO	YES	0	YES	0	NO	NO	0.966106	0.00150594	0.0281423	0.997243	0.00101639	0.0137538	0.725073	0.0160297	0.109576	1.02687	0.000510517	0.0078456
chr19	8481443	8482604	+	Distant-promoter	transcribed_unprocessed_pseudogene-intron (ENSMUST00000211035, intron 2 of 3)	-2967	ENSMUST00000209457	9	98955288	98958543	transcribed_unprocessed_pseudogene	ENSMUSG00000110298	Gm8189	NO	NO	NO	NO	NO	NO	YES	YES	YES	0	YES	0	NO	YES	0.86256	0.00150969	0.0281978	0.67922	0.0130162	0.0836399	1.34852	5.80404e-07	3.54863e-05	1.16113	1.70965e-05	0.000521881
chr9	64862445	64863504	+	intron	protein_coding-intron (ENSMUST00000038890, intron 12 of 33)	18951	ENSMUST00000158711	9	98955288	98958543	snoRNA	ENSMUSG00000089336	Gm24347	NO	NO	NO	NO	NO	NO	YES	NO	YES	329	NO	0	NO	NO	0.985269	0.00151648	0.0282724	0.969959	0.00177604	0.0207554	0.960395	0.00172721	0.0232315	1.03882	0.000641574	0.00934668
chr16	91443242	91444535	+	Intergenic	Intergenic	-21216	ENSMUST00000149172	9	98955288	98958543	processed_transcript	ENSMUSG00000084866	A930006K02Rik	NO	NO	NO	NO	NO	NO	NO	YES	YES	0	YES	0	NO	NO	0.928455	0.00154384	0.0286577	0.149637	0.619986	0.812891	1.09772	0.000245345	0.0052522	0.829921	0.00573518	0.0468631
chr14	47278826	47279829	+	intron	protein_coding-intron (ENSMUST00000065562, intron 1 of 1)	2162	ENSMUST00000227413	9	98955288	98958543	protein_coding	ENSMUSG00000048379	Socs4	NO	NO	NO	NO	NO	NO	YES	YES	YES	0	NO	0	NO	NO	0.997319	0.00154769	0.0287078	0.451526	0.159972	0.399716	1.15361	0.000176596	0.004064	1.03299	0.000771689	0.0107734
chr13	49735930	49737290	+	Intergenic	Intergenic	14491	ENSMUST00000165656	9	98955288	98958543	protein_coding	ENSMUSG00000037851	Iars	NO	NO	NO	NO	NO	NO	YES	YES	YES	0	YES	0	NO	NO	0.931897	0.00155431	0.0287814	0.86116	0.00348535	0.0338637	1.13439	7.86684e-05	0.00214547	1.12683	8.03071e-05	0.00184301
chr8	125719750	125720799	+	Distant-promoter	Intergenic	-9689	ENSMUST00000146055	9	98955288	98958543	protein_coding	ENSMUSG00000031851	Ntpcr	NO	NO	NO	NO	NO	NO	NO	YES	YES	0	YES	0	NO	YES	0.988109	0.00155464	0.0287854	0.686868	0.0293655	0.142911	1.04261	0.000822847	0.0133064	0.942119	0.00244879	0.0253328
chr9	88533112	88534218	+	Distant-promoter	Intergenic	-6871	ENSMUST00000122754	9	98955288	98958543	snRNA	ENSMUSG00000084703	Gm22985	NO	NO	NO	NO	NO	NO	YES	NO	YES	489	YES	0	NO	NO	0.793268	0.00157698	0.0290719	0.710335	0.00471877	0.0417695	0.662625	0.0066887	0.0608964	1.01243	2.4584e-05	0.000703334
chr12	113026231	113027269	+	intron	protein_coding-intron (ENSMUST00000084891, intron 1 of 23)	12216	ENSMUST00000222406	9	98955288	98958543	protein_coding	ENSMUSG00000021143	Pacs2	NO	NO	NO	NO	NO	NO	YES	YES	YES	0	YES	0	NO	NO	0.900835	0.00158726	0.0292119	0.466412	0.1072	0.316972	1.21071	3.02752e-05	0.000988049	1.15258	6.74032e-05	0.00160055
chr13	34741049	34742106	+	intron	protein_coding-intron (ENSMUST00000039605, intron 1 of 1)	1965	ENSMUST00000221037	9	98955288	98958543	protein_coding	ENSMUSG00000038246	Fam50b	NO	NO	NO	NO	NO	NO	YES	YES	YES	0	YES	0	NO	NO	0.974931	0.00159253	0.0292786	0.867268	0.00506408	0.0439264	1.29586	3.22878e-05	0.00104189	1.18928	0.000132413	0.00275344
chr14	54417641	54418693	+	promoter-TSS	protein_coding-promoter-TSS (ENSMUST00000195999)	-387	ENSMUST00000195999	9	98955288	98958543	protein_coding	ENSMUSG00000000958	Slc7a7	NO	NO	NO	NO	NO	NO	YES	NO	YES	373	YES	0	NO	NO	0.829059	0.00160834	0.0294869	0.93726	0.000337216	0.00600008	0.884688	0.000488661	0.00896357	1.12073	7.98438e-06	0.000278176
chr18	7703975	7705061	+	Intergenic	Intergenic	-77655	ENSMUST00000115869	18	7347962	7626863	protein_coding	ENSMUSG00000057440	Mpp7	NO	NO	NO	NO	NO	NO	YES	YES	YES	0	YES	490	NO	NO	0.940675	0.00162143	0.0296246	0.847369	0.00458987	0.0409617	1.17816	6.21731e-05	0.00177629	1.27338	1.28331e-05	0.000412617
chr9	106270215	106271573	+	Distant-promoter	Intergenic	-10167	ENSMUST00000072206	9	98955288	98958543	protein_coding	ENSMUSG00000023345	Poc1a	NO	NO	NO	NO	NO	NO	YES	NO	YES	512	YES	0	NO	NO	0.810175	0.00162617	0.0296829	0.810203	0.00159671	0.0192204	0.765773	0.00294342	0.0341073	1.00404	7.71288e-05	0.00178549
chr11	30316593	30317854	+	Intergenic	Intergenic	-49048	ENSMUST00000149117	9	98955288	98958543	protein_coding	ENSMUSG00000020315	Sptbn1	NO	NO	NO	NO	NO	NO	YES	YES	YES	0	YES	0	NO	NO	0.746533	0.00165556	0.0300459	0.691481	0.00357752	0.0344696	1.66406	7.30658e-11	1.18808e-08	1.45844	1.185e-08	9.72927e-07
chr12	76883731	76885019	+	Distant-promoter	protein_coding-intron (ENSMUST00000041008, intron 4 of 11)	-2683	ENSMUST00000154743	9	98955288	98958543	protein_coding	ENSMUSG00000033373	Fntb	NO	NO	NO	NO	NO	NO	YES	YES	YES	468	YES	0	NO	NO	0.834059	0.0016605	0.0301029	0.865241	0.0010639	0.0142271	1.0005	7.71185e-05	0.00210952	1.0481	3.05408e-05	0.000839795
chr2	75621851	75622879	+	Intergenic	Intergenic	11017	ENSMUST00000119695	9	98955288	98958543	processed_pseudogene	ENSMUSG00000082152	Gm13655	NO	NO	NO	NO	NO	NO	YES	YES	YES	0	YES	0	NO	NO	0.929149	0.00167682	0.0303041	0.713243	0.016589	0.0982167	1.46083	7.34063e-07	4.33222e-05	1.26634	1.79534e-05	0.00054279
chrX	143518059	143519521	+	promoter-TSS	protein_coding-promoter-TSS (ENSMUST00000134402)	92	ENSMUST00000134402	9	98955288	98958543	protein_coding	ENSMUSG00000031284	Pak3	NO	NO	NO	NO	NO	NO	NO	YES	YES	0	YES	0	NO	NO	0.798463	0.00168856	0.0304435	0.666473	0.00901158	0.0653883	1.00885	3.95237e-05	0.00122913	0.850314	0.000529812	0.00807505
chr13	51415263	51416252	+	intron	protein_coding-intron (ENSMUST00000087978, intron 1 of 1)	2888	ENSMUST00000220470	9	98955288	98958543	lincRNA	ENSMUSG00000112959	AC159104.1	NO	NO	NO	NO	NO	NO	YES	YES	YES	0	YES	0	NO	NO	0.977904	0.0016965	0.0305325	0.655891	0.0370638	0.166274	1.13809	0.000263976	0.00555768	1.31752	1.99138e-05	0.000590206
chr11	90065259	90066257	+	Intergenic	Intergenic	35410	ENSMUST00000092788	9	98955288	98958543	protein_coding	ENSMUSG00000069763	Tmem100	NO	NO	NO	NO	NO	NO	YES	YES	YES	682	YES	0	NO	NO	0.971772	0.00170287	0.0306219	0.795575	0.0105832	0.0728615	1.5443	7.15878e-07	4.24496e-05	1.46164	2.55975e-06	0.000106288
chr19	24194064	24195065	+	intron	protein_coding-intron (ENSMUST00000099558, intron 1 of 22)	30462	ENSMUST00000099558	9	98955288	98958543	protein_coding	ENSMUSG00000024812	Tjp2	NO	NO	NO	NO	NO	NO	YES	YES	YES	734	YES	0	NO	NO	0.791976	0.00170337	0.0306288	0.549767	0.0304127	0.146221	1.47403	1.18676e-08	1.19519e-06	1.18949	4.51351e-06	0.000172527
chr16	45329430	45330832	+	Intergenic	Intergenic	70181	ENSMUST00000167355	16	45382135	45409053	protein_coding	ENSMUSG00000022661	Cd200	NO	NO	NO	NO	NO	NO	YES	NO	YES	1402	YES	1402	NO	NO	0.502537	0.00170539	0.0306541	0.668593	2.55499e-05	0.000793501	0.788027	2.98572e-07	2.01179e-05	1.08905	7.12861e-13	1.4153e-10
chr4	19491151	19492186	+	intron	protein_coding-intron (ENSMUST00000102999, intron 15 of 17)	23111	ENSMUST00000158465	9	98955288	98958543	misc_RNA	ENSMUSG00000089090	Gm25655	NO	NO	NO	NO	NO	NO	YES	YES	YES	0	YES	281	NO	NO	0.800686	0.00171625	0.0307916	0.684626	0.00750266	0.0576804	1.10553	1.28395e-05	0.000486172	1.33059	1.06924e-07	6.80257e-06
chr11	117048712	117049704	+	Distant-promoter	Intergenic	-9015	ENSMUST00000150628	9	98955288	98958543	lincRNA	ENSMUSG00000086902	Gm11728	NO	NO	NO	NO	NO	NO	YES	NO	YES	583	NO	0	NO	NO	0.955142	0.00173741	0.0310441	0.973603	0.00137998	0.0172667	0.960459	0.00171371	0.0230886	1.03827	0.000635251	0.00928055
chr6	65924714	65925696	+	Distant-promoter	protein_coding-intron (ENSMUST00000031973, intron 9 of 10)	-9886	ENSMUST00000205155	9	98955288	98958543	protein_coding	ENSMUSG00000029913	Prdm5	NO	NO	NO	NO	NO	NO	YES	YES	YES	662	NO	0	NO	NO	0.777101	0.00174673	0.0311639	0.672446	0.00684074	0.054086	1.19526	1.30115e-06	7.12612e-05	1.17587	1.78505e-06	7.82028e-05
chr13	52255493	52256476	+	Intergenic	Intergenic	75573	ENSMUST00000222876	9	98955288	98958543	lincRNA	ENSMUSG00000113399	CT010575.3	NO	NO	NO	NO	NO	NO	YES	YES	YES	0	YES	0	NO	NO	0.95093	0.00174702	0.0311654	0.756635	0.0132278	0.0845386	1.77165	1.68535e-08	1.63533e-06	1.75666	1.95005e-08	1.51113e-06
chr12	84063021	84064045	+	Distant-promoter	Intergenic	-5792	ENSMUST00000046422	9	98955288	98958543	protein_coding	ENSMUSG00000042540	Acot5	NO	NO	NO	NO	NO	NO	NO	YES	NO	0	YES	0	NO	NO	0.911973	0.00175242	0.031232	0.632699	0.0312677	0.148955	1.08344	0.000173364	0.00400847	0.647095	0.0262269	0.132544
chr5	113860930	113862085	+	exon	TEC-exon (ENSMUST00000198299, exon 1 of 1)	1346	ENSMUST00000198299	9	98955288	98958543	TEC	ENSMUSG00000106623	Gm43335	NO	NO	NO	NO	NO	NO	YES	YES	NO	0	NO	0	NO	NO	0.873264	0.00176191	0.031354	0.657761	0.0193497	0.108693	1.2942	1.24682e-06	6.87584e-05	1.30245	9.4286e-07	4.53037e-05
chr4	123171553	123172575	+	Distant-promoter	Intergenic	-11163	ENSMUST00000059667	9	98955288	98958543	protein_coding	ENSMUSG00000046093	Hpcal4	NO	NO	NO	NO	NO	NO	NO	YES	YES	0	YES	0	NO	NO	0.942593	0.00176741	0.0314095	0.76336	0.0118058	0.0784331	1.26128	1.10148e-05	0.00042858	0.869574	0.00262909	0.0267112
chr2	25711293	25712746	+	Distant-promoter	Intergenic	-2303	ENSMUST00000137661	9	98955288	98958543	antisense_RNA	ENSMUSG00000087612	A230005M16Rik	NO	NO	NO	NO	NO	NO	YES	NO	NO	0	NO	0	NO	YES	0.710804	0.00179197	0.0316881	0.975849	1.4309e-05	0.000496431	0.792609	0.00032191	0.00649626	1.13754	1.53131e-07	9.31e-06
chr5	113966431	113967671	+	promoter-TSS	protein_coding-promoter-TSS (ENSMUST00000162396)	-295	ENSMUST00000162396	9	98955288	98958543	protein_coding	ENSMUSG00000042121	Ssh1	NO	NO	NO	NO	NO	NO	NO	YES	YES	0	YES	0	NO	NO	0.87852	0.00179862	0.0317661	0.841767	0.00276872	0.0287664	1.38721	5.76204e-07	3.529e-05	0.995103	0.000374775	0.00617929
chr5	150058704	150060212	+	Distant-promoter	protein_coding-intron (ENSMUST00000065745, intron 11 of 17)	-6412	ENSMUST00000138901	9	98955288	98958543	protein_coding	ENSMUSG00000053368	Rxfp2	NO	NO	NO	NO	NO	NO	YES	YES	NO	0	YES	0	NO	NO	0.925804	0.00180393	0.0318364	0.813087	0.00624319	0.050818	1.98445	2.25312e-10	3.31804e-08	2.084	2.03139e-11	3.07119e-09
chr2	35633012	35634005	+	intron	protein_coding-intron (ENSMUST00000091010, intron 1 of 15)	11348	ENSMUST00000112992	9	98955288	98958543	protein_coding	ENSMUSG00000026883	Dab2ip	NO	NO	NO	NO	NO	NO	NO	YES	YES	0	YES	0	NO	NO	0.914076	0.00182584	0.0321097	0.401348	0.17929	0.426838	1.10705	0.000102843	0.00265736	0.745032	0.00939181	0.0659919
chr15	102676168	102677929	+	Distant-promoter	Intergenic	-4696	ENSMUST00000186952	9	98955288	98958543	protein_coding	ENSMUSG00000062683	Atp5g2	NO	NO	NO	NO	NO	NO	YES	NO	YES	330	YES	0	NO	NO	0.717194	0.00182929	0.0321501	0.642911	0.00525187	0.0450635	0.870004	0.000149768	0.00356826	1.06248	2.83593e-06	0.000115982
chr19	25315093	25316144	+	intron	protein_coding-intron (ENSMUST00000049400, intron 2 of 13)	78643	ENSMUST00000049400	9	98955288	98958543	protein_coding	ENSMUSG00000032702	Kank1	NO	NO	NO	NO	NO	NO	YES	NO	YES	524	YES	315	NO	NO	0.769759	0.0018321	0.0321835	0.858247	0.000481513	0.00785284	0.877427	0.000248073	0.00530196	1.28357	5.28708e-08	3.67827e-06
chr7	125559096	125560212	+	intron	protein_coding-intron (ENSMUST00000033004, intron 1 of 10)	7367	ENSMUST00000206846	9	98955288	98958543	protein_coding	ENSMUSG00000030748	Il4ra	NO	NO	NO	NO	NO	NO	YES	YES	YES	0	YES	0	NO	YES	0.756102	0.00184248	0.0322932	0.982257	4.34869e-05	0.00121409	1.07636	5.74981e-06	0.000250475	1.31598	1.97858e-08	1.53089e-06
chr5	65183669	65185269	+	Distant-promoter	Intergenic	-15227	ENSMUST00000203653	5	65199696	65260415	protein_coding	ENSMUSG00000037890	Wdr19	NO	NO	NO	NO	NO	NO	YES	NO	YES	1042	YES	592	NO	NO	0.725401	0.00184328	0.0323004	0.797913	0.000580553	0.00904153	0.818184	0.000362239	0.00711096	1.04606	3.90613e-06	0.000151962
chr2	80854841	80855998	+	Intergenic	Intergenic	5131	ENSMUST00000083207	9	98955288	98958543	snoRNA	ENSMUSG00000065141	Gm22652	NO	NO	NO	NO	NO	NO	YES	YES	YES	337	YES	0	NO	NO	0.927501	0.00184501	0.0323239	0.758545	0.0112337	0.0758036	1.08359	0.000136766	0.00332963	1.07074	0.00015415	0.00310815
chr1	35785862	35787478	+	Intergenic	Intergenic	-20304	ENSMUST00000187528	1	35806974	35810462	lincRNA	ENSMUSG00000101714	Gm28415	NO	NO	NO	NO	NO	NO	NO	YES	YES	850	YES	999	NO	NO	0.653351	0.00184662	0.032343	0.229433	0.282837	0.548289	1.04585	2.78946e-07	1.90198e-05	0.767312	0.000173807	0.00340792
chr14	63335718	63336892	+	exon	lincRNA-exon (ENSMUST00000225064, exon 4 of 4)	7085	ENSMUST00000226066	9	98955288	98958543	lincRNA	ENSMUSG00000114892	AC090962.1	NO	NO	NO	NO	NO	NO	YES	YES	YES	0	NO	0	NO	YES	0.955052	0.00184654	0.032343	0.695647	0.0244038	0.126517	1.24952	3.97985e-05	0.0012351	1.54021	2.95915e-07	1.64899e-05
chr9	101506670	101507837	+	Intergenic	Intergenic	-57900	ENSMUST00000075243	9	98955288	98958543	processed_pseudogene	ENSMUSG00000061486	Gm5161	NO	NO	NO	NO	NO	NO	YES	YES	YES	0	YES	0	NO	NO	0.950162	0.0018777	0.0327155	0.878692	0.0040696	0.0377067	1.55314	3.32573e-07	2.21385e-05	1.15183	0.000170176	0.00335411
chr1	182346119	182347271	+	Distant-promoter	Intergenic	-5066	ENSMUST00000194213	9	98955288	98958543	protein_coding	ENSMUSG00000047539	Fbxo28	NO	NO	NO	NO	NO	NO	NO	YES	YES	0	NO	0	NO	NO	0.963523	0.00188417	0.0327869	0.189458	0.554219	0.771217	1.05019	0.000506087	0.00919744	0.146486	0.638003	0.828201
chr6	98271346	98272345	+	intron	protein_coding-intron (ENSMUST00000164491, intron 2 of 3)	70814	ENSMUST00000204914	9	98955288	98958543	protein_coding	ENSMUSG00000090667	Gm765	NO	NO	NO	NO	NO	NO	NO	YES	YES	0	YES	231	NO	NO	0.917524	0.00188934	0.0328516	0.556362	0.0622997	0.229055	1.08169	0.000183028	0.00417929	0.773793	0.00768028	0.0573659
chr4	138823820	138824940	+	intron	protein_coding-intron (ENSMUST00000030524, intron 1 of 5)	3096	ENSMUST00000157269	9	98955288	98958543	snRNA	ENSMUSG00000087894	Gm25280	NO	NO	NO	NO	NO	NO	YES	YES	NO	0	NO	0	NO	NO	0.873192	0.00189125	0.0328672	0.549719	0.0530314	0.207357	1.4176	9.02207e-07	5.17061e-05	1.01253	0.000504721	0.00777902
chr14	57913941	57915870	+	Intergenic	Intergenic	5027	ENSMUST00000225961	9	98955288	98958543	protein_coding	ENSMUSG00000021973	Micu2	NO	NO	NO	NO	NO	NO	YES	YES	YES	0	YES	0	NO	NO	0.721302	0.00190374	0.0330024	0.335611	0.154868	0.39233	1.11773	2.30645e-06	0.000116211	1.25474	8.26082e-08	5.43382e-06
chr17	29313064	29314058	+	Distant-promoter	Intergenic	-5316	ENSMUST00000135754	9	98955288	98958543	protein_coding	ENSMUSG00000024011	Pi16	NO	NO	NO	NO	NO	NO	YES	YES	NO	337	NO	0	NO	YES	0.796548	0.00190331	0.0330024	0.670076	0.00922702	0.0664439	1.26291	6.70912e-07	4.01454e-05	1.22741	1.2355e-06	5.73032e-05
chr2	127975544	127976811	+	intron	protein_coding-intron (ENSMUST00000028859, intron 10 of 17)	67119	ENSMUST00000110344	9	98955288	98958543	protein_coding	ENSMUSG00000027380	Acoxl	NO	NO	NO	NO	NO	NO	YES	NO	YES	0	YES	0	NO	NO	0.964135	0.00190564	0.0330204	0.724274	0.0205093	0.112985	0.954723	0.00186034	0.0245311	1.07678	0.000400525	0.00650662
chr12	86056646	86057947	+	Distant-promoter	protein_coding-exon (ENSMUST00000003687, exon 7 of 7)	-11877	ENSMUST00000192206	9	98955288	98958543	TEC	ENSMUSG00000103301	Gm37804	NO	NO	NO	NO	NO	NO	YES	YES	YES	0	YES	0	NO	NO	0.822012	0.00194118	0.0334596	0.993208	0.000158586	0.00334191	1.17724	6.59814e-06	0.000281413	1.6749	6.17873e-11	8.40064e-09
chr4	144917338	144918134	+	Distant-promoter	protein_coding-intron (ENSMUST00000084184, intron 1 of 5)	-1143	ENSMUST00000133265	9	98955288	98958543	protein_coding	ENSMUSG00000066026	Dhrs3	NO	NO	NO	NO	NO	NO	YES	YES	YES	0	YES	0	NO	YES	0.864206	0.00194756	0.0335395	0.763177	0.00634136	0.0513396	1.43992	2.52074e-08	2.32282e-06	1.24475	1.48482e-06	6.70128e-05
chr14	60533206	60534605	+	intron	lincRNA-intron (ENSMUST00000190392, intron 2 of 2)	48697	ENSMUST00000190392	9	98955288	98958543	lincRNA	ENSMUSG00000101797	Gm29266	NO	NO	NO	NO	NO	NO	YES	YES	YES	652	YES	250	NO	NO	0.877391	0.00195474	0.0336122	0.600431	0.035645	0.162026	1.18927	1.78818e-05	0.0006404	1.01123	0.00026598	0.00474384
chr6	108167713	108168795	+	Distant-promoter	protein_coding-intron (ENSMUST00000032191, intron 3 of 8)	-15968	ENSMUST00000171697	9	98955288	98958543	protein_coding	ENSMUSG00000030101	Sumf1	NO	NO	NO	NO	NO	NO	NO	YES	YES	0	YES	0	NO	NO	0.753795	0.00196428	0.0337251	0.550616	0.0247733	0.127801	1.02361	1.47289e-05	0.000545313	0.585944	0.0141663	0.0875787
chr10	11424624	11425636	+	intron	protein_coding-intron (ENSMUST00000069106, intron 2 of 3)	-37527	ENSMUST00000161946	10	11386875	11387603	processed_pseudogene	ENSMUSG00000090242	Rpl17-ps11	NO	NO	NO	NO	NO	NO	YES	YES	YES	580	YES	461	NO	NO	0.805449	0.00202194	0.03441	0.655602	0.0123739	0.0809312	1.17739	8.07475e-06	0.000332763	1.36715	1.52819e-07	9.29798e-06
chr13	49328914	49330358	+	Distant-promoter	Intergenic	-9325	ENSMUST00000110086	9	98955288	98958543	protein_coding	ENSMUSG00000037946	Fgd3	NO	NO	NO	NO	NO	NO	YES	NO	YES	0	YES	0	NO	NO	0.85287	0.00204921	0.0347256	0.93675	0.000667439	0.01005	0.812518	0.00272968	0.0323418	1.11206	3.11213e-05	0.00085238
chr10	3507272	3508633	+	Intergenic	Intergenic	-32288	ENSMUST00000019896	9	98955288	98958543	protein_coding	ENSMUSG00000019762	Iyd	NO	NO	NO	NO	NO	NO	YES	NO	YES	0	YES	0	NO	NO	0.978521	0.00205532	0.0347861	0.85538	0.00723006	0.0562431	0.836481	0.00749315	0.0657627	1.0568	0.000608455	0.00897677
chr16	92445178	92446229	+	intron	protein_coding-intron (ENSMUST00000060005, intron 1 of 3)	20443	ENSMUST00000060005	9	98955288	98958543	protein_coding	ENSMUSG00000022951	Rcan1	NO	NO	NO	NO	NO	NO	YES	YES	YES	0	YES	0	NO	YES	0.888893	0.00205691	0.0347965	0.752221	0.00934182	0.0669819	1.23123	9.8981e-06	0.000391612	1.08832	9.2664e-05	0.00206291
chr10	95367249	95368433	+	Intergenic	Intergenic	6243	ENSMUST00000219492	9	98955288	98958543	lincRNA	ENSMUSG00000100550	2310039L15Rik	NO	NO	NO	NO	NO	NO	NO	YES	YES	0	YES	0	NO	NO	0.896497	0.0020572	0.0347989	0.864943	0.0029267	0.0299554	1.08399	0.000135726	0.00330979	0.844025	0.00305203	0.0297705
chr10	60160900	60163363	+	Intergenic	Intergenic	26576	ENSMUST00000068690	9	98955288	98958543	protein_coding	ENSMUSG00000057337	Chst3	NO	NO	NO	NO	NO	NO	YES	NO	YES	0	YES	0	YES	NO	0.665217	0.00208234	0.0351041	0.715064	0.000897658	0.0125594	0.990008	5.1003e-06	0.000227189	1.13485	1.28522e-07	8.00292e-06
chr19	20363004	20364021	+	Intergenic	Intergenic	12075	ENSMUST00000163902	9	98955288	98958543	protein_coding	ENSMUSG00000024659	Anxa1	NO	NO	NO	NO	NO	NO	YES	YES	YES	0	YES	0	NO	NO	0.969806	0.00209738	0.035259	0.820706	0.00949866	0.0677534	1.03523	0.000986714	0.0152785	1.06376	0.000655585	0.00950257
chr4	55364146	55365204	+	intron	protein_coding-intron (ENSMUST00000030134, intron 1 of 9)	14585	ENSMUST00000156263	9	98955288	98958543	protein_coding	ENSMUSG00000028426	Rad23b	NO	NO	NO	NO	NO	NO	NO	YES	YES	651	YES	0	NO	NO	0.789836	0.00210131	0.0352994	0.380708	0.144461	0.376911	1.03467	3.0161e-05	0.000985223	0.952296	0.000118143	0.00251727
chr9	24478482	24479599	+	intron	protein_coding-intron (ENSMUST00000115277, intron 4 of 22)	8874	ENSMUST00000115277	9	98955288	98958543	protein_coding	ENSMUSG00000043067	Dpy19l1	NO	NO	NO	NO	NO	NO	YES	NO	YES	0	YES	0	NO	NO	0.862452	0.00210756	0.0353706	0.991994	0.000371664	0.00646201	0.976311	0.000511626	0.00927381	1.09156	8.69217e-05	0.00196147
chr11	101234653	101236050	+	Distant-promoter	Intergenic	-8888	ENSMUST00000107284	9	98955288	98958543	protein_coding	ENSMUSG00000006920	Ezh1	NO	NO	NO	NO	NO	NO	NO	YES	YES	0	YES	0	NO	NO	0.951147	0.00211047	0.0354098	0.482281	0.12587	0.34843	1.38075	3.77688e-06	0.000176353	0.596761	0.0504919	0.201861
chr13	106894005	106895101	+	intron	protein_coding-intron (ENSMUST00000080856, intron 9 of 29)	30597	ENSMUST00000186033	9	98955288	98958543	protein_coding	ENSMUSG00000042590	Ipo11	NO	NO	NO	NO	NO	NO	YES	YES	YES	0	YES	0	NO	NO	0.895928	0.0021186	0.0354962	0.392532	0.186007	0.436019	1.07746	0.000190799	0.00431491	1.25694	1.10339e-05	0.000363997
chr7	84342978	84343952	+	TTS	protein_coding-TTS (ENSMUST00000207769)	5370	ENSMUST00000207512	9	98955288	98958543	antisense_RNA	ENSMUSG00000109341	Gm30873	NO	NO	NO	NO	NO	NO	YES	YES	YES	669	YES	0	NO	YES	0.787655	0.00212517	0.0355657	0.709376	0.0057142	0.0477684	1.40924	8.10861e-08	6.53925e-06	1.69921	5.71788e-11	7.83377e-09
chr16	45275454	45276466	+	Intergenic	Intergenic	51623	ENSMUST00000063654	9	98955288	98958543	protein_coding	ENSMUSG00000052013	Btla	NO	NO	NO	NO	NO	NO	YES	YES	YES	558	YES	0	NO	YES	0.967961	0.00214736	0.0358291	0.978531	0.00187383	0.021614	2.19201	4.32745e-11	7.30287e-09	1.90606	1.10716e-08	9.14431e-07
chr4	9661825	9662852	+	intron	protein_coding-intron (ENSMUST00000038564, intron 1 of 4)	6748	ENSMUST00000130617	9	98955288	98958543	protein_coding	ENSMUSG00000028207	Asph	NO	NO	NO	NO	NO	NO	YES	NO	YES	1027	YES	0	NO	NO	0.85423	0.00215259	0.0358769	0.76981	0.00576294	0.0480328	0.719728	0.00862704	0.0724388	1.25146	2.90409e-06	0.000118343
chr6	71242966	71244060	+	intron	protein_coding-intron (ENSMUST00000074301, intron 1 of 9)	18719	ENSMUST00000129630	9	98955288	98958543	protein_coding	ENSMUSG00000055027	Smyd1	NO	NO	NO	NO	NO	NO	NO	YES	YES	0	NO	0	NO	YES	0.936922	0.00218385	0.0362297	0.766027	0.0127083	0.0823439	1.17018	0.000117983	0.00296698	0.922883	0.00247303	0.0255286
chrX	12851479	12852474	+	Intergenic	Intergenic	18386	ENSMUST00000104666	9	98955288	98958543	miRNA	ENSMUSG00000077858	Gm25063	NO	NO	NO	NO	NO	NO	YES	NO	YES	306	YES	0	NO	NO	0.959128	0.00218954	0.0362856	0.921644	0.00323607	0.0321345	0.848768	0.00576349	0.0549276	1.02148	0.000806021	0.0111271
chr4	135427070	135428858	+	Distant-promoter	protein_coding-intron (ENSMUST00000030606, intron 1 of 4)	-2697	ENSMUST00000132654	9	98955288	98958543	protein_coding	ENSMUSG00000059713	Rcan3	NO	NO	NO	NO	NO	NO	YES	YES	YES	0	YES	0	NO	NO	0.941037	0.00221376	0.0365681	0.479369	0.126185	0.348899	1.12173	0.000224478	0.00490685	1.09024	0.000313622	0.00538685
chr4	10197451	10198920	+	Intergenic	Intergenic	238831	ENSMUST00000120635	9	98955288	98958543	processed_pseudogene	ENSMUSG00000082501	Gm11835	NO	NO	NO	NO	NO	NO	YES	YES	YES	0	YES	0	NO	NO	0.710654	0.00223302	0.0367913	0.637382	0.00616097	0.0503358	1.21596	9.38966e-08	7.43081e-06	1.15863	3.32436e-07	1.82562e-05
chr12	76732229	76734192	+	Intergenic	Intergenic	-22663	ENSMUST00000021458	9	98955288	98958543	protein_coding	ENSMUSG00000021061	Sptb	NO	NO	NO	NO	NO	NO	YES	NO	YES	0	YES	0	NO	YES	0.691333	0.00224644	0.0369296	0.507525	0.0257284	0.131027	0.98035	2.067e-05	0.000723002	1.19127	1.56573e-07	9.48426e-06
chr8	116927709	116928989	+	intron	protein_coding-intron (ENSMUST00000034205, intron 3 of 11)	2240	ENSMUST00000212184	9	98955288	98958543	protein_coding	ENSMUSG00000031756	Cenpn	NO	NO	NO	NO	NO	NO	YES	YES	NO	0	NO	0	YES	NO	0.862166	0.00225048	0.0369741	0.392625	0.171539	0.416301	1.40866	6.61762e-07	3.96739e-05	1.30813	3.7206e-06	0.000145972
chr10	126462955	126464521	+	Intergenic	Intergenic	91763	ENSMUST00000218075	9	98955288	98958543	lincRNA	ENSMUSG00000112482	AC132415.1	NO	NO	NO	NO	NO	NO	NO	YES	YES	0	YES	0	NO	NO	0.830944	0.00228173	0.0373425	0.35773	0.197624	0.451323	1.14356	2.2011e-05	0.000759948	0.736732	0.00675081	0.0525472
chr6	129185894	129187247	+	TTS	protein_coding-TTS (ENSMUST00000032260)	2554	ENSMUST00000183692	9	98955288	98958543	miRNA	ENSMUSG00000098268	Gm27514	NO	NO	NO	NO	NO	NO	YES	YES	YES	188	NO	0	NO	NO	0.797025	0.00229341	0.0374331	0.925269	0.000366665	0.00639737	1.04815	3.11258e-05	0.00101105	1.14938	4.17824e-06	0.000161006
chr19	56418051	56419065	+	intron	protein_coding-intron (ENSMUST00000026062, intron 2 of 6)	21429	ENSMUST00000026062	9	98955288	98958543	protein_coding	ENSMUSG00000025076	Casp7	NO	NO	NO	NO	NO	NO	YES	NO	YES	0	YES	0	NO	NO	0.870803	0.00229764	0.0374777	0.912829	0.00133654	0.016855	0.842555	0.00256661	0.0309443	1.23923	5.9604e-06	0.000216976
chr11	99916359	99917369	+	Intergenic	Intergenic	2113	ENSMUST00000105053	9	98955288	98958543	protein_coding	ENSMUSG00000078256	Gm11565	NO	NO	NO	NO	NO	NO	YES	YES	NO	0	NO	0	NO	NO	0.992297	0.00230095	0.0375293	0.849594	0.00935278	0.0670326	1.73057	9.35854e-08	7.41322e-06	1.45289	7.98271e-06	0.000278176
chr4	130306354	130307488	+	Distant-promoter	Intergenic	-1674	ENSMUST00000070532	9	98955288	98958543	protein_coding	ENSMUSG00000028773	Fabp3	NO	NO	NO	NO	NO	NO	YES	NO	YES	901	YES	0	NO	YES	0.717138	0.00230887	0.0376191	0.761842	0.00115744	0.0151479	0.548081	0.0181203	0.118673	1.14661	3.81014e-07	2.05312e-05
chr12	24950477	24951499	+	intron	protein_coding-intron (ENSMUST00000078902, intron 5 of 9)	-23937	ENSMUST00000066652	9	98955288	98958543	protein_coding	ENSMUSG00000036333	Kidins220	NO	NO	NO	NO	NO	NO	YES	YES	YES	286	YES	0	NO	NO	0.834633	0.00231799	0.037721	0.97327	0.000344899	0.00610504	1.29707	5.71756e-07	3.50692e-05	1.45075	1.69042e-08	1.33144e-06
chr9	110490814	110491774	+	intron	protein_coding-intron (ENSMUST00000061155, intron 5 of 20)	14300	ENSMUST00000084952	9	98955288	98958543	protein_coding	ENSMUSG00000032489	Kif9	NO	NO	NO	NO	NO	NO	YES	YES	YES	419	NO	0	NO	NO	0.633002	0.00233432	0.0378855	0.751687	0.000280856	0.00521524	1.00941	4.15009e-06	0.000190643	1.15692	9.73064e-08	6.27828e-06
chr4	121166552	121167763	+	intron	protein_coding-intron (ENSMUST00000056635, intron 5 of 7)	21377	ENSMUST00000142647	9	98955288	98958543	protein_coding	ENSMUSG00000049878	Rlf	NO	NO	NO	NO	NO	NO	YES	YES	YES	487	YES	0	NO	NO	0.75464	0.0023477	0.0380112	0.854201	0.000537384	0.00852712	1.14563	6.84594e-06	0.00029005	1.77435	1.01736e-12	1.96516e-10
chr11	61283740	61285252	+	Distant-promoter	Intergenic	-17032	ENSMUST00000147291	9	98955288	98958543	protein_coding	ENSMUSG00000010025	Aldh3a2	NO	NO	NO	NO	NO	NO	YES	YES	YES	0	YES	0	NO	NO	0.841808	0.00236224	0.0381802	0.974016	0.000399999	0.00683103	1.10382	7.90264e-05	0.00215288	1.29805	2.64318e-06	0.000109244
chr15	97548126	97549168	+	Intergenic	Intergenic	9643	ENSMUST00000230522	9	98955288	98958543		ENSMUSG00000116131		NO	NO	NO	NO	NO	NO	YES	YES	YES	886	YES	0	NO	NO	0.832466	0.00237684	0.0383414	0.964527	0.000400854	0.00684094	1.08444	0.00025951	0.00548167	1.82884	2.24794e-10	2.72546e-08
chr18	76101235	76102327	+	intron	protein_coding-intron (ENSMUST00000058997, intron 3 of 4)	42323	ENSMUST00000167921	9	98955288	98958543	protein_coding	ENSMUSG00000044646	Zbtb7c	NO	NO	NO	NO	NO	NO	YES	YES	YES	662	YES	0	NO	NO	0.948806	0.0023832	0.0384167	0.97972	0.00166478	0.019813	1.54417	1.53502e-06	8.20235e-05	1.93943	9.41007e-10	1.00481e-07
chr15	74966150	74967481	+	Intergenic	Intergenic	10260	ENSMUST00000188042	9	98955288	98958543	protein_coding	ENSMUSG00000022587	Ly6e	NO	NO	NO	NO	NO	NO	YES	YES	YES	0	NO	0	NO	YES	0.759186	0.00242077	0.0388143	0.894184	0.000325674	0.00583796	1.16759	3.87106e-06	0.00017991	1.45647	5.37459e-09	4.76521e-07
chr17	13499539	13500693	+	intron	protein_coding-intron (ENSMUST00000135850, intron 3 of 4)	220	ENSMUST00000138345	9	98955288	98958543	protein_coding	ENSMUSG00000038347	Tcte2	NO	NO	NO	NO	NO	NO	YES	YES	YES	0	YES	0	NO	NO	0.999699	0.00242186	0.0388253	0.649305	0.0513937	0.203415	1.66176	1.47019e-06	7.91196e-05	1.33107	0.000124862	0.00262659
chr1	171724247	171725203	+	TTS	processed_pseudogene-TTS (ENSMUST00000194562)	913	ENSMUST00000194562	9	98955288	98958543	processed_pseudogene	ENSMUSG00000104224	Gm37693	NO	NO	NO	NO	NO	NO	YES	YES	YES	441	NO	0	NO	NO	0.597055	0.00242348	0.038838	0.677116	0.000551577	0.00869929	1.92556	9.31135e-21	5.78508e-18	2.0269	4.38397e-23	2.98349e-20
chr14	73329632	73330664	+	Distant-promoter	Intergenic	-4326	ENSMUST00000022701	9	98955288	98958543	protein_coding	ENSMUSG00000022105	Rb1	NO	NO	NO	NO	NO	NO	NO	YES	YES	329	YES	0	NO	NO	0.836228	0.00242758	0.0388837	-0.169941	0.555176	0.771731	1.63839	3.90065e-09	4.41026e-07	0.709087	0.0129171	0.0822124
chr18	84647402	84648502	+	intron	protein_coding-intron (ENSMUST00000070139, intron 1 of 11)	1994	ENSMUST00000130579	9	98955288	98958543	protein_coding	ENSMUSG00000056162	Cndp1	NO	NO	NO	NO	NO	NO	YES	YES	YES	518	YES	0	NO	YES	0.743154	0.0024343	0.0389637	0.559895	0.0232107	0.122449	1.6512	3.90562e-11	6.63133e-09	1.75492	1.45937e-12	2.74054e-10
chr16	93821953	93823629	+	Distant-promoter	Intergenic	-9330	ENSMUST00000202261	9	98955288	98958543	protein_coding	ENSMUSG00000039456	Morc3	NO	NO	NO	NO	NO	NO	YES	YES	YES	394	YES	0	NO	NO	0.716601	0.00249949	0.0396634	0.9652	3.84994e-05	0.00110321	1.05288	1.06459e-05	0.000416107	1.42433	1.35339e-09	1.39275e-07
chr3	40284884	40286163	+	Intergenic	Intergenic	224251	ENSMUST00000202778	9	98955288	98958543	lincRNA	ENSMUSG00000037884	1700017G19Rik	NO	NO	NO	NO	NO	NO	YES	YES	YES	0	YES	0	NO	NO	0.914135	0.00250724	0.0397408	0.68107	0.0252176	0.129277	1.40204	6.46147e-06	0.00027648	1.18007	0.000150624	0.00305256
chr1	176202308	176204374	+	intron	protein_coding-intron (ENSMUST00000065967, intron 1 of 9)	10500	ENSMUST00000156184	9	98955288	98958543	protein_coding	ENSMUSG00000055214	Pld5	NO	NO	NO	NO	NO	NO	NO	YES	YES	0	YES	0	NO	NO	0.842847	0.00251053	0.039766	0.0958545	0.738788	0.880793	1.01286	0.000221624	0.00485509	0.483502	0.0817841	0.272348
chr18	68192433	68193516	+	intron	protein_coding-intron (ENSMUST00000063775, intron 3 of 5)	67999	ENSMUST00000184508	9	98955288	98958543	miRNA	ENSMUSG00000098253	Mir7219	NO	NO	NO	NO	NO	NO	YES	NO	YES	0	YES	0	NO	NO	0.865572	0.00253218	0.0399593	0.919354	0.00128494	0.0163688	0.916012	0.00160263	0.021993	1.50987	9.44647e-08	6.125e-06
chr9	89008062	89009987	+	Intergenic	Intergenic	23833	ENSMUST00000195301	9	98955288	98958543	TEC	ENSMUSG00000103336	Gm37993	NO	NO	NO	NO	NO	NO	YES	YES	NO	0	NO	0	NO	NO	0.713301	0.0025336	0.0399647	0.882243	0.000169606	0.00351922	1.09442	1.24836e-05	0.000476087	1.84342	3.85508e-14	9.24924e-12
chr3	37593969	37595259	+	Intergenic	Intergenic	5458	ENSMUST00000119004	9	98955288	98958543	processed_pseudogene	ENSMUSG00000081093	Gm12565	NO	NO	NO	NO	NO	NO	YES	YES	NO	0	YES	0	NO	NO	0.891327	0.00255962	0.0402246	0.631326	0.034357	0.158362	1.10891	0.000101093	0.00262381	1.11423	8.51332e-05	0.00192913
chr10	116883962	116885079	+	intron	protein_coding-intron (ENSMUST00000048229, intron 1 of 24)	12399	ENSMUST00000048229	9	98955288	98958543	protein_coding	ENSMUSG00000034057	Myrfl	NO	NO	NO	NO	NO	NO	YES	YES	NO	0	YES	0	NO	NO	0.986403	0.00256516	0.0402788	0.99624	0.00227052	0.0248602	1.75602	1.15969e-07	8.88481e-06	1.21954	0.000278307	0.00491083
chr11	31209923	31211311	+	Intergenic	Intergenic	-26243	ENSMUST00000116006	9	98955288	98958543	unprocessed_pseudogene	ENSMUSG00000079890	Gm12106	NO	NO	NO	NO	NO	NO	NO	YES	YES	807	YES	0	NO	NO	0.78126	0.00257646	0.0404028	0.479931	0.0664755	0.238285	1.02557	9.49105e-05	0.0024942	0.528844	0.046783	0.192161
chr1	87867255	87868558	+	intron	protein_coding-intron (ENSMUST00000027517, intron 1 of 29)	2833	ENSMUST00000191704	9	98955288	98958543	TEC	ENSMUSG00000103996	4833421G17Rik	NO	NO	NO	NO	NO	NO	YES	NO	YES	497	NO	0	NO	NO	0.743304	0.00259526	0.0405988	0.961814	8.1391e-05	0.00199629	0.983941	3.39323e-05	0.00108751	1.24814	9.73963e-08	6.28247e-06
chr1	74378577	74380019	+	Distant-promoter	protein_coding-intron (ENSMUST00000027368, intron 4 of 14)	-2353	ENSMUST00000133896	1	74375195	74386062	protein_coding	ENSMUSG00000026177	Slc11a1	NO	NO	NO	NO	NO	NO	NO	YES	YES	923	YES	760	NO	YES	0.859726	0.00260681	0.0407229	0.870575	0.00224921	0.0246885	1.12156	7.59545e-05	0.0020851	0.96049	0.000701188	0.0100177
chr10	96749702	96750730	+	Intergenic	Intergenic	19612	ENSMUST00000218614	9	98955288	98958543	processed_pseudogene	ENSMUSG00000112588	AC152946.4	NO	NO	NO	NO	NO	NO	YES	NO	YES	700	YES	0	NO	NO	0.747032	0.00261064	0.0407598	0.988644	5.5757e-05	0.00147817	0.898983	0.000200369	0.00448785	1.02151	1.96001e-05	0.000582587
chr11	101506576	101508960	+	intron	protein_coding-intron (ENSMUST00000017290, intron 15 of 22)	410	ENSMUST00000156843	9	98955288	98958543	protein_coding	ENSMUSG00000017146	Brca1	NO	NO	NO	NO	NO	NO	YES	NO	YES	952	YES	0	YES	NO	0.57512	0.00261259	0.0407815	0.745942	8.49043e-05	0.00206522	0.911464	1.35589e-06	7.38434e-05	1.18355	2.29147e-10	2.7742e-08
chr7	144604161	144605247	+	intron	protein_coding-intron (ENSMUST00000033393, intron 20 of 24)	3591	ENSMUST00000131571	9	98955288	98958543	protein_coding	ENSMUSG00000031075	Ano1	NO	NO	NO	NO	NO	NO	YES	YES	YES	0	YES	0	NO	NO	0.87746	0.00262645	0.0409298	0.907436	0.00180232	0.020982	1.6811	2.30338e-08	2.14821e-06	1.71375	9.93986e-09	8.27526e-07
chr13	35799616	35800543	+	exon	TEC-exon (ENSMUST00000224988, exon 1 of 1)	1329	ENSMUST00000224988	9	98955288	98958543	TEC	ENSMUSG00000114555	AC141476.1	NO	NO	NO	NO	NO	NO	YES	YES	YES	0	YES	0	NO	NO	0.953771	0.00263856	0.041039	0.637637	0.0467772	0.192074	1.32419	2.87131e-05	0.000945967	1.3002	3.68535e-05	0.000978931
chr19	43935706	43937042	+	intron	protein_coding-intron (ENSMUST00000212157, intron 1 of 1)	3798	ENSMUST00000212157	9	98955288	98958543	protein_coding	ENSMUSG00000025195	Dnmbp	NO	NO	NO	NO	NO	NO	NO	YES	YES	0	YES	0	NO	NO	0.898249	0.00263908	0.0410422	0.490461	0.105544	0.314089	1.20636	3.97395e-05	0.00123403	0.814151	0.00590894	0.0478555
chr5	97552917	97553916	+	intron	lincRNA-intron (ENSMUST00000180634, intron 2 of 3)	-96395	ENSMUST00000059657	9	98955288	98958543	protein_coding	ENSMUSG00000050553	Gk2	NO	NO	NO	NO	NO	NO	YES	YES	YES	289	YES	0	NO	NO	0.993435	0.002645	0.0411189	0.862934	0.00917941	0.0662167	1.47872	1.84771e-05	0.000658321	1.67105	1.03571e-06	4.92161e-05
chr3	130034783	130036267	+	Distant-promoter	protein_coding-intron (ENSMUST00000001079, intron 2 of 23)	-4658	ENSMUST00000168908	9	98955288	98958543	protein_coding	ENSMUSG00000001052	Sec24b	NO	NO	NO	NO	NO	NO	NO	YES	YES	1135	YES	0	NO	NO	0.873529	0.0026542	0.0412086	0.256951	0.388661	0.646094	1.31033	4.26905e-06	0.000195103	0.723811	0.0122762	0.0794108
chr12	55385799	55386755	+	intron	protein_coding-intron (ENSMUST00000163070, intron 1 of 6)	2055	ENSMUST00000163070	9	98955288	98958543	protein_coding	ENSMUSG00000021024	Psma6	NO	NO	NO	NO	NO	NO	YES	YES	YES	409	YES	300	NO	NO	0.74641	0.00266291	0.0413048	0.85095	0.00057583	0.00898309	1.07399	1.20466e-05	0.00046246	1.36268	1.89388e-08	1.47311e-06
chr10	37260711	37262114	+	Intergenic	Intergenic	2336	ENSMUST00000217044	9	98955288	98958543	lincRNA	ENSMUSG00000110799	AC153356.1	NO	NO	NO	NO	NO	NO	NO	YES	YES	0	YES	0	NO	NO	0.87461	0.00267153	0.0414049	0.591646	0.0440471	0.185143	1.08453	0.000175327	0.004043	0.888093	0.00214454	0.0229999
chr7	119735682	119736815	+	promoter-TSS	lincRNA-promoter-TSS (ENSMUST00000208774)	-488	ENSMUST00000208774	9	98955288	98958543	lincRNA	ENSMUSG00000109233	Gm44866	NO	NO	NO	NO	NO	NO	YES	YES	YES	537	NO	0	NO	YES	0.689782	0.00267645	0.041458	0.866814	0.000143406	0.00309381	2.55276	1.51879e-24	1.37439e-21	2.55033	1.19841e-24	9.53236e-22
chr7	48276967	48278729	+	Distant-promoter	Intergenic	-15345	ENSMUST00000185677	9	98955288	98958543	unprocessed_pseudogene	ENSMUSG00000099952	Gm18356	NO	NO	NO	NO	NO	NO	YES	NO	YES	617	NO	0	NO	NO	0.659823	0.00268255	0.0415268	0.941564	1.52681e-05	0.000523454	0.578114	0.00854931	0.0719821	1.13651	1.31464e-07	8.16171e-06
chr19	61316137	61317181	+	Distant-promoter	Intergenic	-19590	ENSMUST00000179346	9	98955288	98958543	protein_coding	ENSMUSG00000095993	Gm21060	NO	NO	NO	NO	NO	NO	NO	YES	YES	0	YES	0	NO	NO	0.751289	0.00271361	0.0418776	-0.0192226	0.940641	0.976567	1.18589	2.06171e-06	0.000105627	0.93941	0.000175498	0.00343217
chr8	124585821	124587023	+	intron	protein_coding-intron (ENSMUST00000093033, intron 1 of 19)	10309	ENSMUST00000133086	9	98955288	98958543	protein_coding	ENSMUSG00000031981	Capn9	NO	NO	NO	NO	NO	NO	YES	NO	YES	495	YES	0	NO	NO	0.635713	0.0027405	0.0421634	0.961946	4.26868e-06	0.000186797	0.934701	5.71315e-06	0.000249461	1.20951	2.67382e-09	2.54891e-07
chr13	68063693	68064657	+	Distant-promoter	Intergenic	-3567	ENSMUST00000222859	9	98955288	98958543	unprocessed_pseudogene	ENSMUSG00000113365	CT571266.2	NO	NO	NO	NO	NO	NO	YES	YES	YES	339	NO	0	NO	NO	0.79926	0.00274623	0.0422195	0.931579	0.000451271	0.00748453	2.39153	6.04758e-17	2.45911e-14	2.36839	9.94364e-17	3.44841e-14
chr6	145057650	145058662	+	intron	protein_coding-intron (ENSMUST00000048252, intron 1 of 9)	1767	ENSMUST00000141440	9	98955288	98958543	antisense_RNA	ENSMUSG00000086643	Gm15687	NO	NO	NO	NO	NO	NO	YES	YES	YES	757	NO	0	NO	NO	0.795494	0.00275111	0.0422582	0.938203	0.000369252	0.00643082	1.34602	3.38727e-07	2.24942e-05	1.47246	1.73833e-08	1.36573e-06
chr5	32187506	32188547	+	Intergenic	Intergenic	2529	ENSMUST00000200908	9	98955288	98958543	processed_pseudogene	ENSMUSG00000107220	Gm9555	NO	NO	NO	NO	NO	NO	NO	YES	YES	0	NO	0	NO	NO	0.85555	0.00276906	0.0424399	0.493187	0.0884105	0.283073	1.10475	8.04798e-05	0.00218723	0.684907	0.0153473	0.0924922
chr4	4236073	4237104	+	Intergenic	Intergenic	-97769	ENSMUST00000133567	9	98955288	98958543	protein_coding	ENSMUSG00000045573	Penk	NO	NO	NO	NO	NO	NO	YES	YES	YES	0	YES	0	NO	YES	0.932696	0.00278117	0.0425575	0.932373	0.0027321	0.0284779	1.35808	3.40327e-06	0.000161413	1.00504	0.000638572	0.00931489
chr17	36060670	36061631	+	Distant-promoter	Intergenic	-2779	ENSMUST00000113742	9	98955288	98958543	protein_coding	ENSMUSG00000079492	Gm11127	NO	NO	NO	NO	NO	NO	NO	YES	NO	0	NO	0	NO	NO	0.754071	0.0028054	0.0428208	0.33242	0.193671	0.446095	1.02752	3.07095e-05	0.000999795	-0.0174734	0.945186	0.978417
chr14	122312241	122313301	+	intron	protein_coding-intron (ENSMUST00000026625, intron 2 of 7)	54730	ENSMUST00000226136	9	98955288	98958543	protein_coding	ENSMUSG00000025545	Clybl	NO	NO	NO	NO	NO	NO	YES	YES	YES	0	YES	0	NO	NO	0.972249	0.00284212	0.0431755	0.935095	0.00408746	0.0378315	1.32197	0.000117806	0.00296402	1.98891	2.80913e-09	2.66366e-07
chr10	41994323	41996364	+	Distant-promoter	protein_coding-intron (ENSMUST00000095729, intron 4 of 17)	-2177	ENSMUST00000161167	9	98955288	98958543	protein_coding	ENSMUSG00000071324	Armc2	NO	NO	NO	NO	NO	NO	YES	NO	YES	0	YES	0	NO	YES	0.680426	0.0028569	0.0433254	0.758959	0.000822072	0.0117636	0.91107	4.12655e-05	0.00127256	1.05999	1.40372e-06	6.39187e-05
chr18	4501887	4503221	+	Intergenic	Intergenic	-122574	ENSMUST00000180970	9	98955288	98958543	lincRNA	ENSMUSG00000097641	Gm26865	NO	NO	NO	NO	NO	NO	YES	YES	YES	0	YES	0	NO	NO	0.95437	0.00286736	0.0434585	0.540166	0.0960424	0.297516	1.48991	7.05901e-06	0.000297563	1.22536	0.000231238	0.00426228
chr9	32120972	32122098	+	intron	protein_coding-intron (ENSMUST00000174641, intron 1 of 21)	5399	ENSMUST00000174641	9	98955288	98958543	protein_coding	ENSMUSG00000041444	Arhgap32	NO	NO	NO	NO	NO	NO	YES	YES	YES	903	YES	0	NO	NO	0.575233	0.00286842	0.0434666	0.583519	0.00244266	0.0262264	1.37294	1.19872e-11	2.25616e-09	1.24993	6.35084e-10	7.01647e-08
chr10	76514254	76515842	+	intron	protein_coding-intron (ENSMUST00000170795, intron 28 of 28)	4154	ENSMUST00000218904	9	98955288	98958543	protein_coding	ENSMUSG00000001150	Mcm3ap	NO	NO	NO	NO	NO	NO	NO	YES	YES	0	YES	0	NO	NO	0.946436	0.00287279	0.0434958	0.715014	0.0254923	0.130217	1.48693	2.19568e-06	0.000111259	0.924299	0.00373866	0.0345507
chr19	11049937	11051005	+	promoter-TSS	lincRNA-promoter-TSS (ENSMUST00000099676)	95	ENSMUST00000099676	9	98955288	98958543	lincRNA	ENSMUSG00000075010	AW112010	NO	NO	NO	NO	NO	NO	YES	YES	YES	0	YES	0	NO	YES	0.932255	0.00287321	0.0434997	0.603769	0.0566123	0.215817	1.08889	0.000458269	0.00854343	1.21914	7.30826e-05	0.00171037
chr3	149360856	149361887	+	intron	lincRNA-intron (ENSMUST00000199007, intron 2 of 3)	-20363	ENSMUST00000158644	9	98955288	98958543	snRNA	ENSMUSG00000089269	Gm26468	NO	NO	NO	NO	NO	NO	YES	YES	YES	0	YES	0	NO	NO	0.932798	0.00288106	0.0435709	0.556737	0.079093	0.264746	1.36153	2.95254e-05	0.000967878	1.26087	0.000105697	0.00229775
chr10	71082800	71084102	+	exon	antisense-exon (ENSMUST00000160178, exon 2 of 2)	575	ENSMUST00000160178	9	98955288	98958543	antisense_RNA	ENSMUSG00000090212	Gm15647	NO	NO	NO	NO	NO	NO	YES	YES	YES	0	YES	0	NO	NO	0.93271	0.00290356	0.0437998	0.852342	0.00658715	0.0526786	1.37055	7.23707e-06	0.000303701	1.64746	4.51745e-08	3.19898e-06
chr8	13282953	13283936	+	promoter-TSS	snRNA-promoter-TSS (ENSMUST00000158401)	-227	ENSMUST00000158401	9	98955288	98958543	snRNA	ENSMUSG00000089026	Gm25014	NO	NO	NO	NO	NO	NO	YES	YES	YES	642	NO	0	NO	NO	0.594883	0.00292053	0.0439735	0.783238	7.62705e-05	0.00189602	1.04667	4.14346e-08	3.61085e-06	1.13452	2.12748e-09	2.08213e-07
chr1	162322940	162323989	+	intron	protein_coding-intron (ENSMUST00000070330, intron 4 of 19)	7372	ENSMUST00000160695	9	98955288	98958543	processed_pseudogene	ENSMUSG00000089933	Gm16101	NO	NO	NO	NO	NO	NO	YES	YES	YES	0	YES	0	NO	NO	0.840815	0.00292725	0.044056	0.825496	0.00344497	0.0335851	1.33485	1.65342e-06	8.7528e-05	1.49086	6.48006e-08	4.40277e-06
chr12	83099694	83100746	+	Distant-promoter	protein_coding-intron (ENSMUST00000101234, intron 12 of 14)	-1346	ENSMUST00000187556	9	98955288	98958543	antisense_RNA	ENSMUSG00000102029	Gm29530	NO	NO	NO	NO	NO	NO	NO	YES	YES	0	NO	0	NO	NO	0.923364	0.00294047	0.044191	0.858954	0.00569677	0.0476746	1.16775	0.000124824	0.00310303	0.79281	0.00970058	0.0674898
chr1	130278628	130279971	+	intron	lincRNA-intron (ENSMUST00000155992, intron 1 of 1)	1959	ENSMUST00000155992	9	98955288	98958543	lincRNA	ENSMUSG00000086633	Gm16081	NO	NO	NO	NO	NO	NO	YES	YES	YES	443	YES	0	NO	NO	0.869654	0.00296743	0.0444652	0.785927	0.00732871	0.0567345	1.23442	0.00013349	0.00326484	1.28514	5.98762e-05	0.00145516
chr3	32408725	32409917	+	intron	protein_coding-intron (ENSMUST00000108243, intron 1 of 20)	11650	ENSMUST00000108243	3	32397671	32468486	protein_coding	ENSMUSG00000027665	Pik3ca	NO	NO	NO	NO	NO	NO	YES	YES	YES	940	YES	590	NO	NO	0.603681	0.00297591	0.0445468	0.624176	0.00208208	0.0233182	1.03407	4.22158e-07	2.70172e-05	1.00316	8.3135e-07	4.07773e-05
chr12	28852313	28853432	+	Distant-promoter	protein_coding-intron (ENSMUST00000035657, intron 6 of 9)	-4440	ENSMUST00000221574	9	98955288	98958543	protein_coding	ENSMUSG00000036613	Tssc1	NO	NO	NO	NO	NO	NO	YES	YES	NO	0	YES	242	NO	NO	0.899104	0.00299187	0.044716	0.757657	0.0126879	0.0822563	1.27734	3.48044e-05	0.00110962	1.57912	2.06353e-07	1.20615e-05
chr6	86412014	86413288	+	Distant-promoter	protein_coding-intron (ENSMUST00000095752, intron 1 of 11)	-1176	ENSMUST00000136387	6	86404219	86433405	protein_coding	ENSMUSG00000071337	Tia1	NO	NO	NO	NO	NO	NO	NO	YES	YES	643	YES	636	NO	NO	0.997188	0.00299726	0.0447669	0.449279	0.188457	0.439262	1.15407	0.00047649	0.00878961	-0.0178265	0.958468	0.983759
chr2	30820799	30821848	+	TTS	protein_coding-TTS (ENSMUST00000127566)	1648	ENSMUST00000143970	9	98955288	98958543	protein_coding	ENSMUSG00000026857	Ntmt1	NO	NO	NO	NO	NO	NO	YES	YES	YES	757	NO	0	NO	NO	0.719497	0.00300307	0.0448244	0.611139	0.0119339	0.0790066	1.37935	1.47337e-09	1.84027e-07	1.35487	2.53515e-09	2.43437e-07
chr19	44458330	44460839	+	Intergenic	Intergenic	-33888	ENSMUST00000041163	19	44493472	44514273	protein_coding	ENSMUSG00000036961	Wnt8b	NO	NO	NO	NO	NO	NO	YES	NO	NO	0	YES	1150	NO	NO	0.55873	0.00302066	0.0449884	0.642757	0.00060962	0.00937381	0.953493	2.79292e-07	1.90316e-05	1.03516	1.96212e-08	1.51924e-06
chr1	121020643	121021801	+	Intergenic	Intergenic	-66183	ENSMUST00000181433	9	98955288	98958543	lincRNA	ENSMUSG00000097881	Celrr	NO	NO	NO	NO	NO	NO	YES	NO	YES	0	YES	357	NO	NO	0.981868	0.00305354	0.0453096	0.817727	0.013996	0.087879	0.676399	0.036921	0.186608	1.11188	0.000479579	0.00746849
chr13	52833044	52834003	+	Intergenic	Intergenic	-76318	ENSMUST00000223209	9	98955288	98958543	lincRNA	ENSMUSG00000113737	BB123696	NO	NO	NO	NO	NO	NO	YES	YES	YES	564	YES	0	NO	YES	0.883818	0.00307105	0.0455054	0.822349	0.00590007	0.0488226	1.08726	0.000169255	0.00393312	1.35799	2.03702e-06	8.77001e-05
chr11	57724604	57725733	+	Distant-promoter	protein_coding-intron (ENSMUST00000066987, intron 2 of 11)	-16132	ENSMUST00000103967	9	98955288	98958543	snRNA	ENSMUSG00000077155	Gm24582	NO	NO	NO	NO	NO	NO	NO	YES	YES	0	YES	0	NO	NO	0.988178	0.00308367	0.0456466	0.445601	0.192124	0.444058	1.0377	0.000909358	0.0143677	0.772233	0.0138667	0.0863312
chr2	71736004	71736983	+	Distant-promoter	Intergenic	-1322	ENSMUST00000154654	9	98955288	98958543	lincRNA	ENSMUSG00000087570	Gm13647	NO	NO	NO	NO	NO	NO	YES	YES	YES	0	NO	0	NO	NO	0.937366	0.00309294	0.0457285	0.867529	0.00623021	0.050752	1.38502	6.31572e-06	0.000271406	1.35683	8.92527e-06	0.000305827
chr15	100098734	100100046	+	Distant-promoter	protein_coding-intron (ENSMUST00000100203, intron 1 of 37)	-7633	ENSMUST00000230449	9	98955288	98958543		ENSMUSG00000116021		NO	NO	NO	NO	NO	NO	YES	YES	NO	831	NO	0	NO	NO	0.766745	0.00309346	0.0457309	0.411845	0.116834	0.333397	1.29777	3.89083e-07	2.52868e-05	1.02515	6.47519e-05	0.00154938
chr9	59715084	59716214	+	exon	protein_coding-exon (ENSMUST00000143224, exon 1 of 2)	1533	ENSMUST00000143224	9	98955288	98958543	protein_coding	ENSMUSG00000074259	Gramd2	NO	NO	NO	NO	NO	NO	YES	YES	NO	0	YES	0	NO	NO	0.912947	0.00309866	0.045786	0.897592	0.00359987	0.0346166	1.23863	9.45682e-05	0.00248877	1.15344	0.000266558	0.004752
chr7	119800266	119801296	+	intron	protein_coding-intron (ENSMUST00000033218, intron 2 of 12)	6630	ENSMUST00000137015	9	98955288	98958543	protein_coding	ENSMUSG00000030924	Rexo5	NO	NO	NO	NO	NO	NO	YES	YES	YES	0	NO	0	NO	NO	0.873622	0.00312662	0.0460738	0.848474	0.00407869	0.0377686	1.74053	1.14183e-08	1.156e-06	1.8921	4.05755e-10	4.6939e-08
chr2	12002058	12003066	+	Intergenic	Intergenic	81430	ENSMUST00000120962	2	12082612	12083992	processed_pseudogene	ENSMUSG00000080801	Gm13310	NO	NO	NO	NO	NO	NO	YES	NO	YES	0	YES	535	NO	NO	0.647379	0.00315505	0.0463588	0.860627	7.42585e-05	0.00185486	0.84427	7.17578e-05	0.0019906	1.03634	8.40277e-07	4.11586e-05
chr1	134208731	134209760	+	intron	protein_coding-intron (ENSMUST00000038191, intron 1 of 1)	15788	ENSMUST00000191577	9	98955288	98958543	protein_coding	ENSMUSG00000042451	Mybph	NO	NO	NO	NO	NO	NO	NO	YES	YES	0	NO	0	NO	YES	0.684737	0.00316968	0.046519	0.540612	0.0203256	0.112325	1.01966	4.86394e-06	0.000217826	0.832553	0.000191894	0.00368314
chr7	34322972	34325067	+	Distant-promoter	Intergenic	-10468	ENSMUST00000108074	9	98955288	98958543	protein_coding	ENSMUSG00000066571	4931406P16Rik	NO	NO	NO	NO	NO	NO	YES	NO	YES	1992	YES	0	NO	NO	0.544699	0.00317209	0.0465412	0.486201	0.00847066	0.062626	0.775503	1.94376e-05	0.000686232	1.0029	2.39379e-08	1.81064e-06
chr11	86875522	86876526	+	Intergenic	Intergenic	-68278	ENSMUST00000018569	9	98955288	98958543	protein_coding	ENSMUSG00000018425	Dhx40	NO	NO	NO	NO	NO	NO	YES	YES	YES	0	YES	0	NO	NO	0.89466	0.00317927	0.0466013	0.888014	0.00336217	0.0330098	1.06224	0.000481732	0.00886317	1.12707	0.000187775	0.00361788
chr13	58056430	58057450	+	intron	protein_coding-intron (ENSMUST00000091583, intron 7 of 16)	-33740	ENSMUST00000104769	9	98955288	98958543	miRNA	ENSMUSG00000077962	Mir874	NO	NO	NO	NO	NO	NO	YES	YES	YES	497	YES	0	NO	NO	0.799994	0.00318634	0.0466593	0.372735	0.176954	0.423542	1.46061	7.64212e-08	6.21118e-06	1.24231	5.01643e-06	0.000188548
chr16	50062480	50063499	+	Intergenic	Intergenic	-48084	ENSMUST00000182962	9	98955288	98958543	processed_pseudogene	ENSMUSG00000098028	Gm8824	NO	NO	NO	NO	NO	NO	YES	NO	YES	0	YES	0	NO	NO	0.753116	0.00318908	0.0466857	0.808441	0.00149005	0.0182688	0.938962	0.000184775	0.00421099	1.11806	6.92705e-06	0.000246531
chr1	54614493	54615608	+	Intergenic	Intergenic	33563	ENSMUST00000189563	9	98955288	98958543	protein_coding	ENSMUSG00000052331	Ankrd44	NO	NO	NO	NO	NO	NO	YES	NO	YES	567	YES	0	NO	NO	0.77644	0.00320118	0.0468024	0.549562	0.0384015	0.169981	0.964969	0.000193374	0.00436052	1.15561	6.28695e-06	0.000227306
chr18	37721544	37722740	+	exon	protein_coding-exon (ENSMUST00000195069, exon 1 of 2)	1759	ENSMUST00000195069	9	98955288	98958543	protein_coding	ENSMUSG00000103585	Pcdhgb4	NO	NO	NO	NO	NO	NO	NO	YES	NO	1196	NO	0	NO	YES	0.956553	0.0032095	0.0468872	0.676161	0.0385901	0.170489	1.3915	2.81344e-05	0.000930585	0.720797	0.0328391	0.153374
chr14	24509884	24510994	+	Intergenic	Intergenic	19290	ENSMUST00000224699	9	98955288	98958543	protein_coding	ENSMUSG00000025290	Rps24	NO	NO	NO	NO	NO	NO	YES	YES	YES	479	YES	0	NO	NO	0.759009	0.00322896	0.0470763	0.671963	0.00921009	0.0663564	1.43284	5.46345e-08	4.62717e-06	1.36697	2.00095e-07	1.17673e-05
chr10	94840849	94842096	+	exon	protein_coding-exon (ENSMUST00000099337, exon 15 of 31)	2336	ENSMUST00000180514	9	98955288	98958543	protein_coding	ENSMUSG00000074785	Plxnc1	NO	NO	NO	NO	NO	NO	NO	YES	YES	0	YES	0	NO	YES	0.992513	0.00322982	0.0470834	0.940831	0.0052507	0.0450565	1.46142	9.57686e-06	0.000380939	0.711458	0.0344013	0.158059
chr8	14891279	14892900	+	intron	protein_coding-intron (ENSMUST00000027554, intron 1 of 2)	2730	ENSMUST00000128839	9	98955288	98958543	protein_coding	ENSMUSG00000026317	Cln8	NO	NO	NO	NO	NO	NO	YES	YES	YES	0	YES	0	NO	NO	0.809976	0.00323056	0.0470896	0.809721	0.00318075	0.0317541	1.02355	0.00011325	0.00287102	1.06791	5.00099e-05	0.00125646
chr6	93055250	93056926	+	intron	antisense-intron (ENSMUST00000181121, intron 1 of 9)	-23020	ENSMUST00000204131	9	98955288	98958543	TEC	ENSMUSG00000108286	Gm44224	NO	NO	NO	NO	NO	NO	NO	YES	YES	978	YES	0	NO	NO	0.875874	0.00324922	0.0472807	-0.0883493	0.775899	0.900149	1.4354	3.0491e-06	0.000147021	0.830905	0.00785585	0.0582686
chr7	59007046	59008038	+	Intergenic	Intergenic	37305	ENSMUST00000208899	9	98955288	98958543	processed_pseudogene	ENSMUSG00000109221	Gm9375	NO	NO	NO	NO	NO	NO	YES	YES	YES	286	NO	0	NO	NO	0.891205	0.00326093	0.0473875	0.664069	0.0295555	0.143505	1.74988	1.22397e-08	1.2282e-06	1.18882	0.000133363	0.00276927
chr12	101769988	101771145	+	intron	protein_coding-intron (ENSMUST00000021603, intron 5 of 10)	47902	ENSMUST00000222587	9	98955288	98958543	protein_coding	ENSMUSG00000021186	Fbln5	NO	NO	NO	NO	NO	NO	YES	NO	YES	0	YES	0	NO	NO	0.749616	0.00326331	0.0474084	0.866235	0.000621307	0.00951601	0.561664	0.0286513	0.159329	1.17629	2.2545e-06	9.54057e-05
chr17	63361484	63363134	+	intron	protein_coding-intron (ENSMUST00000024761, intron 5 of 8)	14638	ENSMUST00000175310	9	98955288	98958543	miRNA	ENSMUSG00000093051	Gm24813	NO	NO	NO	NO	NO	NO	YES	YES	YES	537	YES	0	NO	NO	0.615744	0.00327997	0.0475784	0.63805	0.00224921	0.0246885	1.3526	1.57427e-10	2.39457e-08	1.20043	1.34154e-08	1.0861e-06
chr1	60404655	60405672	+	Distant-promoter	Intergenic	-4456	ENSMUST00000052332	9	98955288	98958543	protein_coding	ENSMUSG00000026782	Abi2	NO	NO	NO	NO	NO	NO	YES	YES	YES	0	YES	0	NO	NO	0.916221	0.00328835	0.0476722	0.732885	0.019466	0.109169	1.09387	0.000291765	0.00601032	1.32351	8.84812e-06	0.0003036
chr19	4050785	4051615	+	Intergenic	Intergenic	8095	ENSMUST00000076451	9	98955288	98958543	protein_coding	ENSMUSG00000058216	Gstp3	NO	NO	NO	NO	NO	NO	YES	YES	YES	438	YES	174	NO	YES	0.722827	0.00329923	0.0477861	0.821941	0.000781445	0.0113164	1.51067	8.07819e-10	1.06978e-07	1.62246	3.02125e-11	4.41883e-09
chr5	138658766	138659758	+	Intergenic	Intergenic	36368	ENSMUST00000069862	9	98955288	98958543	protein_coding	ENSMUSG00000056014	A430033K04Rik	NO	NO	NO	NO	NO	NO	YES	NO	YES	0	YES	0	NO	NO	0.742059	0.00330011	0.0477897	0.850779	0.00069912	0.0104178	0.986061	6.94495e-05	0.00193958	1.04138	2.29779e-05	0.000663695
chr5	144032250	144033518	+	Distant-promoter	Intergenic	-6214	ENSMUST00000110702	9	98955288	98958543	protein_coding	ENSMUSG00000029618	Ocm	NO	NO	NO	NO	NO	NO	NO	YES	YES	323	NO	0	NO	NO	0.974339	0.00332866	0.0480642	0.769576	0.0210845	0.114997	1.38986	3.35064e-05	0.00107606	0.972021	0.00400257	0.0362849
chr5	74828081	74829261	+	Intergenic	Intergenic	-54664	ENSMUST00000202480	9	98955288	98958543	processed_pseudogene	ENSMUSG00000106806	Gm17906	NO	NO	NO	NO	NO	NO	YES	YES	YES	0	YES	326	NO	NO	0.898279	0.00333731	0.0481441	0.719107	0.0193216	0.108591	1.02877	0.000598318	0.0104362	1.39209	2.54919e-06	0.000105892
chr7	55742222	55743293	+	Intergenic	Intergenic	-25421	ENSMUST00000172988	9	98955288	98958543	protein_coding	ENSMUSG00000051504	Siglech	NO	NO	NO	NO	NO	NO	YES	YES	YES	0	NO	0	NO	YES	0.679807	0.00334203	0.0481821	0.883197	0.00011615	0.00263388	1.23425	1.02796e-07	8.01569e-06	1.86623	1.63525e-16	5.53415e-14
chr17	19040995	19042777	+	Distant-promoter	Intergenic	-11607	ENSMUST00000170424	9	98955288	98958543	protein_coding	ENSMUSG00000096717	Vmn2r98	NO	NO	NO	NO	NO	NO	YES	YES	YES	389	NO	0	NO	NO	0.720019	0.00334445	0.0482058	0.286586	0.249416	0.51306	1.74556	1.24949e-11	2.34818e-09	1.43706	2.77076e-08	2.06329e-06
chr8	80973709	80975382	+	Intergenic	Intergenic	-35878	ENSMUST00000182891	9	98955288	98958543	lincRNA	ENSMUSG00000098001	Gm27048	NO	NO	NO	NO	NO	NO	NO	YES	YES	0	YES	327	NO	NO	0.815465	0.00334784	0.0482379	0.107556	0.70747	0.863967	1.1735	1.76088e-05	0.000631892	0.831611	0.00249042	0.0256562
chr10	99011817	99012859	+	Distant-promoter	protein_coding-TTS (ENSMUST00000219090)	-2555	ENSMUST00000218312	9	98955288	98958543	protein_coding	ENSMUSG00000019943	Atp2b1	NO	NO	NO	NO	NO	NO	YES	YES	YES	0	YES	0	NO	NO	0.794541	0.00334898	0.0482488	0.661884	0.0148707	0.0915276	1.49047	2.59477e-08	2.38348e-06	1.02881	0.0001408	0.00289339
chr10	89469790	89471479	+	intron	protein_coding-intron (ENSMUST00000058126, intron 7 of 8)	-26667	ENSMUST00000099374	9	98955288	98958543	protein_coding	ENSMUSG00000074802	Gas2l3	NO	NO	NO	NO	NO	NO	YES	YES	YES	968	YES	376	NO	NO	0.635052	0.00335279	0.0482926	0.572766	0.00818646	0.0611914	1.39152	1.98429e-10	2.94822e-08	1.38866	1.79876e-10	2.23957e-08
chr18	26515929	26517358	+	Intergenic	Intergenic	21208	ENSMUST00000157473	9	98955288	98958543	snoRNA	ENSMUSG00000088098	Gm23674	NO	NO	NO	NO	NO	NO	NO	YES	NO	0	YES	0	NO	NO	0.942476	0.00335462	0.0483106	0.657661	0.042728	0.18165	1.15361	0.00023624	0.00510364	0.410444	0.201575	0.460139
chr1	82579316	82580443	+	intron	protein_coding-intron (ENSMUST00000087050, intron 1 of 47)	6913	ENSMUST00000135271	9	98955288	98958543	protein_coding	ENSMUSG00000067158	Col4a4	NO	NO	NO	NO	NO	NO	YES	NO	YES	504	YES	0	NO	NO	0.806394	0.00335769	0.048338	0.390571	0.162171	0.40276	0.932239	0.000712433	0.0119125	1.07793	7.55901e-05	0.00175713
chr11	64220681	64221714	+	Intergenic	Intergenic	56624	ENSMUST00000145095	9	98955288	98958543	lincRNA	ENSMUSG00000087622	Gm12290	NO	NO	NO	NO	NO	NO	YES	YES	YES	0	YES	0	NO	NO	0.911383	0.00336255	0.0483857	0.628855	0.0448458	0.187243	1.7152	7.70413e-08	6.25141e-06	1.29967	5.30267e-05	0.00131859
chr11	84504104	84505327	+	intron	protein_coding-intron (ENSMUST00000018841, intron 5 of 12)	8807	ENSMUST00000148434	9	98955288	98958543	protein_coding	ENSMUSG00000018697	Aatf	NO	NO	NO	NO	NO	NO	YES	YES	YES	316	YES	0	NO	NO	0.731439	0.00337865	0.0485586	0.529452	0.0352328	0.160864	1.44779	7.30495e-10	9.76181e-08	1.20509	3.12647e-07	1.73243e-05
chr6	149243094	149244359	+	Intergenic	Intergenic	-28541	ENSMUST00000205198	9	98955288	98958543	lincRNA	ENSMUSG00000107526	1700003I16Rik	NO	NO	NO	NO	NO	NO	NO	YES	YES	1265	YES	116	NO	NO	0.761134	0.00338853	0.0486452	0.595131	0.0224157	0.119663	1.02734	0.000159279	0.0037498	0.887675	0.00109205	0.013949
chr8	34268806	34269908	+	Intergenic	Intergenic	26619	ENSMUST00000116784	9	98955288	98958543	miRNA	ENSMUSG00000080434	Gm23177	NO	NO	NO	NO	NO	NO	NO	YES	YES	552	YES	0	NO	NO	0.750659	0.00339127	0.0486616	0.103698	0.693743	0.856221	1.18376	2.18002e-06	0.000110622	0.762238	0.00248837	0.0256414
chr17	40886098	40887337	+	Distant-promoter	Intergenic	-6159	ENSMUST00000068258	9	98955288	98958543	protein_coding	ENSMUSG00000054951	9130008F23Rik	NO	NO	NO	NO	NO	NO	YES	YES	NO	0	YES	0	NO	YES	0.774202	0.00339617	0.0487026	0.46483	0.0816576	0.269822	2.5485	1.67715e-16	6.51453e-14	2.43364	3.23467e-15	9.19103e-13
chr14	65255070	65256047	+	intron	protein_coding-intron (ENSMUST00000131309, intron 1 of 6)	6905	ENSMUST00000131309	9	98955288	98958543	protein_coding	ENSMUSG00000007989	Fzd3	NO	NO	NO	NO	NO	NO	YES	YES	YES	0	YES	0	NO	NO	0.904837	0.00340034	0.0487387	0.992098	0.00124969	0.0160281	1.11571	0.000204643	0.00456304	1.19021	6.60288e-05	0.00157405
chr4	137430227	137431325	+	promoter-TSS	protein_coding-promoter-TSS (ENSMUST00000102522)	-236	ENSMUST00000102522	9	98955288	98958543	protein_coding	ENSMUSG00000023433	Cela3b	NO	NO	NO	NO	NO	NO	NO	YES	YES	0	YES	0	NO	YES	0.882668	0.00341067	0.0488278	0.498065	0.10159	0.307319	1.28215	1.89865e-05	0.000672919	0.695559	0.0216224	0.11665
chr5	144111807	144113022	+	promoter-TSS	processed_pseudogene-promoter-TSS (ENSMUST00000182470)	-642	ENSMUST00000182470	9	98955288	98958543	processed_pseudogene	ENSMUSG00000098039	Gm26925	NO	NO	NO	NO	NO	NO	NO	YES	NO	0	NO	0	NO	NO	0.734813	0.00343747	0.0490876	0.661407	0.00852597	0.062925	1.19436	1.49636e-06	8.02861e-05	0.94625	0.000144029	0.00294441
chr7	63802446	63803468	+	Intergenic	Intergenic	8373	ENSMUST00000206446	9	98955288	98958543	processed_pseudogene	ENSMUSG00000108700	Gm7482	NO	NO	NO	NO	NO	NO	NO	YES	NO	0	NO	0	NO	NO	0.914964	0.00345418	0.0492446	-0.148356	0.651377	0.831759	1.73881	3.24604e-08	2.90169e-06	0.433822	0.185894	0.439615
chr11	64536923	64537994	+	Intergenic	Intergenic	53182	ENSMUST00000116780	9	98955288	98958543	miRNA	ENSMUSG00000080430	Gm24275	NO	NO	NO	NO	NO	NO	YES	YES	YES	0	YES	0	NO	NO	0.855432	0.00346153	0.0493127	0.94176	0.00121857	0.0157287	1.33426	4.02967e-06	0.000185932	1.53717	8.03804e-08	5.30264e-06
chr16	93837683	93839936	+	Distant-promoter	protein_coding-intron (ENSMUST00000044068, intron 1 of 16)	-5815	ENSMUST00000202663	9	98955288	98958543	protein_coding	ENSMUSG00000039456	Morc3	NO	NO	NO	NO	NO	NO	YES	NO	YES	2253	YES	0	NO	NO	0.545311	0.00346655	0.0493562	0.574139	0.00202538	0.0228564	0.963083	2.50323e-07	1.73476e-05	1.11848	1.44424e-09	1.47411e-07
chr7	127685086	127686188	+	Distant-promoter	protein_coding-intron (ENSMUST00000106282, intron 4 of 4)	-6298	ENSMUST00000205992	9	98955288	98958543	lincRNA	ENSMUSG00000108801	Gm39090	NO	NO	NO	NO	NO	NO	YES	NO	YES	0	YES	0	YES	NO	0.777943	0.00348442	0.0495006	0.979246	0.000202941	0.00405883	0.570843	0.0240042	0.14247	1.06764	1.56528e-05	0.000485405
chr3	88273845	88275123	+	intron	protein_coding-intron (ENSMUST00000163277, intron 2 of 7)	10269	ENSMUST00000195161	9	98955288	98958543	processed_pseudogene	ENSMUSG00000103574	Gm37116	NO	NO	NO	NO	NO	NO	YES	YES	NO	0	NO	0	NO	NO	0.890358	0.00349774	0.0496164	0.81516	0.00756975	0.0580461	1.0838	0.000361996	0.00710732	1.22575	4.58318e-05	0.00117068
chr6	87120413	87121430	+	Intergenic	Intergenic	16108	ENSMUST00000205257	9	98955288	98958543	protein_coding	ENSMUSG00000090891	D6Ertd527e	NO	NO	NO	NO	NO	NO	YES	YES	YES	286	YES	0	YES	NO	0.917422	0.00351033	0.0497358	0.785182	0.0127437	0.0824686	1.12914	0.000359779	0.00707601	1.23931	7.79873e-05	0.00180053
chr8	85142075	85143476	+	Intergenic	Intergenic	7010	ENSMUST00000210128	9	98955288	98958543	processed_pseudogene	ENSMUSG00000110200	Gm45316	NO	NO	NO	NO	NO	NO	NO	YES	YES	333	NO	0	NO	NO	0.982502	0.00352041	0.0498304	-0.369096	0.300712	0.565924	1.41851	3.27401e-05	0.00105458	0.102406	0.774465	0.902593
chr1	172281443	172283556	+	Distant-promoter	protein_coding-intron (ENSMUST00000085913, intron 13 of 22)	-6021	ENSMUST00000191781	9	98955288	98958543	protein_coding	ENSMUSG00000007097	Atp1a2	NO	NO	NO	NO	NO	NO	YES	NO	YES	535	NO	0	NO	NO	0.746755	0.00353521	0.0499776	0.590512	0.021596	0.116782	0.861747	0.000677888	0.0114592	1.30883	1.50041e-07	9.15125e-06
chr11	53483043	53484033	+	Distant-promoter	Intergenic	-3264	ENSMUST00000104955	11	53476573	53480274	protein_coding	ENSMUSG00000044352	Sowaha	NO	NO	NO	NO	NO	NO	YES	NO	YES	682	YES	604	NO	YES	0.165473	0.3759	0.680808	0.937391	2.25341e-07	1.65582e-05	0.464153	0.0112269	0.0866459	1.07243	1.84099e-09	1.82752e-07
chr7	34587085	34589434	+	Intergenic	Intergenic	41053	ENSMUST00000206001	9	98955288	98958543	lincRNA	ENSMUSG00000086631	Gm12784	NO	NO	NO	NO	NO	NO	YES	YES	YES	1295	YES	0	NO	NO	0.495903	0.0099737	0.096574	0.942524	6.8299e-07	4.2026e-05	1.57261	6.88643e-15	2.21358e-12	2.12053	1.4738e-26	1.39431e-23
chr3	87508048	87509791	+	Distant-promoter	Intergenic	-16488	ENSMUST00000119109	9	98955288	98958543	protein_coding	ENSMUSG00000003382	Etv3	NO	NO	NO	NO	NO	NO	YES	NO	YES	0	YES	0	NO	NO	0.478771	0.0173629	0.135265	0.971304	8.20359e-07	4.90422e-05	0.490675	0.0132082	0.0964697	1.04134	6.63006e-08	4.49735e-06
chr11	106355397	106356409	+	Distant-promoter	Intergenic	-2615	ENSMUST00000174877	9	98955288	98958543	protein_coding	ENSMUSG00000001027	Scn4a	NO	NO	NO	NO	NO	NO	YES	NO	YES	1012	YES	0	NO	NO	0.523317	0.00835989	0.0865909	0.943211	1.30062e-06	7.14096e-05	0.54103	0.00630825	0.0584576	1.0423	6.75951e-08	4.5715e-06
chr4	122808015	122808920	+	Distant-promoter	Intergenic	-14718	ENSMUST00000119988	9	98955288	98958543	unprocessed_pseudogene	ENSMUSG00000083494	Gm12873	NO	NO	NO	NO	NO	NO	YES	NO	YES	458	YES	346	NO	NO	0.414047	0.0322156	0.194248	0.911655	1.45341e-06	7.85382e-05	0.768899	5.10704e-05	0.00151457	1.10846	2.86684e-09	2.71015e-07
chr7	89617154	89618149	+	Intergenic	Intergenic	9945	ENSMUST00000182630	9	98955288	98958543	processed_pseudogene	ENSMUSG00000098019	Gm2546	NO	NO	NO	NO	NO	NO	YES	YES	YES	919	YES	0	NO	NO	0.397263	0.0530951	0.256952	0.962194	1.78917e-06	9.32149e-05	1.37261	2.22983e-11	4.01241e-09	1.87564	1.83435e-20	9.64518e-18
chr2	65250294	65251347	+	Distant-promoter	Intergenic	-11417	ENSMUST00000124769	9	98955288	98958543	protein_coding	ENSMUSG00000034903	Cobll1	NO	NO	NO	NO	NO	NO	YES	NO	YES	0	YES	0	NO	NO	0.445174	0.0281266	0.179592	0.925465	3.11426e-06	0.000145877	0.828644	3.4484e-05	0.00110165	1.42078	3.39001e-13	7.03814e-11
chr6	72758945	72761247	+	Distant-promoter	protein_coding-intron (ENSMUST00000069536, intron 3 of 11)	-8182	ENSMUST00000193564	9	98955288	98958543	TEC	ENSMUSG00000104501	Gm37736	NO	NO	NO	NO	NO	NO	YES	NO	YES	1378	YES	0	NO	NO	0.562256	0.00384892	0.052688	0.891102	3.3498e-06	0.000154164	0.783731	6.44228e-05	0.00182574	1.06765	3.07088e-08	2.25915e-06
chr1	101290319	101292544	+	Intergenic	Intergenic	-80197	ENSMUST00000188761	9	98955288	98958543	processed_pseudogene	ENSMUSG00000100088	Gm28801	NO	NO	NO	NO	NO	NO	YES	NO	YES	0	YES	0	NO	NO	0.514911	0.0092484	0.0920271	0.901654	3.69077e-06	0.000166602	0.703718	0.000301222	0.00616042	1.00762	1.49935e-07	9.14697e-06
chr5	96877998	96878989	+	promoter-TSS	lincRNA-promoter-TSS (ENSMUST00000197025)	-849	ENSMUST00000197025	9	98955288	98958543	lincRNA	ENSMUSG00000106319	Gm42601	NO	NO	NO	NO	NO	NO	YES	NO	YES	480	YES	300	NO	NO	0.296902	0.181917	0.485486	0.993938	4.1933e-06	0.000184387	0.339394	0.143139	0.410626	1.34471	1.07862e-09	1.13382e-07
chr5	100638365	100640836	+	Intergenic	Intergenic	24819	ENSMUST00000135801	9	98955288	98958543	protein_coding	ENSMUSG00000029319	Coq2	NO	NO	NO	NO	NO	NO	YES	YES	YES	0	YES	0	NO	NO	0.36904	0.0911114	0.342278	0.96881	4.9769e-06	0.000212085	1.12133	1.41448e-07	1.06058e-05	1.1439	6.46375e-08	4.39288e-06
chr5	122314768	122315866	+	intron	protein_coding-intron (ENSMUST00000053426, intron 3 of 5)	12895	ENSMUST00000120513	9	98955288	98958543	processed_pseudogene	ENSMUSG00000083909	Gm15842	NO	NO	NO	NO	NO	NO	YES	NO	YES	0	YES	0	NO	NO	0.55116	0.00513819	0.0636375	0.882122	5.43825e-06	0.000228048	0.894582	2.86981e-06	0.000139611	1.14166	1.43164e-09	1.46304e-07
chr2	174866301	174867366	+	TTS	lincRNA-TTS (ENSMUST00000131690)	10544	ENSMUST00000131690	9	98955288	98958543	lincRNA	ENSMUSG00000086177	Gm14616	NO	NO	NO	NO	NO	NO	YES	NO	YES	296	YES	0	NO	NO	0.21187	0.24549	0.56087	0.80753	5.45443e-06	0.000228497	0.560309	0.00150098	0.0209562	1.07186	5.36743e-10	6.05224e-08
chr8	120067165	120068703	+	intron	protein_coding-intron (ENSMUST00000127664, intron 1 of 15)	18901	ENSMUST00000150444	9	98955288	98958543	protein_coding	ENSMUSG00000031823	Zdhhc7	NO	NO	NO	NO	NO	NO	YES	NO	YES	1050	YES	0	NO	NO	0.178023	0.34364	0.654254	0.819528	7.153e-06	0.000283712	0.67071	0.000317315	0.0064233	1.14425	3.26068e-10	3.83421e-08
chr18	37765594	37767400	+	exon	protein_coding-exon (ENSMUST00000044851, exon 1 of 4)	724	ENSMUST00000193045	9	98955288	98958543	protein_coding	ENSMUSG00000102428	Pcdhga12	NO	NO	NO	NO	NO	NO	YES	YES	NO	1806	NO	0	NO	NO	0.521547	0.00834156	0.0864989	0.855101	1.14075e-05	0.000413038	1.01004	3.82854e-07	2.49412e-05	1.39514	9.45506e-13	1.83659e-10
chr11	66304740	66305730	+	intron	protein_coding-intron (ENSMUST00000066679, intron 2 of 4)	-136684	ENSMUST00000142836	9	98955288	98958543	protein_coding	ENSMUSG00000056752	Dnah9	NO	NO	NO	NO	NO	NO	YES	NO	YES	393	YES	0	NO	YES	0.527946	0.0203998	0.148715	0.952642	2.01132e-05	0.000652994	0.626695	0.00499222	0.0495256	1.0588	1.25654e-06	5.81175e-05
chr7	28672546	28673982	+	Distant-promoter	lincRNA-intron (ENSMUST00000208431, intron 1 of 1)	-19585	ENSMUST00000039998	9	98955288	98958543	protein_coding	ENSMUSG00000037463	Fbxo27	NO	NO	NO	NO	NO	NO	YES	YES	YES	1044	YES	0	NO	YES	0.533082	0.00579389	0.0687454	0.812828	2.07608e-05	0.000669492	1.12593	3.10291e-09	3.59955e-07	1.27557	1.28062e-11	2.01415e-09
chr2	10227698	10230281	+	intron	protein_coding-intron (ENSMUST00000026886, intron 7 of 13)	75418	ENSMUST00000026886	9	98955288	98958543	protein_coding	ENSMUSG00000025780	Itih5	NO	NO	NO	NO	NO	NO	YES	NO	YES	542	YES	0	YES	NO	0.437072	0.0506593	0.250234	0.92786	2.38561e-05	0.000749377	0.752099	0.000761682	0.0125387	1.00133	5.54826e-06	0.000204717
chr14	35217186	35218220	+	intron	protein_coding-intron (ENSMUST00000043349, intron 4 of 15)	1735	ENSMUST00000227262					ENSMUSG00000115826		NO	NO	NO	NO	NO	NO	YES	NO	YES	867	YES	624	NO	NO	0.538171	0.00580314	0.0688122	0.813283	2.39362e-05	0.000751352	0.994308	1.6626e-07	1.21989e-05	1.14706	1.06396e-09	1.11935e-07
chr9	71455297	71457491	+	Intergenic	Intergenic	28564	ENSMUST00000163972	9	98955288	98958543	protein_coding	ENSMUSG00000032199	Polr2m	NO	NO	NO	NO	NO	NO	YES	YES	YES	594	YES	0	NO	NO	0.391452	0.0616347	0.278688	0.863537	2.52369e-05	0.000786519	1.05077	4.12082e-07	2.6458e-05	1.38225	1.3092e-11	2.05522e-09
chr4	6356677	6357992	+	intron	antisense-intron (ENSMUST00000139214, intron 1 of 3)	196	ENSMUST00000145448	9	98955288	98958543	antisense_RNA	ENSMUSG00000085295	4930430E12Rik	NO	NO	NO	NO	NO	NO	YES	YES	YES	891	YES	0	NO	YES	0.427622	0.0283403	0.180402	0.805579	2.62352e-05	0.000810752	1.31878	1.02285e-11	1.94419e-09	1.54605	7.19027e-16	2.21709e-13
chr18	80193363	80194758	+	intron	protein_coding-intron (ENSMUST00000025462, intron 4 of 5)	6598	ENSMUST00000025462	9	98955288	98958543	protein_coding	ENSMUSG00000024570	Rbfa	NO	NO	NO	NO	NO	NO	YES	NO	YES	847	YES	0	NO	NO	0.468176	0.0512588	0.251947	0.989241	2.67228e-05	0.000822952	0.681523	0.00429802	0.0445813	1.10057	2.62129e-06	0.000108465
chr5	74737667	74738699	+	Distant-promoter	Intergenic	-3732	ENSMUST00000137731	5	74731516	74734451	lincRNA	ENSMUSG00000085497	Gm15985	NO	NO	NO	NO	NO	NO	YES	NO	YES	370	YES	615	NO	NO	0.227745	0.324964	0.638269	0.933062	3.05111e-05	0.000916579	0.264506	0.232946	0.529751	1.12557	1.38825e-07	8.54856e-06
chr14	32826838	32827825	+	Distant-promoter	Intergenic	-6631	ENSMUST00000104926	9	98955288	98958543	protein_coding	ENSMUSG00000078127	Fam170b	NO	NO	NO	NO	NO	NO	YES	NO	YES	987	YES	191	NO	NO	0.420612	0.0461573	0.237858	0.864899	3.0573e-05	0.000918109	0.592375	0.00457522	0.0466088	1.15833	1.45877e-08	1.17203e-06
chr11	20347364	20348346	+	Distant-promoter	Intergenic	-11842	ENSMUST00000180654	9	98955288	98958543	processed_pseudogene	ENSMUSG00000078965	Gm12033	NO	NO	NO	NO	NO	NO	YES	NO	YES	293	YES	0	NO	NO	0.402532	0.0792361	0.318444	0.938425	3.0759e-05	0.000922806	0.661832	0.00342008	0.0379105	1.10254	7.10951e-07	3.54426e-05
chr5	106958945	106959989	+	Distant-promoter	Intergenic	-4855	ENSMUST00000117196	9	98955288	98958543	protein_coding	ENSMUSG00000029283	Cdc7	NO	NO	NO	NO	NO	NO	YES	YES	YES	949	YES	239	NO	NO	0.416546	0.0317419	0.192597	0.792321	3.24715e-05	0.00096365	1.28259	2.11872e-11	3.83181e-09	1.09305	1.17279e-08	9.63538e-07
chr3	116184382	116185762	+	Distant-promoter	Intergenic	-15336	ENSMUST00000198864	9	98955288	98958543	lincRNA	ENSMUSG00000104607	Gm31651	NO	NO	NO	NO	NO	NO	YES	NO	YES	0	YES	0	NO	NO	0.570661	0.00949663	0.093628	0.894809	3.65113e-05	0.00105679	0.606117	0.00667813	0.0608333	1.14631	1.29301e-07	8.04741e-06
chr11	5858556	5860161	+	Distant-promoter	Intergenic	-2589	ENSMUST00000102923	9	98955288	98958543	protein_coding	ENSMUSG00000020473	Aebp1	NO	NO	NO	NO	NO	NO	YES	NO	YES	585	NO	0	NO	NO	-0.00514719	0.980042	0.993576	0.815054	3.89689e-05	0.00111271	0.642783	0.00176039	0.0235612	1.09981	4.25907e-08	3.03667e-06
chr16	30552482	30553600	+	Distant-promoter	Intergenic	-2199	ENSMUST00000125559	9	98955288	98958543	protein_coding	ENSMUSG00000022537	Tmem44	NO	NO	NO	NO	NO	NO	YES	NO	YES	597	YES	0	NO	YES	0.527711	0.0251322	0.16832	0.936914	5.29857e-05	0.0014216	0.3553	0.115899	0.365481	1.03737	2.52167e-06	0.000104881
chr6	72492705	72493731	+	Intergenic	Intergenic	22072	ENSMUST00000159577	9	98955288	98958543	protein_coding	ENSMUSG00000052631	Sh2d6	NO	NO	NO	NO	NO	NO	YES	NO	YES	590	YES	0	NO	NO	0.567055	0.00894366	0.0901763	0.864954	5.38674e-05	0.00144036	0.973967	4.3778e-06	0.000199416	1.18216	1.75222e-08	1.37534e-06
chr11	35366523	35368018	+	intron	protein_coding-intron (ENSMUST00000069837, intron 4 of 35)	17201	ENSMUST00000124503	9	98955288	98958543	sense_intronic	ENSMUSG00000086311	Gm12122	NO	NO	NO	NO	NO	NO	YES	NO	YES	824	YES	235	NO	NO	0.530158	0.0140443	0.118853	0.857952	5.7305e-05	0.00151119	0.879334	3.40912e-05	0.00109218	1.09526	1.83469e-07	1.09155e-05
chr2	84895282	84896312	+	Distant-promoter	Intergenic	-9087	ENSMUST00000151799	9	98955288	98958543	protein_coding	ENSMUSG00000050896	Rtn4rl2	NO	NO	NO	NO	NO	NO	YES	NO	YES	686	YES	421	NO	YES	0.634263	0.00581892	0.0689274	0.907978	6.31495e-05	0.0016329	0.826856	0.000226674	0.00494589	1.16933	1.1136e-07	7.05204e-06
chr7	101052856	101054035	+	Intergenic	Intergenic	8030	ENSMUST00000207053	9	98955288	98958543	processed_pseudogene	ENSMUSG00000109171	Gm5735	NO	NO	NO	NO	NO	NO	YES	NO	YES	421	YES	0	NO	NO	-0.434448	0.0794609	0.318848	0.93022	6.71037e-05	0.00171351	-0.0312725	0.898017	0.963911	1.15212	6.98252e-07	3.48791e-05
chr2	35841625	35842919	+	Distant-promoter	protein_coding-intron (ENSMUST00000028248, intron 6 of 9)	-1923	ENSMUST00000202084	9	98955288	98958543	TEC	ENSMUSG00000106994	Gm10829	NO	NO	NO	NO	NO	NO	YES	YES	YES	1294	YES	0	NO	NO	0.632408	0.00547562	0.0664654	0.890139	7.80836e-05	0.00193301	1.12666	6.48486e-07	3.90373e-05	1.34419	1.97704e-09	1.95095e-07
chr14	46239826	46241252	+	Intergenic	Intergenic	-138875	ENSMUST00000141358	14	46379414	46383608	protein_coding	ENSMUSG00000079261	Gm15217	NO	NO	NO	NO	NO	NO	YES	YES	YES	0	YES	648	NO	NO	0.609606	0.0177988	0.137387	0.990127	8.87195e-05	0.00213597	1.26231	5.69072e-07	3.49303e-05	1.22626	1.05991e-06	5.02037e-05
chr5	125411757	125412750	+	Intergenic	Intergenic	3644	ENSMUST00000196371	9	98955288	98958543	protein_coding	ENSMUSG00000029480	Dhx37	NO	NO	NO	NO	NO	NO	YES	YES	YES	480	YES	0	NO	NO	0.684442	0.00728988	0.0795283	0.98543	9.09414e-05	0.00217729	1.04141	1.55457e-05	0.00056998	1.04478	1.33301e-05	0.00042618
chr4	58330726	58333060	+	intron	protein_coding-intron (ENSMUST00000081919, intron 5 of 13)	45718	ENSMUST00000135879	9	98955288	98958543	protein_coding	ENSMUSG00000057280	Musk	NO	NO	NO	NO	NO	NO	YES	NO	YES	1238	YES	324	NO	YES	0.380878	0.0799136	0.319758	0.834214	9.18974e-05	0.00219534	0.493112	0.0202314	0.127488	1.03021	6.84451e-07	3.42813e-05
chr15	9565079	9566216	+	Intergenic	Intergenic	-35471	ENSMUST00000228673	9	98955288	98958543	protein_coding	ENSMUSG00000003882	Il7r	NO	NO	NO	NO	NO	NO	YES	NO	YES	469	YES	0	NO	YES	0.272418	0.255589	0.571111	0.906702	0.000100633	0.00235683	0.391273	0.0948688	0.326756	1.02046	7.4349e-06	0.000261762
chr15	85209137	85210109	+	intron	protein_coding-intron (ENSMUST00000057410, intron 1 of 16)	3618	ENSMUST00000109432	15	85205949	85286535	protein_coding	ENSMUSG00000006369	Fbln1	NO	NO	NO	NO	NO	NO	YES	YES	YES	658	YES	472	NO	YES	0.37103	0.100872	0.361524	0.85941	0.000103636	0.00241277	1.25796	1.5297e-08	1.50149e-06	1.34906	9.78557e-10	1.03958e-07
chr5	112498948	112499941	+	intron	protein_coding-intron (ENSMUST00000075387, intron 1 of 16)	-24317	ENSMUST00000200575	9	98955288	98958543	protein_coding	ENSMUSG00000058153	Sez6l	NO	NO	NO	NO	NO	NO	YES	NO	NO	0	NO	0	NO	YES	0.700927	0.00431407	0.0567296	0.939983	0.00011049	0.0025322	0.542518	0.0206767	0.129348	1.04985	5.07221e-06	0.000190016
chr1	21305240	21306352	+	Distant-promoter	Intergenic	-7484	ENSMUST00000082032	1	21285246	21298312	transcribed_unprocessed_pseudogene	ENSMUSG00000025936	Gm4956	NO	NO	NO	NO	NO	NO	YES	YES	NO	0	YES	745	NO	YES	0.458081	0.0784351	0.31699	0.982647	0.000113743	0.00259225	1.39709	1.74641e-07	1.27056e-05	1.57103	2.87629e-09	2.71703e-07
chr16	24484618	24486051	+	intron	protein_coding-intron (ENSMUST00000038053, intron 3 of 12)	37243	ENSMUST00000078988	9	98955288	98958543	protein_coding	ENSMUSG00000033306	Lpp	NO	NO	NO	NO	NO	NO	YES	YES	YES	299	YES	0	NO	NO	0.660931	0.00868962	0.0886458	0.95541	0.000118514	0.00267535	1.14033	2.41949e-06	0.000120955	1.26371	1.33801e-07	8.2882e-06
chr9	40294654	40295755	+	exon	protein_coding-exon (ENSMUST00000045682, exon 20 of 20)	11791	ENSMUST00000155265	9	98955288	98958543	protein_coding	ENSMUSG00000040111	Gramd1b	NO	NO	NO	NO	NO	NO	YES	NO	YES	1008	YES	0	NO	NO	0.273678	0.174309	0.475246	0.758129	0.000120287	0.00270451	0.636338	0.00118806	0.017607	1.15457	1.85835e-09	1.84257e-07
chr18	11950785	11952385	+	Intergenic	Intergenic	107285	ENSMUST00000225430	9	98955288	98958543	protein_coding	ENSMUSG00000040957	Cables1	NO	NO	NO	NO	NO	NO	YES	NO	YES	0	YES	0	YES	NO	0.34358	0.127839	0.407817	0.841368	0.000134	0.00293707	0.685602	0.0019883	0.0257212	1.12252	2.25758e-07	1.30582e-05
chr12	79852457	79853528	+	Intergenic	Intergenic	71741	ENSMUST00000218818	9	98955288	98958543	lincRNA	ENSMUSG00000112765	AC122832.3	NO	NO	NO	NO	NO	NO	YES	NO	YES	902	YES	0	NO	NO	0.298288	0.239739	0.55471	0.942521	0.000134747	0.0029473	0.682702	0.00656753	0.0601263	1.21757	6.88058e-07	3.44319e-05
chr18	11946378	11947728	+	Intergenic	Intergenic	102753	ENSMUST00000225430	9	98955288	98958543	protein_coding	ENSMUSG00000040957	Cables1	NO	NO	NO	NO	NO	NO	YES	NO	YES	555	YES	0	YES	NO	0.37476	0.157577	0.452208	0.980948	0.000134986	0.00295143	0.51691	0.0429462	0.204684	1.19884	1.19231e-06	5.56099e-05
chr9	66664376	66665333	+	Intergenic	Intergenic	-48832	ENSMUST00000071889	9	98955288	98958543	protein_coding	ENSMUSG00000032373	Car12	NO	NO	NO	NO	NO	NO	YES	YES	YES	0	YES	0	NO	YES	0.682399	0.00834598	0.0865267	0.9744	0.000136354	0.00297535	1.48191	7.50453e-09	7.95219e-07	1.82942	4.93933e-13	1.00788e-10
chr2	172864354	172865566	+	promoter-TSS	miRNA-promoter-TSS (ENSMUST00000175419)	-619	ENSMUST00000175419	9	98955288	98958543	miRNA	ENSMUSG00000093160	Gm22773	NO	NO	NO	NO	NO	NO	YES	YES	YES	1212	YES	213	NO	NO	0.621971	0.00873986	0.0889755	0.892496	0.00013767	0.00299811	1.11443	1.26828e-06	6.97414e-05	1.29441	1.28899e-08	1.04695e-06
chr17	31332107	31333111	+	intron	protein_coding-intron (ENSMUST00000165149, intron 10 of 19)	36390	ENSMUST00000165149	9	98955288	98958543	protein_coding	ENSMUSG00000024036	Slc37a1	NO	NO	NO	NO	NO	NO	YES	YES	YES	538	YES	0	NO	YES	0.644437	0.00873867	0.0889694	0.926127	0.0001381	0.00300632	1.1598	1.82936e-06	9.51086e-05	1.14864	2.0644e-06	8.85765e-05
chr6	48853828	48854937	+	Distant-promoter	processed_transcript-intron (ENSMUST00000204912, intron 2 of 3)	-5947	ENSMUST00000205047	9	98955288	98958543	lincRNA	ENSMUSG00000108084	Gm7932	NO	NO	NO	NO	NO	NO	YES	YES	YES	0	YES	0	NO	NO	0.561361	0.0183457	0.139931	0.888033	0.00014745	0.00315896	1.09832	2.52943e-06	0.000125597	1.44146	3.28207e-10	3.85755e-08
chr2	121789699	121790814	+	Distant-promoter	protein_coding-intron (ENSMUST00000110592, intron 1 of 13)	-2912	ENSMUST00000121219	9	98955288	98958543	protein_coding	ENSMUSG00000027238	Frmd5	NO	NO	NO	NO	NO	NO	YES	NO	YES	546	YES	243	YES	NO	0.645303	0.0116913	0.106481	0.956612	0.000154147	0.00327045	0.785999	0.00229671	0.0285641	1.14952	5.62491e-06	0.000206863
chr12	17369337	17370449	+	intron	protein_coding-intron (ENSMUST00000046011, intron 11 of 20)	14501	ENSMUST00000175296	9	98955288	98958543	miRNA	ENSMUSG00000093037	Mir3066	NO	NO	NO	NO	NO	NO	YES	NO	YES	552	YES	0	NO	NO	0.728838	0.00582628	0.0689917	0.984755	0.000167064	0.00348006	0.734151	0.00513383	0.050537	1.06393	3.75067e-05	0.000993652
chr4	143270434	143271488	+	intron	protein_coding-intron (ENSMUST00000030317, intron 3 of 5)	-27593	ENSMUST00000122149	9	98955288	98958543	processed_pseudogene	ENSMUSG00000082575	Gm13050	NO	NO	NO	NO	NO	NO	YES	NO	YES	0	YES	0	NO	NO	0.396004	0.120063	0.395424	0.93537	0.000171749	0.00355466	0.783146	0.0012202	0.0179596	1.10336	3.84025e-06	0.000149866
chr7	45668679	45669719	+	Distant-promoter	Intergenic	-2805	ENSMUST00000069800	9	98955288	98958543	protein_coding	ENSMUSG00000055978	Fut2	NO	NO	NO	NO	NO	NO	YES	YES	YES	290	NO	0	NO	YES	0.71631	0.00659434	0.0747211	0.976283	0.000179643	0.0036813	1.07418	9.18689e-05	0.00243295	1.83199	6.05388e-12	1.00734e-09
chr6	83300773	83301830	+	intron	protein_coding-intron (ENSMUST00000039212, intron 24 of 24)	8006	ENSMUST00000141044	9	98955288	98958543	protein_coding	ENSMUSG00000005667	Mthfd2	NO	NO	NO	NO	NO	NO	NO	YES	YES	0	YES	0	NO	NO	0.57932	0.0102227	0.0980804	0.829368	0.000201926	0.00404339	1.0555	2.58074e-06	0.000127687	0.943712	2.54004e-05	0.000722414
chr4	145432799	145434135	+	Distant-promoter	processed_transcript-TTS (ENSMUST00000143127)	-13273	ENSMUST00000120870	9	98955288	98958543	transcribed_unprocessed_pseudogene	ENSMUSG00000082082	Gm13230	NO	NO	NO	NO	NO	NO	YES	YES	NO	0	NO	0	NO	YES	0.685472	0.012076	0.108614	0.999271	0.000207227	0.00412736	1.25254	8.27373e-06	0.00033912	1.73233	3.07853e-10	3.63543e-08
chr12	33269407	33270541	+	intron	protein_coding-intron (ENSMUST00000125192, intron 3 of 11)	-32541	ENSMUST00000090597	9	98955288	98958543	protein_coding	ENSMUSG00000020564	Atxn7l1	NO	NO	NO	NO	NO	NO	YES	YES	YES	374	YES	0	NO	NO	0.620911	0.018867	0.142216	0.967146	0.00020883	0.00415233	1.49582	1.48961e-08	1.46532e-06	1.64064	3.85273e-10	4.48396e-08
chr2	144742951	144744626	+	intron	protein_coding-intron (ENSMUST00000028917, intron 4 of 5)	5374	ENSMUST00000145602	2	144599897	144768758	protein_coding	ENSMUSG00000027430	Dtd1	NO	NO	NO	NO	NO	NO	YES	YES	YES	684	YES	1070	NO	NO	0.250361	0.358064	0.666518	0.976084	0.000211167	0.00418889	1.07129	5.03115e-05	0.00149628	1.30409	5.78392e-07	2.96163e-05
chr11	70622934	70623997	+	exon	lincRNA-exon (ENSMUST00000151599, exon 3 of 3)	2096	ENSMUST00000151599	9	98955288	98958543	lincRNA	ENSMUSG00000085952	Gm12315	NO	NO	NO	NO	NO	NO	YES	NO	YES	596	NO	0	NO	NO	0.685934	0.00395594	0.0536306	0.871945	0.000216701	0.00427581	0.974942	2.03534e-05	0.00071374	1.46301	7.18027e-11	9.66242e-09
chr8	39492562	39493936	+	Intergenic	Intergenic	37339	ENSMUST00000210008	9	98955288	98958543	processed_pseudogene	ENSMUSG00000110118	Gm5609	NO	NO	NO	NO	NO	NO	YES	NO	NO	0	NO	0	NO	NO	0.72336	0.00451158	0.0584476	0.928446	0.000228566	0.00445015	0.90441	0.00033035	0.00662948	1.26501	3.01441e-07	1.67642e-05
chr1	39963147	39964692	+	promoter-TSS	protein_coding-promoter-TSS (ENSMUST00000193514)	-236	ENSMUST00000193514	9	98955288	98958543	protein_coding	ENSMUSG00000026074	Map4k4	NO	NO	NO	NO	NO	NO	YES	NO	YES	0	YES	0	NO	NO	0.474527	0.0498051	0.247886	0.877646	0.000231319	0.004495	0.35304	0.151923	0.424386	1.22697	2.4949e-07	1.42234e-05
chr15	85167398	85168834	+	Distant-promoter	Intergenic	-11984	ENSMUST00000229478	9	98955288	98958543		ENSMUSG00000115924	AL583891.1	NO	NO	NO	NO	NO	NO	YES	YES	YES	364	YES	244	NO	YES	0.677484	0.0107553	0.101124	0.963442	0.000231709	0.00449978	1.38398	1.02682e-07	8.00933e-06	1.11017	2.11865e-05	0.000621655
chr9	116829537	116830678	+	Distant-promoter	protein_coding-intron (ENSMUST00000044901, intron 4 of 12)	-7288	ENSMUST00000172469	9	98955288	98958543	protein_coding	ENSMUSG00000039607	Rbms3	NO	NO	NO	NO	NO	NO	YES	NO	YES	375	YES	0	NO	NO	0.413503	0.108122	0.374469	0.925357	0.00023778	0.00459198	0.511575	0.0465576	0.215234	1.14751	4.24815e-06	0.000163435
chr10	78129387	78130840	+	intron	lincRNA-intron (ENSMUST00000218616, intron 1 of 3)	7984	ENSMUST00000218616	9	98955288	98958543	lincRNA	ENSMUSG00000112662	Gm47922	NO	NO	NO	NO	NO	NO	YES	YES	YES	0	YES	0	NO	YES	0.595072	0.0250456	0.168014	0.960087	0.00024324	0.0046732	1.01589	8.55449e-05	0.00229763	1.53227	1.63669e-09	1.64963e-07
chr16	17493926	17495342	+	intron	protein_coding-intron (ENSMUST00000023448, intron 3 of 20)	2561	ENSMUST00000115685	9	98955288	98958543	protein_coding	ENSMUSG00000022763	Aifm3	NO	NO	NO	NO	NO	NO	YES	NO	YES	0	NO	0	NO	YES	0.656472	0.00716797	0.0787798	0.883337	0.000253706	0.0048216	0.918025	0.000171311	0.00397055	1.22887	3.08938e-07	1.71506e-05
chr6	65574093	65575185	+	Distant-promoter	protein_coding-intron (ENSMUST00000212375, intron 2 of 10)	-15759	ENSMUST00000114236	9	98955288	98958543	protein_coding	ENSMUSG00000044162	Tnip3	NO	NO	NO	NO	NO	NO	YES	NO	YES	0	YES	0	NO	YES	0.641292	0.0102488	0.0982359	0.904012	0.000255523	0.00485025	0.835731	0.000844638	0.0135698	1.2119	8.59087e-07	4.1891e-05
chr1	84470089	84471094	+	intron	protein_coding-intron (ENSMUST00000049126, intron 7 of 12)	-75192	ENSMUST00000191700	9	98955288	98958543	TEC	ENSMUSG00000104396	Gm37959	NO	NO	NO	NO	NO	NO	YES	YES	YES	500	YES	0	NO	NO	0.502142	0.0161411	0.129423	0.753438	0.000263656	0.00496762	1.25935	2.72176e-09	3.21342e-07	1.11071	1.53338e-07	9.31816e-06
chr3	69372557	69373536	+	intron	protein_coding-intron (ENSMUST00000029355, intron 1 of 3)	-37286	ENSMUST00000166666	9	98955288	98958543	processed_pseudogene	ENSMUSG00000090941	Gm17212	NO	NO	NO	NO	NO	NO	YES	YES	YES	455	YES	0	NO	NO	0.462138	0.0734107	0.305967	0.924087	0.0002664	0.0050027	1.45204	7.78942e-08	6.31045e-06	1.72818	9.27162e-11	1.22135e-08
chr18	66383334	66384338	+	Intergenic	Intergenic	-74768	ENSMUST00000025399	9	98955288	98958543	protein_coding	ENSMUSG00000024521	Pmaip1	NO	NO	NO	NO	NO	NO	YES	NO	YES	426	YES	413	NO	YES	0.420839	0.0883992	0.337052	0.881172	0.000270706	0.00506682	0.62564	0.0105088	0.0828928	1.25879	1.20257e-07	7.54656e-06
chr18	73871836	73873334	+	TTS	protein_coding-TTS (ENSMUST00000134847)	8913	ENSMUST00000134847	9	98955288	98958543	protein_coding	ENSMUSG00000064036	Mro	NO	NO	NO	NO	NO	NO	YES	NO	YES	445	YES	0	NO	YES	0.50912	0.0338064	0.199718	0.859904	0.00027449	0.00512688	0.604708	0.0098088	0.0789764	1.00648	1.2009e-05	0.000390235
chr2	181384581	181386490	+	exon	transcribed_unitary_pseudogene-exon (ENSMUST00000127559, exon 2 of 3)	1124	ENSMUST00000176590	9	98955288	98958543	transcribed_unitary_pseudogene	ENSMUSG00000085028	Slc2a4rg-ps	NO	NO	NO	NO	NO	NO	YES	NO	YES	0	YES	0	NO	NO	0.527028	0.0372893	0.210996	0.903176	0.000276759	0.00515807	0.435285	0.0790907	0.29444	1.11171	3.51369e-06	0.000139184
chr15	99008506	99009824	+	Intergenic	Intergenic	3108	ENSMUST00000079818	9	98955288	98958543	protein_coding	ENSMUSG00000064081	Gm8973	NO	NO	NO	NO	NO	NO	YES	NO	YES	0	YES	0	NO	NO	0.560342	0.0321165	0.193866	0.935094	0.000276857	0.00515913	0.582256	0.0239946	0.142423	1.03205	4.256e-05	0.00110133
chr5	103450678	103451956	+	intron	protein_coding-intron (ENSMUST00000048957, intron 1 of 47)	25816	ENSMUST00000048957	9	98955288	98958543	protein_coding	ENSMUSG00000034573	Ptpn13	NO	NO	NO	NO	NO	NO	YES	YES	YES	1278	YES	0	NO	NO	0.680125	0.00877999	0.0892282	0.933388	0.000278572	0.00518533	1.38326	1.51457e-07	1.12416e-05	1.2291	3.05147e-06	0.000123303
chr16	31045773	31046983	+	intron	protein_coding-intron (ENSMUST00000055389, intron 2 of 3)	15049	ENSMUST00000140566	9	98955288	98958543	protein_coding	ENSMUSG00000047434	Xxylt1	NO	NO	NO	NO	NO	NO	YES	NO	YES	0	YES	0	NO	NO	0.214256	0.294016	0.610218	0.721795	0.000290273	0.00534532	0.526254	0.00872617	0.0730158	1.04648	8.75638e-08	5.72362e-06
chr8	68469230	68470238	+	intron	protein_coding-intron (ENSMUST00000078350, intron 3 of 9)	12586	ENSMUST00000132076	9	98955288	98958543	antisense_RNA	ENSMUSG00000087489	Gm15656	NO	NO	NO	NO	NO	NO	YES	NO	NO	0	NO	0	NO	NO	0.65108	0.0187981	0.141959	0.989424	0.000295908	0.00542492	0.40375	0.15188	0.424333	1.09202	6.1844e-05	0.00149397
chr5	147757689	147759094	+	Intergenic	Intergenic	12875	ENSMUST00000202338	9	98955288	98958543	lincRNA	ENSMUSG00000106845	Gm43156	NO	NO	NO	NO	NO	NO	YES	NO	YES	613	NO	0	NO	NO	0.538595	0.00970161	0.094896	0.743935	0.000302877	0.00552492	0.916345	7.92759e-06	0.000327651	1.13737	1.86991e-08	1.45901e-06
chr7	30800412	30801420	+	Intergenic	Intergenic	10429	ENSMUST00000188036	9	98955288	98958543	protein_coding	ENSMUSG00000074199	Krtdap	NO	NO	NO	NO	NO	NO	YES	YES	YES	359	NO	0	NO	NO	0.573722	0.0227822	0.159141	0.896127	0.000311308	0.0056426	1.00857	0.000100046	0.00260186	1.01607	7.95683e-05	0.00182992
chr6	87032335	87033371	+	Intergenic	Intergenic	7854	ENSMUST00000204103	9	98955288	98958543	protein_coding	ENSMUSG00000029993	Nfu1	NO	NO	NO	NO	NO	NO	NO	YES	YES	909	YES	0	NO	NO	0.535594	0.00587822	0.0694027	0.695091	0.000312649	0.00566096	1.08173	2.36213e-08	2.19645e-06	0.993395	2.73439e-07	1.54093e-05
chr17	17760260	17761292	+	Intergenic	Intergenic	-22356	ENSMUST00000122656	9	98955288	98958543	misc_RNA	ENSMUSG00000084605	Gm23837	NO	NO	NO	NO	NO	NO	YES	YES	YES	0	YES	0	NO	NO	0.541714	0.0253767	0.169235	0.858916	0.000318046	0.00573706	1.33906	5.17928e-08	4.40742e-06	1.54502	2.01433e-10	2.47955e-08
chr16	29827584	29828563	+	intron	lincRNA-intron (ENSMUST00000181815, intron 1 of 1)	17015	ENSMUST00000181815	9	98955288	98958543	lincRNA	ENSMUSG00000097307	Gm26834	NO	NO	NO	NO	NO	NO	YES	YES	YES	318	YES	0	NO	NO	0.647506	0.0135546	0.116362	0.930601	0.000325703	0.00583806	1.57365	6.59909e-09	7.0948e-07	1.89168	1.54076e-12	2.87395e-10
chr7	80208684	80209800	+	promoter-TSS	TEC-promoter-TSS (ENSMUST00000206885)	-152	ENSMUST00000206885	9	98955288	98958543	TEC	ENSMUSG00000108389	Gm45206	NO	NO	NO	NO	NO	NO	YES	NO	YES	0	NO	0	NO	NO	0.553184	0.00596545	0.0701077	0.715545	0.000335434	0.00597688	0.902654	2.86484e-06	0.000139451	1.04131	5.1486e-08	3.59898e-06
chr1	54747598	54750669	+	Distant-promoter	protein_coding-intron (ENSMUST00000044359, intron 9 of 27)	-10558	ENSMUST00000191996	9	98955288	98958543	TEC	ENSMUSG00000102503	Gm37370	NO	NO	NO	NO	NO	NO	YES	NO	NO	0	NO	0	NO	NO	0.558178	0.00547749	0.0664784	0.713611	0.000337343	0.00600148	0.779522	4.232e-05	0.00130042	1.00433	8.94081e-08	5.83348e-06
chr9	92719957	92721222	+	intron	lincRNA-intron (ENSMUST00000188610, intron 1 of 4)	1873	ENSMUST00000188610	9	98955288	98958543	lincRNA	ENSMUSG00000101734	4933400C23Rik	NO	NO	NO	NO	NO	NO	YES	NO	YES	262	YES	0	NO	YES	0.692983	0.0100721	0.0971491	0.952855	0.000340518	0.00604344	0.490186	0.0702785	0.274897	1.00759	0.000127698	0.00267364
chr5	148954560	148955561	+	exon	lincRNA-exon (ENSMUST00000202229, exon 2 of 2)	1437	ENSMUST00000203736	9	98955288	98958543	processed_transcript	ENSMUSG00000108207	1810059H22Rik	NO	NO	NO	NO	NO	NO	YES	YES	YES	478	YES	0	NO	NO	0.746303	0.00358917	0.050426	0.910711	0.000341677	0.00605959	1.00586	8.84432e-05	0.00235975	1.19322	2.52665e-06	0.000105001
chr4	150757157	150758171	+	Intergenic	Intergenic	-68069	ENSMUST00000133196	9	98955288	98958543	lincRNA	ENSMUSG00000085097	Gm13049	NO	NO	NO	NO	NO	NO	YES	NO	YES	1014	YES	0	NO	NO	0.639017	0.00356747	0.050263	0.778904	0.00034546	0.00611237	0.865246	3.98767e-05	0.00123722	1.12456	6.40762e-08	4.36424e-06
chr17	84061540	84062540	+	Intergenic	Intergenic	-44984	ENSMUST00000194096	9	98955288	98958543	TEC	ENSMUSG00000103015	Gm37549	NO	NO	NO	NO	NO	NO	YES	NO	YES	348	YES	0	NO	NO	0.269331	0.333137	0.645502	0.964763	0.000351009	0.00618639	0.859847	0.00179738	0.0239243	1.38874	2.47959e-07	1.41458e-05
chr10	59987897	59989727	+	exon	protein_coding-exon (ENSMUST00000020307, exon 5 of 5)	1571	ENSMUST00000182925	9	98955288	98958543	protein_coding	ENSMUSG00000020107	Anapc16	NO	NO	NO	NO	NO	NO	YES	NO	YES	0	YES	0	NO	NO	0.598295	0.00660069	0.0747551	0.779252	0.000354877	0.00623818	0.923751	1.70357e-05	0.000615217	1.01066	2.07507e-06	8.89731e-05
chr7	100124018	100124993	+	Distant-promoter	Intergenic	-2940	ENSMUST00000032969	7	100082111	100121565	protein_coding	ENSMUSG00000030726	Pold3	NO	NO	NO	NO	NO	NO	YES	NO	YES	454	YES	614	NO	NO	0.598304	0.00736978	0.0801235	0.79078	0.000356927	0.00626348	0.846185	0.00013284	0.00325339	1.06352	1.19589e-06	5.57247e-05
chr1	40374733	40376027	+	Intergenic	Intergenic	21528	ENSMUST00000192199	9	98955288	98958543	processed_pseudogene	ENSMUSG00000103230	Gm17970	NO	NO	NO	NO	NO	NO	YES	NO	YES	0	YES	0	YES	NO	0.411876	0.136199	0.421002	0.959723	0.000366109	0.00638945	0.62897	0.0208139	0.129962	1.20565	5.16046e-06	0.000192744
chr2	72898866	72899818	+	Intergenic	Intergenic	41742	ENSMUST00000129565	9	98955288	98958543	protein_coding	ENSMUSG00000027109	Sp3	NO	NO	NO	NO	NO	NO	YES	YES	YES	707	YES	110	NO	NO	0.610078	0.00681191	0.0761473	0.797775	0.000367493	0.00641002	1.38146	1.42411e-09	1.78557e-07	1.51504	2.33592e-11	3.48727e-09
chr2	112497471	112498763	+	Distant-promoter	protein_coding-intron (ENSMUST00000003705, intron 1 of 5)	-2752	ENSMUST00000116972	9	98955288	98958543	snoRNA	ENSMUSG00000080622	Gm22676	NO	NO	NO	NO	NO	NO	NO	YES	YES	0	YES	205	NO	NO	0.583684	0.0347916	0.202951	0.969326	0.000367905	0.00641457	1.55512	1.75289e-08	1.69297e-06	0.993064	0.000381415	0.00626354
chr19	3672986	3673926	+	intron	protein_coding-intron (ENSMUST00000025856, intron 1 of 22)	13100	ENSMUST00000025856	9	98955288	98958543	protein_coding	ENSMUSG00000024913	Lrp5	NO	NO	NO	NO	NO	NO	YES	YES	YES	585	YES	0	NO	NO	0.747381	0.00502857	0.0627592	0.940423	0.00036851	0.00642248	1.37163	2.93698e-07	1.987e-05	1.74788	3.29603e-11	4.75847e-09
chr7	25702110	25703152	+	intron	protein_coding-intron (ENSMUST00000002678, intron 5 of 6)	10213	ENSMUST00000171757	9	98955288	98958543	protein_coding	ENSMUSG00000002603	Tgfb1	NO	NO	NO	NO	NO	NO	YES	YES	YES	427	YES	0	NO	NO	0.627621	0.020353	0.148532	0.949259	0.000377126	0.00653559	1.11051	3.45976e-05	0.00110486	1.23372	3.46747e-06	0.000137733
chr5	105915844	105917057	+	TTS	protein_coding-TTS (ENSMUST00000031227)	11536	ENSMUST00000147683	9	98955288	98958543	protein_coding	ENSMUSG00000029290	Zfp326	NO	NO	NO	NO	NO	NO	YES	YES	YES	290	YES	0	NO	NO	0.73018	0.00671464	0.0754577	0.947348	0.000378886	0.00655972	1.29783	2.03265e-06	0.00010431	1.39983	2.32808e-07	1.33946e-05
chr6	118795071	118796211	+	Distant-promoter	protein_coding-intron (ENSMUST00000075591, intron 3 of 46)	-15317	ENSMUST00000219018	9	98955288	98958543	protein_coding	ENSMUSG00000051331	Cacna1c	NO	NO	NO	NO	NO	NO	YES	NO	YES	362	YES	0	YES	NO	0.0790559	0.770033	0.913628	0.933027	0.000382884	0.00660985	0.794934	0.00371944	0.0402152	1.84001	4.46968e-12	7.57359e-10
chr9	15115193	15116317	+	Distant-promoter	Intergenic	-3647	ENSMUST00000159985	9	98955288	98958543	protein_coding	ENSMUSG00000031936	Hephl1	NO	NO	NO	NO	NO	NO	YES	NO	YES	0	YES	0	NO	YES	0.284009	0.250875	0.566338	0.854828	0.000389991	0.00670155	0.198277	0.430405	0.711794	1.0042	3.05848e-05	0.00084073
chr7	92893299	92894305	+	Distant-promoter	protein_coding-intron (ENSMUST00000076052, intron 1 of 8)	-8377	ENSMUST00000208883	9	98955288	98958543	TEC	ENSMUSG00000109268	9530078K11Rik	NO	NO	NO	NO	NO	NO	YES	YES	YES	474	NO	0	NO	NO	0.429049	0.0920298	0.344053	0.88222	0.000397865	0.00680245	1.45494	5.61832e-09	6.14106e-07	1.66974	1.3787e-11	2.15485e-09
chr7	133145625	133146490	+	Intergenic	Intergenic	17806	ENSMUST00000209850	9	98955288	98958543	lincRNA	ENSMUSG00000109816	4930483O08Rik	NO	NO	NO	NO	NO	NO	YES	YES	YES	0	YES	0	NO	NO	0.584271	0.032482	0.195233	0.952116	0.00039847	0.00680996	1.12729	9.79099e-05	0.00255608	1.42913	4.93197e-07	2.57647e-05
chr1	133790293	133791520	+	intron	protein_coding-intron (ENSMUST00000128692, intron 1 of 2)	10130	ENSMUST00000128692	9	98955288	98958543	protein_coding	ENSMUSG00000026463	Atp2b4	NO	NO	NO	NO	NO	NO	YES	NO	YES	0	YES	0	NO	NO	0.580778	0.0173902	0.135392	0.853062	0.000402324	0.00685995	0.78709	0.000823306	0.0133117	1.09733	2.20142e-06	9.35714e-05
chr3	90121559	90122974	+	Distant-promoter	protein_coding-intron (ENSMUST00000029548, intron 5 of 39)	-4269	ENSMUST00000082996	9	98955288	98958543	snoRNA	ENSMUSG00000064930	Gm23723	NO	NO	NO	NO	NO	NO	YES	NO	YES	906	NO	0	NO	NO	0.462873	0.073136	0.305408	0.900652	0.000407002	0.00692302	0.473755	0.0618444	0.255127	1.17506	2.26404e-06	9.57443e-05
chr7	137069694	137070792	+	intron	protein_coding-intron (ENSMUST00000081510, intron 2 of 4)	-97577	ENSMUST00000211656	9	98955288	98958543	processed_pseudogene	ENSMUSG00000110174	Gm45499	NO	NO	NO	NO	NO	NO	YES	NO	YES	421	YES	0	NO	NO	0.119663	0.662637	0.862559	0.943318	0.000409062	0.00694651	0.675324	0.0138756	0.0996802	1.10728	4.05505e-05	0.00105985
chr4	10912415	10913411	+	Intergenic	Intergenic	33374	ENSMUST00000142026	9	98955288	98958543	protein_coding	ENSMUSG00000059482	2610301B20Rik	NO	NO	NO	NO	NO	NO	YES	NO	YES	0	NO	0	NO	NO	0.481814	0.0495068	0.247133	0.852741	0.000409629	0.00695459	0.495826	0.043329	0.205792	1.03604	1.44376e-05	0.000454493
chr1	190248239	190250306	+	Intergenic	Intergenic	-78558	ENSMUST00000175916	9	98955288	98958543	protein_coding	ENSMUSG00000010175	Prox1	NO	NO	NO	NO	NO	NO	YES	YES	YES	1230	YES	0	NO	NO	0.602745	0.018916	0.142436	0.893802	0.000415721	0.00703473	1.2254	1.58041e-06	8.42167e-05	1.24274	9.62076e-07	4.60852e-05
chr16	14487457	14488723	+	Distant-promoter	Intergenic	-4344	ENSMUST00000231182	9	98955288	98958543		ENSMUSG00000116439		NO	NO	NO	NO	NO	NO	YES	NO	NO	0	NO	0	NO	NO	0.455931	0.0650095	0.287132	0.855478	0.000428827	0.00719542	0.692591	0.00401718	0.0425284	1.0153	1.83902e-05	0.00055359
chr11	100490436	100491682	+	intron	protein_coding-intron (ENSMUST00000007131, intron 19 of 27)	3140	ENSMUST00000152969	9	98955288	98958543	protein_coding	ENSMUSG00000020917	Acly	NO	NO	NO	NO	NO	NO	YES	NO	YES	977	YES	0	NO	NO	0.457787	0.0111244	0.103207	0.627946	0.000438754	0.0073241	0.974416	2.59908e-08	2.38656e-06	1.41426	1.99714e-16	6.6356e-14
chr2	3175699	3176581	+	intron	protein_coding-intron (ENSMUST00000062934, intron 1 of 7)	57455	ENSMUST00000062934	9	98955288	98958543	protein_coding	ENSMUSG00000050530	Fam171a1	NO	NO	NO	NO	NO	NO	YES	NO	YES	0	YES	0	NO	NO	0.384851	0.136186	0.420984	0.886791	0.000444938	0.0074021	0.818784	0.00180047	0.0239547	1.06693	3.54852e-05	0.000949923
chr7	29978969	29981737	+	Distant-promoter	Intergenic	-3602	ENSMUST00000148442	9	98955288	98958543	protein_coding	ENSMUSG00000074221	Zfp568	NO	NO	NO	NO	NO	NO	YES	NO	YES	0	YES	0	NO	NO	0.563044	0.0079907	0.0843052	0.738035	0.000447045	0.00742973	0.764346	0.000201861	0.00451253	1.16034	8.91553e-09	7.50756e-07
chr13	43497571	43498582	+	TTS	lincRNA-TTS (ENSMUST00000221151)	2091	ENSMUST00000221151	9	98955288	98958543	lincRNA	ENSMUSG00000113891	AC124171.3	NO	NO	NO	NO	NO	NO	YES	NO	YES	375	YES	0	NO	NO	0.193839	0.46108	0.743308	0.892418	0.000448437	0.00744816	0.902321	0.00118168	0.0175321	1.9401	3.02272e-13	6.3335e-11
chr8	121562814	121563896	+	Distant-promoter	protein_coding-TTS (ENSMUST00000181663)	-3392	ENSMUST00000180539	8	121549440	121578806	protein_coding	ENSMUSG00000052934	Fbxo31	NO	NO	NO	NO	NO	NO	YES	YES	YES	1082	YES	740	NO	NO	0.538638	0.0149896	0.123622	0.769082	0.000450343	0.0074741	1.06858	4.42427e-07	2.81029e-05	1.08168	2.83371e-07	1.58795e-05
chr5	149242842	149243878	+	intron	lincRNA-intron (ENSMUST00000191240, intron 1 of 3)	4322	ENSMUST00000191240	9	98955288	98958543	lincRNA	ENSMUSG00000100465	Gm29264	NO	NO	NO	NO	NO	NO	YES	YES	YES	135	YES	0	NO	NO	0.685769	0.00873012	0.0889243	0.907988	0.000452989	0.00750505	1.01822	5.64422e-05	0.00164599	1.03766	3.67716e-05	0.000977133
chr6	54851392	54852632	+	intron	protein_coding-intron (ENSMUST00000079869, intron 1 of 4)	34564	ENSMUST00000127331	9	98955288	98958543	protein_coding	ENSMUSG00000058446	Znrf2	NO	NO	NO	NO	NO	NO	YES	NO	YES	0	YES	0	NO	NO	0.353643	0.147076	0.436863	0.840168	0.000454492	0.00752245	0.449704	0.0618409	0.255127	1.01452	1.66853e-05	0.00051158
chr13	13415204	13416187	+	Distant-promoter	Intergenic	-1452	ENSMUST00000221774	9	98955288	98958543	processed_pseudogene	ENSMUSG00000113444	AC122465.2	NO	NO	NO	NO	NO	NO	YES	NO	NO	0	NO	0	NO	NO	0.366424	0.14365	0.431765	0.857816	0.00046676	0.0076691	0.771356	0.00162659	0.0222228	1.06427	1.00917e-05	0.000337915
chr3	89471074	89472410	+	Intergenic	Intergenic	12171	ENSMUST00000184515	9	98955288	98958543	protein_coding	ENSMUSG00000027952	Pmvk	NO	NO	NO	NO	NO	NO	YES	YES	YES	0	YES	0	NO	NO	0.705568	0.0108453	0.10164	0.955557	0.000476427	0.00778848	1.07776	9.08283e-05	0.00240974	1.46121	6.38474e-08	4.35103e-06
chr13	13538514	13539590	+	Intergenic	Intergenic	24314	ENSMUST00000221249	9	98955288	98958543	TEC	ENSMUSG00000114068	CT010431.1	NO	NO	NO	NO	NO	NO	YES	YES	YES	810	YES	293	NO	NO	0.544376	0.012879	0.112877	0.756029	0.000482381	0.00786111	1.05248	1.29889e-06	7.11896e-05	1.20913	1.91721e-08	1.48893e-06
chr18	60238458	60240175	+	intron	protein_coding-intron (ENSMUST00000031549, intron 2 of 2)	18473	ENSMUST00000131638	9	98955288	98958543	processed_pseudogene	ENSMUSG00000085977	Gm5970	NO	NO	NO	NO	NO	NO	YES	NO	NO	0	NO	0	NO	YES	0.403647	0.106468	0.371519	0.857563	0.000482586	0.00786344	0.746416	0.00296864	0.0343342	1.27687	2.06342e-07	1.20615e-05
chr2	73008648	73010051	+	Intergenic	Intergenic	22108	ENSMUST00000137941	9	98955288	98958543	antisense_RNA	ENSMUSG00000063714	Sp3os	NO	NO	NO	NO	NO	NO	YES	YES	YES	933	YES	0	NO	NO	0.659091	0.00534595	0.0653838	0.818737	0.000493028	0.00799228	1.39137	4.45292e-09	4.97612e-07	1.41805	1.86408e-09	1.84751e-07
chr11	104660399	104661381	+	intron	protein_coding-intron (ENSMUST00000021028, intron 12 of 14)	19765	ENSMUST00000121389	9	98955288	98958543	processed_pseudogene	ENSMUSG00000083748	Gm11662	NO	NO	NO	NO	NO	NO	YES	NO	YES	530	YES	0	NO	NO	0.43031	0.107536	0.373367	0.910712	0.000498971	0.00806673	0.816135	0.0021581	0.0273028	1.32873	3.15018e-07	1.74145e-05
chr7	102348328	102350160	+	intron	protein_coding-intron (ENSMUST00000033289, intron 1 of 11)	29093	ENSMUST00000211316	9	98955288	98958543	processed_pseudogene	ENSMUSG00000110175	Gm18255	NO	NO	NO	NO	NO	NO	YES	NO	YES	0	YES	0	NO	NO	0.613776	0.00570643	0.0680825	0.766909	0.000507221	0.0081625	0.890306	6.61957e-05	0.00186688	1.19909	5.05786e-08	3.54647e-06
chr9	116976420	116978033	+	intron	protein_coding-intron (ENSMUST00000044901, intron 3 of 12)	-81932	ENSMUST00000172565	9	117059158	117059708	processed_pseudogene	ENSMUSG00000092184	Gm18489	NO	NO	NO	NO	NO	NO	YES	YES	YES	446	YES	511	NO	NO	0.629024	0.0143074	0.120269	0.882186	0.000521651	0.00833986	1.14078	5.48942e-06	0.000241252	1.22779	8.53693e-07	4.17094e-05
chr15	100188259	100189351	+	intron	protein_coding-intron (ENSMUST00000023768, intron 18 of 32)	6506	ENSMUST00000229080	9	98955288	98958543		ENSMUSG00000116366		NO	NO	NO	NO	NO	NO	YES	YES	NO	0	NO	0	NO	NO	0.431559	0.125014	0.403236	0.951547	0.000521617	0.00833986	1.11968	3.00461e-05	0.000981983	1.12281	2.57455e-05	0.000730621
chr2	32505376	32506379	+	Intergenic	Intergenic	17889	ENSMUST00000195599	9	98955288	98958543	TEC	ENSMUSG00000103175	Gm37169	NO	NO	NO	NO	NO	NO	YES	YES	YES	0	YES	0	NO	NO	0.78854	0.00509532	0.0633106	0.968161	0.000525057	0.00838211	1.44575	5.78251e-07	3.5398e-05	1.3767	1.79869e-06	7.87135e-05
chr14	46779048	46779999	+	intron	protein_coding-intron (ENSMUST00000015903, intron 3 of 4)	739	ENSMUST00000227583	9	98955288	98958543	protein_coding	ENSMUSG00000015759	Cnih1	NO	NO	NO	NO	NO	NO	YES	YES	YES	689	YES	0	NO	NO	0.597488	0.0374143	0.211409	0.979681	0.000526433	0.00839711	1.20418	1.85949e-05	0.000661953	1.38432	6.72084e-07	3.37338e-05
chr15	55266866	55267861	+	Distant-promoter	Intergenic	-4760	ENSMUST00000179457	9	98955288	98958543	snRNA	ENSMUSG00000095792	Gm26296	NO	NO	NO	NO	NO	NO	YES	YES	YES	0	YES	0	NO	NO	0.716873	0.00927234	0.0921735	0.940893	0.000541888	0.00858061	1.2703	7.40979e-07	4.36582e-05	1.26128	7.82127e-07	3.86132e-05
chr2	30627516	30628657	+	Distant-promoter	Intergenic	-1569	ENSMUST00000146702	9	98955288	98958543	lincRNA	ENSMUSG00000086405	9330198N18Rik	NO	NO	NO	NO	NO	NO	YES	YES	YES	851	YES	0	NO	NO	0.752283	0.00757238	0.08151	0.961576	0.000559908	0.00879514	1.47131	1.0139e-07	7.92836e-06	1.88293	4.50859e-12	7.63435e-10
chr7	83391531	83392823	+	Distant-promoter	Intergenic	-9036	ENSMUST00000207369	9	98955288	98958543	TEC	ENSMUSG00000109013	Gm44723	NO	NO	NO	NO	NO	NO	YES	YES	YES	0	YES	0	NO	NO	0.730417	0.0111858	0.103596	0.98171	0.000560212	0.00879905	1.1889	6.13737e-05	0.00175949	1.46982	4.77112e-07	2.50186e-05
chr11	67533151	67534172	+	Distant-promoter	protein_coding-intron (ENSMUST00000108681, intron 1 of 13)	-13493	ENSMUST00000041611	9	98955288	98958543	protein_coding	ENSMUSG00000033066	Gas7	NO	NO	NO	NO	NO	NO	YES	YES	YES	0	YES	0	NO	YES	0.766202	0.00872404	0.0888852	0.997284	0.000563612	0.00884274	1.65384	4.29757e-08	3.73213e-06	1.66218	3.1242e-08	2.29297e-06
chr1	8065539	8066622	+	Intergenic	Intergenic	-335515	ENSMUST00000194872	9	98955288	98958543	processed_pseudogene	ENSMUSG00000103557	Gm38216	NO	NO	NO	NO	NO	NO	YES	YES	YES	456	NO	0	NO	NO	0.755157	0.00419414	0.0556722	0.900059	0.000587856	0.00912624	1.67597	2.10089e-09	2.52754e-07	2.02944	1.82145e-13	3.92855e-11
chr5	148983132	148984271	+	Distant-promoter	lincRNA-intron (ENSMUST00000133694, intron 1 of 1)	-2608	ENSMUST00000134031	9	98955288	98958543	protein_coding	ENSMUSG00000106892	Gm42791	NO	NO	NO	NO	NO	NO	YES	NO	YES	1074	YES	0	NO	NO	0.526657	0.0183796	0.140101	0.758691	0.000589379	0.0091442	0.437777	0.0577857	0.245085	1.2175	3.92201e-08	2.81969e-06
chr18	84994427	84995516	+	Intergenic	Intergenic	29461	ENSMUST00000225015	9	98955288	98958543	protein_coding	ENSMUSG00000034391	Fbxo15	NO	NO	NO	NO	NO	NO	YES	YES	YES	593	YES	277	NO	NO	0.752036	0.00510778	0.0634028	0.912715	0.000611933	0.00940069	1.00182	0.000101119	0.00262409	1.31335	2.37558e-07	1.36173e-05
chr8	71205317	71206513	+	Distant-promoter	Intergenic	-18034	ENSMUST00000212311	9	98955288	98958543	processed_pseudogene	ENSMUSG00000110664	Aprt-ps	NO	NO	NO	NO	NO	NO	YES	NO	NO	0	NO	0	NO	NO	0.76537	0.00616132	0.0715645	0.946907	0.000626131	0.00956878	0.926671	0.00035041	0.00693708	1.02951	6.29775e-05	0.00151564
chr10	75207781	75209669	+	Distant-promoter	Intergenic	-3348	ENSMUST00000218766	9	98955288	98958543	protein_coding	ENSMUSG00000033444	Specc1l	NO	NO	NO	NO	NO	NO	YES	YES	YES	372	YES	0	NO	NO	0.62203	0.0216174	0.154037	0.915428	0.000627972	0.00958987	1.10539	3.68945e-05	0.00116172	1.31289	7.41651e-07	3.6804e-05
chr5	20642171	20643366	+	intron	protein_coding-intron (ENSMUST00000088516, intron 20 of 22)	40271	ENSMUST00000199514	5	19227036	20704792	protein_coding	ENSMUSG00000040003	Magi2	NO	NO	NO	NO	NO	NO	YES	NO	YES	0	YES	454	NO	NO	0.481824	0.0691552	0.296784	0.890726	0.000633733	0.00965059	0.333103	0.207103	0.499157	1.1114	1.34645e-05	0.000429435
chr15	32330052	32331091	+	intron	protein_coding-intron (ENSMUST00000067458, intron 1 of 22)	85468	ENSMUST00000227976	15	32244813	32696341	protein_coding	ENSMUSG00000022231	Sema5a	NO	NO	NO	NO	NO	NO	YES	NO	YES	716	YES	570	YES	NO	0.629646	0.025131	0.16832	0.947462	0.000651238	0.00985359	0.549527	0.0411948	0.199535	1.17466	8.74516e-06	0.00030106
chr12	32615898	32616989	+	Intergenic	Intergenic	56851	ENSMUST00000220414	9	98955288	98958543	processed_pseudogene	ENSMUSG00000112617	AC164561.2	NO	NO	NO	NO	NO	NO	NO	YES	YES	0	YES	0	NO	NO	0.808668	0.0037343	0.05171	0.942879	0.000657456	0.00993264	1.1005	4.0583e-05	0.00125492	0.840694	0.00178141	0.0200561
chr11	118332106	118333224	+	exon	protein_coding-exon (ENSMUST00000103024, exon 3 of 3)	1351	ENSMUST00000168100	9	98955288	98958543	protein_coding	ENSMUSG00000076433	Cep295nl	NO	NO	NO	NO	NO	NO	YES	NO	YES	0	YES	0	NO	YES	0.642348	0.0045455	0.0587197	0.765932	0.000658576	0.00994378	0.766223	0.000510348	0.00925466	1.11991	2.42579e-07	1.38737e-05
chr9	69043684	69045758	+	intron	protein_coding-intron (ENSMUST00000034766, intron 1 of 10)	-150820	ENSMUST00000132355	9	98955288	98958543	protein_coding	ENSMUSG00000032238	Rora	NO	NO	NO	NO	NO	NO	YES	NO	YES	285	YES	0	NO	NO	0.420663	0.0722426	0.303423	0.783854	0.000658592	0.00994378	0.5825	0.0108865	0.0848473	1.0687	1.78012e-06	7.80004e-05
chr14	122919756	122920869	+	intron	protein_coding-intron (ENSMUST00000037726, intron 17 of 17)	1610	ENSMUST00000228661	14	122918971	122984035	protein_coding	ENSMUSG00000041594	Tmtc4	NO	NO	NO	NO	NO	NO	YES	NO	YES	0	YES	435	NO	YES	0.661496	0.0226116	0.158458	0.973418	0.000676771	0.0101538	0.526488	0.062903	0.257649	1.11576	5.37716e-05	0.00133379
chr17	31962002	31963435	+	intron	protein_coding-intron (ENSMUST00000002145, intron 7 of 7)	12169	ENSMUST00000171455	9	98955288	98958543	processed_pseudogene	ENSMUSG00000091548	Gm17572	NO	NO	NO	NO	NO	NO	YES	NO	YES	384	NO	0	NO	NO	0.320586	0.185216	0.489871	0.800464	0.000710599	0.0105429	0.657685	0.00749335	0.0657627	1.31194	3.59159e-08	2.60463e-06
chr3	138042911	138043970	+	Intergenic	Intergenic	-21612	ENSMUST00000163080	9	98955288	98958543	protein_coding	ENSMUSG00000090066	1110002E22Rik	NO	NO	NO	NO	NO	NO	YES	NO	YES	476	YES	0	YES	NO	0.764752	0.00392424	0.0533628	0.890777	0.000712725	0.0105632	0.760522	0.00291934	0.0339117	1.03082	4.13942e-05	0.00107779
chr2	122913870	122914868	+	Intergenic	Intergenic	114607	ENSMUST00000176343	9	98955288	98958543	protein_coding	ENSMUSG00000005803	Sqor	NO	NO	NO	NO	NO	NO	YES	NO	YES	516	YES	327	NO	YES	0.317383	0.215563	0.527066	0.846088	0.000720653	0.0106532	0.240482	0.340994	0.638477	1.04288	1.82666e-05	0.000550333
chr12	101792504	101793764	+	intron	protein_coding-intron (ENSMUST00000021603, intron 4 of 10)	25334	ENSMUST00000222587	9	98955288	98958543	protein_coding	ENSMUSG00000021186	Fbln5	NO	NO	NO	NO	NO	NO	YES	NO	YES	1260	YES	425	NO	NO	0.647962	0.0037097	0.0515228	0.749776	0.000726969	0.0107246	0.751392	0.0005676	0.0100243	1.03055	1.55859e-06	6.98056e-05
chr18	10849151	10850586	+	Intergenic	Intergenic	51503	ENSMUST00000150000	9	98955288	98958543	protein_coding	ENSMUSG00000024294	Mib1	NO	NO	NO	NO	NO	NO	YES	NO	YES	1435	YES	0	NO	NO	0.498476	0.0191343	0.143392	0.711103	0.00074947	0.0109751	0.844279	4.47912e-05	0.00136145	1.08013	1.35024e-07	8.35365e-06
chr3	8783398	8785494	+	Intergenic	Intergenic	-37622	ENSMUST00000194556	9	98955288	98958543	TEC	ENSMUSG00000103256	Gm37647	NO	NO	NO	NO	NO	NO	YES	NO	YES	0	YES	0	NO	NO	0.596205	0.0186964	0.141533	0.844986	0.000750427	0.0109847	0.917598	0.000509034	0.00923688	1.56695	1.00329e-09	1.06359e-07
chr7	69471856	69473137	+	Intergenic	Intergenic	18305	ENSMUST00000207361	9	98955288	98958543	lincRNA	ENSMUSG00000109153	Gm38584	NO	NO	NO	NO	NO	NO	YES	NO	YES	0	YES	0	NO	NO	0.650619	0.0134543	0.115894	0.876422	0.000760264	0.0110881	0.770455	0.00275531	0.0325544	1.01866	5.86124e-05	0.00142932
chr5	31598484	31599724	+	intron	processed_transcript-intron (ENSMUST00000200694, intron 1 of 2)	371	ENSMUST00000202953	9	98955288	98958543	protein_coding	ENSMUSG00000106918	Mrpl33	NO	NO	NO	NO	NO	NO	YES	NO	YES	1063	YES	259	NO	NO	0.261283	0.117455	0.39087	0.553041	0.000769301	0.0111853	0.594928	0.000281946	0.00585359	1.04808	6.32297e-11	8.56877e-09
chr7	118595017	118595986	+	Distant-promoter	lincRNA-intron (ENSMUST00000207147, intron 2 of 2)	-1796	ENSMUST00000121715	9	98955288	98958543	protein_coding	ENSMUSG00000030650	Tmc5	NO	NO	NO	NO	NO	NO	YES	NO	NO	0	YES	282	NO	NO	0.398586	0.169357	0.468517	0.952041	0.000773442	0.0112285	0.276919	0.316507	0.616525	1.02063	0.000143545	0.00293675
chr2	26801394	26802526	+	Intergenic	Intergenic	54838	ENSMUST00000114045	9	98955288	98958543	protein_coding	ENSMUSG00000015787	Abo	NO	NO	NO	NO	NO	NO	YES	YES	NO	0	NO	0	NO	NO	0.815507	0.004894	0.0616557	0.967635	0.000780034	0.0113012	1.64411	8.26182e-08	6.64778e-06	1.82175	2.01495e-09	1.98522e-07
chr18	77615884	77616427	+	Intergenic	Intergenic	-51008	ENSMUST00000182024	9	98955288	98958543	protein_coding	ENSMUSG00000025427	Rnf165	NO	NO	NO	NO	NO	NO	YES	NO	YES	422	NO	0	NO	NO	0.491413	0.0199094	0.14664	0.70196	0.000788998	0.0114026	0.986753	7.51499e-06	0.000313294	1.18297	5.3321e-08	3.70856e-06
chr5	115515936	115517400	+	TTS	sense_intronic-TTS (ENSMUST00000149608)	313	ENSMUST00000129897	9	98955288	98958543	protein_coding	ENSMUSG00000029528	Pxn	NO	NO	NO	NO	NO	NO	YES	NO	YES	0	YES	0	NO	YES	0.158103	0.58724	0.822412	0.95206	0.000789641	0.0114086	-0.0290919	0.918567	0.971876	1.19803	1.26321e-05	0.000407201
chr14	105902479	105903589	+	Distant-promoter	Intergenic	-6215	ENSMUST00000022709	9	98955288	98958543	protein_coding	ENSMUSG00000022114	Spry2	NO	NO	NO	NO	NO	NO	YES	YES	YES	665	YES	0	NO	NO	0.427427	0.0646319	0.286244	0.764867	0.000795856	0.0114778	1.18357	2.58072e-07	1.78154e-05	1.02537	8.03456e-06	0.000279759
chr15	77185865	77186929	+	Distant-promoter	protein_coding-intron (ENSMUST00000048145, intron 2 of 12)	-8133	ENSMUST00000230993	9	98955288	98958543		ENSMUSG00000116185		NO	NO	NO	NO	NO	NO	YES	YES	YES	484	NO	0	NO	NO	0.629284	0.00429447	0.0565561	0.734008	0.000802285	0.0115425	1.35282	1.14239e-09	1.4602e-07	1.85311	1.94844e-17	7.4753e-15
chr13	36528204	36529303	+	Distant-promoter	protein_coding-intron (ENSMUST00000021857, intron 6 of 6)	-8344	ENSMUST00000223905	9	98955288	98958543	protein_coding	ENSMUSG00000021420	Fars2	NO	NO	NO	NO	NO	NO	YES	NO	YES	0	YES	0	NO	NO	0.776416	0.00685986	0.0765032	0.953798	0.00080554	0.0115809	0.509517	0.075723	0.287039	1.26612	4.81035e-06	0.000182146
chr11	105935889	105937075	+	promoter-TSS	protein_coding-promoter-TSS (ENSMUST00000146607)	-305	ENSMUST00000146607	9	98955288	98958543	protein_coding	ENSMUSG00000019590	Cyb561	NO	NO	NO	NO	NO	NO	YES	NO	YES	626	YES	0	NO	YES	0.497792	0.031621	0.192218	0.765193	0.000812133	0.011656	0.894818	8.12984e-05	0.00220587	1.18307	1.2154e-07	7.61177e-06
chr11	95785492	95786523	+	intron	protein_coding-intron (ENSMUST00000133070, intron 5 of 6)	24516	ENSMUST00000120170	9	98955288	98958543	processed_pseudogene	ENSMUSG00000082981	Polr2k-ps	NO	NO	NO	NO	NO	NO	YES	YES	YES	520	YES	0	NO	NO	0.815903	0.0064181	0.0734498	0.994789	0.000814926	0.0116881	1.17633	0.000140738	0.00339983	1.48488	1.0762e-06	5.0869e-05
chr1	138510369	138511656	+	Distant-promoter	protein_coding-intron (ENSMUST00000027642, intron 7 of 7)	-4603	ENSMUST00000188729	9	98955288	98958543	antisense_RNA	ENSMUSG00000099510	Gm28501	NO	NO	NO	NO	NO	NO	YES	NO	YES	0	YES	0	NO	NO	0.445429	0.0952898	0.350833	0.872579	0.000848647	0.0120328	0.425433	0.101322	0.339108	1.08717	1.55575e-05	0.000482929
chr17	73195940	73196931	+	intron	protein_coding-intron (ENSMUST00000067545, intron 4 of 5)	2523	ENSMUST00000157599	9	98955288	98958543	snoRNA	ENSMUSG00000088224	Gm25406	NO	NO	NO	NO	NO	NO	YES	YES	NO	0	NO	0	NO	NO	0.678376	0.0233115	0.161245	0.98355	0.000851457	0.0120597	1.43517	8.52168e-07	4.91546e-05	1.4978	2.32804e-07	1.33946e-05
chr8	3480115	3481140	+	intron	protein_coding-intron (ENSMUST00000047265, intron 4 of 8)	4778	ENSMUST00000161680	9	98955288	98958543	protein_coding	ENSMUSG00000040340	Tex45	NO	NO	NO	NO	NO	NO	YES	YES	YES	393	NO	0	NO	NO	0.692319	0.018064	0.138564	0.964533	0.000869056	0.0122492	1.1126	0.000124293	0.00309474	1.11539	0.000110367	0.00238146
chr19	46036336	46037876	+	Distant-promoter	protein_coding-intron (ENSMUST00000026252, intron 1 of 10)	-1106	ENSMUST00000136203	9	98955288	98958543	protein_coding	ENSMUSG00000025223	Ldb1	NO	NO	NO	NO	NO	NO	YES	YES	YES	0	YES	0	NO	NO	0.576554	0.00898881	0.0904713	0.728692	0.000875769	0.0123271	1.22804	9.34751e-09	9.67524e-07	1.10939	2.05495e-07	1.20262e-05
chr13	92549835	92551002	+	Distant-promoter	Intergenic	-19550	ENSMUST00000022217	9	98955288	98958543	protein_coding	ENSMUSG00000021706	Zfyve16	NO	NO	NO	NO	NO	NO	YES	YES	YES	1074	YES	0	NO	NO	0.623139	0.0164288	0.130881	0.854729	0.000878592	0.0123592	1.61615	5.59912e-10	7.66266e-08	1.63892	2.60124e-10	3.1145e-08
chr6	38850489	38851743	+	Distant-promoter	protein_coding-intron (ENSMUST00000160360, intron 1 of 14)	-13805	ENSMUST00000114855	9	98955288	98958543	protein_coding	ENSMUSG00000061436	Hipk2	NO	NO	NO	NO	NO	NO	YES	NO	NO	0	YES	0	NO	NO	0.784673	0.00607114	0.0709095	0.944267	0.000881806	0.0123922	0.966318	0.000945659	0.0147987	1.52693	8.93061e-08	5.82987e-06
chr13	100453816	100455074	+	Distant-promoter	Intergenic	-1576	ENSMUST00000221727	9	98955288	98958543	protein_coding	ENSMUSG00000021640	Naip1	NO	NO	NO	NO	NO	NO	YES	NO	YES	978	NO	0	NO	NO	0.502575	0.0353685	0.204852	0.784157	0.000887812	0.012457	0.419678	0.0830915	0.303013	1.06524	5.70313e-06	0.000209165
chr7	130090621	130091714	+	Intergenic	Intergenic	56073	ENSMUST00000083829	9	98955288	98958543	snRNA	ENSMUSG00000065763	Gm23847	NO	NO	NO	NO	NO	NO	YES	YES	YES	585	YES	0	NO	NO	0.700103	0.0136596	0.116925	0.933052	0.000892975	0.0125094	1.26034	6.07353e-06	0.000262534	1.58352	8.37927e-09	7.12261e-07
chr11	75982990	75984045	+	Distant-promoter	Intergenic	-16395	ENSMUST00000066408	9	98955288	98958543	protein_coding	ENSMUSG00000053783	1700016K19Rik	NO	NO	NO	NO	NO	NO	YES	NO	YES	433	YES	406	NO	NO	0.594075	0.0333463	0.198202	0.911539	0.000898727	0.0125688	0.662901	0.0128382	0.0947279	1.04585	6.09956e-05	0.00147762
chrX	41928749	41929823	+	Distant-promoter	Intergenic	-5459	ENSMUST00000121100	9	98955288	98958543	processed_pseudogene	ENSMUSG00000080798	Gm5135	NO	NO	NO	NO	NO	NO	YES	YES	YES	321	NO	0	NO	NO	0.510318	0.0452666	0.23516	0.83234	0.000909518	0.012675	1.32841	8.21268e-08	6.61495e-06	1.18996	1.52744e-06	6.86017e-05
chr10	128702142	128703402	+	Distant-promoter	protein_coding-exon (ENSMUST00000219047, exon 1 of 1)	-1423	ENSMUST00000217836	9	98955288	98958543	protein_coding	ENSMUSG00000025359	Pmel	NO	NO	NO	NO	NO	NO	YES	NO	NO	0	NO	0	NO	NO	0.471961	0.10265	0.364615	0.937708	0.000925817	0.0128519	0.987223	0.000541255	0.00966773	1.11482	7.89961e-05	0.00181928
chr9	5634488	5635620	+	Intergenic	Intergenic	-161725	ENSMUST00000213873	9	98955288	98958543	processed_pseudogene	ENSMUSG00000110927	AC132615.1	NO	NO	NO	NO	NO	NO	YES	NO	YES	444	NO	0	NO	NO	0.670986	0.00846536	0.0872611	0.837451	0.000934577	0.0129362	0.551926	0.0247122	0.14515	1.05864	1.16692e-05	0.000381079
chr17	6852027	6853381	+	Intergenic	Intergenic	-24714	ENSMUST00000181895	9	98955288	98958543	lincRNA	ENSMUSG00000097103	Gm2885	NO	NO	NO	NO	NO	NO	YES	YES	YES	636	YES	0	NO	NO	0.360646	0.169398	0.468582	0.843834	0.000966511	0.0132635	1.21991	9.19045e-07	5.2571e-05	1.08693	1.19748e-05	0.000389227
chr3	131260588	131261698	+	intron	protein_coding-intron (ENSMUST00000029610, intron 1 of 7)	10881	ENSMUST00000152427	9	98955288	98958543	protein_coding	ENSMUSG00000027984	Hadh	NO	NO	NO	NO	NO	NO	YES	YES	YES	1110	YES	0	NO	NO	0.473588	0.0326934	0.195967	0.722059	0.000978028	0.013384	1.57314	3.13523e-12	6.56374e-10	1.40597	4.65204e-10	5.30787e-08
chr10	36988084	36989213	+	Distant-promoter	protein_coding-intron (ENSMUST00000019911, intron 4 of 13)	-3118	ENSMUST00000128031	9	98955288	98958543	protein_coding	ENSMUSG00000019777	Hdac2	NO	NO	NO	NO	NO	NO	YES	NO	YES	0	YES	0	NO	NO	0.550419	0.0630782	0.282298	0.961155	0.000981835	0.0134207	0.635596	0.0324799	0.17236	1.01173	0.000525621	0.00802882
chr6	97449622	97450662	+	exon	processed_pseudogene-exon (ENSMUST00000204326, exon 1 of 2)	392	ENSMUST00000204326	9	98955288	98958543	processed_pseudogene	ENSMUSG00000108185	Gm19653	NO	NO	NO	NO	NO	NO	YES	NO	NO	0	NO	0	NO	NO	0.54654	0.0764522	0.312613	0.99819	0.000986057	0.0134593	0.937634	0.00226295	0.0282526	1.00282	0.000996029	0.0130252
chr5	115351108	115352113	+	intron	lincRNA-intron (ENSMUST00000202607, intron 1 of 1)	2480	ENSMUST00000202607	9	98955288	98958543	lincRNA	ENSMUSG00000107288	Gm42903	NO	NO	NO	NO	NO	NO	YES	YES	NO	0	NO	0	NO	NO	0.675713	0.0171368	0.134304	0.920588	0.00101476	0.0137362	1.04254	0.000231244	0.00502178	1.5443	2.4778e-08	1.86909e-06
chr7	120690428	120691430	+	intron	protein_coding-intron (ENSMUST00000060175, intron 1 of 2)	13249	ENSMUST00000208627	9	98955288	98958543	protein_coding	ENSMUSG00000046096	BC030336	NO	NO	NO	NO	NO	NO	YES	YES	YES	436	YES	0	NO	NO	0.780855	0.00663017	0.0749086	0.936278	0.00101946	0.0137827	1.58895	1.10451e-08	1.12231e-06	1.47986	9.77827e-08	6.30155e-06
chr19	58721696	58723026	+	Distant-promoter	Intergenic	-6526	ENSMUST00000048644	19	58728887	58744169	protein_coding	ENSMUSG00000042179	Pnliprp1	NO	NO	NO	NO	NO	NO	YES	YES	YES	909	YES	1330	NO	YES	0.469053	0.0191691	0.143485	0.65042	0.00103988	0.0139899	1.31801	5.89771e-11	9.71003e-09	1.39815	2.59762e-12	4.63415e-10
chr11	52350723	52351763	+	Distant-promoter	Intergenic	-9617	ENSMUST00000102758	9	98955288	98958543	protein_coding	ENSMUSG00000020402	Vdac1	NO	NO	NO	NO	NO	NO	YES	YES	YES	422	YES	0	NO	NO	0.729098	0.0175567	0.136231	0.992056	0.00104117	0.0140033	1.14358	6.20968e-05	0.00177472	1.31019	3.51684e-06	0.000139224
chr10	61355808	61356922	+	Distant-promoter	protein_coding-intron (ENSMUST00000020289, intron 1 of 19)	-3301	ENSMUST00000219025	9	98955288	98958543	TEC	ENSMUSG00000112256	AC151895.1	NO	NO	NO	NO	NO	NO	YES	NO	YES	404	YES	0	NO	NO	0.765973	0.0106518	0.100601	0.972748	0.00104544	0.0140426	0.984728	0.000451326	0.008438	1.06065	0.000140716	0.00289189
chr9	96204963	96206424	+	intron	protein_coding-intron (ENSMUST00000034982, intron 2 of 12)	3537	ENSMUST00000188829	9	98955288	98958543	protein_coding	ENSMUSG00000032411	Tfdp2	NO	NO	NO	NO	NO	NO	YES	NO	YES	0	YES	0	NO	NO	0.461561	0.113158	0.383427	0.931747	0.00104888	0.0140813	0.957575	0.00062168	0.0107461	1.04757	0.000156752	0.00314942
chr7	97361259	97362228	+	Distant-promoter	Intergenic	-9863	ENSMUST00000098300	7	97371606	97392185	protein_coding	ENSMUSG00000035704	Alg8	NO	NO	NO	NO	NO	NO	YES	YES	YES	372	YES	432	NO	NO	0.4863	0.0459419	0.237232	0.785386	0.00105849	0.0141813	1.04221	5.20657e-06	0.00023114	1.15234	3.79245e-07	2.04535e-05
chr19	53774016	53775193	+	Distant-promoter	protein_coding-intron (ENSMUST00000095969, intron 1 of 8)	-6294	ENSMUST00000161107	9	98955288	98958543	processed_pseudogene	ENSMUSG00000089807	Gm16298	NO	NO	NO	NO	NO	NO	YES	YES	NO	0	YES	0	NO	NO	0.665793	0.0140926	0.119096	0.879876	0.00105964	0.0141906	1.29952	2.96098e-06	0.000143479	1.69103	6.4542e-10	7.11386e-08
chr1	89322893	89323874	+	intron	lincRNA-intron (ENSMUST00000190308, intron 1 of 2)	34761	ENSMUST00000190308	9	98955288	98958543	lincRNA	ENSMUSG00000101288	Gm28342	NO	NO	NO	NO	NO	NO	YES	NO	YES	483	YES	0	NO	NO	0.424558	0.0684111	0.295127	0.749854	0.0010745	0.0143299	0.4786	0.0381429	0.190277	1.05093	2.81521e-06	0.000115248
chr17	46356357	46357685	+	Intergenic	Intergenic	-26710	ENSMUST00000113481	9	98955288	98958543	protein_coding	ENSMUSG00000015597	Zfp318	NO	NO	NO	NO	NO	NO	YES	YES	YES	469	YES	0	NO	NO	0.576888	0.0180214	0.138344	0.791117	0.00108526	0.0144401	1.57243	3.51559e-09	4.02593e-07	2.10097	9.70667e-16	2.94573e-13
chr3	28841608	28842646	+	Intergenic	Intergenic	12130	ENSMUST00000192066	9	98955288	98958543	lincRNA	ENSMUSG00000104275	Gm37867	NO	NO	NO	NO	NO	NO	YES	NO	YES	403	NO	0	NO	YES	0.697175	0.016376	0.13062	0.937361	0.00109039	0.0144882	0.931579	0.000969661	0.0150931	1.03066	0.000228724	0.00422562
chr8	37079942	37081169	+	Intergenic	Intergenic	9754	ENSMUST00000211556	9	98955288	98958543	TEC	ENSMUSG00000109817	Gm10683	NO	NO	NO	NO	NO	NO	YES	YES	YES	440	YES	0	NO	NO	0.426939	0.149025	0.439918	0.941689	0.00111684	0.0147449	1.1276	8.60094e-05	0.00230664	1.25277	1.06598e-05	0.00035357
chr18	76121317	76122469	+	intron	protein_coding-intron (ENSMUST00000058997, intron 3 of 4)	-48659	ENSMUST00000184549	9	98955288	98958543	miRNA	ENSMUSG00000098276	Mir6358	NO	NO	NO	NO	NO	NO	YES	NO	YES	885	YES	0	NO	NO	0.431242	0.0764154	0.312541	0.778394	0.00112402	0.0148161	0.967844	4.22764e-05	0.00129946	1.45149	3.55663e-10	4.16263e-08
chr3	81009502	81010761	+	Intergenic	Intergenic	9137	ENSMUST00000194419	3	81000994	81001461	unprocessed_pseudogene	ENSMUSG00000103419	Gm29808	NO	NO	NO	NO	NO	NO	NO	YES	YES	598	YES	880	NO	NO	0.5671	0.020227	0.147933	0.786381	0.00112623	0.0148413	1.03863	8.68582e-06	0.000352514	0.975663	2.76792e-05	0.00077398
chr17	24360911	24361895	+	TTS	protein_coding-TTS (ENSMUST00000155889)	1141	ENSMUST00000179484	17	24362438	24362544	snRNA	ENSMUSG00000095396	Gm25618	NO	NO	NO	NO	NO	NO	YES	YES	NO	0	YES	563	NO	NO	0.347438	0.24009	0.555079	0.939949	0.00113165	0.0148939	1.19524	5.30771e-05	0.0015629	1.43447	9.16294e-07	4.42315e-05
chr4	59777475	59778674	+	intron	protein_coding-intron (ENSMUST00000095063, intron 2 of 4)	5734	ENSMUST00000107526	9	98955288	98958543	protein_coding	ENSMUSG00000038544	Inip	NO	NO	NO	NO	NO	NO	YES	YES	YES	0	YES	0	NO	NO	0.522134	0.0938715	0.347955	0.993863	0.0011345	0.0149196	1.18749	0.000125654	0.00311745	1.18686	0.000116122	0.00248097
chr1	126238105	126239380	+	intron	protein_coding-intron (ENSMUST00000057846, intron 3 of 12)	85932	ENSMUST00000192213	9	98955288	98958543	TEC	ENSMUSG00000103824	Gm38177	NO	NO	NO	NO	NO	NO	YES	NO	YES	691	YES	0	NO	NO	0.415952	0.112807	0.38281	0.835292	0.00117641	0.0153319	0.976663	0.000382551	0.00743144	1.30001	1.437e-06	6.522e-05
chr9	63709105	63710086	+	intron	protein_coding-intron (ENSMUST00000034973, intron 1 of 8)	2374	ENSMUST00000154323	9	98955288	98958543	protein_coding	ENSMUSG00000032402	Smad3	NO	NO	NO	NO	NO	NO	YES	YES	YES	436	YES	0	NO	NO	0.479895	0.0421811	0.226061	0.755516	0.00118151	0.0153767	1.26572	8.2332e-08	6.62902e-06	1.51353	8.31072e-11	1.10453e-08
chr14	65800601	65801866	+	Distant-promoter	Intergenic	-4604	ENSMUST00000022612	9	98955288	98958543	protein_coding	ENSMUSG00000022033	Pbk	NO	NO	NO	NO	NO	NO	YES	YES	YES	547	YES	306	YES	NO	0.318017	0.0936083	0.347425	0.606115	0.00119236	0.0154792	1.13128	3.85681e-09	4.37059e-07	1.32397	3.06745e-12	5.36504e-10
chr4	45392254	45393539	+	Intergenic	Intergenic	4222	ENSMUST00000175444	9	98955288	98958543	miRNA	ENSMUSG00000093185	Gm25692	NO	NO	NO	NO	NO	NO	YES	YES	NO	0	NO	0	NO	NO	0.725005	0.0102005	0.0979381	0.906165	0.00120905	0.0156355	1.01682	0.000259704	0.00548529	1.40032	3.26041e-07	1.79445e-05
chr6	72526914	72527941	+	Distant-promoter	Intergenic	-5793	ENSMUST00000160761	9	98955288	98958543	protein_coding	ENSMUSG00000052631	Sh2d6	NO	NO	NO	NO	NO	NO	YES	NO	YES	913	YES	0	NO	NO	0.47098	0.0749935	0.309484	0.843259	0.00122007	0.015744	0.400372	0.136188	0.399891	1.13104	1.39411e-05	0.000441645
chr11	82602692	82603657	+	Distant-promoter	Intergenic	-6995	ENSMUST00000083267	9	98955288	98958543	snRNA	ENSMUSG00000065201	Gm24612	NO	NO	NO	NO	NO	NO	YES	NO	NO	0	NO	0	NO	NO	0.643645	0.0179969	0.138259	0.869104	0.00124455	0.0159798	0.232301	0.400978	0.688963	1.00587	0.000152389	0.00308034
chr10	83629357	83630413	+	Distant-promoter	protein_coding-intron (ENSMUST00000020500, intron 2 of 20)	-1583	ENSMUST00000147118	9	98955288	98958543	protein_coding	ENSMUSG00000020263	Appl2	NO	NO	NO	NO	NO	NO	YES	YES	YES	0	YES	0	NO	NO	0.841614	0.00358807	0.0504166	0.92829	0.00124491	0.0159836	1.07495	0.000373602	0.00729503	1.56499	1.13172e-07	7.15409e-06
chr5	136705314	136706297	+	Intergenic	Intergenic	7975	ENSMUST00000197849	9	98955288	98958543	protein_coding	ENSMUSG00000005474	Myl10	NO	NO	NO	NO	NO	NO	YES	YES	YES	359	YES	0	NO	NO	0.897024	0.00374554	0.0518074	0.995353	0.00124739	0.016008	1.1846	0.000205047	0.0045688	1.20526	0.000146807	0.00298806
chr1	174051305	174052545	+	promoter-TSS	unprocessed_pseudogene-promoter-TSS (ENSMUST00000192435)	-73	ENSMUST00000192435	9	98955288	98958543	unprocessed_pseudogene	ENSMUSG00000102603	Olfr431-ps1	NO	NO	NO	NO	NO	NO	YES	NO	NO	0	NO	0	NO	NO	0.895144	0.00397316	0.0537825	0.996618	0.00124929	0.0160258	0.853204	0.00347641	0.03832	1.27373	8.71544e-06	0.000300161
chr7	113950331	113951574	+	intron	protein_coding-intron (ENSMUST00000046687, intron 6 of 15)	-135946	ENSMUST00000210417	9	98955288	98958543	antisense_RNA	ENSMUSG00000110248	Gm45615	NO	NO	NO	NO	NO	NO	YES	NO	YES	426	YES	390	NO	NO	0.124622	0.641355	0.851564	0.833283	0.00125465	0.0160723	0.732049	0.00623879	0.0580162	1.25502	1.4561e-06	6.59668e-05
chr2	73182194	73183463	+	intron	protein_coding-intron (ENSMUST00000028517, intron 4 of 10)	6217	ENSMUST00000117304	9	98955288	98958543	processed_pseudogene	ENSMUSG00000083976	Gm13664	NO	NO	NO	NO	NO	NO	NO	YES	YES	340	NO	0	NO	NO	0.628865	0.0114858	0.105401	0.796103	0.00126154	0.0161425	1.12431	7.29544e-06	0.000305672	0.919533	0.000249185	0.00451217
chr13	24337663	24339005	+	promoter-TSS	antisense-promoter-TSS (ENSMUST00000148981)	-970	ENSMUST00000148981	9	98955288	98958543	antisense_RNA	ENSMUSG00000084788	Gm11342	NO	NO	NO	NO	NO	NO	YES	NO	NO	0	NO	0	NO	NO	0.463567	0.0709965	0.300734	0.813165	0.00126462	0.0161635	0.855817	0.000425071	0.0080514	1.09703	4.73799e-06	0.000179842
chr9	56508666	56509784	+	Distant-promoter	Intergenic	-2564	ENSMUST00000216940	9	98955288	98958543	TEC	ENSMUSG00000111343	Gm47175	NO	NO	NO	NO	NO	NO	YES	NO	YES	292	YES	356	NO	YES	0.399133	0.0591031	0.272229	0.674008	0.00126896	0.0162099	0.694042	0.000909194	0.0143676	1.22177	2.66442e-09	2.54286e-07
chr2	129870953	129872143	+	Intergenic	Intergenic	71031	ENSMUST00000165413	9	98955288	98958543	protein_coding	ENSMUSG00000037885	Stk35	NO	NO	NO	NO	NO	NO	YES	NO	YES	0	YES	420	NO	NO	0.46391	0.0777674	0.315537	0.834708	0.00128939	0.0164121	0.896192	0.00046035	0.00857525	1.5049	2.15624e-09	2.10566e-07
chr9	57351119	57352085	+	Intergenic	Intergenic	17474	ENSMUST00000085711	9	98955288	98958543	processed_pseudogene	ENSMUSG00000066626	Gm5121	NO	NO	NO	NO	NO	NO	YES	YES	YES	534	YES	412	NO	NO	0.497206	0.0918756	0.343754	0.934239	0.00129124	0.0164248	1.03045	0.000300444	0.00614923	1.23052	1.3374e-05	0.00042731
chr11	114229129	114230425	+	intron	lincRNA-intron (ENSMUST00000128183, intron 1 of 1)	8725	ENSMUST00000128183	9	98955288	98958543	lincRNA	ENSMUSG00000085844	Gm11690	NO	NO	NO	NO	NO	NO	YES	NO	YES	654	YES	255	NO	NO	0.605161	0.0439972	0.231469	0.951454	0.00132619	0.0167607	0.949898	0.00171108	0.0230581	1.40935	2.09914e-06	8.9882e-05
chr11	66468638	66470806	+	intron	protein_coding-intron (ENSMUST00000066679, intron 2 of 4)	33092	ENSMUST00000134562	9	98955288	98958543	protein_coding	ENSMUSG00000053930	Shisa6	NO	NO	NO	NO	NO	NO	YES	NO	YES	0	YES	0	NO	NO	0.354262	0.217853	0.529749	0.899033	0.00134604	0.0169518	0.947728	0.000935244	0.0146731	1.39958	6.03215e-07	3.07435e-05
chr6	142613734	142615079	+	promoter-TSS	antisense-promoter-TSS (ENSMUST00000194811)	-189	ENSMUST00000194811	9	98955288	98958543	antisense_RNA	ENSMUSG00000104234	5330439B14Rik	NO	NO	NO	NO	NO	NO	YES	NO	YES	587	YES	0	NO	NO	0.566852	0.0459782	0.237366	0.897261	0.00135892	0.0170666	0.876162	0.00150096	0.0209562	1.07436	8.30468e-05	0.0018906
chr5	104859410	104860682	+	promoter-TSS	protein_coding-promoter-TSS (ENSMUST00000186219)	24	ENSMUST00000186219	9	98955288	98958543	protein_coding	ENSMUSG00000072774	Zfp951	NO	NO	NO	NO	NO	NO	YES	NO	YES	785	NO	0	NO	NO	0.558535	0.0122081	0.10931	0.708192	0.00136055	0.0170839	0.703081	0.00126873	0.0184682	1.10107	2.72485e-07	1.53616e-05
chr4	116435367	116436450	+	promoter-TSS	protein_coding-promoter-TSS (ENSMUST00000151347)	-322	ENSMUST00000151347	9	98955288	98958543	protein_coding	ENSMUSG00000003810	Mast2	NO	NO	NO	NO	NO	NO	YES	YES	YES	0	YES	0	NO	NO	0.529452	0.0510378	0.251338	0.855632	0.00136934	0.0171646	1.30129	1.09645e-06	6.13601e-05	1.51022	1.09018e-08	9.016e-07
chr7	113898124	113899187	+	intron	protein_coding-intron (ENSMUST00000046687, intron 5 of 15)	132481	ENSMUST00000084696	9	98955288	98958543	protein_coding	ENSMUSG00000038156	Spon1	NO	NO	NO	NO	NO	NO	YES	YES	YES	576	YES	0	NO	YES	0.832734	0.00716008	0.0787244	0.983283	0.00138081	0.017272	1.22909	7.67535e-05	0.00210243	1.8233	2.07276e-09	2.03656e-07
chr7	140033125	140034534	+	promoter-TSS	protein_coding-promoter-TSS (ENSMUST00000211261)	-52	ENSMUST00000211261	9	98955288	98958543	protein_coding	ENSMUSG00000025474	Tubgcp2	NO	NO	NO	NO	NO	NO	NO	YES	YES	0	YES	0	NO	NO	0.860783	0.00620269	0.0718745	0.998016	0.0013905	0.0173628	1.04401	0.000539046	0.00964137	0.833718	0.00579549	0.0472062
chr5	29824649	29825647	+	Intergenic	Intergenic	8159	ENSMUST00000198125	5	29832088	29833307	processed_pseudogene	ENSMUSG00000106551	Gm1969	NO	NO	NO	NO	NO	NO	NO	YES	YES	0	YES	521	NO	NO	0.575715	0.0181115	0.138814	0.772041	0.00139423	0.0173981	1.01787	2.18548e-05	0.000755494	0.979132	4.16022e-05	0.00108168
chr11	53623852	53624940	+	Distant-promoter	Intergenic	-5727	ENSMUST00000000889	9	98955288	98958543	protein_coding	ENSMUSG00000000869	Il4	NO	NO	NO	NO	NO	NO	YES	NO	NO	0	NO	0	NO	NO	0.823602	0.00579388	0.0687454	0.945735	0.00141945	0.0176265	0.959303	0.00136629	0.0195164	1.54777	1.12286e-07	7.10346e-06
chr16	29759841	29761091	+	Intergenic	Intergenic	-50592	ENSMUST00000181815	9	98955288	98958543	lincRNA	ENSMUSG00000097307	Gm26834	NO	NO	NO	NO	NO	NO	YES	NO	YES	551	YES	0	NO	NO	-0.463303	0.124647	0.402766	0.90039	0.00142671	0.0176885	-0.561294	0.0685177	0.270719	1.04513	0.000210375	0.00395449
chr6	149295261	149296649	+	Distant-promoter	Intergenic	-9182	ENSMUST00000205001	9	98955288	98958543	TEC	ENSMUSG00000107894	Gm10388	NO	NO	NO	NO	NO	NO	YES	NO	YES	1388	YES	0	NO	NO	0.412964	0.0862686	0.332939	0.756253	0.00145343	0.0179237	0.946771	0.000171233	0.00396948	1.27566	2.58982e-07	1.47041e-05
chr15	81072560	81075379	+	intron	protein_coding-intron (ENSMUST00000109579, intron 1 of 12)	-28423	ENSMUST00000135047	9	98955288	98958543	protein_coding	ENSMUSG00000042292	Mkl1	NO	NO	NO	NO	NO	NO	YES	YES	YES	0	YES	0	NO	NO	0.516293	0.0172138	0.13464	0.682287	0.00148887	0.0182588	1.04262	8.98791e-07	5.15577e-05	1.07682	3.26348e-07	1.79574e-05
chr4	45911016	45912209	+	Distant-promoter	protein_coding-intron (ENSMUST00000149903, intron 14 of 33)	-2757	ENSMUST00000151024	9	98955288	98958543	protein_coding	ENSMUSG00000035539	Ccdc180	NO	NO	NO	NO	NO	NO	YES	NO	NO	0	NO	0	NO	NO	0.484273	0.0799818	0.319896	0.864226	0.00149988	0.018356	0.81448	0.003455	0.0381537	1.31123	1.49397e-06	6.73319e-05
chr3	65063059	65064282	+	intron	sense_overlapping-intron (ENSMUST00000193778, intron 1 of 1)	-45714	ENSMUST00000049230	9	98955288	98958543	protein_coding	ENSMUSG00000027827	Kcnab1	NO	NO	NO	NO	NO	NO	YES	NO	YES	0	YES	0	NO	NO	0.674809	0.0158825	0.12813	0.879514	0.00151827	0.0185139	0.927433	0.00184727	0.0244016	1.15477	8.15227e-05	0.00186423
chr11	70909400	70910613	+	promoter-TSS	processed_pseudogene-promoter-TSS (ENSMUST00000121605)	-361	ENSMUST00000121605	9	98955288	98958543	processed_pseudogene	ENSMUSG00000084139	Gm12322	NO	NO	NO	NO	NO	NO	YES	NO	YES	436	NO	0	NO	NO	0.265802	0.339359	0.650656	0.858313	0.00152354	0.0185651	0.722301	0.00761681	0.0665438	1.07265	5.48647e-05	0.00135647
chr8	25136517	25137637	+	Intergenic	Intergenic	22156	ENSMUST00000184998	9	98955288	98958543	miRNA	ENSMUSG00000099142	Mir8108	NO	NO	NO	NO	NO	NO	YES	NO	YES	800	YES	0	NO	NO	0.73438	0.0109206	0.102086	0.907221	0.00152843	0.0186088	0.513681	0.0795384	0.295394	1.04379	0.000251445	0.00453993
chr1	36813090	36814281	+	TTS	protein_coding-TTS (ENSMUST00000189470)	2901	ENSMUST00000191381	9	98955288	98958543	protein_coding	ENSMUSG00000026116	Tmem131	NO	NO	NO	NO	NO	NO	YES	NO	YES	0	YES	0	NO	NO	0.664957	0.0168643	0.13299	0.871415	0.00155067	0.0188062	0.937504	0.000467363	0.00866517	1.08264	4.45531e-05	0.00114399
chr15	51363029	51364085	+	intron	lincRNA-intron (ENSMUST00000226948, intron 1 of 5)	32053	ENSMUST00000226948	9	98955288	98958543		ENSMUSG00000115654		NO	NO	NO	NO	NO	NO	YES	YES	YES	0	YES	0	NO	NO	0.882208	0.00391714	0.05331	0.96157	0.00157709	0.0190407	1.34626	8.76022e-06	0.000355072	1.70318	1.12519e-08	9.2657e-07
chr14	47554854	47556202	+	intron	protein_coding-intron (ENSMUST00000042988, intron 3 of 9)	5111	ENSMUST00000227971	9	98955288	98958543	protein_coding	ENSMUSG00000037526	Atg14	NO	NO	NO	NO	NO	NO	YES	NO	YES	0	YES	0	NO	NO	0.48269	0.0679426	0.293929	0.82107	0.00158333	0.0190966	0.56806	0.0273407	0.154735	1.02955	4.18466e-05	0.00108695
chr9	103444459	103445458	+	intron	protein_coding-intron (ENSMUST00000124310, intron 4 of 6)	3582	ENSMUST00000218189	9	98955288	98958543	antisense_RNA	ENSMUSG00000086236	5830418P13Rik	NO	NO	NO	NO	NO	NO	YES	YES	YES	477	YES	0	NO	YES	0.710589	0.0211905	0.15212	0.962336	0.001603	0.0192688	1.12259	0.000237403	0.00512257	1.41081	2.84561e-06	0.000116302
chr16	23374509	23375689	+	Intergenic	Intergenic	16783	ENSMUST00000144919	9	98955288	98958543	protein_coding	ENSMUSG00000022885	St6gal1	NO	NO	NO	NO	NO	NO	YES	NO	YES	0	YES	0	NO	YES	0.435092	0.168573	0.467427	0.974905	0.00161137	0.0193423	0.710039	0.0231409	0.139182	1.15344	0.000165996	0.00329302
chr4	81956403	81957684	+	Intergenic	Intergenic	-24669	ENSMUST00000148635	4	81930478	81932374	lincRNA	ENSMUSG00000087608	Gm12914	NO	NO	NO	NO	NO	NO	YES	NO	YES	1249	YES	1145	NO	NO	0.280132	0.123352	0.400786	0.564668	0.00161832	0.0193996	0.911415	1.91256e-07	1.377e-05	1.03966	2.0353e-09	2.00369e-07
chr7	117516736	117517999	+	intron	protein_coding-intron (ENSMUST00000032892, intron 2 of 11)	41875	ENSMUST00000161889	9	98955288	98958543	protein_coding	ENSMUSG00000030657	Xylt1	NO	NO	NO	NO	NO	NO	NO	YES	YES	434	YES	0	NO	NO	0.395299	0.104025	0.367097	0.75657	0.00161898	0.0194066	1.0602	7.69681e-06	0.000319452	0.907165	0.000128647	0.0026908
chr13	58927099	58928420	+	intron	protein_coding-intron (ENSMUST00000079828, intron 12 of 17)	56024	ENSMUST00000223636	13	58806569	59133970	protein_coding	ENSMUSG00000055254	Ntrk2	NO	NO	NO	NO	NO	NO	YES	NO	YES	689	YES	738	NO	NO	0.667066	0.0185288	0.14076	0.881664	0.00165842	0.0197551	0.785715	0.00517645	0.0508403	1.03849	0.000174042	0.00341118
chr4	125495241	125496226	+	intron	protein_coding-intron (ENSMUST00000030676, intron 1 of 15)	5033	ENSMUST00000030676	9	98955288	98958543	protein_coding	ENSMUSG00000001985	Grik3	NO	NO	NO	NO	NO	NO	YES	NO	YES	0	YES	272	NO	NO	0.50468	0.0567248	0.266138	0.820262	0.00166223	0.0197921	0.760793	0.00266498	0.0317984	1.16762	2.6913e-06	0.000110902
chr2	68934390	68935455	+	Distant-promoter	protein_coding-TTS (ENSMUST00000141983)	-12338	ENSMUST00000155748	2	68861441	69114282	protein_coding	ENSMUSG00000027035	Cers6	NO	NO	NO	NO	NO	NO	NO	YES	YES	553	YES	647	NO	NO	0.374562	0.0589722	0.271851	0.615582	0.00166503	0.0198151	1.02206	7.37099e-08	6.0143e-06	0.841172	9.54674e-06	0.000323367
chr18	34897761	34898910	+	Intergenic	Intergenic	33606	ENSMUST00000180351	9	98955288	98958543	protein_coding	ENSMUSG00000024360	Etf1	NO	NO	NO	NO	NO	NO	YES	YES	YES	593	YES	0	NO	NO	0.457497	0.0789009	0.317885	0.804203	0.00166637	0.01983	1.04421	3.5218e-05	0.00112079	1.26762	3.64378e-07	1.97498e-05
chr5	148962679	148963937	+	TTS	processed_transcript-TTS (ENSMUST00000204809)	966	ENSMUST00000203691	9	98955288	98958543	processed_transcript	ENSMUSG00000108207	1810059H22Rik	NO	NO	NO	NO	NO	NO	YES	YES	YES	0	YES	234	NO	NO	0.559977	0.0455564	0.236047	0.866779	0.00169172	0.0200467	1.06201	6.43685e-05	0.00182503	1.17541	8.30426e-06	0.000287866
chr1	89172864	89174117	+	Intergenic	Intergenic	76417	ENSMUST00000195426	9	98955288	98958543	TEC	ENSMUSG00000102700	Gm38312	NO	NO	NO	NO	NO	NO	YES	YES	YES	0	YES	0	NO	NO	0.495454	0.0902327	0.340564	0.900461	0.00169575	0.0200786	1.31221	1.61651e-05	0.000588971	1.51428	4.57476e-07	2.40957e-05
chr8	126785885	126786944	+	Intergenic	Intergenic	-28080	ENSMUST00000212695	9	98955288	98958543	lincRNA	ENSMUSG00000110626	Gm45805	NO	NO	NO	NO	NO	NO	YES	NO	YES	871	YES	0	NO	NO	0.325503	0.119486	0.394461	0.647204	0.00169976	0.0201096	0.953784	8.42579e-06	0.000343917	1.27624	1.40292e-09	1.43663e-07
chr5	147938856	147939987	+	Intergenic	Intergenic	17745	ENSMUST00000138406	9	98955288	98958543	lincRNA	ENSMUSG00000085565	Gm15721	NO	NO	NO	NO	NO	NO	YES	YES	YES	0	NO	0	NO	NO	0.6571	0.0329272	0.196768	0.95269	0.00170089	0.020117	1.10249	0.000219031	0.00481306	1.04026	0.000464972	0.00728514
chr18	68681345	68682395	+	Intergenic	Intergenic	-57530	ENSMUST00000183541	9	98955288	98958543	miRNA	ENSMUSG00000099300	Mir6356	NO	NO	NO	NO	NO	NO	YES	YES	YES	0	YES	0	NO	NO	0.629988	0.0341412	0.20085	0.9202	0.00170266	0.0201296	1.35762	8.89128e-06	0.000359276	1.52709	4.29922e-07	2.28365e-05
chr3	98040634	98041790	+	intron	protein_coding-intron (ENSMUST00000079812, intron 1 of 33)	10525	ENSMUST00000199630	9	98955288	98958543	TEC	ENSMUSG00000105728	Gm42819	NO	NO	NO	NO	NO	NO	YES	YES	YES	853	YES	0	NO	NO	0.42176	0.0367598	0.209429	0.62681	0.00171033	0.0201954	1.19495	9.99097e-10	1.29494e-07	1.22601	2.93269e-10	3.47801e-08
chr12	100294206	100295221	+	intron	processed_transcript-intron (ENSMUST00000220721, intron 1 of 3)	4428	ENSMUST00000220721	9	98955288	98958543	processed_transcript	ENSMUSG00000113679	AC159633.2	NO	NO	NO	NO	NO	NO	YES	YES	YES	644	YES	0	NO	NO	0.721705	0.0197354	0.145849	0.958933	0.001725	0.0203244	1.20201	6.05931e-05	0.00174111	1.40763	2.04221e-06	8.78358e-05
chr9	62404712	62405763	+	Intergenic	Intergenic	22764	ENSMUST00000131981	9	98955288	98958543	protein_coding	ENSMUSG00000041729	Coro2b	NO	NO	NO	NO	NO	NO	YES	NO	YES	0	YES	0	NO	NO	-0.164413	0.625558	0.84327	0.994138	0.00174157	0.0204665	0.771374	0.0249923	0.146127	1.84655	1.87793e-08	1.46369e-06
chr15	34142035	34143255	+	Distant-promoter	protein_coding-exon (ENSMUST00000022865, exon 12 of 12)	-3269	ENSMUST00000158447	9	98955288	98958543	snoRNA	ENSMUSG00000089072	Gm24500	NO	NO	NO	NO	NO	NO	YES	NO	YES	585	YES	0	NO	NO	0.654538	0.0288062	0.182087	0.925557	0.00174217	0.0204714	0.670691	0.0241093	0.142911	1.02457	0.000438666	0.00697709
chr13	3439066	3440431	+	Intergenic	Intergenic	18022	ENSMUST00000223313	9	98955288	98958543	processed_pseudogene	ENSMUSG00000113534	AC134826.1	NO	NO	NO	NO	NO	NO	YES	YES	YES	0	NO	0	NO	NO	0.839882	0.00445914	0.0580178	0.919518	0.00174995	0.020534	1.92695	4.05297e-10	5.69972e-08	1.99995	6.45227e-11	8.73451e-09
chr5	102613380	102614407	+	intron	protein_coding-intron (ENSMUST00000073302, intron 1 of 8)	-111080	ENSMUST00000112853	9	98955288	98958543	protein_coding	ENSMUSG00000057315	Arhgap24	NO	NO	NO	NO	NO	NO	YES	YES	YES	0	YES	0	NO	NO	0.768041	0.0142096	0.119748	0.971582	0.00175504	0.0205781	1.76201	2.01471e-08	1.90748e-06	1.93021	5.91149e-10	6.59131e-08
chr9	22224363	22225352	+	promoter-TSS	protein_coding-promoter-TSS (ENSMUST00000072465)	-857	ENSMUST00000215902	9	98955288	98958543	protein_coding	ENSMUSG00000057982	Zfp809	NO	NO	NO	NO	NO	NO	YES	YES	NO	913	YES	355	NO	NO	0.598649	0.00834715	0.0865271	0.705185	0.00176958	0.0207041	1.16813	5.13884e-08	4.37748e-06	1.09325	3.23535e-07	1.7834e-05
chr8	114968589	114969697	+	intron	protein_coding-intron (ENSMUST00000004756, intron 8 of 8)	83770	ENSMUST00000157803	9	98955288	98958543	rRNA	ENSMUSG00000088428	Gm22556	NO	NO	NO	NO	NO	NO	YES	YES	YES	504	YES	0	NO	NO	0.731817	0.0101121	0.0973897	0.883462	0.00177327	0.0207328	1.25184	1.13994e-05	0.000441346	1.49705	1.11694e-07	7.06959e-06
chr2	154748104	154749162	+	Distant-promoter	Intergenic	-10182	ENSMUST00000155334	9	98955288	98958543	lincRNA	ENSMUSG00000085691	Gm14216	NO	NO	NO	NO	NO	NO	YES	YES	YES	334	YES	0	NO	NO	0.296237	0.325131	0.638444	0.916422	0.00178797	0.02085	1.45848	4.47478e-06	0.000203352	2.06638	3.00489e-11	4.39919e-09
chr17	21957954	21959901	+	intron	protein_coding-intron (ENSMUST00000091879, intron 1 of 5)	3524	ENSMUST00000091879	9	98955288	98958543	protein_coding	ENSMUSG00000071267	Zfp942	NO	NO	NO	NO	NO	NO	YES	YES	YES	1947	YES	0	NO	YES	0.323526	0.191168	0.49763	0.756339	0.00181186	0.0210724	1.0115	6.86513e-05	0.00192073	1.13724	5.97016e-06	0.000217267
chr7	28695149	28696442	+	promoter-TSS	protein_coding-promoter-TSS (ENSMUST00000127368)	-856	ENSMUST00000127368	9	98955288	98958543	protein_coding	ENSMUSG00000037463	Fbxo27	NO	NO	NO	NO	NO	NO	YES	YES	YES	0	YES	0	NO	YES	0.779596	0.00990064	0.0961228	0.934632	0.00183583	0.0212959	1.99208	4.73711e-10	6.56571e-08	2.01631	2.36918e-10	2.8572e-08
chr1	192197303	192198837	+	intron	protein_coding-intron (ENSMUST00000078470, intron 1 of 10)	7296	ENSMUST00000078470	9	98955288	98958543	protein_coding	ENSMUSG00000058248	Kcnh1	NO	NO	NO	NO	NO	NO	YES	YES	YES	0	YES	306	NO	NO	0.706546	0.0108356	0.101591	0.856629	0.00183792	0.0213145	1.24586	4.59991e-06	0.000208091	1.26329	2.9451e-06	0.000119643
chr11	22508184	22509332	+	Distant-promoter	Intergenic	-3330	ENSMUST00000059319	9	98955288	98958543	protein_coding	ENSMUSG00000049904	Tmem17	NO	NO	NO	NO	NO	NO	YES	NO	YES	0	YES	394	NO	NO	0.307999	0.170364	0.469922	0.686199	0.00184403	0.0213659	0.360477	0.105842	0.347332	1.02126	2.14928e-06	9.16729e-05
chr8	36425433	36427121	+	Intergenic	Intergenic	-20033	ENSMUST00000157426	9	98955288	98958543	snRNA	ENSMUSG00000088051	Gm26150	NO	NO	NO	NO	NO	NO	YES	NO	YES	286	NO	0	NO	NO	0.341	0.258274	0.574013	0.915137	0.00186941	0.0215764	0.413586	0.160213	0.436581	1.30411	4.56664e-06	0.000174373
chr6	88217190	88218288	+	Distant-promoter	Intergenic	-1237	ENSMUST00000204350	9	98955288	98958543	TEC	ENSMUSG00000107776	Gm44388	NO	NO	NO	NO	NO	NO	YES	YES	YES	297	NO	0	NO	NO	0.517906	0.0605847	0.276109	0.84738	0.00189162	0.0217676	1.07927	0.000197514	0.00443546	1.31994	3.966e-06	0.00015395
chr5	54005008	54006300	+	intron	protein_coding-intron (ENSMUST00000117661, intron 1 of 11)	7089	ENSMUST00000201469	9	98955288	98958543	protein_coding	ENSMUSG00000039156	Stim2	NO	NO	NO	NO	NO	NO	YES	NO	YES	0	YES	0	NO	NO	0.576392	0.0502464	0.249107	0.902325	0.00190002	0.0218385	0.885488	0.00333149	0.0372025	1.42471	1.33817e-06	6.14189e-05
chr2	25472818	25473833	+	Distant-promoter	Intergenic	-3279	ENSMUST00000114251	9	98955288	98958543	protein_coding	ENSMUSG00000015090	Ptgds	NO	NO	NO	NO	NO	NO	YES	NO	YES	611	YES	0	NO	YES	0.516027	0.064022	0.284563	0.851981	0.00191268	0.0219329	0.473958	0.0845183	0.306038	1.03967	0.000102945	0.0022479
chr19	46100461	46101775	+	Intergenic	Intergenic	19570	ENSMUST00000224034	9	98955288	98958543	protein_coding	ENSMUSG00000015176	Nolc1	NO	NO	NO	NO	NO	NO	YES	YES	YES	0	YES	0	NO	NO	0.592309	0.0203671	0.148579	0.784104	0.00193847	0.0221458	1.24912	1.41201e-06	7.64498e-05	1.01837	8.74361e-05	0.00197094
chr9	90538994	90540292	+	Intergenic	Intergenic	187648	ENSMUST00000083947	9	98955288	98958543	snRNA	ENSMUSG00000065881	Gm22866	NO	NO	NO	NO	NO	NO	NO	YES	YES	286	YES	0	NO	NO	0.277821	0.335816	0.647834	-0.942879	0.00194983	0.0222268	1.40846	2.45525e-06	0.000122571	-0.099631	0.75182	0.891539
chr2	65248504	65249535	+	Distant-promoter	Intergenic	-9616	ENSMUST00000124769	9	98955288	98958543	protein_coding	ENSMUSG00000034903	Cobll1	NO	NO	NO	NO	NO	NO	YES	YES	YES	622	YES	0	NO	NO	0.689923	0.023837	0.163289	0.934965	0.00195496	0.0222701	1.14782	0.000194802	0.00438677	1.27466	2.92381e-05	0.00080968
chr9	10464456	10465598	+	Distant-promoter	protein_coding-intron (ENSMUST00000160216, intron 2 of 24)	-10908	ENSMUST00000217614	9	98955288	98958543	processed_pseudogene	ENSMUSG00000111648	AC113470.1	NO	NO	NO	NO	NO	NO	YES	YES	NO	0	YES	0	NO	NO	0.301811	0.364486	0.672083	0.99279	0.00195829	0.0222978	1.32166	3.20773e-05	0.0010363	1.2096	0.000137342	0.00283516
chr14	21591967	21592909	+	intron	protein_coding-intron (ENSMUST00000069648, intron 2 of 16)	-29523	ENSMUST00000182553	9	98955288	98958543	protein_coding	ENSMUSG00000021767	Kat6b	NO	NO	NO	NO	NO	NO	YES	YES	YES	626	YES	0	NO	NO	0.499301	0.0486562	0.244809	0.77325	0.00195862	0.0223006	1.30766	7.69851e-08	6.24888e-06	1.50199	4.57897e-10	5.23887e-08
chr9	68940763	68941910	+	intron	protein_coding-intron (ENSMUST00000034766, intron 1 of 10)	-254205	ENSMUST00000132355	9	98955288	98958543	protein_coding	ENSMUSG00000032238	Rora	NO	NO	NO	NO	NO	NO	YES	NO	YES	0	YES	0	NO	NO	0.823367	0.00477533	0.0606903	0.898763	0.0019606	0.022316	0.990564	0.000490159	0.0089805	1.23908	9.70441e-06	0.000327535
chr13	35993878	35995151	+	promoter-TSS	antisense-promoter-TSS (ENSMUST00000225071)	-939	ENSMUST00000225071	9	98955288	98958543	antisense_RNA	ENSMUSG00000114857	AC134860.5	NO	NO	NO	NO	NO	NO	YES	NO	YES	997	YES	0	NO	NO	0.132677	0.536616	0.792449	0.652363	0.00197475	0.0224351	0.602404	0.0052568	0.051389	1.07167	4.29117e-07	2.27986e-05
chr13	41204393	41205478	+	intron	protein_coding-intron (ENSMUST00000021793, intron 1 of 7)	15227	ENSMUST00000117096	9	98955288	98958543	protein_coding	ENSMUSG00000021364	Elovl2	NO	NO	NO	NO	NO	NO	YES	NO	YES	0	YES	0	NO	YES	0.651732	0.0109872	0.102484	0.788303	0.00197846	0.0224701	0.583782	0.02199	0.134745	1.06501	2.08304e-05	0.000613016
chr4	107535074	107536491	+	intron	protein_coding-intron (ENSMUST00000046005, intron 2 of 10)	-45421	ENSMUST00000138211	9	98955288	98958543	protein_coding	ENSMUSG00000034762	Glis1	NO	NO	NO	NO	NO	NO	YES	NO	YES	0	YES	0	YES	NO	0.549452	0.0786089	0.317364	0.947538	0.00200169	0.0226649	0.879131	0.00845405	0.0714316	1.83432	9.44581e-09	7.91013e-07
chr9	4259762	4261281	+	Intergenic	Intergenic	10716	ENSMUST00000116861	9	98955288	98958543	miRNA	ENSMUSG00000080511	Gm22195	NO	NO	NO	NO	NO	NO	NO	YES	YES	583	NO	0	NO	NO	-0.170283	0.517032	0.780255	-0.838821	0.00200702	0.0227086	1.0762	6.44529e-05	0.00182614	0.252185	0.361568	0.629059
chr17	47279043	47280071	+	Distant-promoter	processed_transcript-intron (ENSMUST00000077951, intron 4 of 19)	-11399	ENSMUST00000158583	9	98955288	98958543	rRNA	ENSMUSG00000089208	Gm26216	NO	NO	NO	NO	NO	NO	YES	NO	YES	160	YES	0	NO	NO	0.526139	0.057575	0.268147	0.842993	0.00201906	0.0228043	0.511414	0.0628247	0.257474	1.00212	0.000185384	0.00358398
chr6	146258019	146259750	+	intron	protein_coding-intron (ENSMUST00000053273, intron 37 of 56)	12096	ENSMUST00000203251	9	98955288	98958543	TEC	ENSMUSG00000107801	Gm44086	NO	NO	NO	NO	NO	NO	YES	YES	YES	1469	YES	0	NO	NO	0.317764	0.119187	0.393867	0.620415	0.00204069	0.0229929	1.03172	3.60227e-07	2.36951e-05	1.13217	1.80348e-08	1.41203e-06
chr14	64953612	64954611	+	intron	protein_coding-intron (ENSMUST00000043914, intron 1 of 16)	3798	ENSMUST00000225790	9	98955288	98958543	protein_coding	ENSMUSG00000021975	Ints9	NO	NO	NO	NO	NO	NO	YES	YES	YES	0	YES	0	NO	NO	0.647782	0.0182846	0.139682	0.837845	0.00205744	0.0231222	1.19331	9.63339e-06	0.000382822	1.4211	9.67792e-08	6.25558e-06
chr7	98576798	98578066	+	Distant-promoter	Intergenic	-14442	ENSMUST00000069035	9	98955288	98958543	lincRNA	ENSMUSG00000055446	A630091E08Rik	NO	NO	NO	NO	NO	NO	YES	NO	YES	438	YES	0	NO	NO	0.579826	0.0358089	0.206322	0.841655	0.0020652	0.0231766	0.525901	0.0528559	0.232262	1.00075	0.000169183	0.00333795
chr18	37503820	37504898	+	promoter-TSS	protein_coding-promoter-TSS (ENSMUST00000052179)	95	ENSMUST00000052179	9	98955288	98958543	protein_coding	ENSMUSG00000046191	Pcdhb20	NO	NO	NO	NO	NO	NO	YES	YES	YES	1078	NO	0	NO	NO	0.638479	0.0444138	0.23271	0.963984	0.00211097	0.0235451	1.94628	3.21216e-09	3.71421e-07	1.80731	3.76761e-08	2.71965e-06
chr9	57414876	57416633	+	intron	protein_coding-intron (ENSMUST00000215883, intron 4 of 4)	5564	ENSMUST00000217255	9	98955288	98958543	protein_coding	ENSMUSG00000063849	Ppcdc	NO	NO	NO	NO	NO	NO	YES	NO	YES	0	YES	0	NO	NO	0.400924	0.16755	0.465968	0.876149	0.00211562	0.0235812	0.706435	0.013422	0.0974783	1.02719	0.00026193	0.00469125
chr10	41926413	41927396	+	exon	protein_coding-exon (ENSMUST00000095729, exon 13 of 18)	28531	ENSMUST00000214835	9	98955288	98958543	protein_coding	ENSMUSG00000038332	Sesn1	NO	NO	NO	NO	NO	NO	YES	NO	YES	399	YES	0	NO	NO	0.71666	0.0288011	0.182065	0.993963	0.00213605	0.0237503	-0.0616152	0.854448	0.946796	1.05268	0.000871497	0.0117982
chr8	15418429	15419432	+	TTS	miRNA-TTS (ENSMUST00000179579)	394	ENSMUST00000179579	9	98955288	98958543	miRNA	ENSMUSG00000094971	Gm25255	NO	NO	NO	NO	NO	NO	YES	NO	NO	0	NO	0	NO	NO	0.475903	0.0553316	0.262632	0.752292	0.0021618	0.0239601	0.891396	0.000390062	0.00753514	1.15416	3.14266e-06	0.000126598
chr10	63370582	63371695	+	intron	protein_coding-intron (ENSMUST00000120239, intron 1 of 13)	10566	ENSMUST00000120239	9	98955288	98958543	protein_coding	ENSMUSG00000020063	Sirt1	NO	NO	NO	NO	NO	NO	YES	YES	YES	383	YES	0	NO	NO	0.491878	0.0909402	0.341936	0.876416	0.00217135	0.0240325	1.04317	0.000505897	0.00919464	1.59661	4.80392e-08	3.38075e-06
chr12	5219718	5220800	+	intron	protein_coding-intron (ENSMUST00000020958, intron 2 of 13)	15705	ENSMUST00000219031	9	98955288	98958543	TEC	ENSMUSG00000112020	CT009738.1	NO	NO	NO	NO	NO	NO	YES	NO	YES	0	YES	0	NO	NO	0.415754	0.210221	0.520864	0.986993	0.00217366	0.0240516	0.613937	0.0489223	0.221982	1.13919	0.000176724	0.00345021
chr14	70065713	70066716	+	Distant-promoter	Intergenic	-8847	ENSMUST00000224990	9	98955288	98958543	antisense_RNA	ENSMUSG00000114446	AC123867.1	NO	NO	NO	NO	NO	NO	YES	NO	NO	0	YES	0	NO	NO	0.160077	0.612329	0.836371	0.935662	0.00217384	0.0240526	0.671718	0.035782	0.183036	1.57429	3.24658e-07	1.78802e-05
chr4	33057994	33059043	+	Distant-promoter	Intergenic	-4234	ENSMUST00000121630	9	98955288	98958543	processed_pseudogene	ENSMUSG00000082851	Gm11931	NO	NO	NO	NO	NO	NO	YES	NO	YES	478	NO	0	NO	NO	0.666851	0.0117676	0.106914	0.806061	0.00218158	0.0241244	0.800358	0.00178302	0.0237906	1.10971	1.15694e-05	0.000378564
chr5	50091747	50092853	+	Intergenic	Intergenic	33204	ENSMUST00000198863	9	98955288	98958543	TEC	ENSMUSG00000106430	Gm42460	NO	NO	NO	NO	NO	NO	YES	YES	YES	302	NO	0	NO	NO	0.689966	0.00398461	0.0538497	0.730912	0.00220729	0.0243365	1.12915	3.29814e-06	0.000157233	1.16728	1.28115e-06	5.91242e-05
chr16	4819288	4822238	+	Distant-promoter	Intergenic	-14653	ENSMUST00000100211	9	98955288	98958543	protein_coding	ENSMUSG00000022518	4930562C15Rik	NO	NO	NO	NO	NO	NO	YES	YES	YES	1839	YES	0	NO	NO	0.279302	0.160808	0.456749	0.60146	0.00221107	0.0243716	1.21578	4.08117e-09	4.59357e-07	1.38372	1.3598e-11	2.12689e-09
chr17	84047307	84048280	+	Intergenic	Intergenic	-30737	ENSMUST00000194096	9	98955288	98958543	TEC	ENSMUSG00000103015	Gm37549	NO	NO	NO	NO	NO	NO	YES	NO	YES	611	YES	0	NO	NO	0.611798	0.0104105	0.0991755	0.726929	0.00221594	0.0244135	0.584745	0.0151985	0.105912	1.0798	4.77123e-06	0.000180829
chr18	33537912	33539110	+	Intergenic	Intergenic	74348	ENSMUST00000097634	9	98955288	98958543	protein_coding	ENSMUSG00000073610	Gm10549	NO	NO	NO	NO	NO	NO	YES	NO	YES	0	YES	0	NO	NO	-0.0478086	0.884685	0.960382	0.967541	0.00221899	0.0244384	0.489892	0.129669	0.389085	1.1271	0.000344346	0.00578995
chr9	65303473	65304895	+	Distant-promoter	protein_coding-intron (ENSMUST00000015501, intron 3 of 13)	-5968	ENSMUST00000147279	9	98955288	98958543	protein_coding	ENSMUSG00000015357	Clpx	NO	NO	NO	NO	NO	NO	YES	NO	YES	290	YES	0	NO	NO	-0.448222	0.0803836	0.320687	0.736401	0.0022385	0.0246009	0.238224	0.347174	0.643967	1.33514	3.06797e-08	2.25768e-06
chr9	123795977	123797007	+	Distant-promoter	protein_coding-intron (ENSMUST00000084715, intron 17 of 18)	-5203	ENSMUST00000214413	9	98955288	98958543	sense_overlapping	ENSMUSG00000091661	Gm17021	NO	NO	NO	NO	NO	NO	YES	YES	YES	0	NO	0	NO	NO	0.772422	0.0113794	0.104713	0.925108	0.00224312	0.02464	1.27114	1.56194e-05	0.000572091	1.3685	2.77522e-06	0.000113834
chr3	89816883	89817896	+	Distant-promoter	Intergenic	-3609	ENSMUST00000199694	9	98955288	98958543	processed_pseudogene	ENSMUSG00000106564	Gm8969	NO	NO	NO	NO	NO	NO	YES	YES	YES	0	YES	0	NO	NO	0.581576	0.0305155	0.188372	0.811713	0.00226147	0.0247877	1.06217	7.73695e-05	0.00211513	1.2432	2.85377e-06	0.000116597
chr2	93229009	93230501	+	Distant-promoter	protein_coding-intron (ENSMUST00000111265, intron 2 of 9)	-1969	ENSMUST00000028646	9	98955288	98958543	protein_coding	ENSMUSG00000027217	Tspan18	NO	NO	NO	NO	NO	NO	YES	NO	YES	0	YES	0	NO	NO	0.760228	0.00707359	0.0780758	0.856877	0.00226364	0.0248019	0.903051	0.000978965	0.0152009	1.08467	6.19361e-05	0.00149576
chr4	40916322	40917377	+	Distant-promoter	Intergenic	-3203	ENSMUST00000030122	9	98955288	98958543	protein_coding	ENSMUSG00000028415	Spink4	NO	NO	NO	NO	NO	NO	YES	YES	YES	0	NO	0	NO	YES	0.776278	0.016235	0.129924	0.976132	0.00228343	0.0249679	1.47433	3.93445e-06	0.000182415	1.39172	1.26061e-05	0.000406572
chr3	116118094	116120061	+	exon	protein_coding-exon (ENSMUST00000197031, exon 1 of 1)	1638	ENSMUST00000197031	9	98955288	98958543	protein_coding	ENSMUSG00000027962	Vcam1	NO	NO	NO	NO	NO	NO	YES	NO	YES	0	YES	0	NO	YES	0.520082	0.078547	0.317262	0.885388	0.00228684	0.0249991	0.721485	0.0156887	0.108094	1.28753	8.89094e-06	0.000304902
chr4	47252425	47253400	+	Distant-promoter	protein_coding-intron (ENSMUST00000082303, intron 5 of 38)	-5623	ENSMUST00000148103	9	98955288	98958543	protein_coding	ENSMUSG00000028339	Col15a1	NO	NO	NO	NO	NO	NO	YES	NO	YES	618	YES	0	NO	NO	0.514973	0.0590921	0.272188	0.821111	0.0023136	0.0252092	0.714134	0.00851591	0.0717734	1.35127	3.48804e-07	1.90028e-05
chr11	28583847	28584631	+	promoter-TSS	protein_coding-promoter-TSS (ENSMUST00000042534)	27	ENSMUST00000109501	9	98955288	98958543	protein_coding	ENSMUSG00000032878	Ccdc85a	NO	NO	NO	NO	NO	NO	YES	YES	YES	433	YES	0	NO	YES	0.627752	0.00961804	0.0944151	0.733171	0.00234703	0.0254807	1.39422	1.9969e-09	2.41758e-07	1.06791	4.76615e-06	0.000180719
chr2	94069219	94070417	+	Distant-promoter	protein_coding-intron (ENSMUST00000028619, intron 4 of 10)	-3054	ENSMUST00000146580	9	98955288	98958543	protein_coding	ENSMUSG00000027195	Hsd17b12	NO	NO	NO	NO	NO	NO	NO	YES	YES	0	YES	0	NO	NO	0.600317	0.0354222	0.204997	0.858534	0.00237581	0.0257082	1.06367	0.000147952	0.00353749	0.731267	0.00943782	0.066215
chr11	3544233	3545187	+	Distant-promoter	Intergenic	-4098	ENSMUST00000156201	9	98955288	98958543	protein_coding	ENSMUSG00000020439	Smtn	NO	NO	NO	NO	NO	NO	YES	YES	YES	628	YES	0	NO	NO	0.42704	0.0749587	0.309393	0.719539	0.00237677	0.0257135	1.16201	2.85442e-06	0.000139081	1.38141	1.74551e-08	1.37051e-06
chr7	56048022	56048939	+	exon	processed_transcript-exon (ENSMUST00000206544, exon 1 of 1)	1459	ENSMUST00000206544	9	98955288	98958543	processed_transcript	ENSMUSG00000108659	Gm34121	NO	NO	NO	NO	NO	NO	YES	NO	YES	0	NO	0	NO	NO	0.660484	0.042298	0.226394	0.974866	0.00237974	0.0257338	0.752303	0.0173062	0.115083	1.02895	0.000955089	0.0126213
chr16	22291268	22292929	+	Distant-promoter	Intergenic	-2929	ENSMUST00000120931	9	98955288	98958543	processed_pseudogene	ENSMUSG00000082241	Gng5-ps	NO	NO	NO	NO	NO	NO	YES	YES	YES	0	YES	0	NO	NO	0.609317	0.0458513	0.23696	0.916082	0.00238159	0.0257478	1.02311	0.00142824	0.0201984	1.57648	4.85148e-07	2.53973e-05
chr3	95534711	95535738	+	intron	protein_coding-intron (ENSMUST00000015667, intron 2 of 7)	4806	ENSMUST00000121058	9	98955288	98958543	processed_pseudogene	ENSMUSG00000083822	Hmgb1-ps5	NO	NO	NO	NO	NO	NO	YES	YES	NO	0	NO	0	NO	NO	0.942686	0.00394388	0.0535417	0.989663	0.00238601	0.0257811	1.4345	1.217e-05	0.000466496	1.68868	1.83449e-07	1.09155e-05
chr7	29939102	29940579	+	intron	protein_coding-intron (ENSMUST00000032797, intron 1 of 3)	3665	ENSMUST00000032797	9	98955288	98958543	protein_coding	ENSMUSG00000059975	Zfp74	NO	NO	NO	NO	NO	NO	YES	YES	YES	0	YES	0	NO	NO	0.591062	0.0675182	0.292997	0.967202	0.00238661	0.0257843	1.1411	0.000351403	0.00695125	1.07988	0.000690293	0.0098954
chr11	78538412	78539655	+	intron	protein_coding-intron (ENSMUST00000050366, intron 3 of 5)	2560	ENSMUST00000152016	9	98955288	98958543	protein_coding	ENSMUSG00000001105	Ift20	NO	NO	NO	NO	NO	NO	YES	NO	NO	0	YES	0	NO	NO	0.334062	0.312218	0.627087	0.97473	0.00239474	0.0258527	0.846461	0.00934755	0.0764504	1.04909	0.00108982	0.0139279
chr11	100947382	100948347	+	Distant-promoter	Intergenic	-8324	ENSMUST00000127638	9	98955288	98958543	protein_coding	ENSMUSG00000004040	Stat3	NO	NO	NO	NO	NO	NO	YES	YES	YES	286	YES	0	NO	NO	0.87979	0.0039929	0.0539325	0.924397	0.0024091	0.0259676	1.59529	1.38128e-07	1.03725e-05	1.60205	1.07833e-07	6.85304e-06
chr2	31055840	31056869	+	promoter-TSS	protein_coding-promoter-TSS (ENSMUST00000128431)	-910	ENSMUST00000128431	9	98955288	98958543	protein_coding	ENSMUSG00000075415	Fnbp1	NO	NO	NO	NO	NO	NO	YES	YES	YES	0	YES	0	NO	YES	0.780837	0.0109251	0.102117	0.923002	0.00242241	0.0260762	1.46171	7.83438e-07	4.56643e-05	1.19647	5.56689e-05	0.00137268
chr8	41217425	41218613	+	promoter-TSS	processed_transcript-promoter-TSS (ENSMUST00000142897)	-120	ENSMUST00000146654	9	98955288	98958543	processed_transcript	ENSMUSG00000085445	Gm16348	NO	NO	NO	NO	NO	NO	NO	YES	NO	0	YES	0	NO	YES	0.611767	0.00397501	0.0537825	0.642221	0.002423	0.0260781	1.02042	6.53179e-07	3.92631e-05	0.840859	4.17155e-05	0.00108428
chr11	120913000	120914488	+	intron	protein_coding-intron (ENSMUST00000056781, intron 3 of 18)	19128	ENSMUST00000056781	9	98955288	98958543	protein_coding	ENSMUSG00000048445	Ccdc57	NO	NO	NO	NO	NO	NO	YES	YES	YES	0	YES	0	NO	NO	0.502831	0.0618485	0.27923	0.80494	0.00243614	0.0261744	1.03966	9.57012e-05	0.00250864	1.08649	4.027e-05	0.00105362
chr6	97431139	97432171	+	promoter-TSS	protein_coding-promoter-TSS (ENSMUST00000124050)	-226	ENSMUST00000124050	9	98955288	98958543	protein_coding	ENSMUSG00000030064	Frmd4b	NO	NO	NO	NO	NO	NO	YES	NO	YES	0	YES	0	NO	YES	0.667227	0.0279928	0.179105	0.909292	0.00244551	0.0262435	0.757702	0.010886	0.0848462	1.02059	0.000493303	0.00764076
chr18	38943169	38944553	+	Distant-promoter	protein_coding-intron (ENSMUST00000115580, intron 4 of 4)	-11848	ENSMUST00000156167	9	98955288	98958543	protein_coding	ENSMUSG00000036452	Arhgap26	NO	NO	NO	NO	NO	NO	YES	NO	YES	0	YES	0	NO	YES	0.311584	0.251096	0.566534	0.807273	0.00244767	0.0262622	0.277255	0.315885	0.615863	1.02843	0.000119773	0.00254267
chr19	6936142	6937081	+	Distant-promoter	Intergenic	-2096	ENSMUST00000025908	9	98955288	98958543	protein_coding	ENSMUSG00000024957	Kcnk4	NO	NO	NO	NO	NO	NO	YES	YES	NO	0	NO	0	NO	NO	0.812811	0.00961935	0.0944206	0.943927	0.00246951	0.0264419	1.15966	8.76367e-05	0.00234248	1.25736	1.86243e-05	0.000558685
chr2	132644595	132645601	+	promoter-TSS	lincRNA-promoter-TSS (ENSMUST00000138751)	-783	ENSMUST00000138751	9	98955288	98958543	lincRNA	ENSMUSG00000074783	AU019990	NO	NO	NO	NO	NO	NO	YES	YES	YES	0	YES	0	NO	NO	0.879879	0.00741357	0.0804245	0.989323	0.00247413	0.0264834	2.57862	2.30563e-12	4.91344e-10	2.86202	4.03606e-15	1.12757e-12
chr7	99052887	99054130	+	intron	protein_coding-intron (ENSMUST00000037968, intron 6 of 14)	-36724	ENSMUST00000208990	9	98955288	98958543	processed_pseudogene	ENSMUSG00000109492	Gm33882	NO	NO	NO	NO	NO	NO	YES	NO	YES	572	YES	0	NO	NO	0.403803	0.165096	0.462668	0.863159	0.00248866	0.0266048	0.709389	0.0150152	0.104995	1.48666	1.5155e-07	9.2297e-06
chr12	3560384	3561433	+	Distant-promoter	Intergenic	-11473	ENSMUST00000173199	9	98955288	98958543	protein_coding	ENSMUSG00000071454	Dtnb	NO	NO	NO	NO	NO	NO	YES	NO	YES	0	YES	0	NO	NO	0.786429	0.00749554	0.0809761	0.883201	0.00251897	0.0268326	0.690419	0.0137309	0.0990078	1.02826	0.000188912	0.0036356
chr5	138999179	139000817	+	Distant-promoter	antisense-exon (ENSMUST00000100518, exon 1 of 1)	-2628	ENSMUST00000110896	9	98955288	98958543	protein_coding	ENSMUSG00000025856	Pdgfa	NO	NO	NO	NO	NO	NO	YES	YES	YES	811	NO	0	NO	NO	0.818946	0.0088546	0.089607	0.942515	0.00252061	0.0268407	1.0878	0.000394891	0.00760548	1.23029	5.7855e-05	0.00141628
chr5	151292068	151293065	+	intron	protein_coding-intron (ENSMUST00000202365, intron 1 of 5)	11443	ENSMUST00000201227	9	98955288	98958543	processed_pseudogene	ENSMUSG00000107154	Gm7041	NO	NO	NO	NO	NO	NO	YES	NO	YES	303	YES	0	NO	NO	0.771179	0.00972097	0.0950184	0.894957	0.00252967	0.0269153	0.92611	0.00153595	0.0213394	1.19798	3.26461e-05	0.000886945
chr1	13544952	13546180	+	Intergenic	Intergenic	34232	ENSMUST00000185447	9	98955288	98958543	protein_coding	ENSMUSG00000025935	Tram1	NO	NO	NO	NO	NO	NO	YES	NO	YES	378	YES	0	NO	NO	0.413168	0.114496	0.385799	0.776522	0.00254665	0.0270547	0.32698	0.213844	0.507268	1.08926	1.71363e-05	0.000522713
chr8	13536667	13538327	+	TTS	lincRNA-TTS (ENSMUST00000210253)	9531	ENSMUST00000210253	9	98955288	98958543	lincRNA	ENSMUSG00000110278	Gm5608	NO	NO	NO	NO	NO	NO	YES	NO	YES	1593	YES	0	NO	YES	0.445547	0.0398216	0.218744	0.647816	0.00256617	0.0272063	0.942448	1.23032e-05	0.000470727	1.18681	2.54986e-08	1.91592e-06
chr1	90497296	90498559	+	Intergenic	Intergenic	-22569	ENSMUST00000192105	9	98955288	98958543	TEC	ENSMUSG00000103292	Gm35048	NO	NO	NO	NO	NO	NO	YES	NO	YES	1225	YES	0	NO	NO	0.240733	0.3478	0.657836	0.758238	0.00256891	0.0272227	0.582366	0.0210215	0.130877	1.01395	4.36861e-05	0.00112543
chr5	144249739	144250700	+	Distant-promoter	protein_coding-intron (ENSMUST00000110695, intron 1 of 2)	-3713	ENSMUST00000124015	9	98955288	98958543	antisense_RNA	ENSMUSG00000087484	2900089D17Rik	NO	NO	NO	NO	NO	NO	YES	YES	YES	622	YES	0	NO	NO	0.630481	0.00812837	0.085157	0.715105	0.0025796	0.0273062	1.19505	9.27403e-07	5.2992e-05	1.36292	1.64978e-08	1.30519e-06
chr6	67197822	67198844	+	Distant-promoter	antisense-intron (ENSMUST00000204022, intron 1 of 2)	-7286	ENSMUST00000120174	9	98955288	98958543	processed_pseudogene	ENSMUSG00000047905	Gm8566	NO	NO	NO	NO	NO	NO	NO	YES	NO	0	YES	0	NO	NO	0.857089	0.00885248	0.0896046	0.979143	0.00259649	0.0274335	1.25114	7.59349e-05	0.00208504	0.947714	0.00286128	0.0284261
chr6	140705836	140706812	+	Intergenic	Intergenic	-22960	ENSMUST00000111844	9	98955288	98958543	protein_coding	ENSMUSG00000079264	Gm11077	NO	NO	NO	NO	NO	NO	YES	NO	YES	0	YES	0	NO	NO	0.658148	0.0374298	0.21147	0.941836	0.00260716	0.0275074	0.921468	0.00427563	0.0444266	1.4951	2.13081e-06	9.10193e-05
chr15	99792151	99793310	+	Distant-promoter	protein_coding-intron (ENSMUST00000073691, intron 9 of 10)	-8757	ENSMUST00000172119	9	98955288	98958543	protein_coding	ENSMUSG00000023022	Lima1	NO	NO	NO	NO	NO	NO	YES	YES	YES	578	YES	0	NO	NO	0.74647	0.016485	0.131133	0.929213	0.00261232	0.0275424	1.06562	0.000880077	0.0140084	1.42608	5.82824e-06	0.00021296
chr8	125724748	125725931	+	Distant-promoter	Intergenic	-4624	ENSMUST00000146055	9	98955288	98958543	protein_coding	ENSMUSG00000031851	Ntpcr	NO	NO	NO	NO	NO	NO	YES	YES	YES	0	YES	0	NO	YES	0.391099	0.251771	0.567168	0.99717	0.00263359	0.0277059	1.20972	0.000408486	0.0078113	1.50158	8.2869e-06	0.000287423
chr8	11347611	11348882	+	intron	protein_coding-intron (ENSMUST00000033899, intron 3 of 47)	-35420	ENSMUST00000033898	9	98955288	98958543	protein_coding	ENSMUSG00000031502	Col4a1	NO	NO	NO	NO	NO	NO	YES	NO	YES	0	YES	0	NO	NO	0.621127	0.0233227	0.161292	0.814629	0.00264567	0.027792	0.613631	0.0204169	0.128253	1.15684	7.36767e-06	0.000259761
chr17	49971994	49973007	+	Intergenic	Intergenic	-76533	ENSMUST00000159471	9	98955288	98958543	antisense_RNA	ENSMUSG00000090227	Gm16554	NO	NO	NO	NO	NO	NO	YES	YES	YES	0	YES	0	NO	NO	0.814011	0.013174	0.114408	0.977897	0.00269735	0.0282197	1.52284	8.38396e-06	0.000343019	1.60058	2.38287e-06	9.99743e-05
chr3	51705054	51706054	+	intron	protein_coding-intron (ENSMUST00000118075, intron 1 of 3)	11783	ENSMUST00000099104	9	98955288	98958543	TEC	ENSMUSG00000074603	Gm10729	NO	NO	NO	NO	NO	NO	YES	YES	YES	0	YES	0	NO	NO	0.683133	0.021334	0.152715	0.882365	0.00269806	0.0282222	1.79306	1.11536e-09	1.43152e-07	1.52616	2.3092e-07	1.33106e-05
chr1	55028462	55029740	+	Distant-promoter	Intergenic	-1620	ENSMUST00000027127	9	98955288	98958543	protein_coding	ENSMUSG00000025982	Sf3b1	NO	NO	NO	NO	NO	NO	YES	NO	YES	0	YES	0	NO	NO	0.413314	0.137966	0.423675	0.821596	0.00270075	0.0282435	0.90426	0.00137425	0.0196077	1.48716	7.07924e-08	4.76195e-06
chr13	58600833	58601893	+	intron	protein_coding-intron (ENSMUST00000022036, intron 1 of 17)	9506	ENSMUST00000151675	9	98955288	98958543	protein_coding	ENSMUSG00000021553	Slc28a3	NO	NO	NO	NO	NO	NO	YES	YES	YES	371	YES	0	NO	NO	0.505816	0.0401984	0.219837	0.732566	0.00270188	0.0282517	1.24449	4.22978e-07	2.70602e-05	1.0441	2.23857e-05	0.000649519
chr16	87626465	87627467	+	Distant-promoter	Intergenic	-5846	ENSMUST00000082736	9	98955288	98958543	snRNA	ENSMUSG00000064670	Gm22808	NO	NO	NO	NO	NO	NO	YES	NO	YES	486	YES	0	NO	NO	0.249022	0.39044	0.692443	0.846715	0.00271197	0.0283252	0.577962	0.0515169	0.22885	1.52367	8.96276e-08	5.84628e-06
chr12	117186832	117188059	+	intron	protein_coding-intron (ENSMUST00000070733, intron 14 of 22)	-35794	ENSMUST00000186114	9	98955288	98958543	processed_transcript	ENSMUSG00000099907	Gm10421	NO	NO	NO	NO	NO	NO	YES	YES	YES	0	NO	0	NO	NO	0.939669	0.00495819	0.0621645	0.998634	0.00272268	0.0284052	1.39331	9.2047e-05	0.00243623	1.60341	5.10808e-06	0.000191106
chr4	139148042	139149119	+	Distant-promoter	Intergenic	-1617	ENSMUST00000119538	9	98955288	98958543	processed_pseudogene	ENSMUSG00000083238	Hspe1-ps4	NO	NO	NO	NO	NO	NO	NO	YES	YES	1077	YES	0	NO	NO	0.116541	0.682997	0.872827	-0.891242	0.00280967	0.0290818	1.13158	0.000110248	0.00280934	0.0961946	0.750208	0.890738
chr2	76294165	76295263	+	intron	protein_coding-intron (ENSMUST00000099992, intron 1 of 19)	-23768	ENSMUST00000196553	9	98955288	98958543	miRNA	ENSMUSG00000105164	Gm44337	NO	NO	NO	NO	NO	NO	YES	YES	YES	0	YES	0	NO	NO	0.541312	0.090564	0.341197	0.940055	0.0028308	0.0292556	1.38264	3.44369e-05	0.00110071	1.78664	5.2687e-08	3.66855e-06
chr13	111494820	111495910	+	Distant-promoter	protein_coding-intron (ENSMUST00000231096, intron 1 of 7)	-5254	ENSMUST00000047627	9	98955288	98958543	protein_coding	ENSMUSG00000032745	Gpbp1	NO	NO	NO	NO	NO	NO	YES	NO	YES	0	YES	0	NO	NO	0.253475	0.323437	0.636884	0.749141	0.00284502	0.029368	0.549557	0.0340976	0.17767	1.13804	6.32953e-06	0.000228548
chr6	148455358	148456274	+	Distant-promoter	Intergenic	-11427	ENSMUST00000100772	9	98955288	98958543	protein_coding	ENSMUSG00000030306	Tmtc1	NO	NO	NO	NO	NO	NO	YES	YES	YES	386	YES	0	NO	NO	0.713947	0.00438764	0.057367	0.745269	0.00285904	0.0294719	1.43053	2.23593e-08	2.09156e-06	1.46066	9.25745e-09	7.76668e-07
chr16	28889695	28890838	+	intron	protein_coding-intron (ENSMUST00000100023, intron 1 of 1)	39432	ENSMUST00000100023	9	98955288	98958543	protein_coding	ENSMUSG00000051065	Mb21d2	NO	NO	NO	NO	NO	NO	YES	YES	YES	576	YES	0	NO	NO	0.284401	0.262133	0.578104	0.741556	0.00286269	0.029501	1.20514	3.4703e-06	0.000164032	1.19389	3.80547e-06	0.000148811
chr12	51701500	51702509	+	Distant-promoter	protein_coding-intron (ENSMUST00000021338, intron 1 of 5)	-10107	ENSMUST00000169503	9	98955288	98958543	protein_coding	ENSMUSG00000020954	Strn3	NO	NO	NO	NO	NO	NO	YES	YES	YES	348	YES	0	NO	NO	0.91916	0.00610195	0.0711695	0.994297	0.0028811	0.0296478	1.22316	0.000113294	0.00287185	1.1646	0.000227618	0.00420924
chr10	83776256	83777262	+	Intergenic	Intergenic	34806	ENSMUST00000218819	9	98955288	98958543	processed_pseudogene	ENSMUSG00000112077	AC153505.1	NO	NO	NO	NO	NO	NO	YES	NO	YES	0	YES	0	NO	NO	0.299242	0.191766	0.498388	0.670994	0.00288812	0.0296977	0.777889	0.000690075	0.0116219	1.06842	2.14953e-06	9.16729e-05
chr15	3260061	3261088	+	Distant-promoter	Intergenic	-7973	ENSMUST00000160787	9	98955288	98958543	protein_coding	ENSMUSG00000064373	Selenop	NO	NO	NO	NO	NO	NO	YES	NO	YES	1027	YES	0	NO	YES	0.727533	0.00792682	0.0838415	0.812247	0.00289534	0.0297478	0.890832	0.00133832	0.0192279	1.17673	1.67624e-05	0.000513326
chr16	30542616	30543725	+	Distant-promoter	protein_coding-TTS (ENSMUST00000153380)	-2261	ENSMUST00000149110	9	98955288	98958543	protein_coding	ENSMUSG00000022537	Tmem44	NO	NO	NO	NO	NO	NO	YES	YES	YES	0	YES	0	NO	YES	0.973898	0.00376877	0.0519905	0.998432	0.00290745	0.0298231	2.37723	4.23814e-11	7.16183e-09	2.1807	1.48533e-09	1.51172e-07
chr11	5782099	5783274	+	Distant-promoter	transcribed_unprocessed_pseudogene-TTS (ENSMUST00000131130)	-5802	ENSMUST00000109845	9	98955288	98958543	protein_coding	ENSMUSG00000020476	Dbnl	NO	NO	NO	NO	NO	NO	YES	NO	YES	0	YES	0	NO	NO	-0.359059	0.259275	0.57508	0.89018	0.00291937	0.0299074	-0.355057	0.253485	0.552539	1.01612	0.000481196	0.00748854
chr1	23168325	23169318	+	intron	sense_overlapping-intron (ENSMUST00000191045, intron 3 of 3)	-66568	ENSMUST00000073179	9	98955288	98958543	protein_coding	ENSMUSG00000073730	4933415F23Rik	NO	NO	NO	NO	NO	NO	YES	YES	YES	469	YES	0	NO	NO	0.713707	0.0052212	0.0643624	0.756844	0.00296377	0.030226	1.51729	7.093e-09	7.58044e-07	1.1762	8.09862e-06	0.000281558
chr6	134620925	134621938	+	Distant-promoter	protein_coding-intron (ENSMUST00000047443, intron 2 of 3)	-3551	ENSMUST00000203765	9	98955288	98958543	TEC	ENSMUSG00000108121	Gm43952	NO	NO	NO	NO	NO	NO	NO	YES	YES	548	YES	0	NO	NO	0.798607	0.00524405	0.0645491	0.8458	0.00300861	0.0305373	1.19157	1.21662e-05	0.000466477	0.9002	0.000988562	0.0129506
chr2	12305846	12306949	+	Distant-promoter	antisense-intron (ENSMUST00000148089, intron 1 of 1)	-4475	ENSMUST00000141477	9	98955288	98958543	protein_coding	ENSMUSG00000026768	Itga8	NO	NO	NO	NO	NO	NO	YES	YES	YES	0	YES	0	NO	NO	0.453196	0.168229	0.466921	0.952586	0.00307959	0.0310295	1.03621	0.00156994	0.0216706	1.28452	7.07743e-05	0.00166603
chr12	103564829	103566858	+	intron	protein_coding-intron (ENSMUST00000021631, intron 3 of 24)	7412	ENSMUST00000187155	9	98955288	98958543	protein_coding	ENSMUSG00000021209	Ppp4r4	NO	NO	NO	NO	NO	NO	YES	NO	YES	0	NO	0	NO	NO	0.493978	0.0403534	0.220342	0.706849	0.00308115	0.0310402	0.750412	0.00159718	0.0219375	1.1186	1.79976e-06	7.87263e-05
chr14	69146287	69147416	+	Distant-promoter	Intergenic	-11820	ENSMUST00000184266	9	98955288	98958543	processed_pseudogene	ENSMUSG00000098713	Rps2-ps5	NO	NO	NO	NO	NO	NO	YES	NO	YES	793	NO	0	NO	NO	0.507049	0.0670416	0.291977	0.806596	0.00308523	0.0310646	0.933413	0.000337698	0.00674626	1.03826	5.78835e-05	0.00141652
chr9	65403931	65405915	+	intron	protein_coding-intron (ENSMUST00000085453, intron 2 of 4)	6389	ENSMUST00000165682	9	98955288	98958543	protein_coding	ENSMUSG00000041696	Rasl12	NO	NO	NO	NO	NO	NO	YES	NO	NO	0	NO	0	NO	YES	0.620149	0.0132061	0.11459	0.734393	0.00314794	0.0315223	0.579309	0.0193307	0.123764	1.05957	1.2207e-05	0.000395644
chr4	72165949	72167000	+	Distant-promoter	protein_coding-TTS (ENSMUST00000134225)	-2294	ENSMUST00000142137	9	98955288	98958543	antisense_RNA	ENSMUSG00000086027	Gm11250	NO	NO	NO	NO	NO	NO	YES	NO	YES	0	YES	0	NO	NO	0.659662	0.0489595	0.245698	0.975975	0.00316228	0.0316266	0.998511	0.00327103	0.036731	1.07731	0.00136806	0.0165005
chr15	79818135	79819144	+	Distant-promoter	protein_coding-intron (ENSMUST00000023060, intron 4 of 7)	-13873	ENSMUST00000023057	9	98955288	98958543	protein_coding	ENSMUSG00000022421	Nptxr	NO	NO	NO	NO	NO	NO	YES	YES	YES	340	NO	0	NO	NO	0.542077	0.0869044	0.334165	0.918285	0.0031794	0.0317445	1.29073	6.74216e-05	0.00189407	1.67372	1.45085e-07	8.88798e-06
chr7	80171058	80172184	+	Distant-promoter	Intergenic	-15220	ENSMUST00000032754	9	98955288	98958543	protein_coding	ENSMUSG00000030539	Sema4b	NO	NO	NO	NO	NO	NO	NO	YES	YES	0	YES	0	NO	NO	0.341511	0.238549	0.553547	0.837176	0.00318937	0.031816	1.02394	0.000204105	0.00455332	0.873946	0.0015178	0.0178352
chr6	100448878	100449862	+	Intergenic	Intergenic	45444	ENSMUST00000157304	9	98955288	98958543	snoRNA	ENSMUSG00000087929	Gm23234	NO	NO	NO	NO	NO	NO	YES	YES	YES	0	NO	0	NO	NO	0.468711	0.148557	0.439217	0.937469	0.00320534	0.0319225	1.06064	0.00157526	0.021725	1.56321	1.88043e-06	8.17261e-05
chr10	117566040	117566985	+	Intergenic	Intergenic	7388	ENSMUST00000220286	9	98955288	98958543	lincRNA	ENSMUSG00000112399	AC132139.2	NO	NO	NO	NO	NO	NO	YES	YES	YES	355	YES	0	NO	NO	0.757253	0.0144696	0.121029	0.906775	0.00322444	0.032052	1.19643	0.00027537	0.00574573	1.61415	5.85382e-07	2.99171e-05
chr1	84404416	84405691	+	Distant-promoter	protein_coding-intron (ENSMUST00000049126, intron 10 of 12)	-9654	ENSMUST00000191700	9	98955288	98958543	TEC	ENSMUSG00000104396	Gm37959	NO	NO	NO	NO	NO	NO	YES	YES	YES	411	YES	0	NO	NO	0.82123	0.00610888	0.071217	0.878698	0.00323071	0.0320937	1.29607	8.51325e-06	0.00034658	1.28217	9.77832e-06	0.000329231
chr1	127279985	127281230	+	intron	protein_coding-intron (ENSMUST00000038361, intron 2 of 17)	2501	ENSMUST00000170338	9	98955288	98958543	processed_pseudogene	ENSMUSG00000099471	Gm8451	NO	NO	NO	NO	NO	NO	YES	YES	NO	0	NO	0	NO	NO	0.771761	0.00385503	0.0527418	0.784377	0.00323221	0.0321036	1.53365	5.90583e-09	6.43e-07	1.61188	7.25477e-10	7.90771e-08
chr10	83381149	83382368	+	exon	protein_coding-exon (ENSMUST00000020488, exon 4 of 4)	21537	ENSMUST00000020488	9	98955288	98958543	protein_coding	ENSMUSG00000020255	D10Wsu102e	NO	NO	NO	NO	NO	NO	YES	YES	YES	437	YES	0	NO	NO	0.660752	0.024396	0.165386	0.856218	0.00324398	0.0321936	1.06773	0.000215454	0.00475368	1.18759	3.29801e-05	0.000894658
chr1	175915656	175916729	+	Distant-promoter	Intergenic	-4137	ENSMUST00000201297	9	98955288	98958543	protein_coding	ENSMUSG00000104158	Gm38100	NO	NO	NO	NO	NO	NO	YES	NO	YES	391	YES	0	NO	NO	0.726619	0.00811384	0.0850725	0.803977	0.00324979	0.0322359	0.556292	0.0428618	0.204418	1.00044	0.000193815	0.00371249
chr7	31033438	31035418	+	exon	protein_coding-exon (ENSMUST00000162733, exon 8 of 8)	3510	ENSMUST00000205301	9	98955288	98958543	protein_coding	ENSMUSG00000009687	Fxyd5	NO	NO	NO	NO	NO	NO	YES	NO	NO	0	NO	0	NO	YES	0.71836	0.00982596	0.095653	0.813702	0.00325271	0.0322572	0.688485	0.00982097	0.0790412	1.11492	1.96775e-05	0.000584382
chr15	101114472	101115449	+	promoter-TSS	protein_coding-promoter-TSS (ENSMUST00000070875)	-795	ENSMUST00000070875	9	98955288	98958543	protein_coding	ENSMUSG00000047034	Ankrd33	NO	NO	NO	NO	NO	NO	YES	YES	YES	643	YES	0	NO	NO	0.389684	0.151847	0.443838	0.786881	0.00325592	0.0322763	1.14583	3.61208e-05	0.00114153	1.57413	7.61556e-09	6.53406e-07
chr11	97815280	97816327	+	TTS	protein_coding-TTS (ENSMUST00000153520)	555	ENSMUST00000155762	9	98955288	98958543	protein_coding	ENSMUSG00000038366	Lasp1	NO	NO	NO	NO	NO	NO	NO	YES	YES	0	YES	0	NO	NO	0.656931	0.0359768	0.206855	0.909937	0.00326791	0.0323642	1.24416	6.32994e-05	0.00180168	0.915804	0.00343088	0.0324275
chr1	98144546	98145666	+	TTS	lincRNA-TTS (ENSMUST00000186473)	13639	ENSMUST00000186473	9	98955288	98958543	lincRNA	ENSMUSG00000100182	1810006J02Rik	NO	NO	NO	NO	NO	NO	YES	YES	YES	0	YES	0	NO	NO	0.938146	0.00463139	0.0594601	0.97193	0.00327307	0.032402	1.1618	0.000446931	0.00837401	1.38463	2.36496e-05	0.000680263
chr10	18760055	18761064	+	Distant-promoter	antisense-intron (ENSMUST00000215162, intron 1 of 4)	-16610	ENSMUST00000215836	9	98955288	98958543	protein_coding	ENSMUSG00000019852	Arfgef3	NO	NO	NO	NO	NO	NO	YES	YES	NO	0	NO	0	NO	NO	0.813385	0.0118328	0.107289	0.943605	0.00329056	0.0325279	1.29102	4.43956e-05	0.00135206	1.18149	0.000181678	0.0035268
chr3	98374309	98375396	+	Distant-promoter	Intergenic	-7609	ENSMUST00000196741	9	98955288	98958543	protein_coding	ENSMUSG00000050064	Zfp697	NO	NO	NO	NO	NO	NO	YES	NO	YES	0	YES	0	NO	NO	0.785367	0.00684958	0.0764326	0.849647	0.00330992	0.0326436	0.976147	0.000455541	0.00850216	1.12517	4.5882e-05	0.00117149
chr15	74930229	74931433	+	intron	lincRNA-intron (ENSMUST00000230877, intron 1 of 4)	1394	ENSMUST00000230877	9	98955288	98958543		ENSMUSG00000116380		NO	NO	NO	NO	NO	NO	YES	NO	YES	0	YES	0	NO	NO	0.630734	0.0268239	0.175034	0.828829	0.0033247	0.0327477	0.610001	0.0262	0.150584	1.12667	2.81807e-05	0.000785273
chr4	46206918	46207925	+	Distant-promoter	Intergenic	-11110	ENSMUST00000030013	9	98955288	98958543	protein_coding	ENSMUSG00000028329	Xpa	NO	NO	NO	NO	NO	NO	YES	YES	YES	290	YES	0	NO	NO	0.78325	0.00986078	0.0958859	0.886249	0.00333189	0.032795	2.34472	2.04966e-11	3.71497e-09	2.38265	7.55921e-12	1.23965e-09
chr5	118090667	118091653	+	intron	protein_coding-intron (ENSMUST00000049474, intron 7 of 10)	25800	ENSMUST00000031305	9	98955288	98958543	antisense_RNA	ENSMUSG00000029360	Gm9754	NO	NO	NO	NO	NO	NO	YES	YES	YES	286	NO	0	NO	YES	0.874938	0.00655176	0.0744463	0.939988	0.00333418	0.0328055	1.28235	1.41073e-05	0.000525887	1.29367	1.07729e-05	0.000356708
chr7	67049912	67051137	+	intron	protein_coding-intron (ENSMUST00000098382, intron 14 of 22)	3053	ENSMUST00000154103	9	98955288	98958543	protein_coding	ENSMUSG00000058145	Adamts17	NO	NO	NO	NO	NO	NO	YES	NO	YES	0	YES	0	YES	NO	0.810202	0.0106864	0.100767	0.925738	0.0033533	0.0329447	0.623745	0.0531839	0.233145	1.10158	0.000469565	0.00734184
chr15	80141837	80142924	+	intron	protein_coding-intron (ENSMUST00000023050, intron 1 of 10)	9223	ENSMUST00000229320	9	98955288	98958543	protein_coding	ENSMUSG00000022414	Tab1	NO	NO	NO	NO	NO	NO	YES	YES	YES	437	YES	0	NO	NO	0.392739	0.148294	0.438833	0.782186	0.00336676	0.033038	1.22537	4.78353e-06	0.00021507	1.57761	2.29169e-09	2.22454e-07
chr2	180212045	180213040	+	intron	protein_coding-intron (ENSMUST00000015791, intron 2 of 78)	13317	ENSMUST00000015791	9	98955288	98958543	protein_coding	ENSMUSG00000015647	Lama5	NO	NO	NO	NO	NO	NO	YES	YES	YES	0	YES	0	NO	NO	0.387655	0.131963	0.414289	0.742554	0.00336968	0.0330536	1.48647	1.18785e-08	1.1958e-06	1.38405	1.04501e-07	6.66328e-06
chr14	31168041	31169335	+	promoter-TSS	protein_coding-promoter-TSS (ENSMUST00000036618)	-47	ENSMUST00000036618	9	98955288	98958543	protein_coding	ENSMUSG00000042286	Stab1	NO	NO	NO	NO	NO	NO	YES	NO	NO	0	NO	0	NO	YES	0.44381	0.161628	0.45776	0.907866	0.00337824	0.0331142	0.689497	0.0230151	0.138663	1.13783	0.000125346	0.00263499
chr13	62831553	62832800	+	Distant-promoter	Intergenic	-16653	ENSMUST00000221040	9	98955288	98958543	lincRNA	ENSMUSG00000114117	AC156572.2	NO	NO	NO	NO	NO	NO	YES	NO	YES	478	NO	0	NO	NO	0.748575	0.0198025	0.146146	0.934343	0.0033851	0.0331606	0.844875	0.00923695	0.0757816	1.34798	2.24312e-05	0.000650611
chr6	47986786	47989374	+	Distant-promoter	Intergenic	-10204	ENSMUST00000203599	9	98955288	98958543	processed_pseudogene	ENSMUSG00000107824	Gm6443	NO	NO	NO	NO	NO	NO	YES	YES	YES	0	YES	0	NO	NO	0.407894	0.0951534	0.350549	0.703647	0.00341075	0.0333371	1.28081	5.88502e-08	4.94231e-06	1.35761	6.91955e-09	5.98831e-07
chr12	85347838	85349000	+	intron	protein_coding-intron (ENSMUST00000040766, intron 3 of 4)	2501	ENSMUST00000222529	9	98955288	98958543	protein_coding	ENSMUSG00000021248	Tmed10	NO	NO	NO	NO	NO	NO	YES	NO	YES	0	YES	0	NO	NO	0.383359	0.247758	0.563229	0.943402	0.00341184	0.033342	0.733393	0.0202023	0.127363	1.23969	5.76566e-05	0.00141304
chr2	7267162	7268977	+	intron	protein_coding-intron (ENSMUST00000002176, intron 1 of 15)	-82028	ENSMUST00000104208	9	98955288	98958543	snRNA	ENSMUSG00000077396	Gm24340	NO	NO	NO	NO	NO	NO	YES	NO	YES	0	YES	0	NO	NO	0.783989	0.00749136	0.0809513	0.853991	0.00342478	0.0334379	0.979493	0.000797177	0.0129937	1.41924	7.06665e-07	3.52711e-05
chr7	35064462	35065714	+	intron	lincRNA-intron (ENSMUST00000205833, intron 1 of 1)	1645	ENSMUST00000205833	9	98955288	98958543	lincRNA	ENSMUSG00000108739	Gm45096	NO	NO	NO	NO	NO	NO	YES	NO	NO	0	NO	0	NO	NO	-0.256001	0.406437	0.704444	0.859741	0.00342694	0.0334537	0.797473	0.00921054	0.075637	1.56817	1.38792e-07	8.54856e-06
chr5	151299052	151300328	+	intron	protein_coding-intron (ENSMUST00000202365, intron 1 of 5)	18567	ENSMUST00000201227	9	98955288	98958543	processed_pseudogene	ENSMUSG00000107154	Gm7041	NO	NO	NO	NO	NO	NO	YES	NO	YES	636	YES	0	NO	NO	0.354419	0.184684	0.489251	0.765657	0.00347287	0.0337819	0.782519	0.00372105	0.0402272	1.57687	1.53884e-09	1.56046e-07
chr4	155487888	155489184	+	Distant-promoter	Intergenic	-2825	ENSMUST00000165335	9	98955288	98958543	protein_coding	ENSMUSG00000029064	Gnb1	NO	NO	NO	NO	NO	NO	YES	NO	YES	0	YES	0	NO	NO	0.340528	0.245754	0.561184	0.840278	0.00347973	0.0338242	0.67636	0.0174985	0.115953	1.09565	9.10714e-05	0.00203471
chr8	122105102	122106872	+	intron	protein_coding-intron (ENSMUST00000127664, intron 1 of 15)	105140	ENSMUST00000173201	9	98955288	98958543	protein_coding	ENSMUSG00000025316	Banp	NO	NO	NO	NO	NO	NO	YES	NO	YES	518	YES	0	NO	NO	0.0795366	0.758766	0.909006	0.730225	0.00350836	0.0340184	0.307439	0.213876	0.507299	1.06397	8.4056e-06	0.000290934
chr15	73446586	73447653	+	Distant-promoter	Intergenic	-18209	ENSMUST00000229262	9	98955288	98958543		ENSMUSG00000116174		NO	NO	NO	NO	NO	NO	YES	NO	YES	0	NO	0	NO	NO	-0.034839	0.916691	0.972143	0.92785	0.00351207	0.0340425	0.410486	0.206713	0.498711	1.25721	5.90911e-05	0.00143888
chr1	88128664	88130783	+	exon	unprocessed_pseudogene-exon (ENSMUST00000117158, exon 1 of 1)	142	ENSMUST00000117158	9	98955288	98958543	unprocessed_pseudogene	ENSMUSG00000081261	Gm15370	NO	NO	NO	NO	NO	NO	YES	NO	NO	0	NO	0	NO	NO	-0.0802339	0.771196	0.914119	0.773697	0.00351482	0.0340601	-0.283921	0.303149	0.603676	1.23307	1.68673e-06	7.46418e-05
chr2	11712315	11713594	+	Distant-promoter	protein_coding-intron (ENSMUST00000078834, intron 1 of 6)	-5373	ENSMUST00000133975	2	11705290	11734317	protein_coding	ENSMUSG00000023206	Il15ra	NO	NO	NO	NO	NO	NO	YES	YES	YES	570	YES	786	NO	NO	0.427245	0.0494199	0.246887	0.628209	0.00353032	0.0341572	1.35994	2.47806e-10	3.61258e-08	1.37056	1.47894e-10	1.87982e-08
chr6	85897771	85899220	+	TTS	protein_coding-TTS (ENSMUST00000095757)	4038	ENSMUST00000159755	9	98955288	98958543	protein_coding	ENSMUSG00000068299	Nat8f4	NO	NO	NO	NO	NO	NO	YES	NO	NO	0	YES	0	NO	NO	0.362812	0.270246	0.586467	0.937269	0.00353023	0.0341572	0.0710534	0.833001	0.938101	1.08835	0.000677073	0.00974111
chr9	51392408	51393717	+	Intergenic	Intergenic	-64145	ENSMUST00000039959	9	98955288	98958543	protein_coding	ENSMUSG00000036027	1810046K07Rik	NO	NO	NO	NO	NO	NO	YES	NO	YES	0	YES	413	NO	NO	0.839682	0.0042855	0.056472	0.855382	0.00353093	0.0341617	0.796775	0.00799462	0.0687345	1.41744	1.14282e-06	5.35719e-05
chr5	23900301	23901441	+	Intergenic	Intergenic	22033	ENSMUST00000126828	9	98955288	98958543	protein_coding	ENSMUSG00000028995	Fam126a	NO	NO	NO	NO	NO	NO	YES	YES	YES	0	YES	0	NO	NO	0.818918	0.0169787	0.133507	0.994108	0.00353474	0.0341809	1.78137	4.2915e-07	2.73919e-05	1.51823	1.72013e-05	0.000524437
chr2	168977634	168978774	+	promoter-TSS	lincRNA-promoter-TSS (ENSMUST00000140241)	-64	ENSMUST00000140241	9	98955288	98958543	lincRNA	ENSMUSG00000086348	1700017J07Rik	NO	NO	NO	NO	NO	NO	YES	YES	YES	0	YES	0	NO	NO	0.758989	0.0105735	0.10013	0.859725	0.00355855	0.0343436	1.06947	0.000328936	0.00660942	1.31237	7.57888e-06	0.000265969
chr4	52682996	52684163	+	Intergenic	Intergenic	76373	ENSMUST00000107671	9	98955288	98958543	protein_coding	ENSMUSG00000028314	Toporsl	NO	NO	NO	NO	NO	NO	YES	YES	YES	0	NO	0	NO	NO	0.653922	0.0339143	0.200081	0.88801	0.0035621	0.0343648	1.22404	5.15061e-05	0.00152507	1.50834	4.24372e-07	2.25753e-05
chr12	17416773	17418278	+	Distant-promoter	protein_coding-intron (ENSMUST00000046011, intron 19 of 20)	-19093	ENSMUST00000220527	9	98955288	98958543	lincRNA	ENSMUSG00000113246	AC155232.1	NO	NO	NO	NO	NO	NO	YES	YES	YES	0	YES	0	NO	NO	0.725335	0.0324853	0.195243	0.975907	0.00362219	0.0347619	1.25332	0.000483478	0.00888939	2.02808	5.98182e-09	5.25138e-07
chr12	76521922	76523063	+	Distant-promoter	Intergenic	-8399	ENSMUST00000217730	9	98955288	98958543	protein_coding	ENSMUSG00000052609	Plekhg3	NO	NO	NO	NO	NO	NO	YES	YES	YES	0	YES	0	NO	NO	0.931071	0.00383165	0.0525359	0.934982	0.00362396	0.0347719	1.36986	2.31274e-05	0.000791166	1.40529	1.25228e-05	0.000404462
chrX	42373687	42374833	+	Intergenic	Intergenic	26748	ENSMUST00000120480	9	98955288	98958543	processed_pseudogene	ENSMUSG00000083450	Gm14619	NO	NO	NO	NO	NO	NO	YES	NO	YES	339	YES	413	NO	NO	0.390753	0.210892	0.521654	0.888053	0.00363197	0.0348212	0.715004	0.0175963	0.116395	1.2809	1.35617e-05	0.000431855
chr3	88738407	88739433	+	exon	TEC-exon (ENSMUST00000194270, exon 1 of 1)	772	ENSMUST00000194270	9	98955288	98958543	TEC	ENSMUSG00000104333	Gm10253	NO	NO	NO	NO	NO	NO	YES	NO	YES	322	NO	0	NO	NO	0.469486	0.0726235	0.304285	0.750601	0.00365953	0.0350059	0.967815	0.000179079	0.00410903	1.15885	5.75136e-06	0.000210625
chr11	23233879	23235101	+	Intergenic	Intergenic	-21551	ENSMUST00000020538	9	98955288	98958543	protein_coding	ENSMUSG00000020290	Xpo1	NO	NO	NO	NO	NO	NO	YES	YES	YES	0	YES	0	NO	NO	0.400427	0.235902	0.550573	0.95787	0.00366302	0.0350353	2.00015	6.1633e-08	5.14693e-06	1.88586	3.17541e-07	1.75427e-05
chr7	39838714	39840047	+	intron	lincRNA-intron (ENSMUST00000209360, intron 3 of 3)	-41638	ENSMUST00000211512	9	98955288	98958543	lincRNA	ENSMUSG00000100431	4930558N11Rik	NO	NO	NO	NO	NO	NO	YES	YES	NO	0	NO	0	NO	NO	0.722727	0.0353572	0.204825	0.988806	0.00366923	0.0350682	1.10941	0.00146884	0.0206262	1.69074	7.8852e-07	3.89057e-05
chr17	28310378	28311558	+	Distant-promoter	Intergenic	-2562	ENSMUST00000114803	9	98955288	98958543	protein_coding	ENSMUSG00000007570	Fance	NO	NO	NO	NO	NO	NO	YES	YES	YES	0	YES	0	NO	NO	0.494549	0.122176	0.398874	0.912296	0.00367383	0.035101	1.03708	0.00124314	0.018204	1.03581	0.00117615	0.0147467
chr5	136520308	136521334	+	intron	protein_coding-intron (ENSMUST00000004097, intron 1 of 23)	15656	ENSMUST00000192800	9	98955288	98958543	TEC	ENSMUSG00000104369	Gm38082	NO	NO	NO	NO	NO	NO	YES	YES	YES	0	YES	0	NO	NO	0.666006	0.0155538	0.12646	0.794279	0.00370192	0.0353018	1.23359	5.4808e-06	0.000240916	1.20192	8.80716e-06	0.000302652
chr11	110165712	110166744	+	intron	protein_coding-intron (ENSMUST00000044850, intron 1 of 38)	1827	ENSMUST00000126499	9	98955288	98958543	protein_coding	ENSMUSG00000041797	Abca9	NO	NO	NO	NO	NO	NO	YES	NO	YES	0	YES	0	NO	NO	0.640526	0.0196779	0.145657	0.790275	0.00370233	0.0353018	0.474021	0.0769364	0.28974	1.00862	0.000109934	0.00237333
chr12	83364628	83365843	+	Distant-promoter	protein_coding-intron (ENSMUST00000177801, intron 2 of 8)	-14340	ENSMUST00000133282	9	98955288	98958543	protein_coding	ENSMUSG00000021221	Dpf3	NO	NO	NO	NO	NO	NO	NO	YES	YES	674	YES	0	NO	NO	0.627809	0.0473933	0.241344	0.909461	0.00372096	0.0354408	1.06251	0.000514187	0.00930604	0.921306	0.00258263	0.0263562
chr15	40223095	40224060	+	Intergenic	Intergenic	-37478	ENSMUST00000175114	9	98955288	98958543	miRNA	ENSMUSG00000092855	Gm25958	NO	NO	NO	NO	NO	NO	YES	YES	YES	392	YES	0	NO	NO	0.653506	0.0257287	0.170705	0.842259	0.00372513	0.0354663	1.20193	3.34467e-05	0.00107456	1.21907	2.32045e-05	0.000669156
chr2	164032776	164033800	+	intron	protein_coding-intron (ENSMUST00000067715, intron 5 of 13)	2117	ENSMUST00000141671	9	98955288	98958543	protein_coding	ENSMUSG00000054582	Pabpc1l	NO	NO	NO	NO	NO	NO	YES	YES	NO	0	NO	0	YES	NO	0.712665	0.0361371	0.207404	0.973638	0.00376284	0.0357133	1.80719	1.32466e-06	7.23477e-05	2.08285	1.59688e-08	1.26857e-06
chr12	111850929	111852030	+	Distant-promoter	protein_coding-intron (ENSMUST00000054815, intron 4 of 16)	-6501	ENSMUST00000220486	9	98955288	98958543	protein_coding	ENSMUSG00000021285	Ppp1r13b	NO	NO	NO	NO	NO	NO	YES	YES	YES	354	YES	0	NO	NO	0.649253	0.0244733	0.165735	0.828049	0.00377735	0.0358076	1.17969	1.7774e-05	0.000637179	1.33532	9.57827e-07	4.59433e-05
chr15	96622223	96623248	+	intron	protein_coding-intron (ENSMUST00000088452, intron 2 of 15)	19227	ENSMUST00000100262	9	98955288	98958543	protein_coding	ENSMUSG00000023169	Slc38a1	NO	NO	NO	NO	NO	NO	YES	NO	YES	0	YES	0	NO	NO	0.301727	0.390405	0.692428	0.990413	0.00378116	0.0358182	0.499092	0.149966	0.421412	1.18587	0.00043761	0.00696562
chr7	111106476	111107560	+	Distant-promoter	processed_transcript-intron (ENSMUST00000209597, intron 2 of 2)	-14202	ENSMUST00000211063	9	98955288	98958543	TEC	ENSMUSG00000110326	Gm45378	NO	NO	NO	NO	NO	NO	YES	YES	YES	443	NO	0	NO	NO	0.812241	0.0102157	0.0980242	0.910727	0.00380514	0.0359826	1.07384	0.00073352	0.0121844	1.04278	0.000989572	0.0129588
chr15	8199961	8201162	+	intron	protein_coding-intron (ENSMUST00000110617, intron 17 of 52)	6260	ENSMUST00000130748	9	98955288	98958543	protein_coding	ENSMUSG00000039801	2410089E03Rik	NO	NO	NO	NO	NO	NO	YES	NO	YES	0	YES	0	NO	NO	0.754972	0.0098261	0.095653	0.84111	0.00382456	0.0361047	0.983463	0.00100085	0.0154428	1.14863	9.84658e-05	0.00216696
chr9	118707840	118708850	+	Distant-promoter	protein_coding-intron (ENSMUST00000044165, intron 15 of 27)	-3312	ENSMUST00000124360	9	98955288	98958543	protein_coding	ENSMUSG00000039115	Itga9	NO	NO	NO	NO	NO	NO	YES	YES	YES	490	YES	0	NO	NO	0.107017	0.712967	0.887881	0.815734	0.00383139	0.0361446	1.08121	0.000190312	0.00430781	1.53005	7.60955e-08	5.06276e-06
chr5	132059827	132060863	+	Distant-promoter	protein_coding-intron (ENSMUST00000071591, intron 2 of 2)	-9936	ENSMUST00000185450	9	98955288	98958543	protein_coding	ENSMUSG00000029673	Auts2	NO	NO	NO	NO	NO	NO	YES	YES	YES	0	YES	0	NO	NO	0.779812	0.0176941	0.136938	0.942431	0.00385798	0.0363166	1.48244	2.68703e-06	0.000132083	1.25448	7.33143e-05	0.00171467
chr7	80157906	80158960	+	Intergenic	Intergenic	3264	ENSMUST00000205955	9	98955288	98958543	lincRNA	ENSMUSG00000108757	Gm45202	NO	NO	NO	NO	NO	NO	YES	NO	YES	0	YES	0	NO	NO	0.587459	0.0359965	0.206916	0.799279	0.00391129	0.0366794	0.974099	0.000518204	0.00936178	1.1084	6.44984e-05	0.0015442
chr9	71672275	71673303	+	intron	protein_coding-intron (ENSMUST00000072899, intron 8 of 18)	-24439	ENSMUST00000146567	9	98955288	98958543	protein_coding	ENSMUSG00000032232	Cgnl1	NO	NO	NO	NO	NO	NO	YES	YES	YES	0	YES	0	NO	NO	0.405828	0.215666	0.527197	0.921957	0.00393152	0.0368221	1.11252	0.000764708	0.0125773	1.71364	1.05117e-07	6.69918e-06
chr6	86754135	86755221	+	intron	protein_coding-intron (ENSMUST00000001187, intron 5 of 12)	6059	ENSMUST00000155456	9	98955288	98958543	protein_coding	ENSMUSG00000029994	Anxa4	NO	NO	NO	NO	NO	NO	YES	YES	YES	0	YES	0	NO	NO	0.588583	0.0578021	0.268751	0.884913	0.00393206	0.0368228	1.12207	0.000327014	0.00657927	1.40838	5.01177e-06	0.00018843
chr9	71362115	71363496	+	Intergenic	Intergenic	-83620	ENSMUST00000214975	9	98955288	98958543	processed_pseudogene	ENSMUSG00000111181	AC167017.1	NO	NO	NO	NO	NO	NO	NO	YES	YES	0	YES	0	NO	NO	0.469503	0.108637	0.375432	0.829531	0.00393267	0.036826	1.11472	0.000142221	0.003429	0.83284	0.00466684	0.0404227
chr6	31502198	31503720	+	intron	protein_coding-intron (ENSMUST00000026699, intron 17 of 17)	10338	ENSMUST00000149859	9	98955288	98958543	protein_coding	ENSMUSG00000025609	Mkln1	NO	NO	NO	NO	NO	NO	YES	NO	YES	465	YES	0	NO	NO	0.545864	0.0247758	0.166959	0.69523	0.00393893	0.0368625	0.968188	8.22837e-05	0.0022268	1.15699	1.86082e-06	8.10366e-05
chr16	4500649	4501877	+	intron	protein_coding-intron (ENSMUST00000230817, intron 1 of 1)	21800	ENSMUST00000132284	9	98955288	98958543	protein_coding	ENSMUSG00000022519	Srl	NO	NO	NO	NO	NO	NO	YES	NO	YES	0	YES	0	NO	NO	0.693848	0.028426	0.180641	0.904212	0.0039426	0.0368847	0.872648	0.00466682	0.0472643	1.06647	0.000472253	0.00737694
chr17	22673766	22675300	+	Distant-promoter	Intergenic	-15238	ENSMUST00000055305	9	98955288	98958543	protein_coding	ENSMUSG00000046088	Gm9805	NO	NO	NO	NO	NO	NO	NO	YES	NO	0	NO	0	NO	NO	0.324588	0.236585	0.551295	0.773596	0.00394886	0.0369236	1.08101	2.9323e-05	0.00096276	0.856323	0.000951904	0.0125889
chr1	58773608	58774993	+	Distant-promoter	Intergenic	-10909	ENSMUST00000191399	9	98955288	98958543	processed_pseudogene	ENSMUSG00000100236	Gm3841	NO	NO	NO	NO	NO	NO	YES	YES	YES	0	YES	0	NO	NO	0.512124	0.14969	0.440811	0.999763	0.00395108	0.0369374	1.07281	0.00162112	0.0221737	1.34219	6.29407e-05	0.00151548
chr1	186455961	186456958	+	Intergenic	Intergenic	102013	ENSMUST00000193084	9	98955288	98958543	lincRNA	ENSMUSG00000103690	A730004F24Rik	NO	NO	NO	NO	NO	NO	YES	YES	YES	370	YES	0	NO	NO	0.587794	0.0192561	0.143839	0.717938	0.00395407	0.0369571	1.22037	6.47226e-07	3.89709e-05	1.21795	5.92096e-07	3.02355e-05
chr7	118833878	118835081	+	TTS	protein_coding-TTS (ENSMUST00000176197)	1914	ENSMUST00000104479	9	98955288	98958543	snoRNA	ENSMUSG00000077667	Gm26147	NO	NO	NO	NO	NO	NO	YES	NO	YES	0	NO	0	NO	NO	0.33066	0.349021	0.658909	0.983752	0.00397345	0.0370883	0.390204	0.264452	0.564298	1.41295	2.18026e-05	0.000636222
chr13	37278778	37279844	+	Intergenic	Intergenic	30651	ENSMUST00000225533	9	98955288	98958543	lincRNA	ENSMUSG00000114249	AC154595.1	NO	NO	NO	NO	NO	NO	YES	YES	YES	374	YES	0	NO	NO	0.545195	0.0829416	0.326063	0.8938	0.00398322	0.037149	1.86738	7.80712e-09	8.23093e-07	1.61693	6.09646e-07	3.09923e-05
chr6	49355151	49355949	+	Distant-promoter	Intergenic	-12189	ENSMUST00000060561	9	98955288	98958543	protein_coding	ENSMUSG00000047115	Fam221a	NO	NO	NO	NO	NO	NO	YES	NO	YES	327	NO	0	NO	NO	0.439189	0.0829181	0.326023	0.720403	0.00398626	0.0371703	0.75193	0.00374667	0.040422	1.21279	1.75374e-06	7.71014e-05
chr10	60612269	60613708	+	intron	protein_coding-intron (ENSMUST00000073242, intron 2 of 66)	40045	ENSMUST00000153677	9	98955288	98958543	protein_coding	ENSMUSG00000012819	Cdh23	NO	NO	NO	NO	NO	NO	NO	YES	YES	0	YES	0	NO	YES	0.704635	0.0167471	0.132458	0.840742	0.00402598	0.0374352	1.28492	5.31652e-06	0.000235102	0.914979	0.00128075	0.0157159
chr10	61976749	61977822	+	intron	protein_coding-intron (ENSMUST00000051826, intron 1 of 33)	836	ENSMUST00000051826	9	98955288	98958543	protein_coding	ENSMUSG00000058806	Col13a1	NO	NO	NO	NO	NO	NO	NO	YES	YES	0	YES	0	NO	YES	0.862735	0.00619688	0.0718405	0.902483	0.00405464	0.0376156	1.02259	0.000432637	0.0081619	0.881773	0.00238889	0.0248917
chr12	78573065	78574116	+	intron	protein_coding-intron (ENSMUST00000052472, intron 11 of 23)	-109057	ENSMUST00000219629	9	98955288	98958543	protein_coding	ENSMUSG00000047454	Gphn	NO	NO	NO	NO	NO	NO	YES	YES	YES	428	YES	0	NO	NO	0.346946	0.255707	0.571257	0.856132	0.004069	0.037704	1.5486	5.62289e-07	3.45988e-05	2.00087	4.87944e-11	6.80072e-09
chrX	10786827	10787802	+	Intergenic	Intergenic	-68604	ENSMUST00000141174	9	98955288	98958543	antisense_RNA	ENSMUSG00000085587	Gm14493	NO	NO	NO	NO	NO	NO	YES	YES	YES	0	YES	0	NO	NO	0.729154	0.0230914	0.160354	0.912565	0.00408014	0.0377803	1.44518	4.22489e-06	0.000193368	1.31784	2.67004e-05	0.000752333
chr5	127677382	127678972	+	intron	protein_coding-intron (ENSMUST00000118139, intron 8 of 11)	21144	ENSMUST00000134529	9	98955288	98958543	protein_coding	ENSMUSG00000049971	Glt1d1	NO	NO	NO	NO	NO	NO	YES	YES	NO	0	YES	0	NO	YES	0.509564	0.13594	0.420549	0.958667	0.00412732	0.0380876	1.55106	7.96986e-06	0.000329126	1.86774	4.80178e-08	3.38019e-06
chr13	32874121	32875349	+	Distant-promoter	Intergenic	-11565	ENSMUST00000118548	9	98955288	98958543	unprocessed_pseudogene	ENSMUSG00000081433	Serpinb1-ps1	NO	NO	NO	NO	NO	NO	YES	YES	NO	0	NO	0	NO	NO	0.557262	0.070238	0.298954	0.869373	0.00413131	0.0381081	1.05775	0.0006249	0.0107885	1.26125	3.55818e-05	0.000951991
chr7	53074604	53075726	+	Intergenic	Intergenic	148095	ENSMUST00000093693	9	98955288	98958543	snRNA	ENSMUSG00000070203	Gm22444	NO	NO	NO	NO	NO	NO	YES	YES	YES	644	YES	0	NO	NO	0.458581	0.0256173	0.170237	0.585533	0.00414921	0.0382288	2.08219	1.5555e-21	1.07321e-18	1.96828	1.87215e-19	9.0094e-17
chr7	30062273	30063273	+	Distant-promoter	protein_coding-intron (ENSMUST00000080834, intron 5 of 6)	-1466	ENSMUST00000182483	9	98955288	98958543	protein_coding	ENSMUSG00000098022	Zfp82	NO	NO	NO	NO	NO	NO	YES	YES	YES	0	NO	0	NO	NO	0.813536	0.0135193	0.11621	0.937626	0.00415579	0.0382739	1.67053	5.8294e-07	3.56152e-05	1.6232	1.1013e-06	5.18198e-05
chr14	45547958	45548988	+	intron	bidirectional_promoter_lncRNA-intron (ENSMUST00000226815, intron 3 of 4)	4790	ENSMUST00000227827	9	98955288	98958543		ENSMUSG00000115324		NO	NO	NO	NO	NO	NO	YES	YES	YES	0	NO	0	NO	NO	0.709864	0.0194129	0.144558	0.862643	0.00415818	0.0382834	1.36183	3.14093e-06	0.000150919	1.5187	1.54104e-07	9.35789e-06
chr15	80458041	80459308	+	promoter-TSS	snoRNA-promoter-TSS (ENSMUST00000158115)	-500	ENSMUST00000158115	9	98955288	98958543	snoRNA	ENSMUSG00000088740	Gm23220	NO	NO	NO	NO	NO	NO	YES	NO	YES	359	NO	0	NO	NO	0.355395	0.242808	0.558002	0.856496	0.00418059	0.0384272	0.688901	0.0296642	0.162846	1.21771	8.26157e-05	0.00188381
chr4	149591314	149592257	+	intron	protein_coding-intron (ENSMUST00000039144, intron 1 of 18)	4537	ENSMUST00000137232	9	98955288	98958543	protein_coding	ENSMUSG00000039953	Clstn1	NO	NO	NO	NO	NO	NO	YES	YES	YES	0	NO	0	NO	NO	0.577267	0.0417211	0.224606	0.804383	0.00418562	0.0384565	1.09051	0.000255374	0.00541997	1.69655	5.67313e-09	5.00679e-07
chr9	49067297	49068640	+	intron	protein_coding-intron (ENSMUST00000034803, intron 8 of 15)	1261	ENSMUST00000213787	9	98955288	98958543	protein_coding	ENSMUSG00000032264	Zw10	NO	NO	NO	NO	NO	NO	YES	YES	YES	0	NO	0	NO	NO	0.330157	0.329627	0.642574	0.946464	0.00426085	0.0389528	1.2073	0.000384976	0.00746228	1.07138	0.00161376	0.0186495
chr7	136177367	136178435	+	Distant-promoter	Intergenic	-4605	ENSMUST00000209653	9	98955288	98958543	lincRNA	ENSMUSG00000110396	Gm36737	NO	NO	NO	NO	NO	NO	YES	YES	YES	0	YES	0	NO	NO	0.61449	0.0174746	0.135859	0.734523	0.00426442	0.0389776	1.5054	3.91462e-08	3.42938e-06	1.7135	2.53647e-10	3.04279e-08
chr17	88766685	88767929	+	exon	protein_coding-exon (ENSMUST00000024916, exon 4 of 11)	24669	ENSMUST00000024916	9	98955288	98958543	protein_coding	ENSMUSG00000024107	Lhcgr	NO	NO	NO	NO	NO	NO	YES	NO	YES	0	YES	0	NO	NO	0.296881	0.326886	0.640232	0.845127	0.00431292	0.0392707	0.715376	0.0172508	0.114846	1.24001	2.45983e-05	0.000703661
chr6	48911719	48912866	+	Intergenic	Intergenic	4937	ENSMUST00000161184	9	98955288	98958543	protein_coding	ENSMUSG00000029811	Aoc1	NO	NO	NO	NO	NO	NO	YES	YES	YES	0	NO	0	NO	YES	0.791253	0.0142333	0.119851	0.914582	0.00431657	0.0392867	1.09146	0.000238308	0.0051392	1.09875	0.000201712	0.00382997
chr12	38593758	38594884	+	intron	protein_coding-intron (ENSMUST00000040500, intron 22 of 24)	20200	ENSMUST00000222922	9	98955288	98958543	antisense_RNA	ENSMUSG00000112967	AC166996.1	NO	NO	NO	NO	NO	NO	NO	YES	NO	0	YES	396	NO	NO	0.77732	0.0041843	0.0556156	0.772789	0.00433794	0.0394194	1.02479	9.76202e-05	0.00255011	0.979864	0.000182766	0.00354223
chr11	35787485	35788643	+	Distant-promoter	protein_coding-exon (ENSMUST00000018990, exon 7 of 7)	-4717	ENSMUST00000120504	9	98955288	98958543	processed_pseudogene	ENSMUSG00000082688	Gm12124	NO	NO	NO	NO	NO	NO	NO	YES	NO	0	NO	0	NO	NO	0.78681	0.0137675	0.117504	0.904737	0.0043537	0.0395023	1.16726	9.53898e-05	0.00250311	0.349551	0.253287	0.522264
chr7	96997418	96999035	+	intron	protein_coding-intron (ENSMUST00000044466, intron 5 of 13)	-25443	ENSMUST00000122835	9	98955288	98958543	protein_coding	ENSMUSG00000018995	Nars2	NO	NO	NO	NO	NO	NO	YES	YES	YES	0	YES	0	NO	NO	0.523769	0.0315948	0.192129	0.689103	0.0043542	0.039504	1.13107	2.81367e-06	0.000137415	1.23053	2.8067e-07	1.57634e-05
chr3	92032328	92033348	+	Intergenic	Intergenic	8271	ENSMUST00000118636	9	98955288	98958543	processed_pseudogene	ENSMUSG00000082826	Mif-ps3	NO	NO	NO	NO	NO	NO	YES	YES	NO	0	NO	0	NO	NO	0.0659122	0.852404	0.948064	0.962078	0.00436559	0.0395828	1.42676	7.33322e-05	0.0020256	2.07789	3.06596e-09	2.87662e-07
chr5	130096375	130097633	+	intron	protein_coding-intron (ENSMUST00000040721, intron 1 of 5)	3415	ENSMUST00000142838	9	98955288	98958543	protein_coding	ENSMUSG00000034118	Tpst1	NO	NO	NO	NO	NO	NO	YES	NO	YES	302	YES	0	NO	NO	0.315746	0.20264	0.512079	0.692491	0.0043756	0.0396405	0.596423	0.0127552	0.0943105	1.17423	4.86074e-07	2.54405e-05
chr18	60292761	60293708	+	promoter-TSS	protein_coding-promoter-TSS (ENSMUST00000171297)	-146	ENSMUST00000171297	9	98955288	98958543	protein_coding	ENSMUSG00000090942	F830016B08Rik	NO	NO	NO	NO	NO	NO	YES	NO	NO	0	NO	0	NO	NO	0.516882	0.0935971	0.347394	0.865109	0.0043793	0.0396626	0.683939	0.0321034	0.171134	1.61514	1.41282e-07	8.68272e-06
chr4	101591111	101592158	+	intron	protein_coding-intron (ENSMUST00000038207, intron 1 of 18)	36539	ENSMUST00000158821	9	98955288	98958543	misc_RNA	ENSMUSG00000089446	Gm22533	NO	NO	NO	NO	NO	NO	YES	YES	NO	0	NO	0	NO	NO	0.312395	0.363735	0.671421	0.955791	0.00438384	0.0396907	2.0767	1.52488e-07	1.13013e-05	2.37935	1.1115e-09	1.16642e-07
chr16	10216235	10218230	+	intron	protein_coding-intron (ENSMUST00000044005, intron 6 of 10)	4426	ENSMUST00000230872	9	98955288	98958543	protein_coding	ENSMUSG00000039200	Atf7ip2	NO	NO	NO	NO	NO	NO	YES	YES	YES	0	YES	0	NO	YES	0.425697	0.0858586	0.332183	0.697804	0.0043932	0.0397428	1.44285	1.70546e-08	1.65163e-06	1.56669	6.65616e-10	7.32353e-08
chr7	66720553	66721656	+	Distant-promoter	Intergenic	-2015	ENSMUST00000207179	9	98955288	98958543	TEC	ENSMUSG00000109133	Gm45098	NO	NO	NO	NO	NO	NO	YES	NO	YES	370	NO	0	NO	NO	0.793677	0.0104396	0.0993673	0.877427	0.00441307	0.0398686	0.830995	0.0100603	0.080374	1.49606	1.61602e-06	7.1959e-05
chr1	172112468	172113688	+	exon	protein_coding-exon (ENSMUST00000027833, exon 20 of 33)	887	ENSMUST00000133909	9	98955288	98958543	protein_coding	ENSMUSG00000026553	Copa	NO	NO	NO	NO	NO	NO	YES	NO	YES	0	YES	0	NO	NO	0.582515	0.080744	0.321444	0.934971	0.00441681	0.0398937	0.94823	0.00268134	0.0319341	1.10588	0.000411603	0.00664309
chr17	15998434	15999544	+	Intergenic	Intergenic	-161334	ENSMUST00000179031	9	98955288	98958543	snRNA	ENSMUSG00000096849	Gm25598	NO	NO	NO	NO	NO	NO	YES	YES	YES	0	YES	0	NO	NO	0.861692	0.00405951	0.0545022	0.852118	0.00443821	0.0400443	1.37386	1.98063e-05	0.000696883	1.93652	7.8146e-10	8.44193e-08
chr5	147744837	147745876	+	promoter-TSS	lincRNA-promoter-TSS (ENSMUST00000202338)	-160	ENSMUST00000202338	9	98955288	98958543	lincRNA	ENSMUSG00000106845	Gm43156	NO	NO	NO	NO	NO	NO	YES	NO	YES	0	NO	0	NO	NO	1.0071	0.00420687	0.0557849	0.999571	0.00443765	0.0400443	0.894356	0.011705	0.0890936	1.30116	0.000177056	0.00345481
chr14	57725879	57726991	+	intron	protein_coding-intron (ENSMUST00000022531, intron 2 of 7)	7865	ENSMUST00000038381	9	98955288	98958543	protein_coding	ENSMUSG00000021959	Lats2	NO	NO	NO	NO	NO	NO	YES	YES	YES	544	YES	0	NO	NO	0.616711	0.0198273	0.146264	0.747102	0.00444663	0.0400993	1.16487	6.22735e-06	0.000267886	1.23145	1.48249e-06	6.6932e-05
chr14	43795090	43796214	+	Distant-promoter	lincRNA-intron (ENSMUST00000227370, intron 2 of 4)	-1637	ENSMUST00000227998	9	98955288	98958543		ENSMUSG00000115844		NO	NO	NO	NO	NO	NO	NO	YES	NO	0	NO	0	NO	NO	0.841074	0.00403601	0.0542946	0.830699	0.00445091	0.0401182	1.35043	2.62178e-06	0.000129436	0.972487	0.000786466	0.010923
chr5	106954110	106955106	+	Distant-promoter	Intergenic	-9714	ENSMUST00000117196	9	98955288	98958543	protein_coding	ENSMUSG00000029283	Cdc7	NO	NO	NO	NO	NO	NO	YES	YES	YES	0	YES	0	NO	NO	0.66715	0.0389569	0.216042	0.909185	0.00445855	0.0401618	1.02388	0.0031309	0.0356398	1.44196	2.066e-05	0.000609143
chr1	36273003	36274247	+	promoter-TSS	protein_coding-promoter-TSS (ENSMUST00000056946)	-190	ENSMUST00000056946	9	98955288	98958543	protein_coding	ENSMUSG00000047180	Neurl3	NO	NO	NO	NO	NO	NO	YES	NO	NO	0	NO	0	NO	YES	0.553972	0.0547534	0.261183	0.808276	0.00447836	0.0402792	0.554568	0.04872	0.221431	1.07519	8.50224e-05	0.00192714
chr7	30678068	30679164	+	Distant-promoter	Intergenic	-7011	ENSMUST00000051495	9	98955288	98958543	protein_coding	ENSMUSG00000049761	Pmis2	NO	NO	NO	NO	NO	NO	YES	NO	YES	441	NO	0	NO	YES	-0.227024	0.453716	0.738116	0.822615	0.00448634	0.0403303	0.0203807	0.946527	0.981993	1.19936	3.26701e-05	0.00088747
chr18	10833214	10834473	+	Intergenic	Intergenic	35478	ENSMUST00000150000	9	98955288	98958543	protein_coding	ENSMUSG00000024294	Mib1	NO	NO	NO	NO	NO	NO	YES	NO	YES	0	YES	0	NO	NO	0.750785	0.024396	0.165386	0.939598	0.00451683	0.0405071	0.914355	0.00774939	0.0673143	1.44153	1.73717e-05	0.000528473
chr8	56172845	56174044	+	Intergenic	Intergenic	-121141	ENSMUST00000034026	9	98955288	98958543	protein_coding	ENSMUSG00000031613	Hpgd	NO	NO	NO	NO	NO	NO	YES	YES	YES	0	YES	0	NO	NO	0.786248	0.00475136	0.0604841	0.788859	0.00454063	0.0406714	1.6907	1.11253e-08	1.12908e-06	1.62491	3.6432e-08	2.63747e-06
chr7	136807753	136808771	+	Distant-promoter	Intergenic	-2647	ENSMUST00000211473	9	98955288	98958543	processed_pseudogene	ENSMUSG00000110126	Gm9347	NO	NO	NO	NO	NO	NO	YES	YES	NO	0	YES	0	NO	NO	0.820017	0.00680748	0.0761107	0.856951	0.00456441	0.0408122	1.03758	0.000951292	0.0148664	1.19674	0.000115093	0.00246405
chrX	13224702	13225716	+	Distant-promoter	Intergenic	-6607	ENSMUST00000122000	9	98955288	98958543	processed_pseudogene	ENSMUSG00000083364	Llph-ps2	NO	NO	NO	NO	NO	NO	YES	YES	NO	0	YES	307	NO	NO	0.643068	0.0251644	0.168424	0.808749	0.00457097	0.0408533	1.09407	0.000111493	0.00283396	1.12263	6.72154e-05	0.0015967
chr1	183041793	183042806	+	Intergenic	Intergenic	-32307	ENSMUST00000178492	1	183074606	183074706	miRNA	ENSMUSG00000094807	Gm24975	NO	NO	NO	NO	NO	NO	YES	YES	YES	661	YES	487	NO	NO	0.555697	0.0430396	0.228632	0.770357	0.00460928	0.0410825	1.40717	5.10195e-07	3.1785e-05	1.71521	5.51398e-10	6.20627e-08
chr7	124856526	124857353	+	Intergenic	Intergenic	-50670	ENSMUST00000205944	9	98955288	98958543	lincRNA	ENSMUSG00000108623	Gm45092	NO	NO	NO	NO	NO	NO	YES	NO	YES	0	YES	0	NO	NO	0.953562	0.00702954	0.0777649	0.998803	0.00460955	0.0410835	0.429877	0.233192	0.529996	1.00563	0.00394799	0.0359164
chr13	13485362	13486373	+	Distant-promoter	protein_coding-intron (ENSMUST00000005532, intron 9 of 19)	-3462	ENSMUST00000220813	9	98955288	98958543	antisense_RNA	ENSMUSG00000113380	AC122465.1	NO	NO	NO	NO	NO	NO	YES	NO	YES	0	YES	360	NO	NO	0.826804	0.0194165	0.144579	0.993864	0.00461153	0.0410967	0.458664	0.16827	0.447853	1.10011	0.000707169	0.0100812
chr10	127830399	127831512	+	intron	protein_coding-intron (ENSMUST00000125163, intron 2 of 3)	6671	ENSMUST00000143917	9	98955288	98958543	transcribed_unprocessed_pseudogene	ENSMUSG00000054031	Rdh18-ps	NO	NO	NO	NO	NO	NO	YES	NO	NO	0	NO	0	NO	NO	0.417234	0.213665	0.524934	0.928676	0.00462154	0.0411515	0.797131	0.0254133	0.147682	1.4423	2.84677e-05	0.000791771
chr8	83766534	83767552	+	Intergenic	Intergenic	14125	ENSMUST00000122733	9	98955288	98958543	misc_RNA	ENSMUSG00000084682	Gm22024	NO	NO	NO	NO	NO	NO	YES	YES	YES	0	YES	0	NO	NO	0.731412	0.0142867	0.120151	0.84038	0.00463348	0.0412246	1.07773	0.000307529	0.00626752	1.71972	3.84442e-09	3.53138e-07
chr13	46355869	46357281	+	Intergenic	Intergenic	-61859	ENSMUST00000037923	9	98955288	98958543	protein_coding	ENSMUSG00000038132	Rbm24	NO	NO	NO	NO	NO	NO	YES	YES	YES	0	YES	0	NO	NO	0.81136	0.00600804	0.0704161	0.834082	0.00464233	0.0412813	1.66038	5.99365e-08	5.02172e-06	1.58971	1.97199e-07	1.16161e-05
chr5	92769840	92770956	+	intron	protein_coding-intron (ENSMUST00000113055, intron 1 of 10)	18164	ENSMUST00000158643	5	92788451	92788562	miRNA	ENSMUSG00000089268	Mir1961	NO	NO	NO	NO	NO	NO	YES	NO	YES	626	YES	442	NO	NO	0.676601	0.0101437	0.0975917	0.741248	0.0046482	0.0413232	0.485746	0.0590953	0.248265	1.21113	1.14444e-06	5.36379e-05
chr7	48342987	48344010	+	Intergenic	Intergenic	-20423	ENSMUST00000188184	9	98955288	98958543	unprocessed_pseudogene	ENSMUSG00000100687	Gm18357	NO	NO	NO	NO	NO	NO	YES	NO	NO	0	NO	0	NO	NO	0.521394	0.146173	0.435701	0.994513	0.00467571	0.0415029	0.455238	0.232347	0.529025	1.02666	0.00522395	0.0438758
chr10	89720648	89721803	+	intron	protein_coding-intron (ENSMUST00000020109, intron 8 of 10)	10833	ENSMUST00000218442	9	98955288	98958543	protein_coding	ENSMUSG00000019948	Actr6	NO	NO	NO	NO	NO	NO	YES	NO	YES	0	YES	0	NO	NO	0.668476	0.0124535	0.110611	0.752657	0.00470039	0.041655	0.770543	0.00380873	0.0409061	1.19523	4.86354e-06	0.000183825
chr10	42092303	42093570	+	Intergenic	Intergenic	-37630	ENSMUST00000121229	10	42054113	42055306	processed_pseudogene	ENSMUSG00000085666	Gm9855	NO	NO	NO	NO	NO	NO	YES	NO	YES	789	YES	471	NO	NO	0.488038	0.01211	0.108787	0.547621	0.0047042	0.0416697	0.858837	1.02177e-05	0.000402393	1.08091	1.88921e-08	1.46993e-06
chr14	55010933	55011960	+	Distant-promoter	Intergenic	-4008	ENSMUST00000022815	9	98955288	98958543	protein_coding	ENSMUSG00000022204	Ngdn	NO	NO	NO	NO	NO	NO	NO	YES	YES	0	YES	0	NO	NO	0.722238	0.011165	0.103449	0.799842	0.00473947	0.0418857	1.15294	4.99511e-05	0.00148823	0.934347	0.00103647	0.0134163
chr2	31698021	31699039	+	TTS	protein_coding-TTS (ENSMUST00000146537)	8919	ENSMUST00000135233	9	98955288	98958543	protein_coding	ENSMUSG00000026842	Abl1	NO	NO	NO	NO	NO	NO	NO	YES	YES	0	YES	0	NO	NO	0.592091	0.0726485	0.304325	0.915198	0.00476559	0.0420555	1.01235	0.000772873	0.0126712	0.831469	0.0057749	0.0470984
chr2	139891302	139892409	+	intron	protein_coding-intron (ENSMUST00000046656, intron 11 of 13)	28558	ENSMUST00000120773	9	98955288	98958543	processed_pseudogene	ENSMUSG00000084207	Gm14070	NO	NO	NO	NO	NO	NO	YES	NO	YES	579	YES	0	NO	NO	0.694249	0.0242001	0.164621	0.861246	0.00478961	0.0422048	0.674467	0.0230412	0.138763	1.38592	1.59242e-06	7.10602e-05
chr10	40529447	40530402	+	Distant-promoter	Intergenic	-18968	ENSMUST00000214826	9	98955288	98958543	processed_pseudogene	ENSMUSG00000111251	AC157652.2	NO	NO	NO	NO	NO	NO	YES	YES	YES	364	YES	0	NO	NO	0.886194	0.00421415	0.055831	0.872347	0.00479703	0.0422567	1.24492	4.60587e-05	0.00139168	1.35957	7.27456e-06	0.000256877
chr7	27439795	27440803	+	intron	protein_coding-intron (ENSMUST00000011895, intron 2 of 35)	6218	ENSMUST00000137414	9	98955288	98958543	protein_coding	ENSMUSG00000011751	Sptbn4	NO	NO	NO	NO	NO	NO	YES	YES	YES	0	NO	0	NO	NO	0.213515	0.554532	0.803308	0.984409	0.00479904	0.04227	1.07345	0.00362961	0.0395226	1.89606	1.15208e-07	7.2699e-06
chr11	70301891	70303152	+	Intergenic	Intergenic	19056	ENSMUST00000123752	9	98955288	98958543	protein_coding	ENSMUSG00000018907	Alox12e	NO	NO	NO	NO	NO	NO	YES	NO	NO	0	YES	0	NO	YES	0.421325	0.194204	0.501479	0.897955	0.0048066	0.0423187	0.778051	0.0155709	0.107615	1.19212	0.000161015	0.00321695
chr10	94831200	94832269	+	Distant-promoter	protein_coding-intron (ENSMUST00000099337, intron 19 of 30)	-2188	ENSMUST00000218839	9	98955288	98958543	protein_coding	ENSMUSG00000074785	Plxnc1	NO	NO	NO	NO	NO	NO	NO	YES	YES	0	YES	0	NO	YES	0.714607	0.0458582	0.236981	0.994624	0.00480791	0.0423272	1.11923	0.000812865	0.0131892	0.504888	0.13768	0.371017
chr15	73456792	73457782	+	Intergenic	Intergenic	-28377	ENSMUST00000229262	9	98955288	98958543		ENSMUSG00000116174		NO	NO	NO	NO	NO	NO	YES	YES	YES	464	NO	0	NO	NO	0.790472	0.00666788	0.0751503	0.81762	0.00489378	0.0428687	1.28584	1.44845e-05	0.0005377	1.3477	4.6829e-06	0.000178048
chr9	20363383	20364450	+	Distant-promoter	protein_coding-intron (ENSMUST00000068079, intron 1 of 6)	-8270	ENSMUST00000214965	9	98955288	98958543	protein_coding	ENSMUSG00000045519	Zfp560	NO	NO	NO	NO	NO	NO	YES	NO	YES	1067	YES	0	NO	NO	0.854621	0.0129051	0.112999	0.961315	0.00492353	0.0430537	0.835328	0.0168542	0.11311	1.05949	0.00209652	0.0226237
chr8	14132574	14133517	+	Distant-promoter	protein_coding-intron (ENSMUST00000133298, intron 1 of 15)	-3265	ENSMUST00000128343	9	98955288	98958543	processed_pseudogene	ENSMUSG00000085371	Gm3160	NO	NO	NO	NO	NO	NO	YES	YES	NO	0	NO	0	NO	NO	0.864646	0.0068454	0.0763978	0.896747	0.0049456	0.0432067	1.40312	1.41641e-05	0.000527296	1.32999	3.72377e-05	0.000987391
chr12	7746453	7747458	+	intron	lincRNA-intron (ENSMUST00000219198, intron 3 of 5)	112736	ENSMUST00000219198	9	98955288	98958543	lincRNA	ENSMUSG00000112323	AC124134.1	NO	NO	NO	NO	NO	NO	YES	YES	YES	0	YES	0	NO	NO	0.958224	0.00567904	0.0679093	0.971056	0.00495563	0.0432673	1.08981	0.00135248	0.0193742	1.31818	8.43408e-05	0.00191465
chr12	21494819	21495985	+	Intergenic	Intergenic	-47905	ENSMUST00000211164	9	98955288	98958543	transcribed_unprocessed_pseudogene	ENSMUSG00000109975	Gm19196	NO	NO	NO	NO	NO	NO	YES	YES	YES	0	NO	0	NO	NO	0.878992	0.00621381	0.0719467	0.899581	0.00498163	0.0434104	1.07164	0.000796103	0.0129821	1.03778	0.00109545	0.013987
chr7	83655003	83656017	+	promoter-TSS	protein_coding-promoter-TSS (ENSMUST00000145610)	-15	ENSMUST00000145610	9	98955288	98958543	protein_coding	ENSMUSG00000001741	Il16	NO	NO	NO	NO	NO	NO	YES	NO	YES	0	YES	0	NO	YES	0.732228	0.0311737	0.190657	0.944019	0.00498607	0.0434409	0.532881	0.103379	0.342892	1.03787	0.00115187	0.0145086
chr4	40665843	40667054	+	Distant-promoter	Intergenic	-11884	ENSMUST00000117626	9	98955288	98958543	processed_pseudogene	ENSMUSG00000081720	Gm12391	NO	NO	NO	NO	NO	NO	YES	YES	YES	0	YES	0	NO	NO	0.846111	0.0068286	0.0762683	0.875603	0.00499114	0.0434694	2.42865	1.26707e-12	2.80552e-10	2.08881	1.22248e-09	1.27166e-07
chr3	104858364	104859264	+	Distant-promoter	protein_coding-intron (ENSMUST00000094028, intron 1 of 9)	-5191	ENSMUST00000199186	9	98955288	98958543	protein_coding	ENSMUSG00000045576	St7l	NO	NO	NO	NO	NO	NO	YES	YES	NO	0	YES	0	NO	NO	0.591884	0.0929426	0.345962	0.967699	0.0050246	0.0436852	1.25366	0.000181634	0.00415716	1.35334	4.52463e-05	0.00115837
chr4	19780489	19781536	+	Intergenic	Intergenic	-37713	ENSMUST00000035890	9	98955288	98958543	protein_coding	ENSMUSG00000041052	Slc7a13	NO	NO	NO	NO	NO	NO	YES	NO	YES	0	YES	0	NO	YES	0.614881	0.0843877	0.329025	0.984073	0.00507051	0.0439532	0.597098	0.121696	0.375551	1.42556	0.000115543	0.00247157
chr14	62924540	62925352	+	intron	protein_coding-intron (ENSMUST00000014691, intron 3 of 11)	-48844	ENSMUST00000225378	9	98955288	98958543	processed_pseudogene	ENSMUSG00000114403	AC090659.2	NO	NO	NO	NO	NO	NO	YES	YES	YES	332	YES	0	NO	NO	0.756912	0.0113229	0.104366	0.833345	0.00507665	0.0439892	1.56858	5.9988e-08	5.02435e-06	1.67646	5.54424e-09	4.90343e-07
chr1	114781402	114782768	+	Intergenic	Intergenic	437678	ENSMUST00000185902	9	98955288	98958543	processed_pseudogene	ENSMUSG00000101687	Gm4854	NO	NO	NO	NO	NO	NO	YES	YES	YES	392	YES	0	NO	NO	0.792297	0.00603086	0.0706041	0.806259	0.00509247	0.0440957	1.37119	1.58666e-06	8.44957e-05	1.5389	5.41125e-08	3.75421e-06
chr3	97048152	97049177	+	intron	protein_coding-intron (ENSMUST00000072600, intron 1 of 1)	16248	ENSMUST00000132256	9	98955288	98958543	protein_coding	ENSMUSG00000057123	Gja5	NO	NO	NO	NO	NO	NO	YES	YES	YES	0	YES	0	NO	NO	0.861283	0.00717744	0.0788388	0.893953	0.00512101	0.044266	1.34684	3.7775e-05	0.00118377	1.6399	3.54353e-07	1.92566e-05
chr2	128890769	128891774	+	intron	protein_coding-intron (ENSMUST00000028864, intron 4 of 7)	27339	ENSMUST00000028864	9	98955288	98958543	protein_coding	ENSMUSG00000027386	Fbln7	NO	NO	NO	NO	NO	NO	YES	YES	YES	334	YES	0	NO	NO	0.913113	0.00390073	0.0531678	0.885022	0.00512416	0.0442749	1.72278	3.70358e-08	3.26166e-06	1.10434	0.000489623	0.00759753
chr3	26979276	26980335	+	intron	protein_coding-intron (ENSMUST00000047005, intron 10 of 10)	-32959	ENSMUST00000194574	9	98955288	98958543	processed_pseudogene	ENSMUSG00000103712	Gm37659	NO	NO	NO	NO	NO	NO	YES	NO	YES	0	YES	0	NO	NO	0.799829	0.0226356	0.158555	0.97464	0.00514145	0.0443782	1.01078	0.00569742	0.0544755	1.44896	5.23417e-05	0.00130494
chr3	95360273	95361389	+	Distant-promoter	Intergenic	-3629	ENSMUST00000107170	9	98955288	98958543	protein_coding	ENSMUSG00000015697	Setdb1	NO	NO	NO	NO	NO	NO	YES	YES	YES	0	YES	0	NO	NO	0.819546	0.0229757	0.159893	0.999311	0.0051517	0.0444375	1.72501	6.13176e-06	0.000264594	1.91311	3.97601e-07	2.13192e-05
chr6	83314797	83316571	+	exon	TEC-exon (ENSMUST00000203437, exon 1 of 1)	1259	ENSMUST00000203437	9	98955288	98958543	TEC	ENSMUSG00000108053	Gm43890	NO	NO	NO	NO	NO	NO	YES	NO	NO	0	YES	407	NO	NO	0.456147	0.0572318	0.267299	0.663208	0.00516784	0.0445291	0.84529	0.000407387	0.00779406	1.16015	7.82556e-07	3.86267e-05
chr8	77849616	77850391	+	Intergenic	Intergenic	42468	ENSMUST00000157136	9	98955288	98958543	snRNA	ENSMUSG00000087761	Gm23981	NO	NO	NO	NO	NO	NO	YES	YES	YES	335	YES	0	NO	NO	0.547113	0.0302671	0.187395	0.701372	0.00519607	0.0447168	1.86638	4.55996e-12	9.22182e-10	1.87275	3.1402e-12	5.47692e-10
chr3	39536764	39537853	+	Intergenic	Intergenic	-98751	ENSMUST00000201317	9	98955288	98958543	TEC	ENSMUSG00000106786	Gm42781	NO	NO	NO	NO	NO	NO	YES	YES	NO	0	YES	0	NO	NO	0.4345	0.1949	0.502321	0.916492	0.00520557	0.0447795	1.36027	4.05785e-05	0.00125492	1.4663	8.20494e-06	0.000284976
chr18	62188302	62189819	+	Intergenic	Intergenic	8934	ENSMUST00000067743	9	98955288	98958543	protein_coding	ENSMUSG00000054589	Gm9949	NO	NO	NO	NO	NO	NO	YES	NO	YES	0	YES	0	NO	NO	0.369468	0.303317	0.618784	0.981608	0.00522899	0.0449226	0.904174	0.0109973	0.085439	1.21814	0.000520213	0.00796667
chr9	50718604	50719669	+	intron	protein_coding-intron (ENSMUST00000034566, intron 1 of 19)	8802	ENSMUST00000118707	9	98955288	98958543	protein_coding	ENSMUSG00000032064	Dixdc1	NO	NO	NO	NO	NO	NO	YES	YES	YES	600	YES	0	NO	NO	0.484056	0.133607	0.416913	0.886305	0.00527024	0.0451606	1.02813	0.00153856	0.0213649	1.72177	5.72651e-08	3.95207e-06
chr11	88429504	88430481	+	intron	protein_coding-intron (ENSMUST00000092794, intron 7 of 13)	3522	ENSMUST00000120278	9	98955288	98958543	processed_pseudogene	ENSMUSG00000084411	Gm11510	NO	NO	NO	NO	NO	NO	YES	YES	YES	0	YES	0	NO	NO	0.532214	0.0860557	0.332588	0.852174	0.0052885	0.0452673	1.1171	0.000192691	0.00434709	1.25896	2.2483e-05	0.000651886
chr2	181409475	181410594	+	TTS	protein_coding-TTS (ENSMUST00000087409)	14354	ENSMUST00000180222	9	98955288	98958543	protein_coding	ENSMUSG00000027583	Zbtb46	NO	NO	NO	NO	NO	NO	YES	YES	YES	0	YES	0	NO	NO	0.580998	0.104777	0.368527	0.986118	0.00529482	0.045309	1.27359	0.00057476	0.0101228	1.57425	1.64669e-05	0.000505939
chr15	6964211	6965660	+	Intergenic	Intergenic	-31102	ENSMUST00000192751	9	98955288	98958543	TEC	ENSMUSG00000104334	Gm38282	NO	NO	NO	NO	NO	NO	YES	YES	YES	0	YES	241	NO	NO	0.550288	0.0330054	0.197004	0.712936	0.00529659	0.0453226	1.13216	4.04501e-06	0.000186471	1.02232	3.05507e-05	0.000839951
chr8	4515954	4516949	+	TTS	protein_coding-TTS (ENSMUST00000176042)	5674	ENSMUST00000193830	9	98955288	98958543	TEC	ENSMUSG00000102201	Gm36956	NO	NO	NO	NO	NO	NO	YES	NO	YES	0	NO	0	NO	NO	0.445122	0.0910642	0.342184	0.724673	0.00529893	0.0453349	0.917659	0.000400066	0.00768264	1.05898	3.66948e-05	0.000975508
chr13	13328685	13329680	+	promoter-TSS	snoRNA-promoter-TSS (ENSMUST00000122785)	-302	ENSMUST00000122785	9	98955288	98958543	snoRNA	ENSMUSG00000084734	Gm25804	NO	NO	NO	NO	NO	NO	YES	YES	NO	0	NO	0	NO	NO	0.797628	0.0100236	0.0968921	0.859704	0.00530078	0.045341	1.1784	0.000124964	0.00310526	1.20806	7.4912e-05	0.00174469
chr19	8630428	8631579	+	Intergenic	Intergenic	13007	ENSMUST00000010250	9	98955288	98958543	protein_coding	ENSMUSG00000024650	Slc22a6	NO	NO	NO	NO	NO	NO	YES	YES	YES	0	NO	0	NO	NO	0.859028	0.00397392	0.0537825	0.830745	0.00531119	0.0454072	1.28707	9.30976e-06	0.000372569	1.13523	9.17438e-05	0.00204652
chr3	116521144	116522380	+	intron	protein_coding-intron (ENSMUST00000199614, intron 2 of 4)	1434	ENSMUST00000196376	9	98955288	98958543	protein_coding	ENSMUSG00000000340	Dbt	NO	NO	NO	NO	NO	NO	NO	YES	YES	0	NO	0	NO	NO	0.501414	0.0745259	0.308458	0.772232	0.00533533	0.0455381	1.12333	5.41845e-05	0.00159045	0.942853	0.00070863	0.010098
chr6	113662723	113663856	+	Distant-promoter	protein_coding-intron (ENSMUST00000059286, intron 2 of 12)	-5561	ENSMUST00000155554	9	98955288	98958543	protein_coding	ENSMUSG00000060477	Irak2	NO	NO	NO	NO	NO	NO	YES	YES	YES	322	YES	0	NO	NO	0.739518	0.00471154	0.0601552	0.727959	0.00533927	0.045556	1.15964	7.57303e-06	0.00031524	1.35649	1.20014e-07	7.53511e-06
chr2	30450279	30451341	+	Intergenic	Intergenic	5094	ENSMUST00000135105	9	98955288	98958543	protein_coding	ENSMUSG00000039515	Ptpa	NO	NO	NO	NO	NO	NO	YES	NO	YES	552	YES	0	NO	NO	0.677036	0.0128429	0.112674	0.75427	0.00536185	0.0456885	0.947857	0.000260102	0.00548906	1.07243	3.15375e-05	0.00086189
chr18	38369058	38370024	+	Intergenic	Intergenic	12963	ENSMUST00000157759	9	98955288	98958543	rRNA	ENSMUSG00000088384	Gm24690	NO	NO	NO	NO	NO	NO	YES	YES	YES	286	YES	0	NO	NO	0.363449	0.167006	0.465203	0.71961	0.00536666	0.045716	1.36914	2.32554e-07	1.62684e-05	1.62097	5.67894e-10	6.36898e-08
chr11	83077697	83078827	+	Distant-promoter	Intergenic	-7016	ENSMUST00000214134	9	98955288	98958543	antisense_RNA	ENSMUSG00000111713	AL603745.2	NO	NO	NO	NO	NO	NO	YES	NO	YES	855	YES	0	NO	NO	0.671357	0.0121263	0.108874	0.740813	0.00538902	0.0458512	0.775882	0.0023103	0.0287018	1.10862	9.45441e-06	0.000321095
chr14	30408990	30410342	+	intron	protein_coding-intron (ENSMUST00000112250, intron 1 of 46)	7664	ENSMUST00000225813	9	98955288	98958543	processed_pseudogene	ENSMUSG00000114397	AC154305.2	NO	NO	NO	NO	NO	NO	NO	YES	YES	0	NO	0	NO	NO	0.677002	0.0491146	0.246149	0.945346	0.00539593	0.0458914	1.14782	0.000563564	0.00996634	0.552845	0.102216	0.311159
chr4	40926810	40928215	+	intron	protein_coding-intron (ENSMUST00000030122, intron 2 of 3)	7458	ENSMUST00000132943	9	98955288	98958543	protein_coding	ENSMUSG00000028415	Spink4	NO	NO	NO	NO	NO	NO	YES	NO	YES	0	NO	0	NO	YES	0.73218	0.0397046	0.218394	0.9787	0.00545242	0.0462127	0.711843	0.0477327	0.218538	1.44371	3.45931e-05	0.00093073
chr8	126005911	126007140	+	intron	protein_coding-intron (ENSMUST00000046765, intron 1 of 2)	11089	ENSMUST00000212831	9	98955288	98958543	protein_coding	ENSMUSG00000033998	Kcnk1	NO	NO	NO	NO	NO	NO	YES	YES	YES	0	YES	0	NO	YES	0.945232	0.00773077	0.0826432	0.982833	0.00547248	0.0463201	1.09259	0.00174344	0.0233882	1.02	0.00337193	0.0320377
chr5	28649749	28651108	+	intron	antisense-intron (ENSMUST00000180878, intron 2 of 6)	73155	ENSMUST00000197020	9	98955288	98958543	TEC	ENSMUSG00000104587	Gm43161	NO	NO	NO	NO	NO	NO	YES	NO	YES	286	NO	0	NO	NO	0.698585	0.0328356	0.19646	0.900082	0.00549331	0.0464553	0.461809	0.182241	0.467115	1.05724	0.00153566	0.0179874
chrX	117946392	117948358	+	Intergenic	Intergenic	-44235	ENSMUST00000120747	9	98955288	98958543	processed_pseudogene	ENSMUSG00000084138	Gm14915	NO	NO	NO	NO	NO	NO	YES	YES	YES	537	NO	0	NO	YES	0.488939	0.0113656	0.104621	0.534599	0.00549665	0.0464693	1.6028	3.61557e-14	1.03321e-11	1.94325	1.22113e-20	6.6302e-18
chr9	58231613	58232919	+	intron	protein_coding-intron (ENSMUST00000085673, intron 4 of 8)	1119	ENSMUST00000148628	9	98955288	98958543	protein_coding	ENSMUSG00000036986	Pml	NO	NO	NO	NO	NO	NO	YES	NO	YES	0	YES	0	NO	NO	0.489156	0.141284	0.428429	0.904257	0.00550676	0.0465338	0.845374	0.00968983	0.0783214	1.16739	0.000274329	0.00485931
chr3	97729705	97730701	+	promoter-TSS	antisense-promoter-TSS (ENSMUST00000198557)	-136	ENSMUST00000198557	9	98955288	98958543	antisense_RNA	ENSMUSG00000105245	Gm31305	NO	NO	NO	NO	NO	NO	YES	YES	YES	0	NO	0	NO	YES	0.574064	0.0626556	0.281179	0.846924	0.00551046	0.0465534	1.085	0.000295811	0.00607581	1.18091	7.37674e-05	0.0017229
chr5	138199346	138200366	+	Intergenic	Intergenic	5542	ENSMUST00000057773	9	98955288	98958543	protein_coding	ENSMUSG00000049285	Mblac1	NO	NO	NO	NO	NO	NO	YES	NO	YES	0	YES	0	NO	NO	0.662905	0.0182189	0.139365	0.773608	0.00552335	0.046633	0.665956	0.0148133	0.104084	1.04397	9.6191e-05	0.00212645
chr14	67447374	67448468	+	Distant-promoter	Intergenic	-10750	ENSMUST00000176934	9	98955288	98958543	antisense_RNA	ENSMUSG00000093634	Gm10860	NO	NO	NO	NO	NO	NO	YES	YES	NO	0	YES	0	NO	NO	0.47155	0.185849	0.490606	0.968444	0.00554581	0.0467725	1.09765	0.00247914	0.0301852	1.27772	0.000364164	0.00604182
chr5	134791088	134791925	+	intron	antisense-intron (ENSMUST00000200700, intron 2 of 4)	-44183	ENSMUST00000015138	9	98955288	98958543	protein_coding	ENSMUSG00000029675	Eln	NO	NO	NO	NO	NO	NO	YES	YES	YES	379	YES	0	NO	NO	0.997868	0.00447413	0.0581434	0.972651	0.00555124	0.0468057	1.12435	0.00150438	0.0209964	1.14069	0.00118497	0.0148336
chr4	105982910	105983887	+	Distant-promoter	Intergenic	-7513	ENSMUST00000158440	9	98955288	98958543	misc_RNA	ENSMUSG00000089065	Gm24363	NO	NO	NO	NO	NO	NO	YES	YES	YES	0	YES	0	NO	NO	0.48159	0.17687	0.478778	0.9659	0.0055567	0.0468388	1.8017	3.65462e-07	2.397e-05	1.94503	3.1074e-08	2.28266e-06
chr1	126368707	126369805	+	intron	protein_coding-intron (ENSMUST00000057846, intron 2 of 12)	-44582	ENSMUST00000192213	9	98955288	98958543	TEC	ENSMUSG00000103824	Gm38177	NO	NO	NO	NO	NO	NO	YES	NO	YES	0	YES	0	NO	NO	0.695765	0.0317702	0.192647	0.891348	0.00557347	0.0469345	0.496498	0.1371	0.401331	1.03696	0.0014408	0.0171539
chr16	57291492	57292522	+	exon	protein_coding-exon (ENSMUST00000023434, exon 1 of 7)	844	ENSMUST00000023434	9	98955288	98958543	protein_coding	ENSMUSG00000022753	Tmem30c	NO	NO	NO	NO	NO	NO	YES	NO	YES	0	YES	0	NO	NO	0.438255	0.20638	0.516388	0.935468	0.0056531	0.047414	0.962586	0.00408615	0.0430288	1.33445	4.96034e-05	0.00124798
chr8	110299799	110300849	+	intron	protein_coding-intron (ENSMUST00000043141, intron 4 of 86)	-32862	ENSMUST00000181456	9	98955288	98958543	antisense_RNA	ENSMUSG00000097409	Gm26832	NO	NO	NO	NO	NO	NO	YES	YES	YES	0	YES	0	NO	NO	0.743505	0.0409566	0.222227	0.995648	0.0056622	0.0474656	1.79865	1.75059e-06	9.17618e-05	1.55855	3.57802e-05	0.000956282
chr1	105450895	105452062	+	Distant-promoter	sense_overlapping-intron (ENSMUST00000188743, intron 1 of 5)	-4493	ENSMUST00000086725	9	98955288	98958543	pseudogene	ENSMUSG00000067017	Gm3608	NO	NO	NO	NO	NO	NO	YES	NO	YES	522	YES	0	NO	NO	0.22866	0.463201	0.744871	0.840891	0.005677	0.047553	0.894039	0.00501991	0.0497192	1.19053	0.000145976	0.00297528
chr7	130664426	130666337	+	Distant-promoter	protein_coding-intron (ENSMUST00000059145, intron 3 of 20)	-10989	ENSMUST00000207466	9	98955288	98958543	TEC	ENSMUSG00000109225	4930513N20Rik	NO	NO	NO	NO	NO	NO	YES	YES	YES	1529	YES	0	NO	YES	0.516204	0.0239406	0.163741	0.628554	0.00568443	0.0475929	1.35226	9.71021e-10	1.26117e-07	1.2539	1.36186e-08	1.10077e-06
chr18	34589481	34590456	+	intron	protein_coding-intron (ENSMUST00000056932, intron 2 of 5)	7377	ENSMUST00000129566	9	98955288	98958543	protein_coding	ENSMUSG00000049357	4933408B17Rik	NO	NO	NO	NO	NO	NO	YES	YES	NO	0	NO	0	NO	NO	0.499205	0.155336	0.448873	0.952362	0.00569032	0.0476327	1.5692	1.4047e-05	0.000523873	1.66026	3.6335e-06	0.000143139
chr11	114415997	114417000	+	intron	lincRNA-intron (ENSMUST00000141088, intron 1 of 1)	7389	ENSMUST00000141088	9	98955288	98958543	lincRNA	ENSMUSG00000062391	4932435O22Rik	NO	NO	NO	NO	NO	NO	YES	NO	YES	0	YES	0	NO	NO	0.397153	0.273064	0.589138	0.974485	0.00569288	0.0476461	-0.0324147	0.930341	0.97594	1.07252	0.00204981	0.0222553
chr7	126507342	126508330	+	Distant-promoter	Intergenic	-4399	ENSMUST00000040202	9	98955288	98958543	protein_coding	ENSMUSG00000032637	Atxn2l	NO	NO	NO	NO	NO	NO	YES	YES	YES	494	YES	0	NO	NO	0.662931	0.00600081	0.0703512	0.665424	0.00570643	0.0477227	1.21445	2.45404e-07	1.70699e-05	1.02145	1.4453e-05	0.000454885
chr14	76050837	76052707	+	Intergenic	Intergenic	-40907	ENSMUST00000088922	9	98955288	98958543	protein_coding	ENSMUSG00000067995	Gtf2f2	NO	NO	NO	NO	NO	NO	YES	NO	YES	426	YES	0	NO	NO	0.331378	0.203389	0.51295	0.706079	0.00570625	0.0477227	0.854592	0.000903948	0.0142965	1.12797	8.42949e-06	0.00029164
chr1	184535367	184536777	+	intron	lincRNA-intron (ENSMUST00000188766, intron 2 of 5)	21619	ENSMUST00000188766	9	98955288	98958543	lincRNA	ENSMUSG00000101574	1700112H15Rik	NO	NO	NO	NO	NO	NO	NO	YES	NO	0	NO	0	NO	NO	0.73393	0.0350453	0.203788	0.950799	0.00572148	0.047807	1.08625	0.00099881	0.0154189	0.841426	0.0110366	0.0738871
chr5	131459344	131460406	+	intron	protein_coding-intron (ENSMUST00000160071, intron 11 of 16)	276	ENSMUST00000162101	9	98955288	98958543	protein_coding	ENSMUSG00000029673	Auts2	NO	NO	NO	NO	NO	NO	YES	YES	YES	0	YES	0	NO	NO	0.736699	0.035124	0.204027	0.95559	0.00574742	0.0479453	1.17023	0.000475277	0.00877595	1.11771	0.000811235	0.0111812
chr17	74732640	74733468	+	intron	protein_coding-intron (ENSMUST00000024882, intron 5 of 19)	15304	ENSMUST00000024882	9	98955288	98958543	protein_coding	ENSMUSG00000024078	Ttc27	NO	NO	NO	NO	NO	NO	YES	YES	YES	0	YES	0	NO	NO	0.803796	0.0151642	0.124521	0.908327	0.00575072	0.0479651	1.36679	3.77063e-05	0.00118207	1.49377	5.42485e-06	0.000200876
chr7	127278118	127279116	+	Distant-promoter	Intergenic	-4562	ENSMUST00000082428	9	98955288	98958543	protein_coding	ENSMUSG00000049091	Sephs2	NO	NO	NO	NO	NO	NO	YES	YES	YES	400	YES	0	NO	NO	0.508769	0.104939	0.368876	0.853496	0.00576993	0.0480673	1.15194	0.000130061	0.00319818	1.06454	0.000394703	0.00643018
chr15	78351363	78352779	+	intron	protein_coding-intron (ENSMUST00000229678, intron 13 of 13)	3472	ENSMUST00000183523	9	98955288	98958543	miRNA	ENSMUSG00000099059	Mir7676-2	NO	NO	NO	NO	NO	NO	YES	YES	NO	0	NO	0	NO	NO	0.97981	0.00416802	0.0554589	0.943306	0.0057867	0.0481601	1.15161	0.0004922	0.00900864	1.44006	9.81767e-06	0.000330349
chr2	136686185	136687266	+	Intergenic	Intergenic	6764	ENSMUST00000193814	9	98955288	98958543	TEC	ENSMUSG00000103066	Gm36967	NO	NO	NO	NO	NO	NO	YES	YES	YES	689	YES	293	NO	NO	0.653784	0.0364017	0.208296	0.855153	0.00579579	0.0482	1.09318	0.000268652	0.00563361	1.23138	3.60136e-05	0.00096091
chr13	47225933	47227306	+	intron	protein_coding-intron (ENSMUST00000068891, intron 3 of 7)	32794	ENSMUST00000110111	9	98955288	98958543	protein_coding	ENSMUSG00000038068	Rnf144b	NO	NO	NO	NO	NO	NO	YES	YES	YES	0	YES	0	NO	NO	0.651388	0.0175167	0.136067	0.75132	0.0058197	0.0483529	1.10883	4.05505e-05	0.00125423	1.11685	3.18841e-05	0.000870024
chr13	24303584	24304811	+	Distant-promoter	Intergenic	-12392	ENSMUST00000119226	9	98955288	98958543	processed_pseudogene	ENSMUSG00000083409	Gm11340	NO	NO	NO	NO	NO	NO	YES	NO	NO	1017	YES	250	NO	NO	0.656879	0.004762	0.0605795	0.640628	0.00584451	0.048499	0.715488	0.00168929	0.0228323	1.04823	2.89516e-06	0.000118037
chr2	104192128	104193299	+	intron	protein_coding-intron (ENSMUST00000089726, intron 15 of 20)	-34294	ENSMUST00000155458	9	98955288	98958543	protein_coding	ENSMUSG00000068373	D430041D05Rik	NO	NO	NO	NO	NO	NO	YES	NO	NO	0	YES	0	NO	YES	0.291772	0.297138	0.613161	0.755788	0.00587136	0.0486653	0.451385	0.125907	0.382891	1.24519	1.10622e-05	0.000364691
chr13	14049820	14050931	+	TTS	protein_coding-TTS (ENSMUST00000170957)	3814	ENSMUST00000223329	9	98955288	98958543	protein_coding	ENSMUSG00000021302	Ggps1	NO	NO	NO	NO	NO	NO	YES	YES	NO	0	NO	0	NO	NO	0.70664	0.0115682	0.105818	0.768396	0.0058734	0.0486741	1.02197	0.000211349	0.00468006	1.12937	3.76359e-05	0.000996283
chr12	117656635	117657503	+	promoter-TSS	protein_coding-promoter-TSS (ENSMUST00000222105)	-965	ENSMUST00000222105	9	98955288	98958543	protein_coding	ENSMUSG00000041992	Rapgef5	NO	NO	NO	NO	NO	NO	YES	YES	YES	0	YES	0	NO	NO	0.601249	0.0819544	0.323925	0.93454	0.00589194	0.0487716	1.12402	0.000624702	0.0107872	1.36731	2.44932e-05	0.000701056
chr5	30961255	30962519	+	Distant-promoter	Intergenic	-1526	ENSMUST00000074840	9	98955288	98958543	protein_coding	ENSMUSG00000045302	Preb	NO	NO	NO	NO	NO	NO	YES	YES	YES	683	YES	364	NO	NO	0.519384	0.0489878	0.245765	0.719169	0.00591243	0.0488969	1.17987	3.5863e-06	0.000168812	1.05626	3.27415e-05	0.000889053
chr7	81139044	81140035	+	intron	protein_coding-intron (ENSMUST00000026820, intron 9 of 17)	22205	ENSMUST00000118488	9	98955288	98958543	processed_pseudogene	ENSMUSG00000083820	Gm6415	NO	NO	NO	NO	NO	NO	YES	NO	YES	0	YES	0	NO	NO	0.873731	0.00920903	0.0918073	0.920159	0.00591889	0.0489423	0.630658	0.0486478	0.221216	1.44219	3.64056e-06	0.000143372
chr3	116271241	116272291	+	Distant-promoter	protein_coding-TTS (ENSMUST00000090464)	-18263	ENSMUST00000090473	9	98955288	98958543	protein_coding	ENSMUSG00000068696	Gpr88	NO	NO	NO	NO	NO	NO	YES	YES	YES	0	YES	0	NO	YES	0.667056	0.069569	0.297657	0.997606	0.00592224	0.0489638	1.51809	0.000193044	0.00435385	1.44744	0.000360113	0.00599213
chr5	65190646	65191719	+	Distant-promoter	Intergenic	-8514	ENSMUST00000203653	9	98955288	98958543	protein_coding	ENSMUSG00000037890	Wdr19	NO	NO	NO	NO	NO	NO	YES	NO	YES	744	YES	0	NO	NO	-0.0192909	0.94256	0.981149	0.712397	0.0059409	0.0490675	0.260425	0.338678	0.636475	1.03641	7.50094e-05	0.00174614
chr3	53757817	53758825	+	intron	lincRNA-intron (ENSMUST00000195997, intron 1 of 1)	1590	ENSMUST00000195997	9	98955288	98958543	lincRNA	ENSMUSG00000106270	C820005J03Rik	NO	NO	NO	NO	NO	NO	YES	NO	YES	0	YES	0	NO	NO	-0.0281452	0.937114	0.979262	0.936785	0.00599015	0.0493649	0.961788	0.0117999	0.0895683	1.86718	3.51637e-07	1.91298e-05
chr10	86824674	86826070	+	intron	protein_coding-intron (ENSMUST00000099396, intron 12 of 13)	269	ENSMUST00000218792	9	98955288	98958543	protein_coding	ENSMUSG00000054027	Nt5dc3	NO	NO	NO	NO	NO	NO	YES	NO	YES	0	YES	0	NO	NO	0.577422	0.05758	0.268166	0.826671	0.00601514	0.0495087	0.837328	0.00670104	0.0609798	1.11164	0.000257836	0.00463556
chr6	33411681	33413001	+	intron	protein_coding-intron (ENSMUST00000052266, intron 7 of 17)	-20667	ENSMUST00000201039	9	98955288	98958543	TEC	ENSMUSG00000107358	Gm43168	NO	NO	NO	NO	NO	NO	YES	YES	NO	0	YES	0	NO	NO	0.674385	0.0392148	0.216852	0.88736	0.00601688	0.0495165	1.22722	7.06914e-05	0.00196657	1.18357	0.000118886	0.00252857
chr8	126905199	126906220	+	intron	lincRNA-intron (ENSMUST00000212639, intron 1 of 4)	2506	ENSMUST00000212639	9	98955288	98958543	lincRNA	ENSMUSG00000110697	Gm31718	NO	NO	NO	NO	NO	NO	YES	YES	YES	0	YES	0	NO	NO	0.598816	0.0617033	0.278854	0.868459	0.00605293	0.0497296	1.24246	4.25956e-05	0.00130712	1.08289	0.000359772	0.00598765
chr5	140752461	140753426	+	exon	protein_coding-exon (ENSMUST00000060918, exon 8 of 8)	3660	ENSMUST00000176035	9	98955288	98958543	protein_coding	ENSMUSG00000050022	Amz1	NO	NO	NO	NO	NO	NO	YES	YES	YES	524	YES	0	NO	YES	0.577613	0.0181625	0.139055	0.668135	0.00605546	0.0497422	1.62274	2.30866e-10	3.39183e-08	1.79642	1.46897e-12	2.75237e-10
chr5	29577562	29578666	+	intron	protein_coding-intron (ENSMUST00000049453, intron 1 of 22)	8628	ENSMUST00000197193	9	98955288	98958543	protein_coding	ENSMUSG00000039000	Ube3c	NO	NO	NO	NO	NO	NO	YES	YES	YES	0	YES	0	NO	NO	0.611951	0.0977355	0.355527	0.997952	0.00605774	0.0497544	1.11233	0.00267753	0.0319068	1.38289	0.00015334	0.00309529
chr8	36894485	36895749	+	intron	protein_coding-intron (ENSMUST00000036104, intron 2 of 3)	57240	ENSMUST00000036104	9	98955288	98958543	protein_coding	ENSMUSG00000031523	Dlc1	NO	NO	NO	NO	NO	NO	YES	NO	YES	408	YES	0	NO	NO	0.383749	0.157222	0.451673	0.731408	0.00607939	0.0498813	0.465087	0.0739649	0.282971	1.27955	3.92032e-07	2.10658e-05
chr1	88175661	88177585	+	Distant-promoter	protein_coding-intron (ENSMUST00000014263, intron 1 of 4)	-10039	ENSMUST00000120438	9	98955288	98958543	unprocessed_pseudogene	ENSMUSG00000081488	Gm15368	NO	NO	NO	NO	NO	NO	YES	YES	YES	1683	NO	0	NO	NO	0.129297	0.260574	0.576306	0.230649	0.0437266	0.184286	1.52888	1.69895e-37	3.86901e-34	1.74085	7.07615e-49	2.35645e-45
chr12	87526411	87527591	+	Intergenic	Intergenic	8729	ENSMUST00000221512	9	98955288	98958543	processed_pseudogene	ENSMUSG00000114187	AC126554.10	NO	NO	NO	NO	NO	NO	YES	YES	YES	531	NO	0	NO	NO	0.327831	0.0803445	0.320608	0.236222	0.208426	0.464657	1.90464	1.01691e-20	6.30233e-18	2.12813	6.29234e-26	5.71482e-23
chr2	129343220	129345217	+	Intergenic	Intergenic	18641	ENSMUST00000118705	9	98955288	98958543	processed_pseudogene	ENSMUSG00000082097	Gm14039	NO	NO	NO	NO	NO	NO	YES	YES	YES	974	NO	0	NO	NO	0.235939	0.242385	0.557602	0.102666	0.612286	0.808279	1.94692	6.53684e-19	3.37322e-16	1.66708	3.43749e-14	8.29514e-12
chrX	78744067	78745437	+	Intergenic	Intergenic	6989	ENSMUST00000105110	9	98955288	98958543	protein_coding	ENSMUSG00000078315	Fam47c	NO	NO	NO	NO	NO	NO	YES	YES	YES	535	NO	0	NO	NO	0.474798	0.0102519	0.0982579	0.375295	0.0428391	0.181933	1.71814	1.44262e-18	7.19178e-16	1.59917	2.48789e-16	8.11196e-14
chr10	38830010	38831207	+	Distant-promoter	Intergenic	-8829	ENSMUST00000179279	9	98955288	98958543	protein_coding	ENSMUSG00000094311	Rfpl4b	NO	NO	NO	NO	NO	NO	YES	YES	YES	638	YES	0	NO	NO	0.168805	0.30166	0.617396	-0.144879	0.380619	0.639197	1.46958	7.86088e-18	3.60907e-15	1.33846	4.43308e-15	1.23297e-12
chr4	71295214	71296118	+	Intergenic	Intergenic	9724	ENSMUST00000121993	9	98955288	98958543	processed_pseudogene	ENSMUSG00000082017	Gm11229	NO	NO	NO	NO	NO	NO	YES	YES	YES	734	YES	0	NO	NO	0.0455716	0.769931	0.913617	0.204295	0.186038	0.436055	1.38802	2.26748e-17	9.78109e-15	1.51014	1.33118e-20	7.16544e-18
chr3	24563729	24564714	+	intron	protein_coding-intron (ENSMUST00000203414, intron 1 of 13)	2147	ENSMUST00000093715	9	98955288	98958543	snRNA	ENSMUSG00000070227	Gm24704	NO	NO	NO	NO	NO	NO	YES	YES	YES	711	YES	0	NO	NO	0.20691	0.278273	0.594695	0.429423	0.0229062	0.121399	1.68872	3.66338e-17	1.53261e-14	1.71391	8.3728e-18	3.38929e-15
chr2	99569554	99570785	+	Intergenic	Intergenic	14918	ENSMUST00000117921	9	98955288	98958543	processed_pseudogene	ENSMUSG00000084313	Gm13809	NO	NO	NO	NO	NO	NO	YES	YES	YES	551	YES	0	NO	NO	0.432647	0.0324848	0.195243	0.258223	0.203959	0.459141	1.79333	1.68125e-16	6.52033e-14	1.75339	6.13677e-16	1.9183e-13
chr16	35827695	35828812	+	Distant-promoter	protein_coding-exon (ENSMUST00000023555, exon 8 of 8)	-19307	ENSMUST00000180485	9	98955288	98958543	lincRNA	ENSMUSG00000097914	Gm26838	NO	NO	NO	NO	NO	NO	YES	YES	YES	0	NO	0	NO	NO	0.597195	0.0628496	0.28169	0.769328	0.0155204	0.0940691	2.99053	3.94744e-16	1.46495e-13	2.80248	2.4422e-14	6.03327e-12
chr9	113759278	113760429	+	intron	protein_coding-intron (ENSMUST00000213663, intron 1 of 15)	16445	ENSMUST00000157367	9	98955288	98958543	snoRNA	ENSMUSG00000087992	Gm25059	NO	NO	NO	NO	NO	NO	YES	YES	YES	328	YES	0	NO	NO	0.526093	0.0305148	0.188372	0.486856	0.0452096	0.188145	1.98925	1.96668e-15	6.76581e-13	2.08216	5.94282e-17	2.14103e-14
chr6	60552277	60553364	+	Intergenic	Intergenic	-33958	ENSMUST00000204603	9	98955288	98958543	lincRNA	ENSMUSG00000108003	Gm35386	NO	NO	NO	NO	NO	NO	YES	YES	YES	581	NO	0	YES	NO	0.385502	0.0796934	0.319311	0.235607	0.285612	0.551238	1.77102	8.67976e-15	2.76865e-12	1.6269	1.00827e-12	1.94912e-10
chr1	78267355	78268331	+	Intergenic	Intergenic	-42502	ENSMUST00000036172	9	98955288	98958543	protein_coding	ENSMUSG00000032908	Sgpp2	NO	NO	NO	NO	NO	NO	YES	YES	YES	0	NO	0	NO	NO	0.875605	0.00566455	0.0678226	0.837847	0.00809198	0.0607068	2.68659	2.84324e-14	8.36429e-12	2.45359	4.04003e-12	6.89991e-10
chr11	83254932	83256149	+	intron	transcribed_unprocessed_pseudogene-intron (ENSMUST00000117952, intron 2 of 2)	395	ENSMUST00000215482	9	98955288	98958543	transcribed_unprocessed_pseudogene	ENSMUSG00000083161	Gm11427	NO	NO	NO	NO	NO	NO	YES	YES	YES	682	YES	0	NO	YES	0.50123	0.00867449	0.0885568	0.402302	0.0355366	0.161707	1.45039	8.14967e-14	2.19812e-11	1.33639	5.52322e-12	9.25204e-10
chr4	147487344	147488434	+	intron	lincRNA-intron (ENSMUST00000181752, intron 1 of 5)	4312	ENSMUST00000181752	9	98955288	98958543	lincRNA	ENSMUSG00000097168	C230088H06Rik	NO	NO	NO	NO	NO	NO	YES	YES	YES	0	NO	0	NO	NO	1.07917	0.00570542	0.0680817	0.90171	0.0214148	0.116138	3.21696	1.57429e-13	4.06612e-11	2.27779	2.59583e-07	1.47315e-05
chr16	3391163	3392134	+	Intergenic	Intergenic	33691	ENSMUST00000230546	9	98955288	98958543		ENSMUSG00000116412		NO	NO	NO	NO	NO	NO	YES	YES	NO	0	NO	0	NO	NO	0.0400226	0.870051	0.954868	0.201019	0.407259	0.66151	1.90813	3.87726e-13	9.32035e-11	2.07006	2.03512e-15	5.91724e-13
chr5	151014335	151015642	+	Distant-promoter	Intergenic	-5687	ENSMUST00000201408	9	98955288	98958543	processed_pseudogene	ENSMUSG00000106963	Gm8675	NO	NO	NO	NO	NO	NO	YES	YES	YES	0	YES	0	NO	NO	0.633711	0.00704459	0.0778768	0.600886	0.0105748	0.0728197	1.84918	4.07799e-13	9.77465e-11	2.0755	1.99935e-16	6.6356e-14
chr14	73426393	73427407	+	Intergenic	Intergenic	-41611	ENSMUST00000022704	9	98955288	98958543	protein_coding	ENSMUSG00000022108	Itm2b	NO	NO	NO	NO	NO	NO	YES	YES	YES	0	YES	0	NO	NO	0.91573	0.00379473	0.0522189	-0.459367	0.174584	0.420373	2.45326	7.1215e-13	1.64235e-10	1.11831	0.0016187	0.0186907
chr9	123784267	123785427	+	TTS	protein_coding-TTS (ENSMUST00000166236)	6092	ENSMUST00000172093	9	98955288	98958543	sense_overlapping	ENSMUSG00000091661	Gm17021	NO	NO	NO	NO	NO	NO	YES	YES	YES	797	NO	0	NO	NO	-0.143331	0.409242	0.706656	-0.265439	0.127492	0.350983	1.28154	7.14376e-13	1.64597e-10	1.31749	1.22559e-13	2.72092e-11
chr1	160843367	160844491	+	Intergenic	Intergenic	4761	ENSMUST00000194822	9	98955288	98958543	lincRNA	ENSMUSG00000103631	Gm38060	NO	NO	NO	NO	NO	NO	YES	YES	NO	0	NO	0	NO	NO	0.822007	0.0048904	0.061626	0.663635	0.0238219	0.124552	2.07706	8.73329e-13	1.99199e-10	1.49703	3.57146e-07	1.93915e-05
chr14	13931765	13934517	+	intron	processed_transcript-intron (ENSMUST00000112652, intron 2 of 4)	247	ENSMUST00000159275	9	98955288	98958543	processed_transcript	ENSMUSG00000079357	Gm11100	NO	NO	NO	NO	NO	NO	NO	YES	YES	0	NO	0	NO	YES	0.452746	0.0131391	0.114272	0.264564	0.149638	0.384708	1.30363	8.7785e-13	1.99865e-10	0.629208	0.000694243	0.00994232
chr3	76792767	76794214	+	Intergenic	Intergenic	-28569	ENSMUST00000195775	9	98955288	98958543	processed_pseudogene	ENSMUSG00000103702	Gm37290	NO	NO	NO	NO	NO	NO	YES	YES	NO	0	YES	0	NO	NO	0.514312	0.0686836	0.295723	0.0454391	0.874268	0.947274	2.22959	1.2731e-12	2.81637e-10	1.75277	3.14854e-08	2.30881e-06
chr7	46565148	46566204	+	Distant-promoter	protein_coding-intron (ENSMUST00000033127, intron 9 of 10)	-3951	ENSMUST00000210436	9	98955288	98958543	TEC	ENSMUSG00000110272	Gm45310	NO	NO	NO	NO	NO	NO	YES	YES	NO	0	NO	0	NO	NO	0.293833	0.323993	0.637387	0.180503	0.545816	0.765541	2.53332	1.38023e-12	3.03723e-10	2.3532	4.71672e-11	6.58864e-09
chr2	160856091	160857189	+	intron	protein_coding-intron (ENSMUST00000103111, intron 1 of 2)	2991	ENSMUST00000103112	9	98955288	98958543	protein_coding	ENSMUSG00000035877	Zhx3	NO	NO	NO	NO	NO	NO	YES	YES	YES	295	YES	0	NO	NO	0.477376	0.0519306	0.253751	0.473546	0.0534266	0.208214	1.76802	2.04619e-12	4.40201e-10	1.70917	9.38191e-12	1.51176e-09
chr2	92476202	92477245	+	Distant-promoter	Intergenic	-7203	ENSMUST00000141341	9	98955288	98958543	lincRNA	ENSMUSG00000085261	Gm13814	NO	NO	NO	NO	NO	NO	YES	YES	YES	777	YES	0	NO	NO	0.656196	0.00916089	0.0915064	0.296489	0.245096	0.508163	1.85894	3.32817e-12	6.90976e-10	1.64669	7.27693e-10	7.92624e-08
chr14	70862210	70863934	+	intron	lincRNA-intron (ENSMUST00000190896, intron 2 of 3)	10139	ENSMUST00000190896	9	98955288	98958543	lincRNA	ENSMUSG00000099528	2410012E07Rik	NO	NO	NO	NO	NO	NO	YES	YES	NO	0	NO	0	NO	NO	0.529163	0.10883	0.375761	0.214651	0.519754	0.747685	2.49061	3.82042e-12	7.84693e-10	2.0022	2.99066e-08	2.20469e-06
chr14	122577548	122578583	+	Distant-promoter	protein_coding-intron (ENSMUST00000038374, intron 4 of 23)	-4619	ENSMUST00000177312	9	98955288	98958543	protein_coding	ENSMUSG00000041650	Pcca	NO	NO	NO	NO	NO	NO	YES	YES	YES	339	YES	0	NO	NO	0.37664	0.131581	0.413662	0.616361	0.0126026	0.081889	1.82034	4.54263e-12	9.19515e-10	1.91643	2.23789e-13	4.74882e-11
chr17	73202500	73203498	+	Distant-promoter	protein_coding-intron (ENSMUST00000067545, intron 5 of 5)	-1151	ENSMUST00000134149	9	98955288	98958543	protein_coding	ENSMUSG00000054469	Lclat1	NO	NO	NO	NO	NO	NO	YES	YES	YES	772	YES	0	NO	NO	0.447595	0.026332	0.173117	0.519393	0.00963284	0.0684407	1.4186	4.59246e-12	9.27254e-10	1.50349	1.58714e-13	3.43802e-11
chr18	90227907	90229313	+	promoter-TSS	snRNA-promoter-TSS (ENSMUST00000158383)	-289	ENSMUST00000158383	9	98955288	98958543	snRNA	ENSMUSG00000089008	Gm23859	NO	NO	NO	NO	NO	NO	YES	YES	YES	0	YES	0	NO	NO	0.531809	0.0598198	0.274111	0.42769	0.130962	0.356623	2.12771	7.11877e-12	1.39889e-09	1.92199	6.17699e-10	6.85673e-08
chr6	28914774	28916023	+	intron	protein_coding-intron (ENSMUST00000167201, intron 16 of 16)	35355	ENSMUST00000165151	9	98955288	98958543	protein_coding	ENSMUSG00000001424	Snd1	NO	NO	NO	NO	NO	NO	YES	YES	YES	1073	YES	0	NO	NO	0.566939	0.0107823	0.101305	0.124502	0.581107	0.788618	1.5335	8.04617e-12	1.56419e-09	1.28242	1.15232e-08	9.47726e-07
chr9	93389064	93390323	+	Intergenic	Intergenic	2677	ENSMUST00000183322	9	98955288	98958543	processed_pseudogene	ENSMUSG00000098171	Gm9621	NO	NO	NO	NO	NO	NO	YES	YES	YES	529	NO	0	NO	NO	-0.0247701	0.902315	0.966826	0.314272	0.114247	0.329006	1.47714	8.06842e-12	1.56507e-09	2.0033	3.76877e-21	2.14906e-18
chr14	118027342	118028357	+	promoter-TSS	protein_coding-promoter-TSS (ENSMUST00000228925)	-314	ENSMUST00000228925	9	98955288	98958543	protein_coding	ENSMUSG00000022129	Dct	NO	NO	NO	NO	NO	NO	YES	YES	YES	0	YES	0	NO	NO	0.884018	0.00509377	0.0632946	0.354648	0.272136	0.537352	2.19459	1.17827e-11	2.22269e-09	1.49928	5.04406e-06	0.000189387
chr4	117793320	117794670	+	Intergenic	Intergenic	-28347	ENSMUST00000062747	9	98955288	98958543	protein_coding	ENSMUSG00000048626	Klf17	NO	NO	NO	NO	NO	NO	YES	YES	YES	311	YES	0	YES	NO	0.308694	0.175152	0.476316	0.526652	0.0193482	0.108693	1.59639	1.57335e-11	2.9065e-09	1.4287	1.61438e-09	1.6311e-07
chr4	150327310	150328484	+	intron	protein_coding-intron (ENSMUST00000105682, intron 1 of 22)	6704	ENSMUST00000158667	9	98955288	98958543	snRNA	ENSMUSG00000089292	Gm23209	NO	NO	NO	NO	NO	NO	YES	YES	YES	833	YES	0	NO	NO	0.26177	0.213153	0.52431	0.155228	0.46176	0.705492	1.37529	2.17297e-11	3.91857e-09	1.31808	1.22726e-10	1.58e-08
chr9	9724641	9725944	+	intron	protein_coding-intron (ENSMUST00000074133, intron 16 of 22)	-54251	ENSMUST00000175035	9	98955288	98958543	miRNA	ENSMUSG00000092776	Gm26195	NO	NO	NO	NO	NO	NO	YES	YES	YES	434	NO	0	NO	NO	0.579577	0.0165475	0.131444	0.317359	0.193409	0.445705	1.73154	2.37186e-11	4.22837e-09	1.99144	7.55087e-15	2.02786e-12
chr2	128563845	128564961	+	Distant-promoter	Intergenic	-6169	ENSMUST00000122132	9	98955288	98958543	processed_pseudogene	ENSMUSG00000082671	Gm14006	NO	NO	NO	NO	NO	NO	YES	YES	YES	413	YES	0	NO	NO	0.699801	0.00430001	0.0565984	0.536532	0.0293553	0.142878	1.72743	2.5937e-11	4.56199e-09	1.81541	1.6664e-12	3.08983e-10
chrX	81685448	81686400	+	Intergenic	Intergenic	136806	ENSMUST00000118948	9	98955288	98958543	processed_pseudogene	ENSMUSG00000082319	Gm8822	NO	NO	NO	NO	NO	NO	YES	YES	YES	434	NO	0	NO	YES	0.158051	0.559543	0.806459	0.257335	0.340017	0.603482	1.9029	2.84234e-11	4.94361e-09	1.98992	2.70141e-12	4.79193e-10
chr6	29341113	29342794	+	Distant-promoter	Intergenic	-6116	ENSMUST00000172974	9	98955288	98958543	protein_coding	ENSMUSG00000029767	Calu	NO	NO	NO	NO	NO	NO	YES	YES	YES	0	YES	0	NO	NO	0.354801	0.185215	0.489871	0.112395	0.677358	0.846684	1.83545	2.93739e-11	5.08767e-09	1.2542	7.1466e-06	0.000253122
chrX	78046582	78047611	+	Distant-promoter	Intergenic	-12294	ENSMUST00000121428	9	98955288	98958543	unprocessed_pseudogene	ENSMUSG00000080890	Gm16458	NO	NO	NO	NO	NO	NO	YES	YES	NO	0	NO	0	NO	NO	0.294711	0.204087	0.51372	0.330808	0.152756	0.389126	1.54776	4.39755e-11	7.41115e-09	1.33896	1.23225e-08	1.00742e-06
chr3	94641072	94642110	+	Distant-promoter	protein_coding-intron (ENSMUST00000006123, intron 1 of 12)	-1521	ENSMUST00000107276	9	98955288	98958543	protein_coding	ENSMUSG00000078655	Gm10972	NO	NO	NO	NO	NO	NO	YES	YES	YES	0	YES	0	NO	NO	0.852882	0.00596797	0.0701184	0.842183	0.00655678	0.0524963	2.07727	4.5037e-11	7.5696e-09	1.96364	4.56426e-10	5.22442e-08
chr5	31926407	31927340	+	exon	TEC-exon (ENSMUST00000202862, exon 1 of 1)	176	ENSMUST00000202862	9	98955288	98958543	TEC	ENSMUSG00000107140	Gm43811	NO	NO	NO	NO	NO	NO	YES	YES	YES	799	YES	0	NO	NO	0.39313	0.0433018	0.229435	0.476336	0.0138133	0.0871124	1.27606	7.3918e-11	1.20116e-08	1.60873	8.34908e-17	2.92878e-14
chr11	35703391	35704351	+	intron	protein_coding-intron (ENSMUST00000069837, intron 35 of 35)	-65613	ENSMUST00000018990	9	98955288	98958543	protein_coding	ENSMUSG00000018846	Pank3	NO	NO	NO	NO	NO	NO	YES	YES	YES	442	YES	0	NO	NO	0.559998	0.0160426	0.128869	0.159447	0.498593	0.732181	1.57562	7.73892e-11	1.24943e-08	1.24905	2.84193e-07	1.59074e-05
chr6	39249820	39250805	+	Intergenic	Intergenic	10198	ENSMUST00000200801	9	98955288	98958543	lincRNA	ENSMUSG00000107365	Gm43479	NO	NO	NO	NO	NO	NO	YES	YES	YES	392	YES	0	NO	NO	0.216847	0.365717	0.673016	0.280482	0.239438	0.501696	1.54254	8.20542e-11	1.31878e-08	1.43379	1.46058e-09	1.48896e-07
chr15	10618128	10619091	+	intron	protein_coding-intron (ENSMUST00000090339, intron 3 of 17)	18272	ENSMUST00000228059	9	98955288	98958543		ENSMUSG00000115667		NO	NO	NO	NO	NO	NO	YES	YES	YES	679	YES	0	NO	NO	0.377064	0.0858217	0.332081	0.307079	0.16217	0.40276	1.4257	8.78195e-11	1.40782e-08	1.66185	2.34764e-14	5.8054e-12
chr6	108880934	108881961	+	promoter-TSS	processed_pseudogene-promoter-TSS (ENSMUST00000203838)	-557	ENSMUST00000203838	9	98955288	98958543	processed_pseudogene	ENSMUSG00000107751	Gm6749	NO	NO	NO	NO	NO	NO	YES	YES	YES	363	YES	0	NO	NO	0.580285	0.0686295	0.295641	0.382998	0.231598	0.492815	2.17681	1.03145e-10	1.62841e-08	1.67754	7.64104e-07	3.77906e-05
chr16	33723787	33724735	+	Distant-promoter	protein_coding-intron (ENSMUST00000126532, intron 5 of 16)	-7340	ENSMUST00000132797	9	98955288	98958543	protein_coding	ENSMUSG00000075254	Heg1	NO	NO	NO	NO	NO	NO	YES	YES	YES	608	YES	0	NO	NO	0.437724	0.0733177	0.305747	0.639227	0.00818132	0.0611695	1.53719	1.12664e-10	1.76753e-08	1.46199	7.81381e-10	8.44193e-08
chr16	69856164	69857163	+	TTS	protein_coding-TTS (ENSMUST00000076500)	3823	ENSMUST00000166256	9	98955288	98958543	protein_coding	ENSMUSG00000063163	Speer2	NO	NO	NO	NO	NO	NO	YES	YES	NO	0	NO	0	NO	NO	0.940206	0.0121991	0.109269	0.667377	0.0779861	0.262479	2.73889	1.1459e-10	1.79099e-08	2.54517	2.14226e-09	2.09413e-07
chr14	12030213	12031233	+	intron	protein_coding-intron (ENSMUST00000022264, intron 4 of 29)	-49500	ENSMUST00000136693	9	98955288	98958543	antisense_RNA	ENSMUSG00000085883	Gm3848	NO	NO	NO	NO	NO	NO	YES	YES	YES	0	YES	0	NO	NO	0.141028	0.656962	0.859834	0.465968	0.134279	0.361592	2.06221	1.27896e-10	1.98159e-08	2.31735	2.92866e-13	6.14159e-11
chr15	101791654	101792690	+	Distant-promoter	Intergenic	-5712	ENSMUST00000071104	9	98955288	98958543	protein_coding	ENSMUSG00000056605	Krt72	NO	NO	NO	NO	NO	NO	YES	YES	NO	0	NO	0	NO	NO	0.750969	0.0159298	0.128384	0.0178283	0.955582	0.9824	2.118	1.59653e-10	2.42253e-08	1.39583	3.30001e-05	0.000894907
chr14	73345415	73346612	+	Intergenic	Intergenic	10921	ENSMUST00000226676	9	98955288	98958543		ENSMUSG00000115573		NO	NO	NO	NO	NO	NO	YES	YES	YES	0	YES	0	NO	NO	0.679292	0.0417241	0.22461	0.852871	0.00983256	0.0693704	2.14011	2.00721e-10	2.97873e-08	1.91215	1.39231e-08	1.12357e-06
chr2	68458910	68460009	+	intron	protein_coding-intron (ENSMUST00000102715, intron 1 of 17)	12481	ENSMUST00000123781	9	98955288	98958543	protein_coding	ENSMUSG00000027030	Stk39	NO	NO	NO	NO	NO	NO	YES	YES	YES	352	YES	0	NO	NO	0.274279	0.270085	0.586333	0.296678	0.231393	0.492616	1.59546	2.42699e-10	3.54689e-08	1.61274	1.25451e-10	1.61176e-08
chr18	3040614	3042815	+	Distant-promoter	Intergenic	-13832	ENSMUST00000176956	9	98955288	98958543	unprocessed_pseudogene	ENSMUSG00000093774	Vmn1r-ps151	NO	NO	NO	NO	NO	NO	YES	YES	YES	517	NO	0	NO	NO	0.525745	0.0198929	0.146564	0.280601	0.217449	0.47578	1.50146	2.54118e-10	3.69218e-08	1.2114	3.72717e-07	2.01614e-05
chr1	171513021	171514021	+	Distant-promoter	Intergenic	-1712	ENSMUST00000043170	9	98955288	98958543	unprocessed_pseudogene	ENSMUSG00000038218	Gm9765	NO	NO	NO	NO	NO	NO	YES	YES	NO	0	NO	0	NO	YES	0.959869	0.00636378	0.0730263	0.468054	0.191227	0.442902	2.42898	2.5547e-10	3.70751e-08	2.25093	4.66984e-09	4.2e-07
chr11	103229396	103230421	+	Distant-promoter	protein_coding-intron (ENSMUST00000021324, intron 9 of 15)	-8061	ENSMUST00000146163	9	98955288	98958543	protein_coding	ENSMUSG00000020941	Map3k14	NO	NO	NO	NO	NO	NO	YES	YES	YES	0	YES	0	NO	YES	0.607481	0.0368952	0.209879	0.077561	0.794724	0.90955	1.96614	3.64623e-10	5.1626e-08	1.83083	5.14711e-09	4.57978e-07
chr12	12781360	12782378	+	Distant-promoter	Intergenic	-6116	ENSMUST00000171380	9	98955288	98958543	lincRNA	ENSMUSG00000091430	Platr19	NO	NO	NO	NO	NO	NO	NO	YES	YES	482	YES	0	NO	NO	0.380347	0.0817565	0.323485	0.10676	0.628691	0.818171	1.34731	4.19392e-10	5.87149e-08	0.860536	7.78079e-05	0.00179772
chr19	46103279	46104337	+	Intergenic	Intergenic	22260	ENSMUST00000224034	9	98955288	98958543	protein_coding	ENSMUSG00000015176	Nolc1	NO	NO	NO	NO	NO	NO	YES	YES	YES	0	YES	0	NO	NO	0.852206	0.00362481	0.0507416	0.791721	0.00690356	0.054461	1.88531	4.26608e-10	5.95915e-08	1.55806	2.76512e-07	1.55719e-05
chr9	63761482	63762452	+	Distant-promoter	Intergenic	-3973	ENSMUST00000034973	9	98955288	98958543	protein_coding	ENSMUSG00000032402	Smad3	NO	NO	NO	NO	NO	NO	YES	YES	YES	405	YES	0	NO	NO	0.404357	0.0596871	0.273792	0.536486	0.0119192	0.0789579	1.35936	4.57776e-10	6.35896e-08	1.44394	2.6545e-11	3.92301e-09
chr1	189057267	189058860	+	Distant-promoter	Intergenic	-6832	ENSMUST00000194962	9	98955288	98958543	TEC	ENSMUSG00000103370	Gm37178	NO	NO	NO	NO	NO	NO	YES	YES	YES	0	YES	0	NO	NO	0.816414	0.0126632	0.111794	-0.204307	0.550967	0.768901	2.13898	4.95175e-10	6.83757e-08	1.47916	2.1888e-05	0.00063849
chr12	21062516	21063493	+	intron	processed_transcript-intron (ENSMUST00000174530, intron 3 of 9)	20045	ENSMUST00000174304	9	98955288	98958543	transcribed_unprocessed_pseudogene	ENSMUSG00000092229	Gm5977	NO	NO	NO	NO	NO	NO	YES	YES	NO	0	YES	0	NO	NO	1.2404	0.0077856	0.0829649	1.11976	0.0165707	0.0981455	3.31599	4.95242e-10	6.83757e-08	2.8555	9.91781e-08	6.38421e-06
chr6	86494630	86495714	+	exon	TEC-exon (ENSMUST00000190728, exon 1 of 1)	523	ENSMUST00000190728	9	98955288	98958543	TEC	ENSMUSG00000101210	Gm28720	NO	NO	NO	NO	NO	NO	YES	YES	NO	808	NO	0	NO	NO	0.754808	0.0163117	0.130279	0.218966	0.493519	0.728435	1.98939	6.9078e-10	9.27078e-08	1.52891	2.48552e-06	0.00010355
chr11	115678213	115680231	+	intron	protein_coding-intron (ENSMUST00000021090, intron 2 of 5)	20085	ENSMUST00000106499	9	98955288	98958543	protein_coding	ENSMUSG00000059923	Grb2	NO	NO	NO	NO	NO	NO	YES	YES	YES	1809	YES	0	NO	NO	0.606543	0.00558526	0.0672731	0.425066	0.0531564	0.207664	1.36973	7.58383e-10	1.01129e-07	1.16937	1.53166e-07	9.31e-06
chr2	129420740	129421907	+	Intergenic	Intergenic	-41927	ENSMUST00000122326	9	98955288	98958543	unprocessed_pseudogene	ENSMUSG00000081888	Spcs2-ps	NO	NO	NO	NO	NO	NO	YES	YES	NO	0	YES	0	NO	NO	0.705931	0.0314921	0.191755	0.479822	0.146762	0.380407	2.17097	8.01671e-10	1.06277e-07	1.6631	3.15743e-06	0.00012707
chr1	58873221	58873965	+	intron	unprocessed_pseudogene-intron (ENSMUST00000188624, intron 6 of 11)	19199	ENSMUST00000188624	9	98955288	98958543	unprocessed_pseudogene	ENSMUSG00000099719	Gm28802	NO	NO	NO	NO	NO	NO	YES	YES	YES	0	YES	0	NO	YES	1.0959	0.00363463	0.0508388	0.396817	0.306255	0.571381	2.8655	8.14044e-10	1.07745e-07	2.61704	2.16964e-08	1.65766e-06
chr7	28646932	28647992	+	intron	lincRNA-intron (ENSMUST00000208431, intron 1 of 1)	5075	ENSMUST00000209122	9	98955288	98958543	processed_transcript	ENSMUSG00000108865	Gm44617	NO	NO	NO	NO	NO	NO	YES	YES	NO	0	NO	0	NO	YES	0.832581	0.0063195	0.0727186	0.752578	0.0136806	0.0865708	1.98586	8.19282e-10	1.08267e-07	1.64997	3.80614e-07	2.05141e-05
chr9	66301055	66302357	+	Intergenic	Intergenic	33332	ENSMUST00000129778	9	98955288	98958543	protein_coding	ENSMUSG00000032380	Dapk2	NO	NO	NO	NO	NO	NO	YES	YES	YES	0	YES	0	NO	NO	0.538592	0.113083	0.383308	-0.368115	0.296837	0.56212	2.29394	9.4686e-10	1.23043e-07	1.54863	4.80074e-05	0.00121569
chr10	126281515	126282573	+	Intergenic	Intergenic	26927	ENSMUST00000217671	9	98955288	98958543	lincRNA	ENSMUSG00000112387	AC124360.1	NO	NO	NO	NO	NO	NO	YES	YES	YES	0	YES	0	NO	NO	0.778253	0.0239216	0.163676	0.515504	0.137808	0.367015	2.25138	1.03143e-09	1.33477e-07	1.54818	3.53235e-05	0.000947015
chr13	67754594	67755859	+	promoter-TSS	protein_coding-promoter-TSS (ENSMUST00000091520)	2	ENSMUST00000144183	9	98955288	98958543	protein_coding	ENSMUSG00000058331	Zfp85	NO	NO	NO	NO	NO	NO	NO	YES	YES	1037	YES	231	NO	NO	0.476072	0.0062125	0.0719377	0.459008	0.00825593	0.0615391	1.02769	1.04247e-09	1.34836e-07	0.956032	1.25716e-08	1.0241e-06
chr7	13355345	13356395	+	Distant-promoter	protein_coding-intron (ENSMUST00000043612, intron 13 of 15)	-5241	ENSMUST00000204668	9	98955288	98958543	unprocessed_pseudogene	ENSMUSG00000108293	Pla2g4c-ps	NO	NO	NO	NO	NO	NO	YES	YES	NO	0	NO	0	NO	NO	0.279373	0.39841	0.698513	-0.628733	0.0688791	0.243444	2.11021	1.06582e-09	1.37641e-07	1.37893	8.56938e-05	0.00193884
chr18	24059246	24060755	+	Intergenic	Intergenic	-39190	ENSMUST00000066497	9	98955288	98958543	protein_coding	ENSMUSG00000051469	Zfp24	NO	NO	NO	NO	NO	NO	YES	YES	YES	0	YES	0	NO	NO	0.356443	0.144398	0.432878	0.388466	0.110286	0.322317	1.52958	1.29297e-09	1.63427e-07	1.59864	1.65019e-10	2.07111e-08
chr16	37862021	37863023	+	Distant-promoter	Intergenic	-1376	ENSMUST00000205931	9	98955288	98958543	protein_coding	ENSMUSG00000108763	Gm36028	NO	NO	NO	NO	NO	NO	YES	YES	NO	0	NO	0	NO	YES	0.575999	0.0785758	0.317322	0.75983	0.0191348	0.10786	2.10564	1.37049e-09	1.72353e-07	2.33892	1.07964e-11	1.71753e-09
chr19	43922748	43923780	+	Distant-promoter	protein_coding-intron (ENSMUST00000212396, intron 1 of 15)	-9052	ENSMUST00000122692	9	98955288	98958543	rRNA	ENSMUSG00000084641	n-R5s21	NO	NO	NO	NO	NO	NO	YES	YES	YES	772	NO	0	NO	NO	0.245441	0.32095	0.634679	0.351576	0.152172	0.38833	1.50082	1.41644e-09	1.77685e-07	1.52046	7.04269e-10	7.70469e-08
chr1	84884797	84886548	+	intron	protein_coding-intron (ENSMUST00000097672, intron 2 of 3)	16521	ENSMUST00000151737	9	98955288	98958543	protein_coding	ENSMUSG00000073633	Fbxo36	NO	NO	NO	NO	NO	NO	YES	YES	YES	0	YES	0	NO	NO	0.736745	0.0046781	0.0598782	0.571193	0.0290627	0.141883	1.53914	1.58513e-09	1.9638e-07	1.40086	3.86053e-08	2.7795e-06
chr16	32105410	32106487	+	intron	protein_coding-intron (ENSMUST00000042869, intron 3 of 3)	2070	ENSMUST00000169186	9	98955288	98958543	protein_coding	ENSMUSG00000035790	Cep19	NO	NO	NO	NO	NO	NO	YES	YES	NO	0	NO	0	NO	NO	0.611825	0.0180082	0.138294	0.41621	0.109593	0.321147	1.61588	1.67603e-09	2.05805e-07	1.54855	6.98557e-09	6.03708e-07
chr4	147339948	147340959	+	intron	lincRNA-intron (ENSMUST00000181084, intron 1 of 3)	8046	ENSMUST00000166764	9	98955288	98958543	protein_coding	ENSMUSG00000078498	Zfp988	NO	NO	NO	NO	NO	NO	YES	YES	NO	0	NO	0	NO	YES	0.854635	0.0168124	0.132743	0.241405	0.510409	0.7408	2.42283	2.03569e-09	2.45621e-07	1.89569	3.46758e-06	0.000137733
chr5	140462645	140464020	+	Distant-promoter	protein_coding-intron (ENSMUST00000197549, intron 5 of 19)	-9441	ENSMUST00000196158	9	98955288	98958543	processed_pseudogene	ENSMUSG00000105056	Gm42805	NO	NO	NO	NO	NO	NO	YES	YES	YES	549	NO	0	NO	NO	0.282593	0.194359	0.501702	0.0797887	0.715891	0.868707	1.37586	2.11366e-09	2.54168e-07	1.28135	2.26058e-08	1.72187e-06
chr17	25592390	25593366	+	intron	protein_coding-intron (ENSMUST00000063344, intron 2 of 10)	13558	ENSMUST00000156868	9	98955288	98958543	protein_coding	ENSMUSG00000002279	Lmf1	NO	NO	NO	NO	NO	NO	YES	YES	YES	0	NO	0	NO	NO	1.2127	0.00577348	0.0686006	0.753232	0.0912157	0.288581	2.78582	2.59938e-09	3.08419e-07	1.93162	4.80279e-05	0.00121608
chr15	79661611	79662681	+	intron	protein_coding-intron (ENSMUST00000023064, intron 2 of 4)	777	ENSMUST00000230376	9	98955288	98958543	protein_coding	ENSMUSG00000022428	Cby1	NO	NO	NO	NO	NO	NO	YES	YES	YES	364	NO	0	NO	NO	0.790991	0.00772991	0.0826394	0.656974	0.0274932	0.136849	1.81647	2.74089e-09	3.23213e-07	1.67148	4.37346e-08	3.10657e-06
chr14	15600843	15601946	+	TTS	processed_pseudogene-TTS (ENSMUST00000223575)	629	ENSMUST00000223575	9	98955288	98958543	processed_pseudogene	ENSMUSG00000114941	AC158537.2	NO	NO	NO	NO	NO	NO	YES	YES	YES	0	YES	0	NO	NO	0.934448	0.00590618	0.0696371	0.611103	0.0756069	0.257635	2.12527	2.74905e-09	3.24022e-07	2.40329	1.0398e-11	1.6605e-09
chr8	3175184	3176185	+	intron	protein_coding-intron (ENSMUST00000091291, intron 10 of 20)	6167	ENSMUST00000207295	9	98955288	98958543	protein_coding	ENSMUSG00000005534	Insr	NO	NO	NO	NO	NO	NO	YES	YES	YES	451	YES	0	NO	NO	0.742901	0.0218359	0.155076	0.693656	0.0322705	0.152151	1.9731	2.79128e-09	3.2838e-07	1.9045	8.90113e-09	7.49878e-07
chr18	63608264	63609266	+	Intergenic	Intergenic	24029	ENSMUST00000158031	9	98955288	98958543	snRNA	ENSMUSG00000088656	Gm24848	NO	NO	NO	NO	NO	NO	YES	YES	YES	0	YES	0	NO	NO	0.391466	0.374574	0.679886	0.48748	0.265613	0.530544	2.75991	3.04842e-09	3.54292e-07	2.08846	9.14073e-06	0.000311713
chr3	69612188	69613177	+	Distant-promoter	Intergenic	-13722	ENSMUST00000061826	9	98955288	98958543	protein_coding	ENSMUSG00000043300	B3galnt1	NO	NO	NO	NO	NO	NO	YES	YES	YES	244	YES	0	NO	NO	0.818632	0.0450503	0.234519	0.293342	0.480949	0.719618	2.55071	3.14791e-09	3.64667e-07	1.8441	2.3141e-05	0.000667556
chr16	6333071	6334216	+	Distant-promoter	protein_coding-intron (ENSMUST00000230658, intron 2 of 11)	-15495	ENSMUST00000056416	9	98955288	98958543	protein_coding	ENSMUSG00000008658	Rbfox1	NO	NO	NO	NO	NO	NO	YES	YES	YES	0	YES	0	NO	NO	0.863393	0.00858247	0.0879502	0.841949	0.010305	0.071599	2.04502	3.32258e-09	3.82418e-07	2.24381	5.91861e-11	8.08219e-09
chr11	3843750	3845130	+	intron	protein_coding-intron (ENSMUST00000070552, intron 1 of 13)	19463	ENSMUST00000135250	9	98955288	98958543	protein_coding	ENSMUSG00000020435	Osbp2	NO	NO	NO	NO	NO	NO	YES	YES	YES	0	NO	0	NO	YES	1.06676	0.00483185	0.0611447	0.834916	0.02848	0.140025	2.51563	3.39411e-09	3.89932e-07	1.9378	6.76516e-06	0.000241484
chr11	50763523	50764560	+	Distant-promoter	protein_coding-intron (ENSMUST00000040523, intron 5 of 21)	-12138	ENSMUST00000125988	9	98955288	98958543	protein_coding	ENSMUSG00000036545	Adamts2	NO	NO	NO	NO	NO	NO	YES	YES	YES	430	YES	0	NO	NO	0.615572	0.0152853	0.125161	0.169651	0.51147	0.741495	1.52437	3.69147e-09	4.20038e-07	1.23571	1.9133e-06	8.30062e-05
chr8	40739076	40740251	+	Intergenic	Intergenic	9429	ENSMUST00000210673	9	98955288	98958543	processed_pseudogene	ENSMUSG00000110370	Gm5749	NO	NO	NO	NO	NO	NO	YES	YES	YES	614	NO	0	NO	NO	0.110641	0.608398	0.834217	-0.0024748	0.990878	0.996439	1.31865	3.8616e-09	4.37403e-07	1.16356	2.00449e-07	1.17854e-05
chr12	31724240	31725059	+	Distant-promoter	protein_coding-intron (ENSMUST00000036862, intron 6 of 22)	-10702	ENSMUST00000176710	9	98955288	98958543	protein_coding	ENSMUSG00000044067	Gpr22	NO	NO	NO	NO	NO	NO	YES	YES	YES	0	NO	0	NO	NO	0.475142	0.198922	0.507268	0.38313	0.301215	0.566383	2.53003	3.98583e-09	4.49842e-07	2.90687	7.86998e-12	1.28387e-09
chr6	54951234	54952010	+	Distant-promoter	protein_coding-intron (ENSMUST00000060655, intron 1 of 11)	-8169	ENSMUST00000203076	9	98955288	98958543	protein_coding	ENSMUSG00000038058	Nod1	NO	NO	NO	NO	NO	NO	YES	YES	YES	0	YES	0	NO	YES	0.114613	0.747238	0.903846	-0.0356727	0.920575	0.967754	2.25181	4.00582e-09	4.5169e-07	1.60629	3.56196e-05	0.000952602
chr16	4688976	4690123	+	intron	protein_coding-intron (ENSMUST00000060067, intron 2 of 11)	5434	ENSMUST00000229529	9	98955288	98958543	protein_coding	ENSMUSG00000004069	Dnaja3	NO	NO	NO	NO	NO	NO	YES	YES	YES	0	YES	0	NO	NO	0.219216	0.458829	0.741741	0.190434	0.519548	0.747535	1.82511	4.12649e-09	4.64248e-07	1.50555	1.37823e-06	6.30128e-05
chr15	83057282	83058383	+	Intergenic	Intergenic	-24526	ENSMUST00000231165	9	98955288	98958543	protein_coding	ENSMUSG00000058099	Nfam1	NO	NO	NO	NO	NO	NO	YES	YES	YES	575	YES	373	NO	YES	0.495794	0.0158459	0.127939	0.281956	0.172845	0.418074	1.20598	4.1891e-09	4.70444e-07	1.1639	1.26453e-08	1.02977e-06
chr6	47995322	47996461	+	Distant-promoter	Intergenic	-18015	ENSMUST00000203599	9	98955288	98958543	processed_pseudogene	ENSMUSG00000107824	Gm6443	NO	NO	NO	NO	NO	NO	YES	YES	YES	0	YES	0	NO	NO	0.382657	0.237323	0.552112	0.745538	0.0188631	0.10685	1.97903	4.4828e-09	5.00502e-07	2.01243	1.99314e-09	1.96606e-07
chr2	92616555	92617628	+	Intergenic	Intergenic	17384	ENSMUST00000065797	9	98955288	98958543	protein_coding	ENSMUSG00000027221	Chst1	NO	NO	NO	NO	NO	NO	YES	YES	YES	0	YES	0	NO	YES	0.985017	0.00447747	0.0581626	0.867148	0.012593	0.0818668	2.27339	4.69272e-09	5.21376e-07	2.29543	2.75394e-09	2.61431e-07
chr19	25299846	25301032	+	intron	protein_coding-intron (ENSMUST00000049400, intron 2 of 13)	63464	ENSMUST00000049400	19	25236975	25434496	protein_coding	ENSMUSG00000032702	Kank1	NO	NO	NO	NO	NO	NO	NO	YES	YES	1059	YES	654	NO	NO	0.499356	0.0106201	0.100419	0.318477	0.104778	0.312754	1.12122	4.917e-09	5.44357e-07	0.979299	3.17994e-07	1.75635e-05
chr16	17588160	17589418	+	Distant-promoter	Intergenic	-11791	ENSMUST00000063544	9	98955288	98958543	protein_coding	ENSMUSG00000022756	Slc7a4	NO	NO	NO	NO	NO	NO	YES	YES	YES	0	YES	0	NO	YES	0.32518	0.259413	0.575215	-0.10967	0.707735	0.8641	1.82106	5.19574e-09	5.70915e-07	1.81631	4.94449e-09	4.41838e-07
chr9	22218127	22219659	+	Distant-promoter	Intergenic	-5033	ENSMUST00000188595	9	98955288	98958543	antisense_RNA	ENSMUSG00000090925	1810064F22Rik	NO	NO	NO	NO	NO	NO	YES	YES	YES	1364	YES	0	NO	YES	0.61894	0.0219863	0.155709	0.549022	0.042367	0.180681	1.53689	5.84848e-09	6.37588e-07	1.21506	4.59676e-06	0.000175359
chr5	133292300	133293685	+	Intergenic	Intergenic	-150350	ENSMUST00000198611	9	98955288	98958543	TEC	ENSMUSG00000106097	Gm42625	NO	NO	NO	NO	NO	NO	YES	YES	YES	0	YES	0	NO	NO	0.706245	0.0243991	0.165393	0.452714	0.152355	0.388623	1.9294	6.17701e-09	6.69605e-07	1.93499	4.78914e-09	4.29493e-07
chr14	20004723	20005727	+	Intergenic	Intergenic	-27598	ENSMUST00000159073	9	98955288	98958543	protein_coding	ENSMUSG00000043004	Gng2	NO	NO	NO	NO	NO	NO	YES	YES	YES	0	YES	0	NO	NO	0.687474	0.0357794	0.206215	0.567482	0.0838	0.27416	2.01732	6.29413e-09	6.81414e-07	1.98971	9.09554e-09	7.64883e-07
chr2	119144930	119145948	+	TTS	protein_coding-TTS (ENSMUST00000130249)	1997	ENSMUST00000156332	9	98955288	98958543	protein_coding	ENSMUSG00000070730	Rmdn3	NO	NO	NO	NO	NO	NO	YES	YES	NO	0	YES	0	NO	NO	0.0989961	0.742968	0.901904	0.564964	0.055531	0.213274	1.7967	6.32947e-09	6.84684e-07	1.58428	3.14611e-07	1.73959e-05
chr7	53075906	53077493	+	Intergenic	Intergenic	149629	ENSMUST00000093693	9	98955288	98958543	snRNA	ENSMUSG00000070203	Gm22444	NO	NO	NO	NO	NO	NO	YES	YES	YES	0	YES	0	NO	NO	0.601229	0.0393437	0.217258	0.627913	0.0309229	0.147854	1.88122	6.86085e-09	7.35355e-07	1.6595	3.36293e-07	1.84518e-05
chr2	181453023	181454096	+	intron	protein_coding-intron (ENSMUST00000029106, intron 1 of 4)	5820	ENSMUST00000155535	9	98955288	98958543	protein_coding	ENSMUSG00000027583	Zbtb46	NO	NO	NO	NO	NO	NO	YES	YES	YES	398	YES	0	NO	NO	0.212581	0.337449	0.649103	0.475438	0.029659	0.143846	1.30739	7.44237e-09	7.90309e-07	1.38082	7.64346e-10	8.28213e-08
chr16	36553395	36554423	+	intron	protein_coding-intron (ENSMUST00000063597, intron 1 of 6)	7697	ENSMUST00000172826	9	98955288	98958543	protein_coding	ENSMUSG00000051980	Casr	NO	NO	NO	NO	NO	NO	YES	YES	NO	0	NO	0	NO	YES	0.750594	0.0222729	0.15702	0.371016	0.264328	0.529249	2.00198	7.82927e-09	8.25079e-07	1.25787	0.000362527	0.00602187
chr10	27867089	27868425	+	Distant-promoter	Intergenic	-2334	ENSMUST00000218873	9	98955288	98958543	processed_pseudogene	ENSMUSG00000112620	AC160404.1	NO	NO	NO	NO	NO	NO	YES	YES	YES	0	YES	0	NO	NO	0.914573	0.00515839	0.0638245	0.890858	0.00639916	0.0516565	1.98622	8.34381e-09	8.74646e-07	2.20801	1.03613e-10	1.35136e-08
chr11	80193504	80194574	+	exon	protein_coding-exon (ENSMUST00000017839, exon 3 of 5)	9816	ENSMUST00000134909	9	98955288	98958543	protein_coding	ENSMUSG00000020707	Rnf135	NO	NO	NO	NO	NO	NO	YES	YES	YES	0	YES	0	NO	NO	0.503509	0.113483	0.384001	0.792455	0.0114985	0.0770451	1.88031	8.78206e-09	9.15063e-07	1.93888	2.4064e-09	2.32235e-07
chr4	138611511	138613065	+	Distant-promoter	protein_coding-intron (ENSMUST00000030533, intron 2 of 21)	-5289	ENSMUST00000133319	9	98955288	98958543	protein_coding	ENSMUSG00000028753	Vwa5b1	NO	NO	NO	NO	NO	NO	NO	YES	NO	0	YES	0	NO	NO	0.86005	0.0215703	0.153854	-0.271321	0.491231	0.727031	2.17026	8.91584e-09	9.2707e-07	0.351731	0.378388	0.643219
chr10	117796007	117796969	+	Intergenic	Intergenic	2277	ENSMUST00000219949	9	98955288	98958543	processed_pseudogene	ENSMUSG00000112525	AC135019.2	NO	NO	NO	NO	NO	NO	YES	YES	NO	605	NO	0	NO	NO	0.721014	0.00722686	0.0791727	0.646203	0.0161777	0.0966336	1.50375	9.32367e-09	9.65857e-07	1.40821	7.14864e-08	4.80475e-06
chr17	9948274	9949939	+	Intergenic	Intergenic	-279402	ENSMUST00000057190	9	98955288	98958543	protein_coding	ENSMUSG00000046173	Pabpc6	NO	NO	NO	NO	NO	NO	YES	YES	YES	0	YES	0	NO	NO	0.693344	0.0274572	0.17727	0.731881	0.0195089	0.109339	1.89279	9.33484e-09	9.66612e-07	1.96871	1.83087e-09	1.81965e-07
chr8	117108740	117109608	+	intron	protein_coding-intron (ENSMUST00000034308, intron 4 of 10)	13176	ENSMUST00000176860	9	98955288	98958543	protein_coding	ENSMUSG00000031845	Bco1	NO	NO	NO	NO	NO	NO	YES	YES	YES	402	YES	0	NO	NO	0.435131	0.109914	0.377562	0.291275	0.286596	0.552285	1.62223	9.70436e-09	9.98665e-07	1.33473	2.58573e-06	0.000107242
chr15	100783019	100784032	+	intron	protein_coding-intron (ENSMUST00000023776, intron 3 of 24)	2271	ENSMUST00000162049	9	98955288	98958543	protein_coding	ENSMUSG00000023032	Slc4a8	NO	NO	NO	NO	NO	NO	YES	YES	YES	0	YES	0	NO	NO	0.612157	0.0441255	0.231889	0.793976	0.00845102	0.062532	1.82255	1.00956e-08	1.03466e-06	1.74672	3.6996e-08	2.67365e-06
chr7	25761201	25762242	+	intron	protein_coding-intron (ENSMUST00000002677, intron 17 of 19)	2343	ENSMUST00000124442	9	98955288	98958543	protein_coding	ENSMUSG00000002602	Axl	NO	NO	NO	NO	NO	NO	YES	YES	YES	209	YES	0	NO	NO	0.848493	0.0146818	0.122105	0.817408	0.018665	0.106057	1.93133	1.04882e-08	1.07226e-06	1.27773	0.000181788	0.00352839
chr8	88382948	88383926	+	Distant-promoter	Intergenic	-7684	ENSMUST00000211701	9	98955288	98958543	processed_pseudogene	ENSMUSG00000110280	Gm45497	NO	NO	NO	NO	NO	NO	YES	YES	YES	0	YES	0	NO	NO	0.726401	0.0262239	0.172747	0.587414	0.0733442	0.252925	1.85152	1.162e-08	1.17451e-06	1.01284	0.00222948	0.0236438
chr2	169967902	169968956	+	Distant-promoter	protein_coding-intron (ENSMUST00000123300, intron 1 of 1)	-5242	ENSMUST00000194651	9	98955288	98958543	TEC	ENSMUSG00000103935	AY702102	NO	NO	NO	NO	NO	NO	YES	YES	YES	556	YES	0	NO	NO	0.374002	0.239894	0.554839	0.78013	0.0124308	0.0811714	1.97305	1.25557e-08	1.25789e-06	2.5335	9.68199e-14	2.19236e-11
chr1	106346442	106347566	+	intron	protein_coding-intron (ENSMUST00000061047, intron 8 of 16)	29766	ENSMUST00000124895	9	98955288	98958543	protein_coding	ENSMUSG00000044340	Phlpp1	NO	NO	NO	NO	NO	NO	YES	YES	YES	0	YES	0	NO	NO	0.54035	0.0342157	0.201127	0.606155	0.0170039	0.0998188	1.49349	1.32843e-08	1.32451e-06	1.69349	7.33637e-11	9.83538e-09
chr8	30234636	30235611	+	Intergenic	Intergenic	-51263	ENSMUST00000211360	9	98955288	98958543	transcribed_unprocessed_pseudogene	ENSMUSG00000109586	Gm6853	NO	NO	NO	NO	NO	NO	YES	YES	NO	0	YES	0	NO	NO	0.674773	0.141754	0.429092	0.241735	0.605263	0.803773	3.10149	1.33748e-08	1.33193e-06	2.9422	7.03875e-08	4.73854e-06
chr8	60984480	60985535	+	exon	lincRNA-exon (ENSMUST00000052189, exon 1 of 1)	1570	ENSMUST00000052189	9	98955288	98958543	lincRNA	ENSMUSG00000045746	B230317F23Rik	NO	NO	NO	NO	NO	NO	YES	YES	YES	613	NO	0	NO	NO	0.611238	0.0132839	0.115003	0.585088	0.0176822	0.102403	1.46678	1.36059e-08	1.35333e-06	1.42476	3.04603e-08	2.24286e-06
chr18	74443157	74445075	+	intron	protein_coding-intron (ENSMUST00000074157, intron 1 of 38)	1509	ENSMUST00000121875	9	98955288	98958543	protein_coding	ENSMUSG00000025885	Myo5b	NO	NO	NO	NO	NO	NO	NO	YES	YES	947	YES	0	NO	YES	0.0167607	0.934589	0.978468	0.198059	0.326777	0.590887	1.11718	1.37461e-08	1.36619e-06	0.846279	1.81436e-05	0.000547655
chr4	147103684	147104552	+	TTS	processed_pseudogene-TTS (ENSMUST00000117213)	1791	ENSMUST00000117213	9	98955288	98958543	processed_pseudogene	ENSMUSG00000081405	Gm13142	NO	NO	NO	NO	NO	NO	YES	YES	YES	0	NO	0	NO	YES	1.37079	0.00539477	0.0658037	1.15568	0.0198029	0.110426	3.20604	1.42999e-08	1.41392e-06	2.74705	1.38001e-06	6.3069e-05
chr3	38662871	38663831	+	Intergenic	Intergenic	49104	ENSMUST00000200416	9	98955288	98958543	lincRNA	ENSMUSG00000106168	Gm43538	NO	NO	NO	NO	NO	NO	YES	YES	YES	520	YES	0	NO	NO	0.545423	0.0322492	0.194395	0.6732	0.00792215	0.0598191	1.49511	1.4361e-08	1.41883e-06	1.60409	9.37691e-10	1.0017e-07
chr13	45834107	45835117	+	intron	protein_coding-intron (ENSMUST00000091628, intron 3 of 7)	37676	ENSMUST00000222610	9	98955288	98958543	protein_coding	ENSMUSG00000046876	Atxn1	NO	NO	NO	NO	NO	NO	YES	YES	YES	314	YES	0	NO	NO	0.50877	0.133646	0.416971	0.479472	0.157236	0.395749	1.99263	1.45507e-08	1.4336e-06	1.63105	3.88882e-06	0.000151353
chr4	122665931	122666929	+	intron	unprocessed_pseudogene-intron (ENSMUST00000120975, intron 2 of 3)	10848	ENSMUST00000120975	9	98955288	98958543	unprocessed_pseudogene	ENSMUSG00000083109	Gm12876	NO	NO	NO	NO	NO	NO	YES	YES	YES	304	NO	0	NO	YES	-0.280949	0.242448	0.557636	0.245412	0.296533	0.56183	1.43259	1.51654e-08	1.49064e-06	1.98379	1.49495e-15	4.4556e-13
chr5	134133481	134134517	+	promoter-TSS	protein_coding-promoter-TSS (ENSMUST00000140240)	-959	ENSMUST00000140240	9	98955288	98958543	protein_coding	ENSMUSG00000015944	Gatsl2	NO	NO	NO	NO	NO	NO	YES	YES	YES	0	YES	0	NO	NO	0.00409304	0.990702	0.996945	0.0320616	0.926991	0.970627	2.17481	1.57155e-08	1.53744e-06	1.82359	2.41574e-06	0.000101099
chr2	119917335	119918570	+	Distant-promoter	protein_coding-TTS (ENSMUST00000141776)	-3724	ENSMUST00000150742	9	98955288	98958543	protein_coding	ENSMUSG00000033943	Mga	NO	NO	NO	NO	NO	NO	YES	YES	YES	0	YES	0	NO	NO	0.442574	0.0936432	0.347487	0.704755	0.00692464	0.05458	1.57124	1.70949e-08	1.65425e-06	1.96364	8.37465e-13	1.65087e-10
chr19	8121263	8122280	+	intron	protein_coding-intron (ENSMUST00000065651, intron 2 of 9)	10211	ENSMUST00000065651	9	98955288	98958543	protein_coding	ENSMUSG00000063590	Slc22a28	NO	NO	NO	NO	NO	NO	YES	YES	YES	362	NO	0	NO	NO	-0.215736	0.436058	0.725814	-0.512607	0.0677516	0.241044	1.69607	1.713e-08	1.65701e-06	1.60595	8.71686e-08	5.70375e-06
chr2	76652887	76653980	+	intron	protein_coding-intron (ENSMUST00000099986, intron 3 of 5)	3160	ENSMUST00000099986	9	98955288	98958543	protein_coding	ENSMUSG00000075267	Dfnb59	NO	NO	NO	NO	NO	NO	YES	YES	NO	0	YES	0	NO	NO	0.817894	0.0138858	0.118092	0.826229	0.0127463	0.0824701	2.04519	1.7257e-08	1.668e-06	2.48671	3.37812e-12	5.86324e-10
chr1	35473234	35475486	+	Intergenic	Intergenic	176937	ENSMUST00000195168	9	98955288	98958543	lincRNA	ENSMUSG00000104417	Gm37068	NO	NO	NO	NO	NO	NO	YES	YES	YES	0	YES	0	NO	NO	0.55206	0.0169583	0.133421	0.579002	0.0120466	0.0794855	1.3915	1.76499e-08	1.70334e-06	1.24756	4.31173e-07	2.28835e-05
[truncated: 35,510 more rows]
