# Supplementary material for: TRIM28-dependent SUMOylation protects the adult ovary from activation of the testicular pathway
Source: Nat Commun. 2022 Jul 29;13:4412. doi: 10.1038/s41467-022-32061-1 (PMC9338040; doi:10.1038/s41467-022-32061-1)
Supplement: Supplementary file 10 — Supplementary Data 7 [file 41467_2022_32061_MOESM10_ESM.xlsx]

## Sheet: Down in KO vs TRIM28 FOXL2
DOWN IN KO BOUND TRIM28 AND FOXL2 (857)		DOWN IN KO BOUND TRIM28 ONLY (170)		DOWN IN KO BOUND TRIM28 ONLY (137)		DOWN IN KO NOT BOUND TRIM28 AND FOXL2 (505)
ensembl_gene_id	External.Gene.name	ensembl_gene_id	External.Gene.name	ensembl_gene_id	External.Gene.name	ensembl_gene_id	External.Gene.name
ENSMUSG00000032400	Zwilch	ENSMUSG00000036036	Zfp57	ENSMUSG00000073399	Trim40	ENSMUSG00000026175	Vil1
ENSMUSG00000033948	Zswim5	ENSMUSG00000022996	Wnt10b	ENSMUSG00000035274	Tpbg	ENSMUSG00000045288	Ush1g
ENSMUSG00000036086	Zranb3	ENSMUSG00000001228	Uhrf1	ENSMUSG00000046591	Ticrr	ENSMUSG00000001403	Ube2c
ENSMUSG00000071262	Zfp957	ENSMUSG00000032783	Troap	ENSMUSG00000039329	Tex19.1	ENSMUSG00000034555	Tex16
ENSMUSG00000034610	Zcchc11	ENSMUSG00000028965	Tnfrsf9	ENSMUSG00000002055	Spag5	ENSMUSG00000066359	Tcl1b1
ENSMUSG00000022773	Ypel1	ENSMUSG00000049036	Tmem121	ENSMUSG00000036123	Slc9a3	ENSMUSG00000037313	Tacc3
ENSMUSG00000021952	Xpo4	ENSMUSG00000030796	Tead2	ENSMUSG00000020229	Slc5a4a	ENSMUSG00000047963	Stbd1
ENSMUSG00000039814	Xkr5	ENSMUSG00000028718	Stil	ENSMUSG00000021965	Ska3	ENSMUSG00000029797	Sspo
ENSMUSG00000037572	Wdhd1	ENSMUSG00000038180	Spag4	ENSMUSG00000029189	Sel1l3	ENSMUSG00000000204	Slfn4
ENSMUSG00000023951	Vegfa	ENSMUSG00000027457	Snph	ENSMUSG00000029370	Rassf6	ENSMUSG00000023945	Slc5a7
ENSMUSG00000021614	Vcan	ENSMUSG00000038602	Slc35f1	ENSMUSG00000073565	Prr16	ENSMUSG00000026955	Sapcd2
ENSMUSG00000026429	Ube2t	ENSMUSG00000000632	Sez6	ENSMUSG00000020493	Prr11	ENSMUSG00000027547	Sall4
ENSMUSG00000032415	Ube2cbp	ENSMUSG00000021904	Sema3g	ENSMUSG00000025395	Prim1	ENSMUSG00000057465	Saa2
ENSMUSG00000050612	Txndc2	ENSMUSG00000025665	Rps6ka6	ENSMUSG00000029055	Plch2	ENSMUSG00000040808	S100g
ENSMUSG00000031028	Tub	ENSMUSG00000073600	Prob1	ENSMUSG00000029108	Pcdh7	ENSMUSG00000041046	Ramp3
ENSMUSG00000038379	Ttk	ENSMUSG00000025758	Plk4	ENSMUSG00000051048	P4ha3	ENSMUSG00000078452	Raet1d
ENSMUSG00000031997	Trpc6	ENSMUSG00000011305	Plin5	ENSMUSG00000027416	Otor	ENSMUSG00000028702	Rad54l
ENSMUSG00000043496	Tril	ENSMUSG00000002831	Plin4	ENSMUSG00000062510	Nsl1	ENSMUSG00000030346	Rad51ap1
ENSMUSG00000041779	Tram2	ENSMUSG00000014782	Plekhg4	ENSMUSG00000046000	Naa11	ENSMUSG00000026204	Ptprn
ENSMUSG00000032586	Traip	ENSMUSG00000035566	Pcdh17	ENSMUSG00000035683	Melk	ENSMUSG00000038943	Prc1
ENSMUSG00000020914	Top2a	ENSMUSG00000072437	Nanos1	ENSMUSG00000036109	Mbnl3	ENSMUSG00000007080	Pole
ENSMUSG00000028364	Tnc	ENSMUSG00000031004	Mki67	ENSMUSG00000035775	Krt20	ENSMUSG00000030867	Plk1
ENSMUSG00000028132	Tmem56	ENSMUSG00000026669	Mcm10	ENSMUSG00000029414	Kntc1	ENSMUSG00000044254	Pcsk9
ENSMUSG00000071719	Tmem28	ENSMUSG00000031442	Mcf2l	ENSMUSG00000056755	Grm7	ENSMUSG00000051486	Pcdhb11
ENSMUSG00000024245	Tmem178	ENSMUSG00000034968	Lbx2	ENSMUSG00000034023	Fancd2	ENSMUSG00000035365	Parpbp
ENSMUSG00000026109	Tmeff2	ENSMUSG00000027331	Knstrn	ENSMUSG00000039055	Eme1	ENSMUSG00000028587	Orc1
ENSMUSG00000023800	Tiam2	ENSMUSG00000003779	Kif20a	ENSMUSG00000030708	Dnajb13	ENSMUSG00000047352	Olfr976
ENSMUSG00000021702	Thbs4	ENSMUSG00000018470	Kcnab3	ENSMUSG00000028175	Depdc1a	ENSMUSG00000072980	Oip5
ENSMUSG00000040152	Thbs1	ENSMUSG00000031737	Irx5	ENSMUSG00000002297	Dbf4	ENSMUSG00000074366	Obox5
ENSMUSG00000009628	Tex15	ENSMUSG00000025813	Homer2	ENSMUSG00000031736	Crnde	ENSMUSG00000074369	Obox2
ENSMUSG00000010342	Tex14	ENSMUSG00000068854	Hist2h2be	ENSMUSG00000048327	Ckap2l	ENSMUSG00000027306	Nusap1
ENSMUSG00000047146	Tet1	ENSMUSG00000045662	Henmt1	ENSMUSG00000021714	Cenpk	ENSMUSG00000067786	Nnat
ENSMUSG00000029552	Tes	ENSMUSG00000028051	Hcn3	ENSMUSG00000028873	Cdca8	ENSMUSG00000024056	Ndc80
ENSMUSG00000048078	Tenm4	ENSMUSG00000084950	Gm5577	ENSMUSG00000023505	Cdca3	ENSMUSG00000082229	Nap1l2
ENSMUSG00000060985	Tdrd5	ENSMUSG00000051537	Gm5124	ENSMUSG00000048922	Cdca2	ENSMUSG00000054999	Naaladl1
ENSMUSG00000018604	Tbx3	ENSMUSG00000029212	Gabrb1	ENSMUSG00000017499	Cdc6	ENSMUSG00000074652	Myh7b
ENSMUSG00000038576	Susd4	ENSMUSG00000025738	Fbxl16	ENSMUSG00000038526	Car14	ENSMUSG00000017861	Mybl2
ENSMUSG00000026915	Strbp	ENSMUSG00000039187	Fanci	ENSMUSG00000048482	Bdnf	ENSMUSG00000047343	Mettl21c
ENSMUSG00000020961	Ston2	ENSMUSG00000029059	Fam213b	ENSMUSG00000074892	B3galt5	ENSMUSG00000046101	Mcmdc2
ENSMUSG00000028832	Stmn1	ENSMUSG00000042655	Fam159b	ENSMUSG00000038242	Aox4	ENSMUSG00000026779	Mastl
ENSMUSG00000031574	Star	ENSMUSG00000031616	Ednra	ENSMUSG00000037907	Ankrd13b	ENSMUSG00000033105	Lss
ENSMUSG00000034387	Ssu2	ENSMUSG00000020185	E2f7	ENSMUSG00000108022	Gm7298	ENSMUSG00000030677	Kif22
ENSMUSG00000035431	Sstr1	ENSMUSG00000031383	Dusp9	ENSMUSG00000030911	Zp2	ENSMUSG00000051378	Kif18b
ENSMUSG00000038541	Srd5a2	ENSMUSG00000044716	Dok7	ENSMUSG00000075002	Gm813	ENSMUSG00000027115	Kif18a
ENSMUSG00000022351	Sqle	ENSMUSG00000040658	Dnph1	ENSMUSG00000054446	Cpa1	ENSMUSG00000036768	Kif15
ENSMUSG00000046997	Spsb4	ENSMUSG00000078700	D030028A08Rik	ENSMUSG00000068302	Noto	ENSMUSG00000006538	Ihh
ENSMUSG00000039911	Spsb1	ENSMUSG00000029343	Crybb1	ENSMUSG00000032056	Btg4	ENSMUSG00000058258	Idi1
ENSMUSG00000046550	Spin2c	ENSMUSG00000047419	Cmya5	ENSMUSG00000110001	C86187	ENSMUSG00000045802	Hsf3
ENSMUSG00000005233	Spc25	ENSMUSG00000033350	Chst2	ENSMUSG00000042477	Tfap2e	ENSMUSG00000020875	Hoxb9
ENSMUSG00000074476	Spc24	ENSMUSG00000040495	Chrm4	ENSMUSG00000049314	Fbxw13	ENSMUSG00000020330	Hmmr
ENSMUSG00000037617	Spag1	ENSMUSG00000072082	Ccnf	ENSMUSG00000037159	Wee2	ENSMUSG00000046182	Gsg1l
ENSMUSG00000025006	Sorbs1	ENSMUSG00000038292	Ccdc155	ENSMUSG00000034486	Gbx2	ENSMUSG00000091272	Gm17641
ENSMUSG00000024534	Sncaip	ENSMUSG00000070686	C87414	ENSMUSG00000025163	Cd7	ENSMUSG00000066477	Gm16551
ENSMUSG00000033419	Snap91	ENSMUSG00000032589	Bsn	ENSMUSG00000053490	Trim60	ENSMUSG00000029451	Gm13103
ENSMUSG00000027796	Smad9	ENSMUSG00000022070	Bora	ENSMUSG00000060416	Gm839	ENSMUSG00000075611	Gm11545
ENSMUSG00000052026	Slc6a7	ENSMUSG00000017716	Birc5	ENSMUSG00000023015	Racgap1	ENSMUSG00000051235	Gen1
ENSMUSG00000030096	Slc6a6	ENSMUSG00000074768	Bhmt	ENSMUSG00000038020	Rapgefl1	ENSMUSG00000010803	Gabra1
ENSMUSG00000019894	Slc6a15	ENSMUSG00000034773	BC030867	ENSMUSG00000032101	Ddx25	ENSMUSG00000016552	Foxred2
ENSMUSG00000020226	Slc5a4b	ENSMUSG00000051517	Arhgef39	ENSMUSG00000044912	Syt16	ENSMUSG00000001517	Foxm1
ENSMUSG00000029650	Slc46a3	ENSMUSG00000037904	Ankrd9	ENSMUSG00000025082	Vwa2	ENSMUSG00000050397	Foxl2
ENSMUSG00000010064	Slc38a3	ENSMUSG00000046295	Ankle1	ENSMUSG00000050966	Lin28a	ENSMUSG00000013338	Fer1l4
ENSMUSG00000042202	Slc35e2	ENSMUSG00000015890	Amdhd1	ENSMUSG00000024738	Pga5	ENSMUSG00000044966	Fbxo48
ENSMUSG00000027340	Slc23a2	ENSMUSG00000092622	Khdc3	ENSMUSG00000023403	Stk31	ENSMUSG00000042377	Fam83g
ENSMUSG00000025094	Slc18a2	ENSMUSG00000042417	Ccno	ENSMUSG00000041708	Mpped1	ENSMUSG00000050189	Etos1
ENSMUSG00000027660	Skil	ENSMUSG00000062275	Fbxw24	ENSMUSG00000037910	1700018B24Rik	ENSMUSG00000058290	Espl1
ENSMUSG00000054074	Skida1	ENSMUSG00000047237	Fbxw21	ENSMUSG00000037798	Mat1a	ENSMUSG00000028040	Efna4
ENSMUSG00000036223	Ska1	ENSMUSG00000078365	Mos	ENSMUSG00000072845	Tmprss11a	ENSMUSG00000022842	Ece2
ENSMUSG00000044461	Shisa2	ENSMUSG00000035191	Rfpl4	ENSMUSG00000086727	4931428L18Rik	ENSMUSG00000046179	E2f8
ENSMUSG00000022322	Shcbp1	ENSMUSG00000014503	Pkd2l2	ENSMUSG00000029656	C8b	ENSMUSG00000070677	D5Ertd577e
ENSMUSG00000050931	Sgms2	ENSMUSG00000105589	Fbxw14	ENSMUSG00000027761	Aadac	ENSMUSG00000042489	Clspn
ENSMUSG00000019970	Sgk1	ENSMUSG00000074354	Arhgap20os	ENSMUSG00000039347	Atp6v0e2	ENSMUSG00000032473	Cldn18
ENSMUSG00000021319	Sfrp4	ENSMUSG00000056586	Zar1l	ENSMUSG00000020912	Krt12	ENSMUSG00000037725	Ckap2
ENSMUSG00000026249	Serpine2	ENSMUSG00000046694	Fam46b	ENSMUSG00000032179	Bmp5	ENSMUSG00000019214	Chtf18
ENSMUSG00000020592	Sdc1	ENSMUSG00000018648	Dusp14	ENSMUSG00000005493	Msh4	ENSMUSG00000002835	Chaf1a
ENSMUSG00000038677	Scube3	ENSMUSG00000070324	Fbxw22	ENSMUSG00000054320	Lrrc36	ENSMUSG00000024989	Cep55
ENSMUSG00000016763	Scube1	ENSMUSG00000028758	Kif17	ENSMUSG00000043029	Trpv3	ENSMUSG00000031756	Cenpn
ENSMUSG00000042978	Sbk1	ENSMUSG00000032181	Scg3	ENSMUSG00000104096	Gm20356	ENSMUSG00000045273	Cenph
ENSMUSG00000051860	Samd7	ENSMUSG00000061126	Cyp4f39	ENSMUSG00000044071	Fam19a2	ENSMUSG00000070777	Ceacam20
ENSMUSG00000001020	S100a4	ENSMUSG00000066027	Gm10436	ENSMUSG00000013766	Ly6g6e	ENSMUSG00000044201	Cdc25c
ENSMUSG00000021313	Ryr2	ENSMUSG00000057454	Lypd3	ENSMUSG00000020183	Cpm	ENSMUSG00000056531	Ccdc18
ENSMUSG00000039153	Runx2	ENSMUSG00000021255	Esrrb	ENSMUSG00000051527	Usp29	ENSMUSG00000035694	Caps2
ENSMUSG00000006575	Rundc3a	ENSMUSG00000074123	7420426K07Rik	ENSMUSG00000097207	6030443J06Rik	ENSMUSG00000026407	Cacna1s
ENSMUSG00000022883	Robo1	ENSMUSG00000062075	Lmnb2	ENSMUSG00000079584	Gm364	ENSMUSG00000038330	C87499
ENSMUSG00000044164	Rnf182	ENSMUSG00000037316	Bag4	ENSMUSG00000034796	Cpne7	ENSMUSG00000033031	C330027C09Rik
ENSMUSG00000037991	Rmi2	ENSMUSG00000045693	Nlrp4e	ENSMUSG00000000544	Gpa33	ENSMUSG00000053046	Brsk2
ENSMUSG00000035226	Rims4	ENSMUSG00000029830	Svopl	ENSMUSG00000079588	Tmem182	ENSMUSG00000034329	Brip1
ENSMUSG00000041670	Rims1	ENSMUSG00000048108	Tmem72	ENSMUSG00000079071	Gm14085	ENSMUSG00000068009	Bpifb6
ENSMUSG00000040649	Rimklb	ENSMUSG00000029516	Cit	ENSMUSG00000026874	Hc	ENSMUSG00000027496	Aurka
ENSMUSG00000051079	Rgs13	ENSMUSG00000040276	Pacsin1	ENSMUSG00000032839	Trpc1	ENSMUSG00000040907	Atp1a3
ENSMUSG00000022018	Rgcc	ENSMUSG00000033826	Dnah8	ENSMUSG00000070690	5830473C10Rik	ENSMUSG00000032081	Apoc3
ENSMUSG00000052751	Repin1	ENSMUSG00000059674	Cdh24	ENSMUSG00000039106	Htr5a	ENSMUSG00000032080	Apoa4
ENSMUSG00000034472	Rasd2	ENSMUSG00000041872	Il17f	ENSMUSG00000021056	Tex21	ENSMUSG00000021986	Amer2
ENSMUSG00000049044	Rapgef4	ENSMUSG00000073802	Cdkn2b	ENSMUSG00000028020	Glrb	ENSMUSG00000021214	Akr1c18
ENSMUSG00000078773	Rad54b	ENSMUSG00000021508	Cxcl14	ENSMUSG00000061815	Rufy4	ENSMUSG00000024256	Adcyap1
ENSMUSG00000007646	Rad51c	ENSMUSG00000058454	Dhcr7	ENSMUSG00000039154	Shd	ENSMUSG00000073497	AA792892
ENSMUSG00000027323	Rad51	ENSMUSG00000019803	Nr2e1	ENSMUSG00000044951	Mylk4	ENSMUSG00000040412	5330417C22Rik
ENSMUSG00000032202	Rab27a	ENSMUSG00000064194	Zfp936	ENSMUSG00000042401	Crtac1	ENSMUSG00000040204	Pclaf
ENSMUSG00000020674	Pxdn	ENSMUSG00000032496	Ltf	ENSMUSG00000047161	Chst9	ENSMUSG00000040935	Padi6
ENSMUSG00000013236	Ptprs	ENSMUSG00000036390	Gadd45a	ENSMUSG00000031772	Cntnap4	ENSMUSG00000004948	Zp3
ENSMUSG00000035916	Ptprq	ENSMUSG00000021747	4930452B06Rik	ENSMUSG00000056258	Kcnq3	ENSMUSG00000016626	Nlrp14
ENSMUSG00000032492	Pth1r	ENSMUSG00000034161	Scx	ENSMUSG00000039462	Col10a1	ENSMUSG00000015721	Nlrp5
ENSMUSG00000028036	Ptgfr	ENSMUSG00000045967	Gpr158	ENSMUSG00000049929	Lpar4	ENSMUSG00000042279	H1foo
ENSMUSG00000050737	Ptges	ENSMUSG00000021294	Kif26a	ENSMUSG00000045991	Onecut2	ENSMUSG00000063935	Zar1
ENSMUSG00000039405	Prss23	ENSMUSG00000070803	Cited4	ENSMUSG00000024340	Btnl2	ENSMUSG00000055789	E330017A01Rik
ENSMUSG00000039476	Prrx2	ENSMUSG00000029348	Asphd2	ENSMUSG00000052854	Nrk	ENSMUSG00000032346	Ooep
ENSMUSG00000005268	Prlr	ENSMUSG00000038295	Atg9b	ENSMUSG00000075478	Slitrk1	ENSMUSG00000085079	Khdc1b
ENSMUSG00000038205	Prkab2	ENSMUSG00000032401	Lctl	ENSMUSG00000040434	Large2	ENSMUSG00000050468	Astl
ENSMUSG00000069378	Prdm6	ENSMUSG00000027107	Chrna1	ENSMUSG00000107350	Gm19610	ENSMUSG00000074895	Eif4e1b
ENSMUSG00000000440	Pparg	ENSMUSG00000044528	Tram1l1	ENSMUSG00000085581	Gm12786	ENSMUSG00000022613	Miox
ENSMUSG00000034206	Polq	ENSMUSG00000054986	Sec14l3	ENSMUSG00000114721	Gm47938	ENSMUSG00000066867	Oas1e
ENSMUSG00000026640	Plxna2	ENSMUSG00000037716	Ccdc33	ENSMUSG00000102692	Dchs2	ENSMUSG00000073294	AU022751
ENSMUSG00000044062	Plekhd1os	ENSMUSG00000037568	Vash2	ENSMUSG00000097814	Panct2	ENSMUSG00000045291	E330021D16Rik
ENSMUSG00000066438	Plekhd1	ENSMUSG00000063605	Ccdc102a	ENSMUSG00000108655	Gm44949	ENSMUSG00000041857	Oosp1
ENSMUSG00000036834	Plch1	ENSMUSG00000032818	Loxhd1	ENSMUSG00000111950	Gm48893	ENSMUSG00000033847	Pla2g4c
ENSMUSG00000019817	Plagl1	ENSMUSG00000097536	2610037D02Rik	ENSMUSG00000074373	Gm10680	ENSMUSG00000028865	Cd164l2
ENSMUSG00000030228	Pik3c2g	ENSMUSG00000028613	Lrp8	ENSMUSG00000097467	Gm26737	ENSMUSG00000074060	Fbxw15
ENSMUSG00000041064	Pif1	ENSMUSG00000043289	Mei4	ENSMUSG00000085999	Gm13411	ENSMUSG00000109718	Trim61
ENSMUSG00000041482	Piezo2	ENSMUSG00000040998	Npnt	ENSMUSG00000084847	Gm15507	ENSMUSG00000074059	Fbxw18
ENSMUSG00000057457	Phex	ENSMUSG00000056043	Rgs9bp	ENSMUSG00000038598	AI481877	ENSMUSG00000046323	Dppa3
ENSMUSG00000050751	Pgbd5	ENSMUSG00000019359	Gdpd2	ENSMUSG00000089679	Gm16299	ENSMUSG00000041359	Tcl1
ENSMUSG00000005907	Pex1	ENSMUSG00000023045	Soat2	ENSMUSG00000103158	Gm31925	ENSMUSG00000032999	Nlrp4f
ENSMUSG00000036218	Pdzrn4	ENSMUSG00000047496	Rnf152	ENSMUSG00000086584	Gm12002	ENSMUSG00000022487	Gtsf1
ENSMUSG00000024620	Pdgfrb	ENSMUSG00000031434	Morc4	ENSMUSG00000038651	Sycp2l	ENSMUSG00000038925	E330034G19Rik
ENSMUSG00000024440	Pcdh12	ENSMUSG00000033327	Tnxb	ENSMUSG00000114865	Gm29776	ENSMUSG00000060461	Dppa5a
ENSMUSG00000022033	Pbk	ENSMUSG00000007682	Dio2	ENSMUSG00000100707	Gm28523	ENSMUSG00000091358	Speer5-ps1
ENSMUSG00000041423	Paqr6	ENSMUSG00000028176	Lrrc7	ENSMUSG00000102629	Gm29999	ENSMUSG00000001166	Oas1c
ENSMUSG00000049112	Oxtr	ENSMUSG00000024172	St6gal2	ENSMUSG00000115737	CT025618.1	ENSMUSG00000071235	Vrtn
ENSMUSG00000062372	Otof	ENSMUSG00000041624	Gucy1a2	ENSMUSG00000115111	AC139758.2	ENSMUSG00000055895	Oosp2
ENSMUSG00000046618	Olfml2a	ENSMUSG00000029102	Hgfac	ENSMUSG00000097157	Gm26512	ENSMUSG00000032623	Oas1d
ENSMUSG00000032014	Oaf	ENSMUSG00000047910	Pcdhb16	ENSMUSG00000087203	Gm13986	ENSMUSG00000090254	Gm1965
ENSMUSG00000026683	Nuf2	ENSMUSG00000059149	Mfsd4a	ENSMUSG00000107428	Gm44154	ENSMUSG00000029151	Slc30a3
ENSMUSG00000024109	Nrxn1	ENSMUSG00000100618	Gm29595	ENSMUSG00000113650	Gm47826	ENSMUSG00000023279	Bmp15
ENSMUSG00000039114	Nrn1	ENSMUSG00000109127	Gm31135	ENSMUSG00000102207	Gm10344	ENSMUSG00000028591	Pramef12
ENSMUSG00000001520	Nrip2	ENSMUSG00000097842	9330104G04Rik	ENSMUSG00000106197	Gm42717	ENSMUSG00000066031	Gm13023
ENSMUSG00000026398	Nr5a2	ENSMUSG00000078249	Hmga1b	ENSMUSG00000111264	E030022I16Rik	ENSMUSG00000054087	Fbxw28
ENSMUSG00000036437	Npy1r	ENSMUSG00000054178	Gm9938	ENSMUSG00000105572	Gm43300	ENSMUSG00000069867	Pabpn1l
ENSMUSG00000020826	Nos2	ENSMUSG00000097422	Gm26521	ENSMUSG00000103272	Gm37914	ENSMUSG00000046262	C87977
ENSMUSG00000067219	Nipal1	ENSMUSG00000093910	Zfp853			ENSMUSG00000040728	Esrp1
ENSMUSG00000036902	Neto2	ENSMUSG00000108255	Gm16499			ENSMUSG00000061701	Fbxw20
ENSMUSG00000026622	Nek2	ENSMUSG00000086624	Gm16130			ENSMUSG00000024406	Pou5f1
ENSMUSG00000039396	Neil3	ENSMUSG00000037466	Tedc1			ENSMUSG00000050810	Oog3
ENSMUSG00000040280	Ndufa4l2	ENSMUSG00000025475	Adgra1			ENSMUSG00000060508	Nlrp9b
ENSMUSG00000034906	Ncaph	ENSMUSG00000056771	Gm10010			ENSMUSG00000040601	Nlrp4a
ENSMUSG00000015880	Ncapg	ENSMUSG00000073018	Gm1070			ENSMUSG00000059547	Fbxw26
ENSMUSG00000055430	Nap1l5	ENSMUSG00000027196	Alkbh3os1			ENSMUSG00000001168	Oas1h
ENSMUSG00000020542	Myocd	ENSMUSG00000108513	Gm30075			ENSMUSG00000059218	Gm13084
ENSMUSG00000026697	Myoc	ENSMUSG00000092354	Gm20548			ENSMUSG00000054582	Pabpc1l
ENSMUSG00000033590	Myo5c	ENSMUSG00000108003	Gm35386			ENSMUSG00000034871	Fam151a
ENSMUSG00000032220	Myo1e	ENSMUSG00000106718	Gm20052			ENSMUSG00000034087	Nlrp4b
ENSMUSG00000000435	Myf5	ENSMUSG00000111270	Gm47066			ENSMUSG00000047799	Oog4
ENSMUSG00000028654	Mycl	ENSMUSG00000092545	Gm20319			ENSMUSG00000046408	1700067K01Rik
ENSMUSG00000021485	Mxd3	ENSMUSG00000106230	Gm29811			ENSMUSG00000027233	Patl2
ENSMUSG00000006517	Mvd	ENSMUSG00000097004	4731419I09Rik			ENSMUSG00000067750	Khdc1a
ENSMUSG00000019992	Mtfr2	ENSMUSG00000105403	Gm43618			ENSMUSG00000055933	Oosp3
ENSMUSG00000039395	Mreg	ENSMUSG00000103527	Gm37261			ENSMUSG00000021758	Ddx4
ENSMUSG00000016386	Mpped2	ENSMUSG00000107873	Gm19065			ENSMUSG00000021125	Arg2
ENSMUSG00000028226	Mmp16	ENSMUSG00000111194	Gm47180			ENSMUSG00000054136	Adm2
ENSMUSG00000058183	Mmel1	ENSMUSG00000107254	Gm43769			ENSMUSG00000105153	Gm3143
ENSMUSG00000047534	Mis18bp1	ENSMUSG00000111350	Gm47182			ENSMUSG00000024863	Mbl2
ENSMUSG00000074604	Mgst2	ENSMUSG00000105603	Gm32996			ENSMUSG00000054310	Obox1
ENSMUSG00000060572	Mfap2	ENSMUSG00000056031	9330154J02Rik			ENSMUSG00000038750	Omt2b
ENSMUSG00000032717	Mdfi	ENSMUSG00000104493	Gm19552			ENSMUSG00000035177	Nlrp2
ENSMUSG00000021596	Mctp1	ENSMUSG00000085228	Gm14376			ENSMUSG00000011267	Zfp296
ENSMUSG00000005410	Mcm5	ENSMUSG00000108465	Gm45110			ENSMUSG00000071658	Gng3
ENSMUSG00000026620	Mark1	ENSMUSG00000103697	Gm38020			ENSMUSG00000031970	Dbndd1
ENSMUSG00000046709	Mapk10	ENSMUSG00000104091	Gm37317			ENSMUSG00000096225	Lhx8
ENSMUSG00000015222	Map2	ENSMUSG00000085945	2310014F06Rik			ENSMUSG00000071089	Trim75
ENSMUSG00000042846	Lrrtm3	ENSMUSG00000102496	Gm36989			ENSMUSG00000066463	Omt2a
ENSMUSG00000036295	Lrrn3	ENSMUSG00000085867	Gm5834			ENSMUSG00000021194	Chga
ENSMUSG00000034648	Lrrn1	ENSMUSG00000109216	Gm44907			ENSMUSG00000079741	Nlrp4g
ENSMUSG00000090291	Lrrc10b					ENSMUSG00000011632	Pinlyp
ENSMUSG00000034883	Lrr1					ENSMUSG00000054102	Nlrp9a
ENSMUSG00000042793	Lgr6					ENSMUSG00000030491	Tdrd12
ENSMUSG00000020140	Lgr5					ENSMUSG00000048398	Gm5065
ENSMUSG00000039252	Lgi2					ENSMUSG00000022441	Efcab6
ENSMUSG00000032193	Ldlr					ENSMUSG00000059301	Gm5434
ENSMUSG00000038770	Kpna7					ENSMUSG00000048899	Rimkla
ENSMUSG00000079553	Kifc1					ENSMUSG00000001103	Sebox
ENSMUSG00000034311	Kif4					ENSMUSG00000005503	Evx1
ENSMUSG00000028678	Kif2c					ENSMUSG00000108379	A730082K24Rik
ENSMUSG00000032254	Kif23					ENSMUSG00000054134	Umodl1
ENSMUSG00000024795	Kif20b					ENSMUSG00000052212	Cd177
ENSMUSG00000041498	Kif14					ENSMUSG00000040614	Nlrp9c
ENSMUSG00000012443	Kif11					ENSMUSG00000041722	Khdc1c
ENSMUSG00000028631	Kcnq4					ENSMUSG00000074997	Pin1rt1
ENSMUSG00000049265	Kcnk3					ENSMUSG00000060863	Tcl1b2
ENSMUSG00000051497	Kcnj16					ENSMUSG00000000094	Tbx4
ENSMUSG00000039672	Kcne2					ENSMUSG00000092284	Gm8801
ENSMUSG00000060882	Kcnd2					ENSMUSG00000030909	Anks4b
ENSMUSG00000023150	Ivns1abp					ENSMUSG00000102887	Gm10857
ENSMUSG00000031239	Itm2a					ENSMUSG00000074397	Foxr1
ENSMUSG00000015533	Itga2					ENSMUSG00000104667	Gm4961
ENSMUSG00000031734	Irx3					ENSMUSG00000034112	Atp2c2
ENSMUSG00000028068	Iqgap3					ENSMUSG00000079007	Tcl1b4
ENSMUSG00000045294	Insig1					ENSMUSG00000061809	Tbpl2
ENSMUSG00000037035	Inhbb					ENSMUSG00000047746	Fbxo40
ENSMUSG00000024660	Incenp					ENSMUSG00000003410	Elavl3
ENSMUSG00000042035	Igsf3					ENSMUSG00000044294	Krt84
ENSMUSG00000025950	Idh1					ENSMUSG00000096276	Gm2042
ENSMUSG00000070687	Htr1d					ENSMUSG00000066030	Oog2
ENSMUSG00000002076	Hsf2bp					ENSMUSG00000108237	Gm19757
ENSMUSG00000027871	Hsd3b1					ENSMUSG00000011589	Fsd1
ENSMUSG00000026675	Hsd17b7					ENSMUSG00000010796	Asz1
ENSMUSG00000031891	Hsd11b2					ENSMUSG00000027469	Tpx2
ENSMUSG00000079277	Hoxd3					ENSMUSG00000025777	Gdap1
ENSMUSG00000050368	Hoxd10					ENSMUSG00000068940	Tcl1b3
ENSMUSG00000036139	Hoxc9					ENSMUSG00000046856	Gpr1
ENSMUSG00000021670	Hmgcr					ENSMUSG00000026645	Olah
ENSMUSG00000056758	Hmga2					ENSMUSG00000113593	Zp4-ps
ENSMUSG00000000915	Hip1r					ENSMUSG00000051965	Nanos2
ENSMUSG00000032744	Heyl					ENSMUSG00000023192	Grm2
ENSMUSG00000019789	Hey2					ENSMUSG00000029608	Rph3a
ENSMUSG00000031209	Heph					ENSMUSG00000034224	Slc38a8
ENSMUSG00000025001	Hells					ENSMUSG00000049649	Gpr3
ENSMUSG00000027870	Hao2					ENSMUSG00000034690	Nlrp4c
ENSMUSG00000055523	Gucy2g					ENSMUSG00000029015	Slc26a5
ENSMUSG00000027883	Gpsm2					ENSMUSG00000026188	Tmem169
ENSMUSG00000031210	Gpr165					ENSMUSG00000026301	Iqca
ENSMUSG00000053101	Gpr141					ENSMUSG00000084938	BB557941
ENSMUSG00000058571	Gpc6					ENSMUSG00000044726	Erich5
ENSMUSG00000024978	Gpam					ENSMUSG00000025038	Efhc2
ENSMUSG00000027669	Gnb4					ENSMUSG00000071340	Trappc3l
ENSMUSG00000055015	Gm9961					ENSMUSG00000039913	Pak7
ENSMUSG00000090610	Gm3571					ENSMUSG00000032493	Prss44
ENSMUSG00000093726	Gm20667					ENSMUSG00000047507	Baiap3
ENSMUSG00000090955	Gm17097					ENSMUSG00000093610	Cyp2c53-ps
ENSMUSG00000086021	Gm15767					ENSMUSG00000048349	Pou4f1
ENSMUSG00000086863	Gm15543					ENSMUSG00000021999	Cpb2
ENSMUSG00000086353	Gm13481					ENSMUSG00000050747	Trim15
ENSMUSG00000085931	Gm12648					ENSMUSG00000030270	Cpne9
ENSMUSG00000086117	Gm12065					ENSMUSG00000069796	Gm11426
ENSMUSG00000086487	Gm11638					ENSMUSG00000020890	Gucy2e
ENSMUSG00000026103	Gls					ENSMUSG00000028876	Epha10
ENSMUSG00000034762	Glis1					ENSMUSG00000098090	2700099C18Rik
ENSMUSG00000055737	Ghr					ENSMUSG00000029431	B3gnt4
ENSMUSG00000030498	Gas2					ENSMUSG00000027855	Sycp1
ENSMUSG00000021765	Fst					ENSMUSG00000100553	Gm17751
ENSMUSG00000029581	Fscn1					ENSMUSG00000029644	Pdx1
ENSMUSG00000027238	Frmd5					ENSMUSG00000019785	Clvs2
ENSMUSG00000059049	Frem1					ENSMUSG00000025243	Slc6a20b
ENSMUSG00000029563	Foxp2					ENSMUSG00000000037	Scml2
ENSMUSG00000044167	Foxo1					ENSMUSG00000029491	Pde6b
ENSMUSG00000097072	Foxl2os					ENSMUSG00000041020	Map7d2
ENSMUSG00000029135	Fosl2					ENSMUSG00000026253	Chrng
ENSMUSG00000048721	Fndc9					ENSMUSG00000029161	Cgref1
ENSMUSG00000023008	Fmnl3					ENSMUSG00000098284	A330093E20Rik
ENSMUSG00000035455	Fignl1					ENSMUSG00000047730	Fcgbp
ENSMUSG00000041842	Fhdc1					ENSMUSG00000098065	Gm5177
ENSMUSG00000005320	Fgfr4					ENSMUSG00000056966	Gjc3
ENSMUSG00000032051	Fdx1					ENSMUSG00000069476	Zfp616
ENSMUSG00000059743	Fdps					ENSMUSG00000035528	Npffr2
ENSMUSG00000024598	Fbn2					ENSMUSG00000053765	Oas1f
ENSMUSG00000028246	Faxc					ENSMUSG00000056293	Gsdmc2
ENSMUSG00000046743	Fat4					ENSMUSG00000050520	Cldn8
ENSMUSG00000002017	Fam98a					ENSMUSG00000014837	4931428F04Rik
ENSMUSG00000027654	Fam83d					ENSMUSG00000003872	Lin7b
ENSMUSG00000032224	Fam81a					ENSMUSG00000057777	Mab21l2
ENSMUSG00000073805	Fam196a					ENSMUSG00000043441	Gpr149
ENSMUSG00000048388	Fam171b					ENSMUSG00000049100	Pcdh10
ENSMUSG00000034685	Fam171a2					ENSMUSG00000004668	Abca13
ENSMUSG00000059816	Fam159a					ENSMUSG00000030093	Wnt7a
ENSMUSG00000037709	Fam13a					ENSMUSG00000086593	Gm16548
ENSMUSG00000017897	Eya2					ENSMUSG00000041073	Nacad
ENSMUSG00000061731	Ext1					ENSMUSG00000069806	Cacng7
ENSMUSG00000021055	Esr2					ENSMUSG00000032494	Tdgf1
ENSMUSG00000022034	Esco2					ENSMUSG00000025272	Tro
ENSMUSG00000051220	Ercc6l					ENSMUSG00000026765	Lypd6b
ENSMUSG00000022040	Ephx2					ENSMUSG00000038768	9130409I23Rik
ENSMUSG00000052504	Epha3					ENSMUSG00000070719	Pla2g4d
ENSMUSG00000002808	Epdr1					ENSMUSG00000060630	Zfp735
ENSMUSG00000038173	Enpp6					ENSMUSG00000028519	Dab1
ENSMUSG00000087060	Eldr					ENSMUSG00000000402	Egfl6
ENSMUSG00000028546	Elavl4					ENSMUSG00000043773	1700048O20Rik
ENSMUSG00000020658	Efr3b					ENSMUSG00000050855	Zfp940
ENSMUSG00000048915	Efna5					ENSMUSG00000040600	Eps8l3
ENSMUSG00000003070	Efna2					ENSMUSG00000034739	Mfrp
ENSMUSG00000028635	Edn2					ENSMUSG00000028222	Calb1
ENSMUSG00000027699	Ect2					ENSMUSG00000027249	F2
ENSMUSG00000037474	Dtl					ENSMUSG00000053161	Daw1
ENSMUSG00000054889	Dsp					ENSMUSG00000000701	Tcl1b5
ENSMUSG00000024331	Dsc2					ENSMUSG00000027959	Sass6
ENSMUSG00000061576	Dpp6					ENSMUSG00000060204	Gm5868
ENSMUSG00000035954	Dock4					ENSMUSG00000036510	Cdh8
ENSMUSG00000032285	Dnaja4					ENSMUSG00000020017	Hal
ENSMUSG00000037544	Dlgap5					ENSMUSG00000051592	Ccnb3
ENSMUSG00000021697	Depdc1b					ENSMUSG00000021216	Tubal3
ENSMUSG00000030313	Dennd5b					ENSMUSG00000028188	Spata1
ENSMUSG00000055639	Dach1					ENSMUSG00000042498	D330045A20Rik
ENSMUSG00000085772	D630024D03Rik					ENSMUSG00000027489	Necab3
ENSMUSG00000044816	D630023F18Rik					ENSMUSG00000045062	Pcdhb7
ENSMUSG00000022864	D16Ertd472e					ENSMUSG00000026572	Tbx19
ENSMUSG00000032323	Cyp11a1					ENSMUSG00000063687	Pcdhb5
ENSMUSG00000044365	Cxxc4					ENSMUSG00000053647	Gper1
ENSMUSG00000054196	Cthrc1					ENSMUSG00000050840	Cdh20
ENSMUSG00000044647	Csrnp3					ENSMUSG00000041358	Nutm1
ENSMUSG00000032911	Cspg4					ENSMUSG00000043458	Pcdhb12
ENSMUSG00000066975	Cryba4					ENSMUSG00000096742	Gm6367
ENSMUSG00000004885	Crabp2					ENSMUSG00000047307	Pcdhb13
ENSMUSG00000028626	Col9a2					ENSMUSG00000024105	Themis3
ENSMUSG00000004415	Col26a1					ENSMUSG00000045689	Pcdhb4
ENSMUSG00000027966	Col11a1					ENSMUSG00000111709	Gm3776
ENSMUSG00000070695	Cntnap5a					ENSMUSG00000031962	Cdh15
ENSMUSG00000064293	Cntn4					ENSMUSG00000097519	4930558J18Rik
ENSMUSG00000030075	Cntn3					ENSMUSG00000038239	Hrc
ENSMUSG00000025189	Cnnm1					ENSMUSG00000078144	Capns2
ENSMUSG00000067220	Cnga1					ENSMUSG00000015093	Clic3
ENSMUSG00000008153	Clstn3					ENSMUSG00000013611	Snx31
ENSMUSG00000033082	Clec1a					ENSMUSG00000058685	Vmn2r51
ENSMUSG00000022512	Cldn1					ENSMUSG00000048616	Nog
ENSMUSG00000057337	Chst3					ENSMUSG00000051599	Pcdhb2
ENSMUSG00000022041	Chrna2					ENSMUSG00000012889	Podnl1
ENSMUSG00000032113	Chek1					ENSMUSG00000054976	Nyap2
ENSMUSG00000043419	Chd3os					ENSMUSG00000041301	Cftr
ENSMUSG00000055730	Ces2a					ENSMUSG00000047844	Bex4
ENSMUSG00000021572	Cep72					ENSMUSG00000025383	Il23a
ENSMUSG00000031629	Cenpu					ENSMUSG00000055202	Zfp811
ENSMUSG00000031262	Cenpi					ENSMUSG00000024727	Trpm6
ENSMUSG00000026605	Cenpf					ENSMUSG00000075224	Lrrc55
ENSMUSG00000045328	Cenpe					ENSMUSG00000056959	Olfr315
ENSMUSG00000029177	Cenpa					ENSMUSG00000041831	Sytl3
ENSMUSG00000052353	Cemip					ENSMUSG00000032591	Mst1
ENSMUSG00000068740	Celsr2					ENSMUSG00000035785	Cmtm2b
ENSMUSG00000024268	Celf4					ENSMUSG00000049511	Htr1b
ENSMUSG00000006585	Cdt1					ENSMUSG00000020429	Igfbp1
ENSMUSG00000037628	Cdkn3					ENSMUSG00000074115	Saa1
ENSMUSG00000003031	Cdkn1b					ENSMUSG00000051067	Lingo3
ENSMUSG00000055612	Cdca7					ENSMUSG00000074274	D930028M14Rik
ENSMUSG00000024791	Cdca5					ENSMUSG00000040283	Btnl9
ENSMUSG00000006398	Cdc20					ENSMUSG00000108383	Gm6567
ENSMUSG00000028212	Ccne2					ENSMUSG00000022176	Rem2
ENSMUSG00000002068	Ccne1					ENSMUSG00000101397	Mug-ps1
ENSMUSG00000032218	Ccnb2					ENSMUSG00000026638	Irf6
ENSMUSG00000041431	Ccnb1					ENSMUSG00000071540	3425401B19Rik
ENSMUSG00000027715	Ccna2					ENSMUSG00000042499	Hoxd11
ENSMUSG00000050050	Ccdc158					ENSMUSG00000024114	Prss41
ENSMUSG00000050786	Ccdc126					ENSMUSG00000097466	D430036J16Rik
ENSMUSG00000039765	Cc2d2a					ENSMUSG00000039653	Baat
ENSMUSG00000025577	Cbx2					ENSMUSG00000051678	Pcdhb6
ENSMUSG00000024039	Cbs					ENSMUSG00000011118	Panx3
ENSMUSG00000040118	Cacna2d1					ENSMUSG00000022484	Hoxc10
ENSMUSG00000028532	Cachd1					ENSMUSG00000035811	Ugt2b35
ENSMUSG00000040957	Cables1					ENSMUSG00000020633	Dcdc2c
ENSMUSG00000039349	C130074G19Rik					ENSMUSG00000051242	Pcdhb9
ENSMUSG00000040084	Bub1b					ENSMUSG00000026012	Cd28
ENSMUSG00000027379	Bub1					ENSMUSG00000095804	Olfr824
ENSMUSG00000040298	Btbd16					ENSMUSG00000030307	Slc6a11
ENSMUSG00000004031	Brinp2					ENSMUSG00000032942	Ucp3
ENSMUSG00000017146	Brca1					ENSMUSG00000045876	Pcdhb8
ENSMUSG00000052430	Bmpr1b					ENSMUSG00000069421	Olfr810
ENSMUSG00000029335	Bmp3					ENSMUSG00000068231	Vmn1r43
ENSMUSG00000000861	Bcl11a					ENSMUSG00000032758	Kap
ENSMUSG00000085218	BB218582					ENSMUSG00000028172	Tacr3
ENSMUSG00000026196	Bard1					ENSMUSG00000042801	Olfr769
ENSMUSG00000018821	Avpi1					ENSMUSG00000058515	Olfr933
ENSMUSG00000020897	Aurkb					ENSMUSG00000032338	Hcn4
ENSMUSG00000073377	AU016765					ENSMUSG00000097767	Miat
ENSMUSG00000022360	Atad2					ENSMUSG00000033898	Cfhr2
ENSMUSG00000033952	Aspm					ENSMUSG00000034570	Inpp5j
ENSMUSG00000042607	Asb4					ENSMUSG00000032034	Kcnj5
ENSMUSG00000049804	Armcx4					ENSMUSG00000059908	Mug1
ENSMUSG00000021662	Arhgef28					ENSMUSG00000045657	Pcdhb10
ENSMUSG00000024043	Arhgap28					ENSMUSG00000037974	Muc5ac
ENSMUSG00000041219	Arhgap11a					ENSMUSG00000045498	Pcdhb3
ENSMUSG00000090698	Apold1					ENSMUSG00000030131	Mug2
ENSMUSG00000032083	Apoa1					ENSMUSG00000027977	Ndst3
ENSMUSG00000071847	Apcdd1					ENSMUSG00000065546	Mir196a-1
ENSMUSG00000079554	Aox2					ENSMUSG00000093979	Gm2237
ENSMUSG00000036777	Anln					ENSMUSG00000090093	Gm14399
ENSMUSG00000038354	Ankrd35					ENSMUSG00000078870	Gm14410
ENSMUSG00000069601	Ank3					ENSMUSG00000104507	A430027H14Rik
ENSMUSG00000031543	Ank1					ENSMUSG00000094410	Gm38394
ENSMUSG00000022309	Angpt1					ENSMUSG00000104614	Fbxw27
ENSMUSG00000050947	Amigo1					ENSMUSG00000085030	2810455O05Rik
ENSMUSG00000038763	Alpk3					ENSMUSG00000106139	Gm30648
ENSMUSG00000063810	Alms1					ENSMUSG00000106015	Gm42980
ENSMUSG00000033715	Akr1c14					ENSMUSG00000000948	Gm38393
ENSMUSG00000001864	Aif1l					ENSMUSG00000113070	Gm48420
ENSMUSG00000053297	AI854703					ENSMUSG00000057534	Elobl
ENSMUSG00000089678	Agxt2					ENSMUSG00000104597	B230334C09Rik
ENSMUSG00000068122	Agtr2					ENSMUSG00000072476	Gm9008
ENSMUSG00000037138	Aff3					ENSMUSG00000031933	Izumo1r
ENSMUSG00000045318	Adra2c					ENSMUSG00000085454	Grip1os3
ENSMUSG00000030000	Add2					ENSMUSG00000114010	Gm47432
ENSMUSG00000046169	Adamts6					ENSMUSG00000109849	Gm45645
ENSMUSG00000053441	Adamts19					ENSMUSG00000067297	Ifit1bl2
ENSMUSG00000047497	Adamts12					ENSMUSG00000095651	Gm21817
ENSMUSG00000021620	Acot12					ENSMUSG00000097925	Gm26574
ENSMUSG00000028970	Abcb1b					ENSMUSG00000086399	Gm16144
ENSMUSG00000035722	Abca7					ENSMUSG00000032023	Jhy
ENSMUSG00000028125	Abca4					ENSMUSG00000076543	Igkv4-74
ENSMUSG00000087528	9830144P21Rik					ENSMUSG00000076540	Igkv4-80
ENSMUSG00000086474	9130204K15Rik					ENSMUSG00000076523	Igkv15-103
ENSMUSG00000086451	4933431K23Rik					ENSMUSG00000076514	Igkv17-121
ENSMUSG00000042041	2010003K11Rik					ENSMUSG00000076596	Igkv3-10
ENSMUSG00000072214	Sept5					ENSMUSG00000076526	Igkv12-98
ENSMUSG00000052516	Robo2					ENSMUSG00000073608	Gal3st2c
ENSMUSG00000020808	Pimreg					ENSMUSG00000096336	Igkv1-135
ENSMUSG00000000901	Mmp11					ENSMUSG00000095583	Ighv14-2
ENSMUSG00000074480	Mex3a					ENSMUSG00000096422	Igkv12-44
ENSMUSG00000027326	Knl1					ENSMUSG00000109734	Gm45272
ENSMUSG00000028024	Enpep					ENSMUSG00000073721	Pramef20
ENSMUSG00000040627	Aicda					ENSMUSG00000109190	Gm44621
ENSMUSG00000041995	Zbed3					ENSMUSG00000076564	Igkv12-46
ENSMUSG00000018238	Gdf9					ENSMUSG00000095351	Igkv3-2
ENSMUSG00000034758	Tle6					ENSMUSG00000098814	Igkv19-93
ENSMUSG00000024734	Zp1					ENSMUSG00000096461	Igkv14-130
ENSMUSG00000047911	Npm2					ENSMUSG00000093838	Ighv3-1
ENSMUSG00000004099	Dnmt1					ENSMUSG00000087193	Gm14820
ENSMUSG00000018554	Ybx2					ENSMUSG00000070617	Gm13089
ENSMUSG00000032191	Bcl2l10					ENSMUSG00000076731	Ighv8-12
ENSMUSG00000018727	Cpsf4l					ENSMUSG00000094694	Ighv1-9
ENSMUSG00000029736	Nobox					ENSMUSG00000055942	Obox7
ENSMUSG00000029657	Hsph1					ENSMUSG00000094075	Ighv1-80
ENSMUSG00000090891	D6Ertd527e					ENSMUSG00000092365	BC023719
ENSMUSG00000041377	Ninj2					ENSMUSG00000095204	Ighv1-52
ENSMUSG00000029312	Klhl8					ENSMUSG00000095571	Ighv5-17
ENSMUSG00000109841	E330011O21Rik					ENSMUSG00000106888	Gm42848
ENSMUSG00000075023	Accsl					ENSMUSG00000106555	Gm2479
ENSMUSG00000051920	Rspo2					ENSMUSG00000076550	Igkv4-63
ENSMUSG00000005566	Trim28					ENSMUSG00000111829	Gm47475
ENSMUSG00000008489	Elavl2					ENSMUSG00000076518	Igkv2-112
ENSMUSG00000025081	Tdrd1					ENSMUSG00000092073	Gm6205
ENSMUSG00000029687	Ezh2					ENSMUSG00000108934	Gm44732
ENSMUSG00000106738	Gm5					ENSMUSG00000076940	Iglv2
ENSMUSG00000038298	Pdzk1					ENSMUSG00000095565	Ighv2-9-1
ENSMUSG00000026360	Rgs2					ENSMUSG00000091172	Gm17120
ENSMUSG00000089762	Ier5l					ENSMUSG00000110640	Gm45903
ENSMUSG00000026715	Serpinc1					ENSMUSG00000076680	Ighv6-6
ENSMUSG00000091060	7420461P10Rik					ENSMUSG00000076612	Ighg2c
ENSMUSG00000009092	Derl3					ENSMUSG00000043298	Smco3
ENSMUSG00000048626	Klf17					ENSMUSG00000110582	Gm30052
ENSMUSG00000037989	Wnk2					ENSMUSG00000076577	Igkv8-30
ENSMUSG00000024154	Gtf2a1l					ENSMUSG00000092469	Gm20395
ENSMUSG00000030031	Kbtbd8					ENSMUSG00000108236	0610033M10Rik
ENSMUSG00000028820	Sfpq					ENSMUSG00000114891	Gm47272
ENSMUSG00000025555	Farp1					ENSMUSG00000096410	Ighv1-19
ENSMUSG00000029381	Shroom3					ENSMUSG00000116287	AL589670.4
ENSMUSG00000026885	Ttll11					ENSMUSG00000076598	Igkv3-7
ENSMUSG00000051855	Mest					ENSMUSG00000076583	Igkv8-24
ENSMUSG00000042821	Snai1					ENSMUSG00000096259	Gm3106
ENSMUSG00000031585	Gtf2e2					ENSMUSG00000110457	Gm45752
ENSMUSG00000039883	Lrrc17					ENSMUSG00000103079	Gm36307
ENSMUSG00000049764	Zfp280b					ENSMUSG00000087401	Gm14664
ENSMUSG00000051223	Bzw1					ENSMUSG00000075249	Fsip2
ENSMUSG00000093930	Hmgcs1					ENSMUSG00000093896	Ighv1-76
ENSMUSG00000022012	Enox1					ENSMUSG00000020870	Cdc34b
ENSMUSG00000018659	Pnpo					ENSMUSG00000110214	Gm45587
ENSMUSG00000078925	D030018L15Rik					ENSMUSG00000114073	Gm30302
ENSMUSG00000069041	Slc25a31					ENSMUSG00000109372	Gm19410
ENSMUSG00000033256	Shf					ENSMUSG00000076937	Iglc2
ENSMUSG00000072679	D6Ertd474e					ENSMUSG00000079112	Fam90a1a
ENSMUSG00000055403	4933427D06Rik					ENSMUSG00000105857	Gm42817
ENSMUSG00000069805	Fbp1					ENSMUSG00000110053	Gm29682
ENSMUSG00000116165	Pdxp					ENSMUSG00000092470	Gm20518
ENSMUSG00000019942	Cdk1					ENSMUSG00000109501	Gm14377
ENSMUSG00000039748	Exo1					ENSMUSG00000105870	7330423F06Rik
ENSMUSG00000037253	Mex3c					ENSMUSG00000111282	Gm47528
ENSMUSG00000022894	Adamts5					ENSMUSG00000096403	Gm9825
ENSMUSG00000029101	Rgs12					ENSMUSG00000081640	Rplp0-ps1
ENSMUSG00000062151	Unc13c					ENSMUSG00000108194	1700097M23Rik
ENSMUSG00000004341	Gpx6					ENSMUSG00000107112	Gm36241
ENSMUSG00000045036	Tmem232					ENSMUSG00000103285	Gm37274
ENSMUSG00000032311	Nrg4					ENSMUSG00000100158	Gm28119
ENSMUSG00000032009	Sesn3					ENSMUSG00000089991	Gm16332
ENSMUSG00000040901	Kcnk18					ENSMUSG00000080768	Gm12219
ENSMUSG00000019891	Dcbld1					ENSMUSG00000115811	AC121577.1
ENSMUSG00000032572	Col6a4					ENSMUSG00000104572	Fbxw23
ENSMUSG00000029438	Bcl7a					ENSMUSG00000087200	Lrp8os3
ENSMUSG00000091562	Crybg3					ENSMUSG00000115425	CT030238.3
ENSMUSG00000059921	Unc5c					ENSMUSG00000087056	Gm14004
ENSMUSG00000058056	Palld					ENSMUSG00000102600	Gm37266
ENSMUSG00000026646	Suv39h2					ENSMUSG00000106757	Gm43482
ENSMUSG00000024501	Dpysl3					ENSMUSG00000083570	Gm14671
ENSMUSG00000016028	Celsr1					ENSMUSG00000107582	Gm44133
ENSMUSG00000095385	D630033O11Rik					ENSMUSG00000104342	Gm36401
ENSMUSG00000028358	Zfp618					ENSMUSG00000098900	Gm18190
ENSMUSG00000031278	Acsl4					ENSMUSG00000103921	Gm5841
ENSMUSG00000113336	Gm16497					ENSMUSG00000112317	Gm47580
ENSMUSG00000045414	1190002N15Rik					ENSMUSG00000106099	Gm42664
ENSMUSG00000019944	Rhobtb1					ENSMUSG00000103378	Gm37176
ENSMUSG00000041147	Brca2					ENSMUSG00000111617	Gm47148
ENSMUSG00000038267	Slc22a23					ENSMUSG00000103509	Gm38372
ENSMUSG00000023927	Satb1					ENSMUSG00000104154	Gm38104
ENSMUSG00000052727	Map1b					ENSMUSG00000107320	Gm42549
ENSMUSG00000037492	Zmat4					ENSMUSG00000106944	Gm43843
ENSMUSG00000043969	Emx2					ENSMUSG00000107740	Gm18765
ENSMUSG00000029998	Pcyox1					ENSMUSG00000104271	Gm37891
ENSMUSG00000111556	Gm19299					ENSMUSG00000109408	A930037H05Rik
ENSMUSG00000031355	Arhgap6					ENSMUSG00000087159	Gm15246
ENSMUSG00000054321	Taf4b					ENSMUSG00000102143	Gm38057
ENSMUSG00000107948	AA545190					ENSMUSG00000084408	Gm11870
ENSMUSG00000048230	Fbxo43					ENSMUSG00000104621	Gm43185
ENSMUSG00000068180	AY512915					ENSMUSG00000103133	Gm37303
ENSMUSG00000030287	Itpr2					ENSMUSG00000102374	Gm38387
ENSMUSG00000049565	Aknad1					ENSMUSG00000110087	Gm45309
ENSMUSG00000030729	Pgm2l1					ENSMUSG00000108049	Gm44168
ENSMUSG00000063455	D630045J12Rik					ENSMUSG00000110540	Gm45743
ENSMUSG00000022533	Atp13a3					ENSMUSG00000102411	Gm36936
ENSMUSG00000032078	Zpr1					ENSMUSG00000113621	2900060N12Rik
ENSMUSG00000050730	Arhgap42					ENSMUSG00000102559	Gm37570
ENSMUSG00000052726	Kcnt2					ENSMUSG00000089769	Gm16574
ENSMUSG00000036231	Agr3					ENSMUSG00000104720	Gm43138
ENSMUSG00000074913	Gm815					ENSMUSG00000104344	Gm38077
ENSMUSG00000099207	Gm10637					ENSMUSG00000110010	Gm45629
ENSMUSG00000055421	Pcdh9					ENSMUSG00000107749	Gm44321
ENSMUSG00000037795	N4bp2
ENSMUSG00000020689	Itgb3
ENSMUSG00000025420	Katnal2
ENSMUSG00000029638	Glcci1
ENSMUSG00000055415	Atp10b
ENSMUSG00000030231	Plekha5
ENSMUSG00000032640	Chsy1
ENSMUSG00000020354	Sgcd
ENSMUSG00000030254	Rad18
ENSMUSG00000049092	Gpr137c
ENSMUSG00000029660	Tex26
ENSMUSG00000031971	Ccsap
ENSMUSG00000022231	Sema5a
ENSMUSG00000004864	Mapk13
ENSMUSG00000042015	Wdr41
ENSMUSG00000038963	Slco4a1
ENSMUSG00000024590	Lmnb1
ENSMUSG00000021696	Elovl7
ENSMUSG00000037846	Rtkn2
ENSMUSG00000063142	Kcnma1
ENSMUSG00000111567	Olfr1251
ENSMUSG00000030759	Far1
ENSMUSG00000015968	Cacna1d
ENSMUSG00000043342	Hoxd9
ENSMUSG00000025726	Slc28a1
ENSMUSG00000037833	Sh2d4b
ENSMUSG00000029636	Wasf3
ENSMUSG00000053580	Tanc2
ENSMUSG00000050447	Lypd6
ENSMUSG00000035873	Pawr
ENSMUSG00000060716	Plekhh1
ENSMUSG00000023845	Lnpep
ENSMUSG00000008999	Bmp7
ENSMUSG00000026018	Ica1l
ENSMUSG00000020121	Srgap1
ENSMUSG00000087591	Gm14635
ENSMUSG00000054555	Adam12
ENSMUSG00000026274	Pask
ENSMUSG00000047508	Mbd3l2
ENSMUSG00000074607	Tox2
ENSMUSG00000058145	Adamts17
ENSMUSG00000042834	Nrep
ENSMUSG00000036885	Arhgef26
ENSMUSG00000072501	Phf20l1
ENSMUSG00000055235	Wdr86
ENSMUSG00000028243	Ubxn2b
ENSMUSG00000036225	Kctd1
ENSMUSG00000063681	Crb1
ENSMUSG00000072875	Gpr27
ENSMUSG00000043556	Fbxl7
ENSMUSG00000031963	Bmper
ENSMUSG00000038331	Satb2
ENSMUSG00000030554	Synm
ENSMUSG00000036022	Fam122b
ENSMUSG00000063430	Wscd2
ENSMUSG00000033964	Zbtb41
ENSMUSG00000094595	Fsbp
ENSMUSG00000079065	BC005561
ENSMUSG00000036019	Tmtc2
ENSMUSG00000033502	Cdc14a
ENSMUSG00000026494	Kif26b
ENSMUSG00000003279	Dlgap1
ENSMUSG00000030518	Fam189a1
ENSMUSG00000027459	Fam110a
ENSMUSG00000052392	Acot4
ENSMUSG00000074925	Ptar1
ENSMUSG00000035262	Amh
ENSMUSG00000022829	Stxbp5l
ENSMUSG00000035277	Arx
ENSMUSG00000047604	Frat2
ENSMUSG00000026609	Ush2a
ENSMUSG00000025019	Lcor
ENSMUSG00000047502	Mroh7
ENSMUSG00000079679	Vwde
ENSMUSG00000032470	Mras
ENSMUSG00000061762	Tac1
ENSMUSG00000030976	Tex36
ENSMUSG00000113769	5033406O09Rik
ENSMUSG00000045215	Asxl3
ENSMUSG00000071553	Cpa2
ENSMUSG00000024486	Hbegf
ENSMUSG00000078627	March10
ENSMUSG00000089774	Slc5a3
ENSMUSG00000041789	2700046A07Rik
ENSMUSG00000042082	Arsb
ENSMUSG00000025407	Gli1
ENSMUSG00000078998	Bpifa6
ENSMUSG00000045730	Adrb2
ENSMUSG00000090053	Palm2
ENSMUSG00000048279	Sacs
ENSMUSG00000015342	Xk
ENSMUSG00000024298	Zfp871
ENSMUSG00000055653	Gpc3
ENSMUSG00000060548	Tnfrsf19
ENSMUSG00000022203	Efs
ENSMUSG00000044033	Ccdc141
ENSMUSG00000099474	1700097N02Rik
ENSMUSG00000107476	Zfp862-ps
ENSMUSG00000078653	Cntd1
ENSMUSG00000036304	Zdhhc23
ENSMUSG00000042554	Zp3r
ENSMUSG00000021256	Vash1
ENSMUSG00000016179	Camk1g
ENSMUSG00000005958	Ephb3
ENSMUSG00000071204	Gm10319
ENSMUSG00000076431	Sox4
ENSMUSG00000028259	Fhl5
ENSMUSG00000027799	Nbea
ENSMUSG00000029228	Lnx1
ENSMUSG00000049491	Slc36a3
ENSMUSG00000027239	Mdk
ENSMUSG00000042359	Osbpl6
ENSMUSG00000033717	Adra2a
ENSMUSG00000073437	D330041H03Rik
ENSMUSG00000042379	Esm1
ENSMUSG00000059659	Gm10069
ENSMUSG00000037624	Kcnk2
ENSMUSG00000058488	Kl
ENSMUSG00000001802	Lrp3
ENSMUSG00000040794	C1qtnf4
ENSMUSG00000020599	Rgs9
ENSMUSG00000022039	Adam2
ENSMUSG00000053399	Adamts18
ENSMUSG00000026610	Esrrg
ENSMUSG00000097216	4932441J04Rik
ENSMUSG00000027765	P2ry1
ENSMUSG00000087368	BC065397
ENSMUSG00000028217	Cdh17
ENSMUSG00000108060	4921529L05Rik
ENSMUSG00000052981	Ube2ql1
ENSMUSG00000040666	Sh3bgr
ENSMUSG00000029206	Nsun7
ENSMUSG00000102785	Gm2447
ENSMUSG00000022382	Wnt7b
ENSMUSG00000050592	Fam78a
ENSMUSG00000032086	Bace1
ENSMUSG00000056870	Gulp1
ENSMUSG00000044807	Zfp354c
ENSMUSG00000045667	Smtnl2
ENSMUSG00000021090	Lrrc9
ENSMUSG00000101969	Gm20125
ENSMUSG00000053049	Gm15413
ENSMUSG00000037736	Limch1
ENSMUSG00000060924	Csmd1
ENSMUSG00000029307	Dmp1
ENSMUSG00000036298	Slc2a13
ENSMUSG00000030562	Nox4
ENSMUSG00000064325	Hhip
ENSMUSG00000091455	Otogl
ENSMUSG00000085845	Gm13944
ENSMUSG00000050069	Grem2
ENSMUSG00000054191	Klf1
ENSMUSG00000019989	Enpp3
ENSMUSG00000000903	Vpreb3
ENSMUSG00000032826	Ank2
ENSMUSG00000022103	Gfra2
ENSMUSG00000027996	Sfrp2
ENSMUSG00000028033	Kcnq5
ENSMUSG00000044548	Dact1
ENSMUSG00000015709	Arnt2
ENSMUSG00000035189	Ano4
ENSMUSG00000114790	4921509O07Rik
ENSMUSG00000037994	Slc9b2
ENSMUSG00000001870	Ltbp1
ENSMUSG00000050844	1700020N01Rik
ENSMUSG00000075027	4631405J19Rik
ENSMUSG00000039126	Prune2
ENSMUSG00000019230	Lhx9
ENSMUSG00000032900	Tex43
ENSMUSG00000067199	Frat1
ENSMUSG00000003863	Ppfia3
ENSMUSG00000032332	Col12a1
ENSMUSG00000025013	Tll2
ENSMUSG00000035407	Kank4
ENSMUSG00000031673	Cdh11
ENSMUSG00000031289	Il13ra2
ENSMUSG00000011256	Adam19
ENSMUSG00000027204	Fbn1
ENSMUSG00000019906	Lin7a
ENSMUSG00000085833	Gm13003
ENSMUSG00000056716	Gm5420
ENSMUSG00000003484	Cyp4f18
ENSMUSG00000050963	Kcns2
ENSMUSG00000051331	Cacna1c
ENSMUSG00000053846	Lipg
ENSMUSG00000017950	Hnf4a
ENSMUSG00000035681	Kcnc2
ENSMUSG00000100301	6030407O03Rik
ENSMUSG00000021219	Rgs6
ENSMUSG00000030209	Grin2b
ENSMUSG00000037169	Mycn
ENSMUSG00000070287	Slc35g2
ENSMUSG00000102013	E330023G01Rik
ENSMUSG00000035183	Slc24a5
ENSMUSG00000048782	Insc
ENSMUSG00000022449	Adamts20
ENSMUSG00000053465	Hs6st3
ENSMUSG00000042581	Thsd7b
ENSMUSG00000068748	Ptprz1
ENSMUSG00000063632	Sox11
ENSMUSG00000026840	Lamc3
ENSMUSG00000025478	Dpysl4
ENSMUSG00000047511	Olfr1396
ENSMUSG00000030048	Gkn3
ENSMUSG00000035165	Kcne3
ENSMUSG00000060961	Slc4a4
ENSMUSG00000025780	Itih5
ENSMUSG00000105402	Gm3716
ENSMUSG00000028976	Slc2a5
ENSMUSG00000097712	Gm10532
ENSMUSG00000027776	Il12a
ENSMUSG00000028661	Epha8
ENSMUSG00000059857	Ntng1
ENSMUSG00000048281	Dleu7
ENSMUSG00000035783	Acta2
ENSMUSG00000037016	Frem2
ENSMUSG00000036095	Dgkb
ENSMUSG00000020953	Coch
ENSMUSG00000024511	Rab27b
ENSMUSG00000074782	4833422C13Rik
ENSMUSG00000024593	Megf10
ENSMUSG00000064984	Snord73a
ENSMUSG00000098318	Lockd
ENSMUSG00000037605	Adgrl3
ENSMUSG00000097461	Gm26735
ENSMUSG00000020846	Rflnb
ENSMUSG00000048636	A730049H05Rik
ENSMUSG00000069170	Adgrv1
ENSMUSG00000073705	Cenps
ENSMUSG00000087290	Gm15866
ENSMUSG00000038152	5033430I15Rik
ENSMUSG00000031620	Iqcm
ENSMUSG00000109398	Gm3854
ENSMUSG00000025059	Gk
ENSMUSG00000028434	Epb41l4b
ENSMUSG00000114531	A530065N20Rik
ENSMUSG00000022021	Diaph3
ENSMUSG00000023940	Sgo1
ENSMUSG00000027624	Epb41l1
ENSMUSG00000097601	Gm26660
ENSMUSG00000108801	Gm39090
ENSMUSG00000056313	Tcim
ENSMUSG00000100213	Gm28151
ENSMUSG00000092071	A230065N10Rik
ENSMUSG00000113302	Gm32219
ENSMUSG00000050107	Haspin
ENSMUSG00000033342	Plppr5
ENSMUSG00000112030	Gm35189
ENSMUSG00000112404	AC159282.1
ENSMUSG00000112833	Gm36595
ENSMUSG00000085049	Parvaos
ENSMUSG00000085472	Gm15691
ENSMUSG00000110373	Gm42303
ENSMUSG00000086644	Gm13470
ENSMUSG00000097419	Gm26666
ENSMUSG00000114474	Gm34388
ENSMUSG00000091844	Gm8251
ENSMUSG00000113216	Gm40841
ENSMUSG00000101337	Dnah7c
ENSMUSG00000086077	Gm14396
ENSMUSG00000116204	AC158922.1
ENSMUSG00000090066	1110002E22Rik
ENSMUSG00000101133	Gm29050
ENSMUSG00000057710	9630041A04Rik
ENSMUSG00000109799	Gm45515
ENSMUSG00000114417	Gm34586
ENSMUSG00000085516	4930538E20Rik
ENSMUSG00000104109	Gm30292
ENSMUSG00000062282	Gm10113
ENSMUSG00000111389	Gm39465
ENSMUSG00000040838	Gm11639
ENSMUSG00000108866	Gm35082
ENSMUSG00000114682	Gm48775
ENSMUSG00000111444	Gm47923
ENSMUSG00000114337	Gm48704
ENSMUSG00000099552	9830004L10Rik
ENSMUSG00000085770	Gm11381
ENSMUSG00000079146	Gm15353
ENSMUSG00000110729	Gm47117
ENSMUSG00000113441	Gm40438
ENSMUSG00000114311	Gm31452
ENSMUSG00000109114	Gm44753
ENSMUSG00000109717	Gm34368
ENSMUSG00000102114	BC048559
ENSMUSG00000108393	Gm32633
ENSMUSG00000104781	Gm43303
ENSMUSG00000115944	AC161812.1
ENSMUSG00000100546	Gm29483
ENSMUSG00000109945	Gm45601
ENSMUSG00000097654	Gm26714
ENSMUSG00000085089	Arhgap15os
ENSMUSG00000085523	Gm15945
ENSMUSG00000097877	Gm26703
ENSMUSG00000084989	Crocc2
ENSMUSG00000109866	Gm45714
ENSMUSG00000108913	Gm2448
ENSMUSG00000103789	Gm10129
ENSMUSG00000115151	AC138765.2
ENSMUSG00000091743	Gm5705
ENSMUSG00000107460	Gm44186
ENSMUSG00000104164	Gm38248
ENSMUSG00000103012	Gm37548
ENSMUSG00000105298	Cldn25-ps
ENSMUSG00000115869	AC169509.2
ENSMUSG00000080242	Gm15487
ENSMUSG00000102573	Gm7265
ENSMUSG00000091020	Gm5828
ENSMUSG00000082365	Gm15754
ENSMUSG00000100044	Gm9553
ENSMUSG00000115585	AC127371.2
ENSMUSG00000110397	Gm45540
ENSMUSG00000108134	Gm9560
ENSMUSG00000085194	Platr32
ENSMUSG00000106863	Gm42109
ENSMUSG00000096940	Gm4755
ENSMUSG00000106285	Gm43574
ENSMUSG00000114873	Gm47052
ENSMUSG00000103493	Gm37411
ENSMUSG00000091573	Serpina3d-ps
ENSMUSG00000115453	AC116596.2
ENSMUSG00000108912	E230020D15Rik
ENSMUSG00000097619	4833422M21Rik
ENSMUSG00000108447	Gm44567
ENSMUSG00000108035	Gm44021
ENSMUSG00000105947	Gm43789
ENSMUSG00000102259	Gm38230
ENSMUSG00000115326	AC125328.1
ENSMUSG00000115360	AC116950.1
ENSMUSG00000101823	Gm29438
ENSMUSG00000115164	AC133076.2
ENSMUSG00000026039	Sgol2a
ENSMUSG00000105112	Gm42778
ENSMUSG00000109104	Gm6108
ENSMUSG00000103230	Gm17970
ENSMUSG00000085133	B930095G15Rik
ENSMUSG00000083722	Adgrd2-ps
ENSMUSG00000111662	Gm7435
ENSMUSG00000115715	AC147366.2
ENSMUSG00000081137	BC022960
ENSMUSG00000111865	Gm47687
ENSMUSG00000109836	Gm45884
ENSMUSG00000104037	Gm37776
ENSMUSG00000110411	Gm45457
ENSMUSG00000108256	Gm43923
ENSMUSG00000102931	Gm38114
ENSMUSG00000105940	Gm42635
ENSMUSG00000099338	2810030D12Rik
ENSMUSG00000054247	Gm9939
ENSMUSG00000111496	Gm47483
ENSMUSG00000103032	Gm37121
ENSMUSG00000086495	Gm13778
ENSMUSG00000085682	Gm14267

## Sheet: Up in KO vs TRIM28 FOXL2
Up IN KO BOUND TRIM28 AND FOXL2 (1189)		Up IN KO BOUND TRIM28 ONLY (432)		Up IN KO BOUND TRIM28 ONLY (234)		Up IN KO NOT BOUND TRIM28 AND FOXL2 (1042)
ensembl_gene_id	External.Gene.name	ensembl_gene_id	External.Gene.name	ensembl_gene_id	External.Gene.name	ensembl_gene_id	External.Gene.name
ENSMUSG00000060512	0610040J01Rik	ENSMUSG00000091071	1700030C10Rik	ENSMUSG00000097675	1700101I11Rik	ENSMUSG00000109644	0610005C13Rik
ENSMUSG00000039195	1110008P14Rik	ENSMUSG00000026090	2010300C02Rik	ENSMUSG00000062760	1810041L15Rik	ENSMUSG00000089755	0610012D04Rik
ENSMUSG00000085151	1110018N20Rik	ENSMUSG00000097709	2810429I04Rik	ENSMUSG00000097457	2310031A07Rik	ENSMUSG00000068099	1500009C09Rik
ENSMUSG00000032551	1110059G10Rik	ENSMUSG00000054418	2900041M22Rik	ENSMUSG00000107622	4930512J16Rik	ENSMUSG00000079476	1700011M02Rik
ENSMUSG00000087651	1500009L16Rik	ENSMUSG00000085642	3110053B16Rik	ENSMUSG00000111767	4930546K05Rik	ENSMUSG00000109745	1700018G05Rik
ENSMUSG00000026051	1500015O10Rik	ENSMUSG00000097276	4930525G20Rik	ENSMUSG00000046180	4930550L24Rik	ENSMUSG00000027409	1700020A23Rik
ENSMUSG00000101585	1600010M07Rik	ENSMUSG00000055061	4931431C16Rik	ENSMUSG00000104766	4930573H18Rik	ENSMUSG00000099759	1700030C10Rik
ENSMUSG00000085389	1700003M07Rik	ENSMUSG00000021874	4933413J09Rik	ENSMUSG00000006204	5430419D17Rik	ENSMUSG00000100599	1700120C14Rik
ENSMUSG00000104955	1700016F12Rik	ENSMUSG00000106352	5033403H07Rik	ENSMUSG00000106219	5830416I19Rik	ENSMUSG00000089997	1810020O05Rik
ENSMUSG00000032666	1700025G04Rik	ENSMUSG00000025058	5430427O19Rik	ENSMUSG00000054951	9130008F23Rik	ENSMUSG00000095620	2010005H15Rik
ENSMUSG00000097321	1700028E10Rik	ENSMUSG00000073197	5730507C01Rik	ENSMUSG00000097194	9330175E14Rik	ENSMUSG00000091575	2010016I18Rik
ENSMUSG00000097717	1700066J03Rik	ENSMUSG00000075408	6030408B16Rik	ENSMUSG00000029695	Aass	ENSMUSG00000109036	2210406H18Rik
ENSMUSG00000102822	1700113B19Rik	ENSMUSG00000073795	6430531B16Rik	ENSMUSG00000029299	Abcg3	ENSMUSG00000037145	2210407C18Rik
ENSMUSG00000085614	1700123M08Rik	ENSMUSG00000084942	7330404K18Rik	ENSMUSG00000116056	AC123870.1	ENSMUSG00000081766	2210409E12Rik
ENSMUSG00000018479	1700125H20Rik	ENSMUSG00000097825	9630001P10Rik	ENSMUSG00000115988	AC158972.2	ENSMUSG00000073164	2410018L13Rik
ENSMUSG00000041707	1810011H11Rik	ENSMUSG00000074497	A430078G23Rik	ENSMUSG00000030935	Acsm3	ENSMUSG00000091475	2810468N07Rik
ENSMUSG00000090925	1810064F22Rik	ENSMUSG00000090863	A530084C06Rik	ENSMUSG00000050103	Agmo	ENSMUSG00000044117	2900011O08Rik
ENSMUSG00000013653	1810065E05Rik	ENSMUSG00000035435	Abca17	ENSMUSG00000026807	Ak8	ENSMUSG00000099696	2900052N01Rik
ENSMUSG00000044694	2010007H06Rik	ENSMUSG00000024030	Abcg1	ENSMUSG00000024747	Aldh1a7	ENSMUSG00000067879	3110035E14Rik
ENSMUSG00000107761	2010008C14Rik	ENSMUSG00000114892	AC090962.1	ENSMUSG00000017390	Aldoc	ENSMUSG00000021098	4930447C04Rik
ENSMUSG00000063018	2010204K13Rik	ENSMUSG00000113836	AC124426.1	ENSMUSG00000018907	Alox12e	ENSMUSG00000085684	4930469K13Rik
ENSMUSG00000013083	2200002J24Rik	ENSMUSG00000023328	Ache	ENSMUSG00000074968	Ano3	ENSMUSG00000047692	4930533K18Rik
ENSMUSG00000074217	2210011C24Rik	ENSMUSG00000033453	Adamts15	ENSMUSG00000057346	Apol9a	ENSMUSG00000048905	4930539E08Rik
ENSMUSG00000097354	2310001H17Rik	ENSMUSG00000044017	Adgrd1	ENSMUSG00000068246	Apol9b	ENSMUSG00000054885	4930578G10Rik
ENSMUSG00000100303	2600014E21Rik	ENSMUSG00000004730	Adgre1	ENSMUSG00000038094	Atp13a4	ENSMUSG00000045330	4933402E13Rik
ENSMUSG00000037735	2810032G03Rik	ENSMUSG00000039116	Adgrg6	ENSMUSG00000045763	Basp1	ENSMUSG00000045928	4933440M02Rik
ENSMUSG00000073590	3222401L13Rik	ENSMUSG00000025911	Adhfe1	ENSMUSG00000092564	BC051226	ENSMUSG00000081793	5730416F02Rik
ENSMUSG00000086352	4930401G09Rik	ENSMUSG00000022763	Aifm3	ENSMUSG00000030200	Bcl2l14	ENSMUSG00000054672	5830411N06Rik
ENSMUSG00000043168	4930426D05Rik	ENSMUSG00000052131	Akr1b7	ENSMUSG00000042182	Bend6	ENSMUSG00000097471	5830432E09Rik
ENSMUSG00000085295	4930430E12Rik	ENSMUSG00000021213	Akr1c13	ENSMUSG00000061728	Btnl7-ps	ENSMUSG00000027444	8030411F24Rik
ENSMUSG00000102699	4930433B08Rik	ENSMUSG00000039062	Anpep	ENSMUSG00000040373	Cacng5	ENSMUSG00000105095	8430422M14Rik
ENSMUSG00000107964	4930447C11Rik	ENSMUSG00000021322	Aoah	ENSMUSG00000035352	Ccl12	ENSMUSG00000073158	9030624G23Rik
ENSMUSG00000109225	4930513N20Rik	ENSMUSG00000029811	Aoc1	ENSMUSG00000035385	Ccl2	ENSMUSG00000097177	9330159M07Rik
ENSMUSG00000020299	4930524B15Rik	ENSMUSG00000031539	Ap3m2	ENSMUSG00000094686	Ccl21a	ENSMUSG00000086155	9430041J12Rik
ENSMUSG00000075463	4930594M22Rik	ENSMUSG00000050014	Apol10b	ENSMUSG00000019122	Ccl9	ENSMUSG00000023263	9530002B09Rik
ENSMUSG00000039851	4932438H23Rik	ENSMUSG00000048865	Arhgap30	ENSMUSG00000044052	Ccr10	ENSMUSG00000069892	9930111J21Rik2
ENSMUSG00000101734	4933400C23Rik	ENSMUSG00000035697	Arhgap45	ENSMUSG00000022667	Cd200r1	ENSMUSG00000104291	A130071D04Rik
ENSMUSG00000086996	4933416E14Rik	ENSMUSG00000040345	Arhgap9	ENSMUSG00000005763	Cd247	ENSMUSG00000112095	A130077B15Rik
ENSMUSG00000058046	4933430I17Rik	ENSMUSG00000030220	Arhgdib	ENSMUSG00000034652	Cd300a	ENSMUSG00000087612	A230005M16Rik
ENSMUSG00000087455	5330411J11Rik	ENSMUSG00000037509	Arhgef4	ENSMUSG00000085939	Cd63-ps	ENSMUSG00000030111	A2m
ENSMUSG00000104684	5430427N15Rik	ENSMUSG00000038352	Arl5c	ENSMUSG00000040592	Cd79b	ENSMUSG00000110682	A530010L16Rik
ENSMUSG00000110018	5430437J10Rik	ENSMUSG00000020884	Asgr1	ENSMUSG00000022657	Cd96	ENSMUSG00000089844	A530032D15Rik
ENSMUSG00000086236	5830418P13Rik	ENSMUSG00000026628	Atf3	ENSMUSG00000047216	Cdh19	ENSMUSG00000043939	A530064D06Rik
ENSMUSG00000108228	6430584L05Rik	ENSMUSG00000021983	Atp8a2	ENSMUSG00000035891	Cerk	ENSMUSG00000048215	A630023P12Rik
ENSMUSG00000085058	8030453O22Rik	ENSMUSG00000060802	B2m	ENSMUSG00000056643	Chst13	ENSMUSG00000089957	A830011K09Rik
ENSMUSG00000108950	9130015G15Rik	ENSMUSG00000059479	B3gnt8	ENSMUSG00000056025	Clca3a1	ENSMUSG00000085996	A830012C17Rik
ENSMUSG00000027446	9230104L09Rik	ENSMUSG00000006731	B4galnt1	ENSMUSG00000023349	Clec4n	ENSMUSG00000083307	AA414768
ENSMUSG00000004360	9330159F19Rik	ENSMUSG00000056124	B4galt6	ENSMUSG00000079293	Clec7a	ENSMUSG00000033213	AA467197
ENSMUSG00000100600	A230077H06Rik	ENSMUSG00000086150	Bach2os	ENSMUSG00000016756	Cmah	ENSMUSG00000057191	AB124611
ENSMUSG00000104093	A330015K06Rik	ENSMUSG00000039699	Batf2	ENSMUSG00000079022	Col22a1	ENSMUSG00000062017	Abca14
ENSMUSG00000043122	A530016L24Rik	ENSMUSG00000085006	BC021767	ENSMUSG00000030785	Cox6a2	ENSMUSG00000040136	Abcc8
ENSMUSG00000086124	A530076I17Rik	ENSMUSG00000016758	Bik	ENSMUSG00000030862	Cpxm2	ENSMUSG00000018381	Abi3
ENSMUSG00000047462	A530099J19Rik	ENSMUSG00000049086	Bmyc	ENSMUSG00000025952	Crygc	ENSMUSG00000115230	AC101945.2
ENSMUSG00000052760	A630001G21Rik	ENSMUSG00000028392	Bspry	ENSMUSG00000024846	Cst6	ENSMUSG00000115871	AC127687.1
ENSMUSG00000044522	A730020M07Rik	ENSMUSG00000098348	Btg1-ps2	ENSMUSG00000015340	Cybb	ENSMUSG00000116455	AC127687.2
ENSMUSG00000100812	A730098A19Rik	ENSMUSG00000020490	Btnl10	ENSMUSG00000024987	Cyp26a1	ENSMUSG00000115602	AC132863.1
ENSMUSG00000100627	A830008E24Rik	ENSMUSG00000058914	C1qtnf3	ENSMUSG00000068373	D430041D05Rik	ENSMUSG00000113332	AC134254.2
ENSMUSG00000106887	A930005G22Rik	ENSMUSG00000038521	C1s1	ENSMUSG00000032500	Dclk3	ENSMUSG00000116250	AC134548.2
ENSMUSG00000068522	Aard	ENSMUSG00000045912	C2cd4c	ENSMUSG00000042672	Dcst1	ENSMUSG00000116187	AC154256.2
ENSMUSG00000024130	Abca3	ENSMUSG00000091648	C2cd4d	ENSMUSG00000031831	Dnaaf1	ENSMUSG00000115354	AC154806.2
ENSMUSG00000020620	Abca8b	ENSMUSG00000040552	C3ar1	ENSMUSG00000082079	Dnmt3c	ENSMUSG00000111147	AC160562.1
ENSMUSG00000036872	Abcc12	ENSMUSG00000032246	Calml4	ENSMUSG00000036815	Dpp10	ENSMUSG00000113506	AC166358.2
ENSMUSG00000025194	Abcc2	ENSMUSG00000020785	Camkk1	ENSMUSG00000035000	Dpp4	ENSMUSG00000115724	AC167013.5
ENSMUSG00000020865	Abcc3	ENSMUSG00000038357	Camp	ENSMUSG00000023960	Enpp5	ENSMUSG00000112831	AC167229.1
ENSMUSG00000085042	Abhd11os	ENSMUSG00000043705	Capn13	ENSMUSG00000039109	F13a1	ENSMUSG00000030607	Acan
ENSMUSG00000032046	Abhd12	ENSMUSG00000033170	Card10	ENSMUSG00000031138	F9	ENSMUSG00000001588	Acap1
ENSMUSG00000002475	Abhd3	ENSMUSG00000026029	Casp8	ENSMUSG00000027533	Fabp5	ENSMUSG00000037872	Ackr1
ENSMUSG00000035258	Abi3bp	ENSMUSG00000036641	Ccdc148	ENSMUSG00000073007	Fam46d	ENSMUSG00000060317	Acnat2
ENSMUSG00000032724	Abtb2	ENSMUSG00000004814	Ccl24	ENSMUSG00000030303	Far2	ENSMUSG00000022126	Acod1
ENSMUSG00000112035	AC122018.1	ENSMUSG00000051439	Cd14	ENSMUSG00000036585	Fgf1	ENSMUSG00000001348	Acp5
ENSMUSG00000115750	AC138604.2	ENSMUSG00000079168	Cd209g	ENSMUSG00000042817	Flt3	ENSMUSG00000037469	Acp7
ENSMUSG00000113294	AC154636.1	ENSMUSG00000030577	Cd22	ENSMUSG00000026691	Fmo3	ENSMUSG00000030972	Acsm5
ENSMUSG00000115016	AC158982.1	ENSMUSG00000004709	Cd244	ENSMUSG00000026994	Galnt3	ENSMUSG00000006457	Actn3
ENSMUSG00000113669	AC163354.1	ENSMUSG00000023274	Cd4	ENSMUSG00000079363	Gbp4	ENSMUSG00000040537	Adam22
ENSMUSG00000010651	Acaa1b	ENSMUSG00000023031	Cela1	ENSMUSG00000022659	Gcsam	ENSMUSG00000071937	Adam25
ENSMUSG00000038007	Acer2	ENSMUSG00000023473	Celsr3	ENSMUSG00000072625	Gdf2	ENSMUSG00000043822	Adamtsl5
ENSMUSG00000044534	Ackr2	ENSMUSG00000035394	Cfap53	ENSMUSG00000034872	Gipc3	ENSMUSG00000050994	Adgb
ENSMUSG00000020333	Acsl6	ENSMUSG00000006958	Chrd	ENSMUSG00000055691	Gja6	ENSMUSG00000031298	Adgrg2
ENSMUSG00000052374	Actn2	ENSMUSG00000026080	Chst10	ENSMUSG00000062310	Glrp1	ENSMUSG00000060470	Adgrg3
ENSMUSG00000026834	Acvr1c	ENSMUSG00000074240	Cib3	ENSMUSG00000049971	Glt1d1	ENSMUSG00000061577	Adgrg5
ENSMUSG00000020926	Adam11	ENSMUSG00000051159	Cited1	ENSMUSG00000097974	Gm10605	ENSMUSG00000020178	Adora2a
ENSMUSG00000025964	Adam23	ENSMUSG00000001739	Cldn15	ENSMUSG00000074461	Gm10699	ENSMUSG00000039313	AF529169
ENSMUSG00000027318	Adam33	ENSMUSG00000000318	Clec10a	ENSMUSG00000083819	Gm11977	ENSMUSG00000054932	Afp
ENSMUSG00000025473	Adam8	ENSMUSG00000004473	Clec11a	ENSMUSG00000086845	Gm13010	ENSMUSG00000056145	AI504432
ENSMUSG00000031994	Adamts8	ENSMUSG00000030158	Clec12b	ENSMUSG00000086862	Gm13546	ENSMUSG00000034382	AI661453
ENSMUSG00000066113	Adamtsl1	ENSMUSG00000006782	Cnp	ENSMUSG00000086957	Gm13869	ENSMUSG00000087107	AI662270
ENSMUSG00000070469	Adamtsl3	ENSMUSG00000027408	Cpxm1	ENSMUSG00000086118	Gm14169	ENSMUSG00000024397	Aif1
ENSMUSG00000056413	Adap1	ENSMUSG00000028466	Creb3	ENSMUSG00000091556	Gm14569	ENSMUSG00000101940	Akp-ps1
ENSMUSG00000029778	Adcyap1r1	ENSMUSG00000050967	Creg2	ENSMUSG00000087175	Gm15133	ENSMUSG00000025270	Alas2
ENSMUSG00000041293	Adgrf1	ENSMUSG00000006360	Crip1	ENSMUSG00000086095	Gm15328	ENSMUSG00000025701	Alox5
ENSMUSG00000031785	Adgrg1	ENSMUSG00000028859	Csf3r	ENSMUSG00000072999	Gm15401	ENSMUSG00000040310	Alx4
ENSMUSG00000018500	Adora2b	ENSMUSG00000036958	Cst11	ENSMUSG00000085445	Gm16348	ENSMUSG00000072115	Ang
ENSMUSG00000058620	Adra2b	ENSMUSG00000005054	Cstb	ENSMUSG00000089829	Gm16565	ENSMUSG00000044835	Ankrd45
ENSMUSG00000035283	Adrb1	ENSMUSG00000113416	CT030170.2	ENSMUSG00000086689	Gm16876	ENSMUSG00000096140	Ankrd66
ENSMUSG00000029722	Agfg2	ENSMUSG00000017760	Ctsa	ENSMUSG00000091492	Gm17025	ENSMUSG00000055114	Anxa13
ENSMUSG00000023827	Agpat4	ENSMUSG00000021939	Ctsb	ENSMUSG00000102679	Gm20557	ENSMUSG00000021950	Anxa8
ENSMUSG00000049115	Agtr1a	ENSMUSG00000007891	Ctsd	ENSMUSG00000084616	Gm25047	ENSMUSG00000015702	Anxa9
ENSMUSG00000072812	Ahnak2	ENSMUSG00000023078	Cxcl13	ENSMUSG00000102495	Gm26524	ENSMUSG00000062444	Ap3b2
ENSMUSG00000021575	Ahrr	ENSMUSG00000018920	Cxcl16	ENSMUSG00000097776	Gm26795	ENSMUSG00000079042	Apela
ENSMUSG00000022868	Ahsg	ENSMUSG00000006519	Cyba	ENSMUSG00000100151	Gm28382	ENSMUSG00000006651	Aplp1
ENSMUSG00000062753	AI413582	ENSMUSG00000024365	Cyp21a1	ENSMUSG00000114789	Gm31577	ENSMUSG00000091650	Apol11a
ENSMUSG00000086712	AI427809	ENSMUSG00000092471	Cyp21a2-ps	ENSMUSG00000105283	Gm33370	ENSMUSG00000091694	Apol11b
ENSMUSG00000019806	Aig1	ENSMUSG00000073424	Cyp4f15	ENSMUSG00000104515	Gm37163	ENSMUSG00000010601	Apol7a
ENSMUSG00000037860	Aim2	ENSMUSG00000062464	Cyp4f37	ENSMUSG00000105437	Gm42450	ENSMUSG00000071716	Apol7e
ENSMUSG00000041323	Ak7	ENSMUSG00000018008	Cyth4	ENSMUSG00000105134	Gm42923	ENSMUSG00000004655	Aqp1
ENSMUSG00000038587	Akap12	ENSMUSG00000039206	Daglb	ENSMUSG00000109200	Gm44969	ENSMUSG00000023013	Aqp2
ENSMUSG00000021057	Akap5	ENSMUSG00000031285	Dcx	ENSMUSG00000109783	Gm45338	ENSMUSG00000028435	Aqp3
ENSMUSG00000061603	Akap6	ENSMUSG00000039450	Dcxr	ENSMUSG00000109876	Gm45449	ENSMUSG00000044217	Aqp5
ENSMUSG00000001642	Akr1b3	ENSMUSG00000050645	Defb19	ENSMUSG00000110071	Gm45512	ENSMUSG00000019987	Arg1
ENSMUSG00000029762	Akr1b8	ENSMUSG00000044863	Defb36	ENSMUSG00000110333	Gm45861	ENSMUSG00000085887	Arhgap27os3
ENSMUSG00000021211	Akr1c12	ENSMUSG00000027901	Dennd2d	ENSMUSG00000111467	Gm47775	ENSMUSG00000073433	Arhgdig
ENSMUSG00000054757	Akr1c20	ENSMUSG00000023000	Dhh	ENSMUSG00000110905	Gm48007	ENSMUSG00000045094	Arhgef37
ENSMUSG00000115924	AL583891.1	ENSMUSG00000027068	Dhrs9	ENSMUSG00000082791	Gm4875	ENSMUSG00000043157	Arl11
ENSMUSG00000028393	Alad	ENSMUSG00000040035	Disp2	ENSMUSG00000025936	Gm4956	ENSMUSG00000030651	Art2b
ENSMUSG00000015134	Aldh1a3	ENSMUSG00000047517	Dmbt1	ENSMUSG00000051729	Gm5087	ENSMUSG00000038204	Asb10
ENSMUSG00000035561	Aldh1b1	ENSMUSG00000022099	Dmtn	ENSMUSG00000071568	Gm5874	ENSMUSG00000031204	Asb12
ENSMUSG00000030088	Aldh1l1	ENSMUSG00000039716	Dock3	ENSMUSG00000048621	Gm6377	ENSMUSG00000037686	Aspg
ENSMUSG00000060063	Alox5ap	ENSMUSG00000000223	Drp2	ENSMUSG00000090186	Gm7592	ENSMUSG00000051669	AU021092
ENSMUSG00000023047	Amhr2	ENSMUSG00000027368	Dusp2	ENSMUSG00000078531	Gm831	ENSMUSG00000109890	AU023762
ENSMUSG00000005686	Ampd3	ENSMUSG00000059327	Eda	ENSMUSG00000050157	Gm867	ENSMUSG00000100510	AV026068
ENSMUSG00000074264	Amy1	ENSMUSG00000010080	Epn3	ENSMUSG00000056380	Gpr50	ENSMUSG00000031803	B3gnt3
ENSMUSG00000050022	Amz1	ENSMUSG00000051978	Erich1	ENSMUSG00000045502	Hcar2	ENSMUSG00000086432	B430119L08Rik
ENSMUSG00000030649	Anapc15	ENSMUSG00000039903	Eva1c	ENSMUSG00000004698	Hdac9	ENSMUSG00000043740	B430306N03Rik
ENSMUSG00000027460	Angpt4	ENSMUSG00000078771	Evi2a	ENSMUSG00000028864	Hgf	ENSMUSG00000090164	BC035044
ENSMUSG00000024803	Ankrd1	ENSMUSG00000028838	Extl1	ENSMUSG00000035273	Hpse	ENSMUSG00000086662	BC046251
ENSMUSG00000050914	Ankrd37	ENSMUSG00000021492	F12	ENSMUSG00000022877	Hrg	ENSMUSG00000049694	BC048671
ENSMUSG00000029484	Anxa3	ENSMUSG00000034171	Faah	ENSMUSG00000037405	Icam1	ENSMUSG00000094796	BC147527
ENSMUSG00000026786	Apbb1ip	ENSMUSG00000078670	Fam174b	ENSMUSG00000074896	Ifit3	ENSMUSG00000102037	Bcl2a1a
ENSMUSG00000040613	Apobec1	ENSMUSG00000050549	Fam241a	ENSMUSG00000054072	Iigp1	ENSMUSG00000089929	Bcl2a1b
ENSMUSG00000009585	Apobec3	ENSMUSG00000000817	Fasl	ENSMUSG00000026068	Il18rap	ENSMUSG00000053820	Bcl2a1c
ENSMUSG00000042759	Apobr	ENSMUSG00000038274	Fau	ENSMUSG00000020758	Itgb4	ENSMUSG00000042750	Bex2
ENSMUSG00000040564	Apoc1	ENSMUSG00000064080	Fbln2	ENSMUSG00000001281	Itgb7	ENSMUSG00000098112	Bin2
ENSMUSG00000022548	Apod	ENSMUSG00000059089	Fcgr4	ENSMUSG00000037254	Itih2	ENSMUSG00000061132	Blnk
ENSMUSG00000002985	Apoe	ENSMUSG00000053158	Fes	ENSMUSG00000006522	Itih3	ENSMUSG00000002384	Bmp8b
ENSMUSG00000028427	Aqp7	ENSMUSG00000040013	Fkbp6	ENSMUSG00000063568	Jazf1	ENSMUSG00000045744	Bricd5
ENSMUSG00000037999	Arap2	ENSMUSG00000020325	Fstl3	ENSMUSG00000045404	Kcnk13	ENSMUSG00000031264	Btk
ENSMUSG00000063506	Arhgap22	ENSMUSG00000034098	Fstl5	ENSMUSG00000010021	Kif19a	ENSMUSG00000052477	C130026I21Rik
ENSMUSG00000030047	Arhgap25	ENSMUSG00000055978	Fut2	ENSMUSG00000043008	Klhl6	ENSMUSG00000036887	C1qa
ENSMUSG00000036452	Arhgap26	ENSMUSG00000078612	Fyb2	ENSMUSG00000030149	Klrk1	ENSMUSG00000036905	C1qb
ENSMUSG00000078954	Arhgap8	ENSMUSG00000033676	Gabrb3	ENSMUSG00000066129	Kndc1	ENSMUSG00000036896	C1qc
ENSMUSG00000037447	Arid5a	ENSMUSG00000038860	Garnl3	ENSMUSG00000067613	Krt83	ENSMUSG00000097869	C230021G24Rik
ENSMUSG00000049866	Arl4c	ENSMUSG00000015619	Gata3	ENSMUSG00000055541	Lair1	ENSMUSG00000091956	C2cd4b
ENSMUSG00000034936	Arl4d	ENSMUSG00000059434	Gckr	ENSMUSG00000031958	Ldhd	ENSMUSG00000015451	C4a
ENSMUSG00000071324	Armc2	ENSMUSG00000011884	Gltp	ENSMUSG00000050335	Lgals3	ENSMUSG00000073418	C4b
ENSMUSG00000029622	Arpc1b	ENSMUSG00000109143	Gm10046	ENSMUSG00000033880	Lgals3bp	ENSMUSG00000049130	C5ar1
ENSMUSG00000060216	Arrb2	ENSMUSG00000105044	Gm10416	ENSMUSG00000036832	Lpar3	ENSMUSG00000097352	C920009B18Rik
ENSMUSG00000034842	Art3	ENSMUSG00000073179	Gm10478	ENSMUSG00000071656	Lrrn4cl	ENSMUSG00000024842	Cabp4
ENSMUSG00000031382	Asb11	ENSMUSG00000079357	Gm11100	ENSMUSG00000069516	Lyz2	ENSMUSG00000031142	Cacna1f
ENSMUSG00000040963	Asgr2	ENSMUSG00000079505	Gm11131	ENSMUSG00000067649	Mageb18	ENSMUSG00000054423	Cadps
ENSMUSG00000039200	Atf7ip2	ENSMUSG00000085152	Gm11496	ENSMUSG00000024479	Mal2	ENSMUSG00000003657	Calb2
ENSMUSG00000026576	Atp1b1	ENSMUSG00000085665	Gm12059	ENSMUSG00000067878	Map7d3	ENSMUSG00000006056	Calcoco2
ENSMUSG00000028238	Atp6v0d2	ENSMUSG00000084169	Gm12240	ENSMUSG00000036469	March1	ENSMUSG00000032936	Camkv
ENSMUSG00000026394	Atp6v1g3	ENSMUSG00000053263	Gm12592	ENSMUSG00000086392	Mccc1os	ENSMUSG00000054083	Capn12
ENSMUSG00000003341	Atp8b3	ENSMUSG00000083109	Gm12876	ENSMUSG00000040950	Mgl2	ENSMUSG00000000805	Car4
ENSMUSG00000060131	Atp8b4	ENSMUSG00000085918	Gm13032	ENSMUSG00000093327	Mir5107	ENSMUSG00000028463	Car9
ENSMUSG00000028457	Atp8b5	ENSMUSG00000081405	Gm13142	ENSMUSG00000024680	Ms4a2	ENSMUSG00000013483	Card14
ENSMUSG00000020123	Avpr1a	ENSMUSG00000078502	Gm13212	ENSMUSG00000101389	Ms4a4a	ENSMUSG00000026928	Card9
ENSMUSG00000075010	AW112010	ENSMUSG00000086109	Gm13391	ENSMUSG00000024675	Ms4a4c	ENSMUSG00000075289	Carns1
ENSMUSG00000037053	Azgp1	ENSMUSG00000087187	Gm13431	ENSMUSG00000025044	Msr1	ENSMUSG00000025888	Casp1
ENSMUSG00000086003	B230206L02Rik	ENSMUSG00000081298	Gm14622	ENSMUSG00000021469	Msx2	ENSMUSG00000051980	Casr
ENSMUSG00000046415	B430212C06Rik	ENSMUSG00000081748	Gm14870	ENSMUSG00000030739	Myh14	ENSMUSG00000074570	Cass4
ENSMUSG00000038859	Baiap2l1	ENSMUSG00000084138	Gm14915	ENSMUSG00000030761	Myo7a	ENSMUSG00000040828	Catsperd
ENSMUSG00000024232	Bambi	ENSMUSG00000086711	Gm15482	ENSMUSG00000050321	Neto1	ENSMUSG00000028348	Cavin4
ENSMUSG00000037922	Bank1	ENSMUSG00000085048	Gm15537	ENSMUSG00000028004	Npy2r	ENSMUSG00000067578	Cbln4
ENSMUSG00000034266	Batf	ENSMUSG00000096107	Gm16505	ENSMUSG00000003849	Nqo1	ENSMUSG00000039492	Ccdc27
ENSMUSG00000026630	Batf3	ENSMUSG00000097804	Gm16685	ENSMUSG00000025056	Nr0b1	ENSMUSG00000071005	Ccl19
ENSMUSG00000113737	BB123696	ENSMUSG00000070858	Gm1673	ENSMUSG00000066392	Nrxn3	ENSMUSG00000082902	Ccl19-ps1
ENSMUSG00000002083	Bbc3	ENSMUSG00000066057	Gm1976	ENSMUSG00000109675	Nxpe1-ps	ENSMUSG00000000982	Ccl3
ENSMUSG00000041674	BC006965	ENSMUSG00000110803	Gm20275	ENSMUSG00000044286	Olfr221	ENSMUSG00000018930	Ccl4
ENSMUSG00000063388	BC023105	ENSMUSG00000106734	Gm20559	ENSMUSG00000045381	Olfr433	ENSMUSG00000035042	Ccl5
ENSMUSG00000112160	BC024063	ENSMUSG00000093919	Gm20760	ENSMUSG00000058755	Osm	ENSMUSG00000018927	Ccl6
ENSMUSG00000107271	BC028471	ENSMUSG00000095193	Gm20939	ENSMUSG00000036362	P2ry13	ENSMUSG00000035373	Ccl7
ENSMUSG00000057246	BC051142	ENSMUSG00000098760	Gm2164	ENSMUSG00000112129	Pbld1	ENSMUSG00000009185	Ccl8
ENSMUSG00000045231	BC106179	ENSMUSG00000089229	Gm25043	ENSMUSG00000097111	Peak1os	ENSMUSG00000064039	Ccr1l1
ENSMUSG00000004892	Bcan	ENSMUSG00000097887	Gm26542	ENSMUSG00000038725	Pkhd1l1	ENSMUSG00000049103	Ccr2
ENSMUSG00000030826	Bcat2	ENSMUSG00000097330	Gm26672	ENSMUSG00000029322	Plac8	ENSMUSG00000079227	Ccr5
ENSMUSG00000053175	Bcl3	ENSMUSG00000097460	Gm26734	ENSMUSG00000086763	Plxna4os1	ENSMUSG00000029530	Ccr9
ENSMUSG00000037418	Best1	ENSMUSG00000097459	Gm26895	ENSMUSG00000053825	Ppfia2	ENSMUSG00000008845	Cd163
ENSMUSG00000031375	Bgn	ENSMUSG00000098055	Gm26947	ENSMUSG00000042717	Ppp1r3a	ENSMUSG00000062082	Cd200r4
ENSMUSG00000032000	Birc3	ENSMUSG00000099767	Gm28884	ENSMUSG00000082071	Pramel	ENSMUSG00000065987	Cd209b
ENSMUSG00000014453	Blk	ENSMUSG00000099472	Gm29539	ENSMUSG00000029334	Prkg2	ENSMUSG00000040165	Cd209c
ENSMUSG00000040466	Blvrb	ENSMUSG00000105245	Gm31305	ENSMUSG00000049409	Prokr1	ENSMUSG00000031495	Cd209d
ENSMUSG00000022687	Boc	ENSMUSG00000110594	Gm33103	ENSMUSG00000045725	Prr15	ENSMUSG00000040197	Cd209e
ENSMUSG00000029082	Bst1	ENSMUSG00000109771	Gm35315	ENSMUSG00000027171	Prrg4	ENSMUSG00000051906	Cd209f
ENSMUSG00000052013	Btla	ENSMUSG00000094942	Gm3604	ENSMUSG00000030674	Qprt	ENSMUSG00000034028	Cd226
ENSMUSG00000053216	Btn2a2	ENSMUSG00000103445	Gm36948	ENSMUSG00000031504	Rab20	ENSMUSG00000016496	Cd274
ENSMUSG00000097365	C030034L19Rik	ENSMUSG00000103174	Gm37168	ENSMUSG00000061100	Retnla	ENSMUSG00000044811	Cd300c2
ENSMUSG00000017446	C1qtnf1	ENSMUSG00000104186	Gm37819	ENSMUSG00000052087	Rgs14	ENSMUSG00000063193	Cd300lb
ENSMUSG00000055172	C1ra	ENSMUSG00000104275	Gm37867	ENSMUSG00000029204	Rhoh	ENSMUSG00000047798	Cd300lf
ENSMUSG00000024164	C3	ENSMUSG00000109556	Gm38843	ENSMUSG00000001313	Rnd2	ENSMUSG00000004609	Cd33
ENSMUSG00000097254	C430042M11Rik	ENSMUSG00000109984	Gm38948	ENSMUSG00000083695	Rnf138rt1	ENSMUSG00000030798	Cd37
ENSMUSG00000022181	C6	ENSMUSG00000097532	Gm4349	ENSMUSG00000046490	Rnf222	ENSMUSG00000029084	Cd38
ENSMUSG00000079105	C7	ENSMUSG00000109233	Gm44866	ENSMUSG00000047686	Rtl3	ENSMUSG00000032094	Cd3d
ENSMUSG00000017412	Cacnb4	ENSMUSG00000109170	Gm45086	ENSMUSG00000021679	S100z	ENSMUSG00000032093	Cd3e
ENSMUSG00000032076	Cadm1	ENSMUSG00000111977	Gm47163	ENSMUSG00000031101	Sash3	ENSMUSG00000002033	Cd3g
ENSMUSG00000017978	Cadps2	ENSMUSG00000113047	Gm47469	ENSMUSG00000040127	Sdr9c7	ENSMUSG00000017652	Cd40
ENSMUSG00000057897	Camk2b	ENSMUSG00000113360	Gm48355	ENSMUSG00000026580	Selp	ENSMUSG00000015355	Cd48
ENSMUSG00000056737	Capg	ENSMUSG00000111290	Gm5122	ENSMUSG00000041536	Serpina3a	ENSMUSG00000000682	Cd52
ENSMUSG00000067276	Capn6	ENSMUSG00000091183	Gm5141	ENSMUSG00000066363	Serpina3f	ENSMUSG00000040747	Cd53
ENSMUSG00000027556	Car1	ENSMUSG00000083397	Gm5466	ENSMUSG00000060807	Serpina6	ENSMUSG00000026399	Cd55
ENSMUSG00000032373	Car12	ENSMUSG00000093908	Gm5784	ENSMUSG00000055717	Slain1	ENSMUSG00000015854	Cd5l
ENSMUSG00000027555	Car13	ENSMUSG00000113570	Gm5953	ENSMUSG00000005360	Slc1a3	ENSMUSG00000018774	Cd68
ENSMUSG00000036526	Card11	ENSMUSG00000100141	Gm6445	ENSMUSG00000042268	Slc26a9	ENSMUSG00000028459	Cd72
ENSMUSG00000025887	Casp12	ENSMUSG00000090744	Gm6871	ENSMUSG00000055368	Slc6a2	ENSMUSG00000024610	Cd74
ENSMUSG00000033538	Casp4	ENSMUSG00000113473	Gm7045	ENSMUSG00000063975	Slco1a5	ENSMUSG00000038147	Cd84
ENSMUSG00000025150	Cbr2	ENSMUSG00000112163	Gm8188	ENSMUSG00000033214	Slitrk5	ENSMUSG00000022901	Cd86
ENSMUSG00000022947	Cbr3	ENSMUSG00000048709	Gm8666	ENSMUSG00000045314	Sowahb	ENSMUSG00000014686	Ceacam16
ENSMUSG00000108929	Cc2d2b	ENSMUSG00000082319	Gm8822	ENSMUSG00000002111	Spi1	ENSMUSG00000049848	Ceacam19
ENSMUSG00000064280	Ccdc146	ENSMUSG00000029360	Gm9754	ENSMUSG00000029304	Spp1	ENSMUSG00000053228	Ceacam3
ENSMUSG00000073207	Ccdc160	ENSMUSG00000038811	Gngt2	ENSMUSG00000033740	St18	ENSMUSG00000028137	Celf3
ENSMUSG00000019767	Ccdc170	ENSMUSG00000097715	Gpr137b-ps	ENSMUSG00000029254	Stap1	ENSMUSG00000071047	Ces1a
ENSMUSG00000048038	Ccdc187	ENSMUSG00000038390	Gpr162	ENSMUSG00000028327	Stra6l	ENSMUSG00000050097	Ces2b
ENSMUSG00000045915	Ccdc42	ENSMUSG00000051212	Gpr183	ENSMUSG00000027762	Sucnr1	ENSMUSG00000090231	Cfb
ENSMUSG00000032878	Ccdc85a	ENSMUSG00000025892	Gria4	ENSMUSG00000029272	Sult1e1	ENSMUSG00000001128	Cfp
ENSMUSG00000047810	Ccdc88b	ENSMUSG00000034813	Grip1	ENSMUSG00000028417	Tal2	ENSMUSG00000015970	Chdh
ENSMUSG00000031780	Ccl17	ENSMUSG00000050105	Grrp1	ENSMUSG00000028011	Tdo2	ENSMUSG00000064246	Chil1
ENSMUSG00000031779	Ccl22	ENSMUSG00000022575	Gsdmd	ENSMUSG00000049537	Tecrl	ENSMUSG00000040809	Chil3
ENSMUSG00000025804	Ccr1	ENSMUSG00000103653	Gstp-ps	ENSMUSG00000056130	Ticam2	ENSMUSG00000030732	Chrdl2
ENSMUSG00000037944	Ccr7	ENSMUSG00000060803	Gstp1	ENSMUSG00000040522	Tlr8	ENSMUSG00000024526	Cidea
ENSMUSG00000021624	Cd180	ENSMUSG00000001663	Gstt1	ENSMUSG00000048572	Tmem252	ENSMUSG00000022504	Ciita
ENSMUSG00000027863	Cd2	ENSMUSG00000074003	Gucy2d	ENSMUSG00000022015	Tnfsf11	ENSMUSG00000000308	Ckmt1
ENSMUSG00000036172	Cd200r3	ENSMUSG00000060586	H2-Eb1	ENSMUSG00000028362	Tnfsf8	ENSMUSG00000028262	Clca3a2
ENSMUSG00000047139	Cd24a	ENSMUSG00000061232	H2-K1	ENSMUSG00000031250	Tnmd	ENSMUSG00000000248	Clec2g
ENSMUSG00000060703	Cd302	ENSMUSG00000016206	H2-M3	ENSMUSG00000031097	Tnni2	ENSMUSG00000030365	Clec2i
ENSMUSG00000016494	Cd34	ENSMUSG00000041538	H2-Ob	ENSMUSG00000032013	Trim29	ENSMUSG00000025784	Clec3b
ENSMUSG00000005087	Cd44	ENSMUSG00000031161	Hdac6	ENSMUSG00000053388	Trim50	ENSMUSG00000030148	Clec4a2
ENSMUSG00000032679	Cd59a	ENSMUSG00000025877	Hk3	ENSMUSG00000023467	Tulp2	ENSMUSG00000043832	Clec4a3
ENSMUSG00000068686	Cd59b	ENSMUSG00000046711	Hmga1	ENSMUSG00000046275	Tusc5	ENSMUSG00000030147	Clec4b1
ENSMUSG00000075122	Cd80	ENSMUSG00000097295	Hmgb1-ps8	ENSMUSG00000074595	Wfdc6a	ENSMUSG00000030144	Clec4d
ENSMUSG00000015396	Cd83	ENSMUSG00000028785	Hpca	ENSMUSG00000044177	Wfikkn2	ENSMUSG00000030142	Clec4e
ENSMUSG00000030342	Cd9	ENSMUSG00000043155	Hpdl	ENSMUSG00000010797	Wnt2	ENSMUSG00000029915	Clec5a
ENSMUSG00000033102	Cdc14b	ENSMUSG00000001249	Hpn	ENSMUSG00000027514	Zbp1	ENSMUSG00000062585	Cnr2
ENSMUSG00000000303	Cdh1	ENSMUSG00000016194	Hsd11b1	ENSMUSG00000052248	Zeb2os	ENSMUSG00000030092	Cntn6
ENSMUSG00000012819	Cdh23	ENSMUSG00000045777	Ifitm10	ENSMUSG00000067860	Zic3	ENSMUSG00000027570	Col9a3
ENSMUSG00000026023	Cdk15	ENSMUSG00000035551	Igfbpl1			ENSMUSG00000079559	Colca2
ENSMUSG00000026437	Cdk18	ENSMUSG00000040498	Igsf23			ENSMUSG00000030707	Coro1a
ENSMUSG00000044303	Cdkn2a	ENSMUSG00000018168	Ikzf3			ENSMUSG00000036596	Cpz
ENSMUSG00000071637	Cebpd	ENSMUSG00000015966	Il17rb			ENSMUSG00000032291	Crabp1
ENSMUSG00000094626	Cecr6	ENSMUSG00000026069	Il1rl1			ENSMUSG00000021680	Crhbp
ENSMUSG00000023433	Cela3b	ENSMUSG00000068227	Il2rb			ENSMUSG00000074365	Crxos
ENSMUSG00000002107	Celf2	ENSMUSG00000029771	Irf5			ENSMUSG00000032060	Cryab
ENSMUSG00000076433	Cep295nl	ENSMUSG00000074766	Ism1			ENSMUSG00000012123	Crybg2
ENSMUSG00000056973	Ces1d	ENSMUSG00000031805	Jak3			ENSMUSG00000030905	Crym
ENSMUSG00000071550	Cfap44	ENSMUSG00000055675	Kbtbd11			ENSMUSG00000071713	Csf2rb
ENSMUSG00000058952	Cfi	ENSMUSG00000033182	Kbtbd12			ENSMUSG00000071714	Csf2rb2
ENSMUSG00000068876	Cgn	ENSMUSG00000028931	Kcnab2			ENSMUSG00000027443	Cst12
ENSMUSG00000030077	Chl1	ENSMUSG00000047330	Kcne4			ENSMUSG00000068129	Cst7
ENSMUSG00000030865	Chp2	ENSMUSG00000044708	Kcnj10			ENSMUSG00000027445	Cst9
ENSMUSG00000027221	Chst1	ENSMUSG00000038026	Kcnj9			ENSMUSG00000113536	CT030170.3
ENSMUSG00000042254	Cilp	ENSMUSG00000030361	Klrb1a			ENSMUSG00000113642	CT030170.4
ENSMUSG00000022843	Clcn2	ENSMUSG00000060459	Kng2			ENSMUSG00000074874	Ctla2b
ENSMUSG00000036636	Clcn7	ENSMUSG00000045545	Krt14			ENSMUSG00000028111	Ctsk
ENSMUSG00000037625	Cldn11	ENSMUSG00000040751	Lat2			ENSMUSG00000024910	Ctsw
ENSMUSG00000053063	Clec12a	ENSMUSG00000029570	Lfng			ENSMUSG00000040205	Cuzd1
ENSMUSG00000030157	Clec2d	ENSMUSG00000033595	Lgi3			ENSMUSG00000048521	Cxcr6
ENSMUSG00000049037	Clec4a1	ENSMUSG00000024770	Lipn			ENSMUSG00000075604	Cyp11b1
ENSMUSG00000046080	Clec9a	ENSMUSG00000016239	Lonrf3			ENSMUSG00000025002	Cyp2c55
ENSMUSG00000013921	Clip3	ENSMUSG00000025185	Loxl4			ENSMUSG00000092008	Cyp2c69
ENSMUSG00000024059	Clip4	ENSMUSG00000031861	Lpar2			ENSMUSG00000028713	Cyp4b1
ENSMUSG00000022037	Clu	ENSMUSG00000037095	Lrg1			ENSMUSG00000083457	Cyp4b1-ps2
ENSMUSG00000042190	Cmklr1	ENSMUSG00000021579	Lrrc14b			ENSMUSG00000052821	Cysltr1
ENSMUSG00000056162	Cndp1	ENSMUSG00000028584	Lrrc38			ENSMUSG00000062329	Cytl1
ENSMUSG00000039419	Cntnap2	ENSMUSG00000046807	Lrrc75b			ENSMUSG00000101026	D730001G18Rik
ENSMUSG00000058806	Col13a1	ENSMUSG00000001247	Lsr			ENSMUSG00000061847	Defb39
ENSMUSG00000068794	Col28a1	ENSMUSG00000022587	Ly6e			ENSMUSG00000002668	Dennd1c
ENSMUSG00000079465	Col4a3	ENSMUSG00000042228	Lyn			ENSMUSG00000022861	Dgkg
ENSMUSG00000091345	Col6a5	ENSMUSG00000044313	Mab21l3			ENSMUSG00000085604	Dhx58os
ENSMUSG00000043719	Col6a6	ENSMUSG00000047591	Mafa			ENSMUSG00000047428	Dlk2
ENSMUSG00000056174	Col8a2	ENSMUSG00000005142	Man2b1			ENSMUSG00000060962	Dmkn
ENSMUSG00000031827	Cotl1	ENSMUSG00000028862	Map3k6			ENSMUSG00000024837	Dmrt1
ENSMUSG00000003617	Cp	ENSMUSG00000042724	Map3k9			ENSMUSG00000042372	Dmrt3
ENSMUSG00000024008	Cpne5	ENSMUSG00000041205	Map6d1			ENSMUSG00000031323	Dmrtc1a
ENSMUSG00000039007	Cpq	ENSMUSG00000004933	Matk			ENSMUSG00000055809	Dnaaf3
ENSMUSG00000035403	Crb2	ENSMUSG00000027709	Mccc1			ENSMUSG00000052861	Dnah6
ENSMUSG00000053007	Creb5	ENSMUSG00000050164	Mchr1			ENSMUSG00000073242	Dnmt3aos
ENSMUSG00000040713	Creg1	ENSMUSG00000027994	Mcub			ENSMUSG00000035711	Dok3
ENSMUSG00000033467	Crlf2	ENSMUSG00000021268	Meg3			ENSMUSG00000053687	Dpep2
ENSMUSG00000070870	Cryge	ENSMUSG00000034854	Mfsd12			ENSMUSG00000064417	DQ267102
ENSMUSG00000042109	Csdc2	ENSMUSG00000012519	Mlkl			ENSMUSG00000090326	Dthd1
ENSMUSG00000014599	Csf1	ENSMUSG00000054256	Msi1			ENSMUSG00000029603	Dtx1
ENSMUSG00000024621	Csf1r	ENSMUSG00000020061	Mybpc1			ENSMUSG00000068452	Duox2
ENSMUSG00000027447	Cst3	ENSMUSG00000038670	Mybpc2			ENSMUSG00000042662	Dusp15
ENSMUSG00000063063	Ctnna2	ENSMUSG00000042451	Mybph			ENSMUSG00000030345	Dyrk4
ENSMUSG00000038816	Ctnnal1	ENSMUSG00000039824	Myl6b			ENSMUSG00000003206	Ebi3
ENSMUSG00000022240	Ctnnd2	ENSMUSG00000036098	Myrf			ENSMUSG00000016349	Eef1a2
ENSMUSG00000030560	Ctsc	ENSMUSG00000041361	Myzap			ENSMUSG00000043460	Elfn2
ENSMUSG00000004552	Ctse	ENSMUSG00000078945	Naip2			ENSMUSG00000038754	Elovl3
ENSMUSG00000032359	Ctsh	ENSMUSG00000078942	Naip6			ENSMUSG00000015085	Entpd2
ENSMUSG00000028015	Ctso	ENSMUSG00000022574	Naprt			ENSMUSG00000041608	Entpd3
ENSMUSG00000038642	Ctss	ENSMUSG00000048142	Nat8l			ENSMUSG00000037577	Ephx3
ENSMUSG00000016256	Ctsz	ENSMUSG00000015950	Ncf1			ENSMUSG00000006235	Epor
ENSMUSG00000069372	Ctxn3	ENSMUSG00000043924	Ncmap			ENSMUSG00000062209	Erbb4
ENSMUSG00000029154	Cwh43	ENSMUSG00000036931	Nfkbid			ENSMUSG00000060967	Etd
ENSMUSG00000052336	Cx3cr1	ENSMUSG00000023947	Nfkbie			ENSMUSG00000070354	Evi2
ENSMUSG00000058427	Cxcl2	ENSMUSG00000029819	Npy			ENSMUSG00000021678	F2rl1
ENSMUSG00000048480	Cxcr1	ENSMUSG00000032420	Nt5e			ENSMUSG00000078122	F630028O10Rik
ENSMUSG00000045382	Cxcr4	ENSMUSG00000072944	Nup62cl			ENSMUSG00000031443	F7
ENSMUSG00000019590	Cyb561	ENSMUSG00000062061	Obp2a			ENSMUSG00000053360	F730035P03Rik
ENSMUSG00000026456	Cyb5r1	ENSMUSG00000020435	Osbp2			ENSMUSG00000015879	Fam184b
ENSMUSG00000027015	Cybrd1	ENSMUSG00000048779	P2ry6			ENSMUSG00000070476	Fam217b
ENSMUSG00000026170	Cyp27a1	ENSMUSG00000028927	Padi2			ENSMUSG00000058966	Fam57b
ENSMUSG00000030483	Cyp2b10	ENSMUSG00000025330	Padi4			ENSMUSG00000005540	Fcer2a
ENSMUSG00000061740	Cyp2d22	ENSMUSG00000073591	Pcdhb22			ENSMUSG00000015947	Fcgr1
ENSMUSG00000052974	Cyp2f2	ENSMUSG00000103144	Pcdhga1			ENSMUSG00000026938	Fcna
ENSMUSG00000079057	Cyp4v3	ENSMUSG00000103332	Pcdhga2			ENSMUSG00000059994	Fcrl1
ENSMUSG00000062563	Cys1	ENSMUSG00000104346	Pcdhga3			ENSMUSG00000015852	Fcrls
ENSMUSG00000033470	Cysltr2	ENSMUSG00000029718	Pcolce			ENSMUSG00000024965	Fermt3
ENSMUSG00000046727	Cystm1	ENSMUSG00000049225	Pdp1			ENSMUSG00000051314	Ffar2
ENSMUSG00000026832	Cytip	ENSMUSG00000013698	Pea15a			ENSMUSG00000054200	Ffar4
ENSMUSG00000046005	D830044D21Rik	ENSMUSG00000003469	Phyhip			ENSMUSG00000028001	Fga
ENSMUSG00000097083	D930019O06Rik	ENSMUSG00000045625	Pigz			ENSMUSG00000020635	Fkbp1b
ENSMUSG00000040260	Daam2	ENSMUSG00000025229	Pitx3			ENSMUSG00000020357	Flt4
ENSMUSG00000027797	Dclk1	ENSMUSG00000041193	Pla2g5			ENSMUSG00000026692	Fmo4
ENSMUSG00000019929	Dcn	ENSMUSG00000074863	Platr25			ENSMUSG00000001773	Folh1
ENSMUSG00000022303	Dcstamp	ENSMUSG00000046223	Plaur			ENSMUSG00000032725	Folr2
ENSMUSG00000003534	Ddr1	ENSMUSG00000028680	Plk3			ENSMUSG00000049122	Frmd3
ENSMUSG00000054763	Defb42	ENSMUSG00000042251	Pm20d1			ENSMUSG00000086284	Frmpd1os
ENSMUSG00000062124	Defb45	ENSMUSG00000049761	Pmis2			ENSMUSG00000038663	Fsd2
ENSMUSG00000026208	Des	ENSMUSG00000043286	Pnpla1			ENSMUSG00000019810	Fuca2
ENSMUSG00000066026	Dhrs3	ENSMUSG00000028600	Podn			ENSMUSG00000036587	Fut7
ENSMUSG00000017830	Dhx58	ENSMUSG00000019848	Popdc3			ENSMUSG00000009687	Fxyd5
ENSMUSG00000052572	Dlg2	ENSMUSG00000040653	Ppp1r14c			ENSMUSG00000072844	G530011O06Rik
ENSMUSG00000040856	Dlk1	ENSMUSG00000049999	Ppp1r3d			ENSMUSG00000000560	Gabra2
ENSMUSG00000043753	Dmrta1	ENSMUSG00000050423	Ppp1r3g			ENSMUSG00000031343	Gabra3
ENSMUSG00000096141	Dnah7a	ENSMUSG00000045679	Pqlc3			ENSMUSG00000001260	Gabrg1
ENSMUSG00000056752	Dnah9	ENSMUSG00000024530	Prelid3a			ENSMUSG00000055026	Gabrg3
ENSMUSG00000028528	Dnajc6	ENSMUSG00000037202	Prf1			ENSMUSG00000020159	Gabrp
ENSMUSG00000019088	Dnase1l1	ENSMUSG00000050558	Prokr2			ENSMUSG00000015027	Galns
ENSMUSG00000003812	Dnase2a	ENSMUSG00000024640	Psat1			ENSMUSG00000037280	Galnt6
ENSMUSG00000038608	Dock10	ENSMUSG00000031897	Psmb10			ENSMUSG00000031162	Gata1
ENSMUSG00000020143	Dock2	ENSMUSG00000024338	Psmb8			ENSMUSG00000015627	Gata5
ENSMUSG00000019278	Dpep1	ENSMUSG00000039198	Ptchd3			ENSMUSG00000034438	Gbp8
ENSMUSG00000026574	Dpt	ENSMUSG00000043017	Ptgir			ENSMUSG00000038843	Gcnt1
ENSMUSG00000022048	Dpysl2	ENSMUSG00000026126	Ptpn18			ENSMUSG00000030117	Gdf3
ENSMUSG00000020057	Dram1	ENSMUSG00000035429	Ptprh			ENSMUSG00000042367	Gjb3
ENSMUSG00000024302	Dtna	ENSMUSG00000056553	Ptprn2			ENSMUSG00000046623	Gjb4
ENSMUSG00000063821	Dupd1	ENSMUSG00000028909	Ptpru			ENSMUSG00000030050	Gkn1
ENSMUSG00000096957	E230013L22Rik	ENSMUSG00000029499	Pxmp2			ENSMUSG00000031266	Gla
ENSMUSG00000097585	E230029C05Rik	ENSMUSG00000017639	Rab11fip4			ENSMUSG00000056888	Glipr1
ENSMUSG00000028108	Ecm1	ENSMUSG00000055069	Rab39			ENSMUSG00000082100	Glns-ps1
ENSMUSG00000034457	Eda2r	ENSMUSG00000004952	Rasa4			ENSMUSG00000022491	Glycam1
ENSMUSG00000040659	Efhd2	ENSMUSG00000029602	Rasal1			ENSMUSG00000071362	Gm10330
ENSMUSG00000028017	Egf	ENSMUSG00000074639	Rdh16f2			ENSMUSG00000070823	Gm1043
ENSMUSG00000021364	Elovl2	ENSMUSG00000052852	Reep1			ENSMUSG00000072923	Gm10439
ENSMUSG00000041773	Enc1	ENSMUSG00000038555	Reep2			ENSMUSG00000073492	Gm10521
ENSMUSG00000022425	Enpp2	ENSMUSG00000035504	Reep6			ENSMUSG00000073752	Gm10570
ENSMUSG00000024044	Epb41l3	ENSMUSG00000044024	Rell2			ENSMUSG00000074467	Gm10702
ENSMUSG00000024376	Epb41l4a	ENSMUSG00000028825	Rhd			ENSMUSG00000075555	Gm10863
ENSMUSG00000038776	Ephx1	ENSMUSG00000031438	Rnf128			ENSMUSG00000087339	Gm11586
ENSMUSG00000017733	Eppin	ENSMUSG00000036492	Rnf39			ENSMUSG00000048852	Gm12185
ENSMUSG00000022014	Epsti1	ENSMUSG00000083792	Rpl12-ps2			ENSMUSG00000078722	Gm12394
ENSMUSG00000019936	Epyc	ENSMUSG00000075334	Rprm			ENSMUSG00000053957	Gm12474
ENSMUSG00000037482	Erv3	ENSMUSG00000024952	Rps6ka4			ENSMUSG00000087659	Gm12606
ENSMUSG00000028943	Espn	ENSMUSG00000034959	Rubcnl			ENSMUSG00000085312	Gm12763
ENSMUSG00000037681	Esyt3	ENSMUSG00000019194	Scn1b			ENSMUSG00000085069	Gm13111
ENSMUSG00000070644	Etnk2	ENSMUSG00000050379	Sept6			ENSMUSG00000081179	Gm13136
ENSMUSG00000013089	Etv5	ENSMUSG00000017707	Serinc3			ENSMUSG00000087207	Gm13147
ENSMUSG00000011832	Evi5l	ENSMUSG00000041550	Serpina5			ENSMUSG00000085525	Gm13166
ENSMUSG00000025932	Eya1	ENSMUSG00000021403	Serpinb9b			ENSMUSG00000082352	Gm13228
ENSMUSG00000010461	Eya4	ENSMUSG00000037411	Serpine1			ENSMUSG00000082082	Gm13230
ENSMUSG00000052397	Ezr	ENSMUSG00000102418	Sh2d1b1			ENSMUSG00000081885	Gm13231
ENSMUSG00000021675	F2rl2	ENSMUSG00000053550	Shisa7			ENSMUSG00000081998	Gm13245
ENSMUSG00000028128	F3	ENSMUSG00000051504	Siglech			ENSMUSG00000086006	Gm13293
ENSMUSG00000028773	Fabp3	ENSMUSG00000001095	Slc13a2			ENSMUSG00000085484	Gm13539
ENSMUSG00000056366	Fabp3-ps1	ENSMUSG00000018459	Slc13a3			ENSMUSG00000087292	Gm13832
ENSMUSG00000056069	Fam105a	ENSMUSG00000026220	Slc16a14			ENSMUSG00000084933	Gm13962
ENSMUSG00000021750	Fam107a	ENSMUSG00000053303	Slc22a26			ENSMUSG00000086637	Gm14040
ENSMUSG00000035184	Fam124a	ENSMUSG00000020334	Slc22a4			ENSMUSG00000079008	Gm14124
ENSMUSG00000022270	Fam134b	ENSMUSG00000040740	Slc25a34			ENSMUSG00000082740	Gm14127
ENSMUSG00000049811	Fam161a	ENSMUSG00000028836	Slc30a2			ENSMUSG00000079009	Gm14139
ENSMUSG00000015484	Fam163a	ENSMUSG00000074796	Slc4a11			ENSMUSG00000074521	Gm14327
ENSMUSG00000047420	Fam180a	ENSMUSG00000052912	Smarca5-ps			ENSMUSG00000074417	Gm14548
ENSMUSG00000048458	Fam212b	ENSMUSG00000055027	Smyd1			ENSMUSG00000096308	Gm14598
ENSMUSG00000021792	Fam213a	ENSMUSG00000034891	Sncb			ENSMUSG00000081659	Gm14917
ENSMUSG00000046031	Fam26f	ENSMUSG00000038916	Soga3			ENSMUSG00000072931	Gm15080
ENSMUSG00000044468	Fam46c	ENSMUSG00000000567	Sox9			ENSMUSG00000094378	Gm15097
ENSMUSG00000024778	Fas	ENSMUSG00000022783	Spag6			ENSMUSG00000072930	Gm15107
ENSMUSG00000006369	Fbln1	ENSMUSG00000028415	Spink4			ENSMUSG00000095872	Gm15128
ENSMUSG00000021456	Fbp2	ENSMUSG00000010154	Spire2			ENSMUSG00000085250	Gm15234
ENSMUSG00000030598	Fbxo17	ENSMUSG00000044933	Sstr3			ENSMUSG00000085857	Gm15392
ENSMUSG00000041556	Fbxo2	ENSMUSG00000017400	Stac2			ENSMUSG00000096802	Gm15433
ENSMUSG00000037463	Fbxo27	ENSMUSG00000003271	Sult2b1			ENSMUSG00000074419	Gm15448
ENSMUSG00000055401	Fbxo6	ENSMUSG00000017004	Svs5			ENSMUSG00000079163	Gm15498
ENSMUSG00000026415	Fcamr	ENSMUSG00000022415	Syngr1			ENSMUSG00000086291	Gm15513
ENSMUSG00000058715	Fcer1g	ENSMUSG00000037321	Tap1			ENSMUSG00000090185	Gm15523
ENSMUSG00000026656	Fcgr2b	ENSMUSG00000038213	Tapbpl			ENSMUSG00000081512	Gm15821
ENSMUSG00000059498	Fcgr3	ENSMUSG00000038932	Tcfl5			ENSMUSG00000085068	Gm15895
ENSMUSG00000022871	Fetub	ENSMUSG00000001750	Tcirg1			ENSMUSG00000081665	Gm15922
ENSMUSG00000024013	Fgd2	ENSMUSG00000029359	Tesc			ENSMUSG00000081723	Gm15931
ENSMUSG00000057967	Fgf18	ENSMUSG00000034833	Tespa1			ENSMUSG00000085786	Gm15987
ENSMUSG00000031594	Fgl1	ENSMUSG00000017466	Timp2			ENSMUSG00000087657	Gm16764
ENSMUSG00000039899	Fgl2	ENSMUSG00000045322	Tlr9			ENSMUSG00000091897	Gm17019
ENSMUSG00000028874	Fgr	ENSMUSG00000061451	Tmem151a			ENSMUSG00000090989	Gm17042
ENSMUSG00000075012	Fjx1	ENSMUSG00000070720	Tmem200b			ENSMUSG00000090466	Gm17043
ENSMUSG00000002732	Fkbp7	ENSMUSG00000049526	Tmem202			ENSMUSG00000108971	Gm18210
ENSMUSG00000034258	Flvcr2	ENSMUSG00000036502	Tmem255a			ENSMUSG00000093402	Gm18588
ENSMUSG00000055805	Fmnl1	ENSMUSG00000033578	Tmem35a			ENSMUSG00000110569	Gm18860
ENSMUSG00000040170	Fmo2	ENSMUSG00000070737	Tmem35b			ENSMUSG00000107758	Gm19253
ENSMUSG00000041559	Fmod	ENSMUSG00000022856	Tmem41a			ENSMUSG00000105843	Gm19439
ENSMUSG00000075415	Fnbp1	ENSMUSG00000023153	Tmem52			ENSMUSG00000073902	Gm1966
ENSMUSG00000001334	Fndc5	ENSMUSG00000013707	Tnfaip8l2			ENSMUSG00000113604	Gm19786
ENSMUSG00000045326	Fndc7	ENSMUSG00000031497	Tnfsf13b			ENSMUSG00000113495	Gm19792
ENSMUSG00000061175	Fnip2	ENSMUSG00000062296	Trank1			ENSMUSG00000103847	Gm20056
ENSMUSG00000001827	Folr1	ENSMUSG00000042265	Trem1			ENSMUSG00000092500	Gm20400
ENSMUSG00000046714	Foxc2	ENSMUSG00000023993	Treml1			ENSMUSG00000092415	Gm20513
ENSMUSG00000052135	Foxo6	ENSMUSG00000032715	Trib3			ENSMUSG00000093587	Gm20554
ENSMUSG00000038415	Foxq1	ENSMUSG00000030921	Trim30a			ENSMUSG00000093573	Gm20610
ENSMUSG00000030064	Frmd4b	ENSMUSG00000056144	Trim34a			ENSMUSG00000093765	Gm20658
ENSMUSG00000027004	Frzb	ENSMUSG00000072244	Trim6			ENSMUSG00000095609	Gm21188
ENSMUSG00000024661	Fth1	ENSMUSG00000085912	Trp53cor1			ENSMUSG00000045699	Gm21411
ENSMUSG00000028673	Fuca1	ENSMUSG00000025875	Tspan17			ENSMUSG00000113413	Gm21941
ENSMUSG00000036570	Fxyd1	ENSMUSG00000042734	Ttc9			ENSMUSG00000095941	Gm21964
ENSMUSG00000057092	Fxyd3	ENSMUSG00000032596	Uba7			ENSMUSG00000093388	Gm22655
ENSMUSG00000066705	Fxyd6	ENSMUSG00000046844	Vat1l			ENSMUSG00000089563	Gm24667
ENSMUSG00000022148	Fyb	ENSMUSG00000022479	Vdr			ENSMUSG00000088239	Gm25430
ENSMUSG00000046006	Gapt	ENSMUSG00000039257	Vstm2b			ENSMUSG00000097154	Gm26510
ENSMUSG00000034201	Gas2l1	ENSMUSG00000031937	Vstm5			ENSMUSG00000097240	Gm26614
ENSMUSG00000033066	Gas7	ENSMUSG00000035112	Wnk4			ENSMUSG00000097705	Gm26740
ENSMUSG00000027199	Gatm	ENSMUSG00000033227	Wnt6			ENSMUSG00000097961	Gm27000
ENSMUSG00000092021	Gbp11	ENSMUSG00000040483	Xaf1			ENSMUSG00000099274	Gm27218
ENSMUSG00000105504	Gbp5	ENSMUSG00000042677	Zc3h12a			ENSMUSG00000100280	Gm28417
ENSMUSG00000104713	Gbp6	ENSMUSG00000069755	Zfp125			ENSMUSG00000101903	Gm29291
ENSMUSG00000067724	Gbx1	ENSMUSG00000000552	Zfp385a			ENSMUSG00000100396	Gm29367
ENSMUSG00000026893	Gca	ENSMUSG00000090659	Zfp493			ENSMUSG00000112466	Gm29674
ENSMUSG00000021360	Gcnt2	ENSMUSG00000074867	Zfp808			ENSMUSG00000114115	Gm30239
ENSMUSG00000058624	Gda	ENSMUSG00000096916	Zfp850			ENSMUSG00000110475	Gm31036
ENSMUSG00000038508	Gdf15	ENSMUSG00000063383	Zfp947			ENSMUSG00000112202	Gm31181
ENSMUSG00000020932	Gfap	ENSMUSG00000095990	Zfp97			ENSMUSG00000110489	Gm31659
ENSMUSG00000002797	Ggct	ENSMUSG00000078496	Zfp982			ENSMUSG00000112711	Gm32552
ENSMUSG00000006344	Ggt5	ENSMUSG00000070605	Zfp992			ENSMUSG00000111792	Gm33858
ENSMUSG00000040471	Ggt6	ENSMUSG00000040829	Zmynd15			ENSMUSG00000111094	Gm34425
ENSMUSG00000039264	Gimap3	ENSMUSG00000034645	Zyg11a			ENSMUSG00000111535	Gm35154
ENSMUSG00000045594	Glb1					ENSMUSG00000108763	Gm36028
ENSMUSG00000031966	Glb1l3					ENSMUSG00000114608	Gm36161
ENSMUSG00000020251	Glt8d2					ENSMUSG00000103219	Gm37787
ENSMUSG00000026473	Glul					ENSMUSG00000102813	Gm37795
ENSMUSG00000058246	Gm10037					ENSMUSG00000102615	Gm37844
ENSMUSG00000072723	Gm10044					ENSMUSG00000104277	Gm38299
ENSMUSG00000087413	Gm11266					ENSMUSG00000113691	Gm38699
ENSMUSG00000083161	Gm11427					ENSMUSG00000113271	Gm40653
ENSMUSG00000040978	Gm11992					ENSMUSG00000113402	Gm40848
ENSMUSG00000086962	Gm12248					ENSMUSG00000114188	Gm40849
ENSMUSG00000082292	Gm12250					ENSMUSG00000112951	Gm40881
ENSMUSG00000084967	Gm12296					ENSMUSG00000114652	Gm41043
ENSMUSG00000085876	Gm12409					ENSMUSG00000114120	Gm4120
ENSMUSG00000089664	Gm12494					ENSMUSG00000105576	Gm42164
ENSMUSG00000087352	Gm12999					ENSMUSG00000106134	Gm42493
ENSMUSG00000085213	Gm13091					ENSMUSG00000105592	Gm42527
ENSMUSG00000086813	Gm13657					ENSMUSG00000105560	Gm42744
ENSMUSG00000087362	Gm13710					ENSMUSG00000106495	Gm42755
ENSMUSG00000074813	Gm14005					ENSMUSG00000105983	Gm42770
ENSMUSG00000078956	Gm14221					ENSMUSG00000086804	Gm43154
ENSMUSG00000084897	Gm14226					ENSMUSG00000107017	Gm43196
ENSMUSG00000054510	Gm14461					ENSMUSG00000107240	Gm43231
ENSMUSG00000086704	Gm14582					ENSMUSG00000108119	Gm43891
ENSMUSG00000086034	Gm15201					ENSMUSG00000107560	Gm44199
ENSMUSG00000086111	Gm15326					ENSMUSG00000108079	Gm44210
ENSMUSG00000086610	Gm15408					ENSMUSG00000108298	Gm44226
ENSMUSG00000086679	Gm15551					ENSMUSG00000108057	Gm44234
ENSMUSG00000085781	Gm15640					ENSMUSG00000093846	Gm4425
ENSMUSG00000089663	Gm15651					ENSMUSG00000107451	Gm44421
ENSMUSG00000086165	Gm15690					ENSMUSG00000108865	Gm44617
ENSMUSG00000085337	Gm15964					ENSMUSG00000108905	Gm44618
ENSMUSG00000087693	Gm16191					ENSMUSG00000108720	Gm44672
ENSMUSG00000086742	Gm16201					ENSMUSG00000108375	Gm45003
ENSMUSG00000084979	Gm16267					ENSMUSG00000109209	Gm45104
ENSMUSG00000087695	Gm16291					ENSMUSG00000109973	Gm45397
ENSMUSG00000087014	Gm16364					ENSMUSG00000109651	Gm45463
ENSMUSG00000086915	Gm16365					ENSMUSG00000109686	Gm45562
ENSMUSG00000097534	Gm16675					ENSMUSG00000109794	Gm45571
ENSMUSG00000097305	Gm17276					ENSMUSG00000110344	Gm45716
ENSMUSG00000097233	Gm17552					ENSMUSG00000110438	Gm45756
ENSMUSG00000107162	Gm18593					ENSMUSG00000112843	Gm46224
ENSMUSG00000111457	Gm18996					ENSMUSG00000113959	Gm46339
ENSMUSG00000113136	Gm19951					ENSMUSG00000112275	Gm47078
ENSMUSG00000110245	Gm20100					ENSMUSG00000113016	Gm47916
ENSMUSG00000093538	Gm20711					ENSMUSG00000112883	Gm48023
ENSMUSG00000112057	Gm21321					ENSMUSG00000113569	Gm48035
ENSMUSG00000094091	Gm21885					ENSMUSG00000113876	Gm48042
ENSMUSG00000097136	Gm26772					ENSMUSG00000068606	Gm4841
ENSMUSG00000097356	Gm26774					ENSMUSG00000114226	Gm48412
ENSMUSG00000097173	Gm26829					ENSMUSG00000086056	Gm4846
ENSMUSG00000097125	Gm26885					ENSMUSG00000112968	Gm48530
ENSMUSG00000097832	Gm26912					ENSMUSG00000106350	Gm4869
ENSMUSG00000099823	Gm28054					ENSMUSG00000113623	Gm48691
ENSMUSG00000101378	Gm28086					ENSMUSG00000113157	Gm48693
ENSMUSG00000100108	Gm28100					ENSMUSG00000112794	Gm48878
ENSMUSG00000100502	Gm28286					ENSMUSG00000112441	Gm48898
ENSMUSG00000099719	Gm28802					ENSMUSG00000083701	Gm4912
ENSMUSG00000100975	Gm28875					ENSMUSG00000078780	Gm5150
ENSMUSG00000099576	Gm29040					ENSMUSG00000098050	Gm5345
ENSMUSG00000108415	Gm30146					ENSMUSG00000058163	Gm5431
ENSMUSG00000102886	Gm30667					ENSMUSG00000085977	Gm5970
ENSMUSG00000108814	Gm30717					ENSMUSG00000083646	Gm6088
ENSMUSG00000109341	Gm30873					ENSMUSG00000103733	Gm6162
ENSMUSG00000109632	Gm31479					ENSMUSG00000096798	Gm6309
ENSMUSG00000109680	Gm32098					ENSMUSG00000082675	Gm6382
ENSMUSG00000102202	Gm33280					ENSMUSG00000079457	Gm7609
ENSMUSG00000112857	Gm35041					ENSMUSG00000105897	Gm7646
ENSMUSG00000106733	Gm36186					ENSMUSG00000068631	Gm7676
ENSMUSG00000110216	Gm36325					ENSMUSG00000100009	Gm7967
ENSMUSG00000105376	Gm36535					ENSMUSG00000080889	Gm7974
ENSMUSG00000103383	Gm37754					ENSMUSG00000082955	Gm8036
ENSMUSG00000100486	Gm4131					ENSMUSG00000087052	Gm8093
ENSMUSG00000107388	Gm42788					ENSMUSG00000080710	Gm8107
ENSMUSG00000106688	Gm42851					ENSMUSG00000074623	Gm826
ENSMUSG00000104918	Gm42944					ENSMUSG00000079374	Gm8334
ENSMUSG00000107029	Gm43123					ENSMUSG00000058470	Gm8369
ENSMUSG00000107152	Gm43152					ENSMUSG00000110315	Gm8423
ENSMUSG00000106052	Gm43614					ENSMUSG00000113007	Gm8700
ENSMUSG00000105613	Gm43684					ENSMUSG00000110935	Gm8834
ENSMUSG00000109524	Gm44691					ENSMUSG00000079479	Gm9112
ENSMUSG00000108802	Gm44769					ENSMUSG00000113814	Gm9255
ENSMUSG00000108594	Gm44770					ENSMUSG00000114041	Gm9269
ENSMUSG00000108897	Gm44861					ENSMUSG00000038218	Gm9765
ENSMUSG00000109555	Gm44891					ENSMUSG00000052368	Gm9873
ENSMUSG00000107785	Gm45083					ENSMUSG00000052909	Gm9894
ENSMUSG00000109665	Gm45458					ENSMUSG00000103469	Gm9910
ENSMUSG00000110030	Gm45546					ENSMUSG00000056023	Gm9989
ENSMUSG00000109635	Gm45670					ENSMUSG00000060791	Gmfg
ENSMUSG00000109936	Gm45889					ENSMUSG00000034792	Gna15
ENSMUSG00000112907	Gm47015					ENSMUSG00000050675	Gp1ba
ENSMUSG00000111343	Gm47175					ENSMUSG00000024784	Gpha2
ENSMUSG00000110884	Gm47416					ENSMUSG00000031517	Gpm6a
ENSMUSG00000113165	Gm47863					ENSMUSG00000021298	Gpr132
ENSMUSG00000112662	Gm47922					ENSMUSG00000021306	Gpr137b
ENSMUSG00000111116	Gm48065					ENSMUSG00000050350	Gpr18
ENSMUSG00000114733	Gm4815					ENSMUSG00000040229	Gpr34
ENSMUSG00000113725	Gm48358					ENSMUSG00000049608	Gpr55
ENSMUSG00000073555	Gm4951					ENSMUSG00000021886	Gpr65
ENSMUSG00000050765	Gm5084					ENSMUSG00000047678	Gpr82
ENSMUSG00000110235	Gm5086					ENSMUSG00000072966	Gprasp2
ENSMUSG00000098164	Gm5493					ENSMUSG00000059003	Grin2a
ENSMUSG00000048916	Gm5540					ENSMUSG00000030098	Grip2
ENSMUSG00000104835	Gm5547					ENSMUSG00000024517	Grp
ENSMUSG00000110278	Gm5608					ENSMUSG00000107369	Gstm2-ps1
ENSMUSG00000112963	Gm6093					ENSMUSG00000001665	Gstt3
ENSMUSG00000072874	Gm6116					ENSMUSG00000023982	Guca1a
ENSMUSG00000110101	Gm6249					ENSMUSG00000023132	Gzma
ENSMUSG00000091561	Gm6665					ENSMUSG00000036594	H2-Aa
ENSMUSG00000102752	Gm7694					ENSMUSG00000073421	H2-Ab1
ENSMUSG00000110298	Gm8189					ENSMUSG00000079547	H2-DMb1
ENSMUSG00000093688	Gm8488					ENSMUSG00000067341	H2-Eb2
ENSMUSG00000023019	Gpd1					ENSMUSG00000016283	H2-M2
ENSMUSG00000029816	Gpnmb					ENSMUSG00000024334	H2-Oa
ENSMUSG00000044197	Gpr146					ENSMUSG00000035929	H2-Q4
ENSMUSG00000047875	Gpr157					ENSMUSG00000060550	H2-Q7
ENSMUSG00000037661	Gpr160					ENSMUSG00000056116	H2-T22
ENSMUSG00000050075	Gpr171					ENSMUSG00000003665	Has1
ENSMUSG00000040133	Gpr176					ENSMUSG00000069919	Hba-a1
ENSMUSG00000070337	Gpr179					ENSMUSG00000003283	Hck
ENSMUSG00000058396	Gpr182					ENSMUSG00000064109	Hcst
ENSMUSG00000026271	Gpr35					ENSMUSG00000047171	Helt
ENSMUSG00000039904	Gpr37					ENSMUSG00000032523	Hhatl
ENSMUSG00000063234	Gpr84					ENSMUSG00000031722	Hp
ENSMUSG00000068696	Gpr88					ENSMUSG00000034987	Hrh2
ENSMUSG00000008734	Gprc5b					ENSMUSG00000030825	Hsd17b14
ENSMUSG00000034786	Gpsm3					ENSMUSG00000027869	Hsd3b6
ENSMUSG00000031700	Gpt2					ENSMUSG00000062007	Hsh2d
ENSMUSG00000042351	Grap2					ENSMUSG00000032269	Htr3a
ENSMUSG00000063239	Grm4					ENSMUSG00000050534	Htr5b
ENSMUSG00000034708	Grn					ENSMUSG00000059854	Hydin
ENSMUSG00000039934	Gsap					ENSMUSG00000074342	I830077J02Rik
ENSMUSG00000029821	Gsdme					ENSMUSG00000102051	I830127L07Rik
ENSMUSG00000026879	Gsn					ENSMUSG00000026009	Icos
ENSMUSG00000057933	Gsta2					ENSMUSG00000054203	Ifi205
ENSMUSG00000025934	Gsta3					ENSMUSG00000043263	Ifi209
ENSMUSG00000032348	Gsta4					ENSMUSG00000070501	Ifi214
ENSMUSG00000029864	Gstk1					ENSMUSG00000079017	Ifi27l2a
ENSMUSG00000058135	Gstm1					ENSMUSG00000021208	Ifi27l2b
ENSMUSG00000040562	Gstm2					ENSMUSG00000031838	Ifi30
ENSMUSG00000068762	Gstm6					ENSMUSG00000079339	Ifit1bl1
ENSMUSG00000004035	Gstm7					ENSMUSG00000062488	Ifit3b
ENSMUSG00000058216	Gstp3					ENSMUSG00000104213	Ighd
ENSMUSG00000033910	Gucy1a1					ENSMUSG00000076617	Ighm
ENSMUSG00000021933	Gucy1b2					ENSMUSG00000035004	Igsf6
ENSMUSG00000073411	H2-D1					ENSMUSG00000018654	Ikzf1
ENSMUSG00000037649	H2-DMa					ENSMUSG00000032089	Il10ra
ENSMUSG00000067212	H2-T23					ENSMUSG00000043088	Il17re
ENSMUSG00000053835	H2-T24					ENSMUSG00000070427	Il18bp
ENSMUSG00000028980	H6pd					ENSMUSG00000026070	Il18r1
ENSMUSG00000000673	Haao					ENSMUSG00000027399	Il1a
ENSMUSG00000035376	Hacd2					ENSMUSG00000027398	Il1b
ENSMUSG00000028497	Hacd4					ENSMUSG00000059203	Il1rapl2
ENSMUSG00000020399	Havcr2					ENSMUSG00000030745	Il21r
ENSMUSG00000049241	Hcar1					ENSMUSG00000031304	Il2rg
ENSMUSG00000022831	Hcls1					ENSMUSG00000074141	Il4i1
ENSMUSG00000032360	Hcrtr2					ENSMUSG00000005364	Il5ra
ENSMUSG00000027360	Hdc					ENSMUSG00000020279	Il9r
ENSMUSG00000038422	Hdhd3					ENSMUSG00000000215	Ins2
ENSMUSG00000019853	Hebp2					ENSMUSG00000079019	Insl3
ENSMUSG00000046240	Hepacam					ENSMUSG00000021356	Irf4
ENSMUSG00000031936	Hephl1					ENSMUSG00000060969	Irx1
ENSMUSG00000025232	Hexa					ENSMUSG00000001504	Irx2
ENSMUSG00000021665	Hexb					ENSMUSG00000035692	Isg15
ENSMUSG00000006611	Hfe					ENSMUSG00000025348	Itga7
ENSMUSG00000022821	Hgd					ENSMUSG00000030830	Itgal
ENSMUSG00000021260	Hhipl1					ENSMUSG00000030786	Itgam
ENSMUSG00000028634	Hivep3					ENSMUSG00000000290	Itgb2
ENSMUSG00000055632	Hmcn2					ENSMUSG00000038209	Itln1
ENSMUSG00000027875	Hmgcs2					ENSMUSG00000063646	Jakmip1
ENSMUSG00000005413	Hmox1					ENSMUSG00000024502	Jakmip2
ENSMUSG00000025176	Hoga1					ENSMUSG00000048534	Jaml
ENSMUSG00000059325	Hopx					ENSMUSG00000038077	Kcna6
ENSMUSG00000071379	Hpcal1					ENSMUSG00000040164	Kcns1
ENSMUSG00000029919	Hpgds					ENSMUSG00000074657	Kif5a
ENSMUSG00000053004	Hrh1					ENSMUSG00000031424	Kir3dl1
ENSMUSG00000029311	Hsd17b11					ENSMUSG00000042115	Klhdc8a
ENSMUSG00000033122	Hsd17b3					ENSMUSG00000040387	Klhl32
ENSMUSG00000041548	Hspb8					ENSMUSG00000063133	Klk1b1
ENSMUSG00000081189	Hspd1-ps4					ENSMUSG00000044485	Klk1b11
ENSMUSG00000026228	Htr2b					ENSMUSG00000066516	Klk1b21
ENSMUSG00000029096	Htra3					ENSMUSG00000063713	Klk1b24
ENSMUSG00000064267	Hvcn1					ENSMUSG00000063177	Klk1b27
ENSMUSG00000003541	Ier3					ENSMUSG00000066515	Klk1b3
ENSMUSG00000073490	Ifi207					ENSMUSG00000063089	Klk1b8
ENSMUSG00000028037	Ifi44					ENSMUSG00000030187	Klra2
ENSMUSG00000078920	Ifi47					ENSMUSG00000067591	Klra3
ENSMUSG00000034459	Ifit1					ENSMUSG00000033024	Klra9
ENSMUSG00000045932	Ifit2					ENSMUSG00000079298	Klrb1b
ENSMUSG00000025492	Ifitm3					ENSMUSG00000030165	Klrd1
ENSMUSG00000062157	Ifnlr1					ENSMUSG00000050241	Klre1
ENSMUSG00000023046	Igfbp6					ENSMUSG00000039783	Kmo
ENSMUSG00000016529	Il10					ENSMUSG00000022875	Kng1
ENSMUSG00000004296	Il12b					ENSMUSG00000006777	Krt23
ENSMUSG00000000791	Il12rb1					ENSMUSG00000037185	Krt80
ENSMUSG00000017057	Il13ra1					ENSMUSG00000067614	Krt86
ENSMUSG00000001741	Il16					ENSMUSG00000035606	Ky
ENSMUSG00000026072	Il1r1					ENSMUSG00000031391	L1cam
ENSMUSG00000026073	Il1r2					ENSMUSG00000028581	Laptm5
ENSMUSG00000026981	Il1rn					ENSMUSG00000030742	Lat
ENSMUSG00000037157	Il22ra1					ENSMUSG00000016024	Lbp
ENSMUSG00000044701	Il27					ENSMUSG00000069080	Lcn11
ENSMUSG00000005465	Il27ra					ENSMUSG00000026943	Lcn12
ENSMUSG00000026770	Il2ra					ENSMUSG00000026822	Lcn2
ENSMUSG00000050377	Il31ra					ENSMUSG00000026936	Lcn3
ENSMUSG00000024810	Il33					ENSMUSG00000023210	Lcn9
ENSMUSG00000031750	Il34					ENSMUSG00000021998	Lcp1
ENSMUSG00000068758	Il3ra					ENSMUSG00000036560	Lgi4
ENSMUSG00000030748	Il4ra					ENSMUSG00000112023	Lilr4b
ENSMUSG00000025746	Il6					ENSMUSG00000070873	Lilra5
ENSMUSG00000027947	Il6ra					ENSMUSG00000030427	Lilra6
ENSMUSG00000003882	Il7r					ENSMUSG00000112148	Lilrb4
ENSMUSG00000040612	Ildr2					ENSMUSG00000044505	Lingo4
ENSMUSG00000056899	Immp2l					ENSMUSG00000044626	Liph
ENSMUSG00000026288	Inpp5d					ENSMUSG00000030226	Lmo3
ENSMUSG00000021676	Iqgap2					ENSMUSG00000062044	Lmtk3
ENSMUSG00000020227	Irak3					ENSMUSG00000067714	Lpar5
ENSMUSG00000018899	Irf1					ENSMUSG00000024696	Lpxn
ENSMUSG00000025498	Irf7					ENSMUSG00000049988	Lrrc25
ENSMUSG00000041515	Irf8					ENSMUSG00000045201	Lrrc3b
ENSMUSG00000050671	Ism2					ENSMUSG00000040485	Lrrc52
ENSMUSG00000019139	Isyna1					ENSMUSG00000046589	Lrrc8e
ENSMUSG00000005947	Itgae					ENSMUSG00000055003	Lrtm2
ENSMUSG00000030789	Itgax					ENSMUSG00000024399	Ltb
ENSMUSG00000025321	Itgb8					ENSMUSG00000046908	Ltb4r1
ENSMUSG00000032925	Itgbl1					ENSMUSG00000020377	Ltc4s
ENSMUSG00000021922	Itih4					ENSMUSG00000075602	Ly6a
ENSMUSG00000037315	Jade3					ENSMUSG00000079018	Ly6c1
ENSMUSG00000053062	Jam2					ENSMUSG00000022584	Ly6c2
ENSMUSG00000033960	Jcad					ENSMUSG00000034634	Ly6d
ENSMUSG00000045246	Kcng4					ENSMUSG00000043807	Ly6g5b
ENSMUSG00000029088	Kcnip4					ENSMUSG00000022577	Ly6h
ENSMUSG00000062609	Kcnj15					ENSMUSG00000044678	Ly6k
ENSMUSG00000033998	Kcnk1					ENSMUSG00000004707	Ly9
ENSMUSG00000046410	Kcnk6					ENSMUSG00000034041	Lyl1
ENSMUSG00000054342	Kcnn4					ENSMUSG00000022594	Lynx1
ENSMUSG00000051727	Kctd14					ENSMUSG00000026344	Lypd1
ENSMUSG00000014602	Kif1a					ENSMUSG00000013643	Lypd8
ENSMUSG00000026764	Kif5c					ENSMUSG00000069515	Lyz1
ENSMUSG00000023999	Kif6					ENSMUSG00000036634	Mag
ENSMUSG00000019966	Kitl					ENSMUSG00000082450	Mageb7-ps
ENSMUSG00000055148	Klf2					ENSMUSG00000027377	Mall
ENSMUSG00000003032	Klf4					ENSMUSG00000042763	Maneal
ENSMUSG00000078234	Klhdc7a					ENSMUSG00000026390	Marco
ENSMUSG00000042514	Klhl14					ENSMUSG00000022887	Masp1
ENSMUSG00000020627	Klhl29					ENSMUSG00000074037	Mc1r
ENSMUSG00000030325	Klrb1c					ENSMUSG00000047259	Mc4r
ENSMUSG00000040213	Kyat3					ENSMUSG00000013974	Mcemp1
ENSMUSG00000026866	Kynu					ENSMUSG00000031139	Mcf2
ENSMUSG00000041565	L3mbtl4					ENSMUSG00000036853	Mcoln3
ENSMUSG00000026479	Lamc2					ENSMUSG00000022534	Mefv
ENSMUSG00000024063	Lbh					ENSMUSG00000089661	Mia
ENSMUSG00000002699	Lcp2					ENSMUSG00000084796	Mir142hg
ENSMUSG00000030246	Ldhb					ENSMUSG00000093351	Mir3072
ENSMUSG00000079330	Lemd1					ENSMUSG00000105849	Mir409
ENSMUSG00000001123	Lgals9					ENSMUSG00000077925	Mir453
ENSMUSG00000034394	Lif					ENSMUSG00000098675	Mir6364
ENSMUSG00000054263	Lifr					ENSMUSG00000097391	Mirg
ENSMUSG00000024781	Lipa					ENSMUSG00000070323	Mmp27
ENSMUSG00000022500	Litaf					ENSMUSG00000043613	Mmp3
ENSMUSG00000032698	Lmo2					ENSMUSG00000054641	Mmrn1
ENSMUSG00000110613	Lncbate1					ENSMUSG00000032221	Mns1
ENSMUSG00000038668	Lpar1					ENSMUSG00000032092	Mpzl2
ENSMUSG00000015568	Lpl					ENSMUSG00000099889	Mrgprb11-ps
ENSMUSG00000029103	Lrpap1					ENSMUSG00000099620	Mrgprb13
ENSMUSG00000090958	Lrrc32					ENSMUSG00000074109	Mrgprx2
ENSMUSG00000067206	Lrrc66					ENSMUSG00000072487	Mroh5
ENSMUSG00000026443	Lrrn2					ENSMUSG00000099398	Ms4a14
ENSMUSG00000043110	Lrrn4					ENSMUSG00000056290	Ms4a4b
ENSMUSG00000073412	Lst1					ENSMUSG00000024677	Ms4a6b
ENSMUSG00000021423	Ly86					ENSMUSG00000079419	Ms4a6c
ENSMUSG00000086789	Lyrm7os					ENSMUSG00000024672	Ms4a7
ENSMUSG00000030787	Lyve1					ENSMUSG00000024730	Ms4a8a
ENSMUSG00000074622	Mafb					ENSMUSG00000063011	Msln
ENSMUSG00000042622	Maff					ENSMUSG00000109564	Muc16
ENSMUSG00000020941	Map3k14					ENSMUSG00000094840	Muc3a
ENSMUSG00000031853	Map3k21					ENSMUSG00000058523	Mup5
ENSMUSG00000032479	Map4					ENSMUSG00000068745	Mybphl
ENSMUSG00000019996	Map7					ENSMUSG00000056328	Myh1
ENSMUSG00000018411	Mapt					ENSMUSG00000024300	Myo1f
ENSMUSG00000053693	Mast1					ENSMUSG00000020437	Myo1g
ENSMUSG00000024561	Mbd1					ENSMUSG00000068697	Myoz1
ENSMUSG00000045569	Mc2r					ENSMUSG00000071203	Naip5
ENSMUSG00000011008	Mcoln2					ENSMUSG00000002204	Napsa
ENSMUSG00000029659	Medag					ENSMUSG00000030004	Nat8
ENSMUSG00000014361	Mertk					ENSMUSG00000079494	Nat8f5
ENSMUSG00000026110	Mgat4a					ENSMUSG00000022488	Nckap1l
ENSMUSG00000033174	Mgll					ENSMUSG00000062524	Ncr1
ENSMUSG00000040528	Milr1					ENSMUSG00000006411	Nectin4
ENSMUSG00000097418	Mir155hg					ENSMUSG00000020396	Nefh
ENSMUSG00000097636	Mirt1					ENSMUSG00000047180	Neurl3
ENSMUSG00000026303	Mlph					ENSMUSG00000029832	Nfe2l3
ENSMUSG00000005373	Mlxipl					ENSMUSG00000027574	Nkain4
ENSMUSG00000039533	Mmd2					ENSMUSG00000004612	Nkg7
ENSMUSG00000049723	Mmp12					ENSMUSG00000048528	Nkx1-2
ENSMUSG00000025355	Mmp19					ENSMUSG00000058669	Nkx2-9
ENSMUSG00000027612	Mmp24					ENSMUSG00000039193	Nlrc4
ENSMUSG00000005800	Mmp8					ENSMUSG00000070390	Nlrp1b
ENSMUSG00000017737	Mmp9					ENSMUSG00000092528	Nlrp1c-ps
ENSMUSG00000046805	Mpeg1					ENSMUSG00000014776	Nol3
ENSMUSG00000070305	Mpzl3					ENSMUSG00000006649	Nphs1
ENSMUSG00000026712	Mrc1					ENSMUSG00000029019	Nppb
ENSMUSG00000064036	Mro					ENSMUSG00000020297	Nsg2
ENSMUSG00000079429	Mroh2a					ENSMUSG00000028072	Ntrk1
ENSMUSG00000024731	Ms4a10					ENSMUSG00000057000	Nxf3
ENSMUSG00000024678	Ms4a4d					ENSMUSG00000047592	Nxpe5
ENSMUSG00000024679	Ms4a6d					ENSMUSG00000052776	Oas1a
ENSMUSG00000051236	Msrb3					ENSMUSG00000066861	Oas1g
ENSMUSG00000031765	Mt1					ENSMUSG00000032690	Oas2
ENSMUSG00000031762	Mt2					ENSMUSG00000032661	Oas3
ENSMUSG00000031760	Mt3					ENSMUSG00000021638	Ocln
ENSMUSG00000052105	Mtcl1					ENSMUSG00000021913	Ogdhl
ENSMUSG00000039431	Mtmr7					ENSMUSG00000027965	Olfm3
ENSMUSG00000029651	Mtus2					ENSMUSG00000080986	Olfr1081-ps1
ENSMUSG00000042784	Muc1					ENSMUSG00000090675	Olfr111
ENSMUSG00000042515	Mum1l1					ENSMUSG00000049057	Olfr1257
ENSMUSG00000057280	Musk					ENSMUSG00000051003	Olfr161
ENSMUSG00000030681	Mvp					ENSMUSG00000108646	Olfr162-ps1
ENSMUSG00000000386	Mx1					ENSMUSG00000059623	Olfr39
ENSMUSG00000060180	Myh13					ENSMUSG00000040328	Olfr56
ENSMUSG00000053093	Myh7					ENSMUSG00000059134	Olfr814
ENSMUSG00000031698	Mylk3					ENSMUSG00000066897	Olfr872
ENSMUSG00000025401	Myo1a					ENSMUSG00000049028	Olfr873
ENSMUSG00000066952	Myo1h					ENSMUSG00000061039	Olfr920
ENSMUSG00000025885	Myo5b					ENSMUSG00000025905	Oprk1
ENSMUSG00000037139	Myom3					ENSMUSG00000039196	Orm1
ENSMUSG00000028116	Myoz2					ENSMUSG00000054594	Oscar
ENSMUSG00000029413	Naaa					ENSMUSG00000037279	Ovol2
ENSMUSG00000026107	Nabp1					ENSMUSG00000029503	P2rx2
ENSMUSG00000048217	Nags					ENSMUSG00000005950	P2rx5
ENSMUSG00000033634	Nat8f2					ENSMUSG00000050921	P2ry10
ENSMUSG00000041120	Nbl1					ENSMUSG00000054293	P2ry10b
ENSMUSG00000026480	Ncf2					ENSMUSG00000032860	P2ry2
ENSMUSG00000071715	Ncf4					ENSMUSG00000025328	Padi3
ENSMUSG00000049001	Ndnf					ENSMUSG00000022439	Parvg
ENSMUSG00000005125	Ndrg1					ENSMUSG00000026976	Pax8
ENSMUSG00000025204	Ndufb8					ENSMUSG00000031860	Pbx4
ENSMUSG00000053702	Nebl					ENSMUSG00000103442	Pcdha1
ENSMUSG00000062300	Nectin2					ENSMUSG00000103800	Pcdha8
ENSMUSG00000037738	Nek5					ENSMUSG00000102697	Pcdhac2
ENSMUSG00000006435	Neurl1a					ENSMUSG00000103677	Pcdhga4
ENSMUSG00000058099	Nfam1					ENSMUSG00000103793	Pcdhga6
ENSMUSG00000026442	Nfasc					ENSMUSG00000103472	Pcdhga7
ENSMUSG00000033016	Nfatc1					ENSMUSG00000102748	Pcdhgb2
ENSMUSG00000027544	Nfatc2					ENSMUSG00000103585	Pcdhgb4
ENSMUSG00000056749	Nfil3					ENSMUSG00000039278	Pcsk1n
ENSMUSG00000021025	Nfkbia					ENSMUSG00000024184	Pdia2
ENSMUSG00000039835	Nhsl1					ENSMUSG00000028716	Pdzk1ip1
ENSMUSG00000037966	Ninj1					ENSMUSG00000029373	Pf4
ENSMUSG00000038879	Nipal2					ENSMUSG00000044703	Phf11a
ENSMUSG00000069830	Nlrp1a					ENSMUSG00000091649	Phf11b
ENSMUSG00000032691	Nlrp3					ENSMUSG00000068245	Phf11d
ENSMUSG00000032271	Nnmt					ENSMUSG00000024011	Pi16
ENSMUSG00000038058	Nod1					ENSMUSG00000046245	Pilra
ENSMUSG00000026077	Npas2					ENSMUSG00000066684	Pilrb1
ENSMUSG00000042684	Npl					ENSMUSG00000066682	Pilrb2
ENSMUSG00000027931	Npr1					ENSMUSG00000089942	Pira2
ENSMUSG00000059991	Nptx2					ENSMUSG00000058818	Pirb
ENSMUSG00000037583	Nr0b2					ENSMUSG00000054065	Pkp3
ENSMUSG00000002108	Nr1h3					ENSMUSG00000041202	Pla2g2d
ENSMUSG00000028341	Nr4a3					ENSMUSG00000028751	Pla2g2e
ENSMUSG00000034825	Nrip3					ENSMUSG00000026173	Plcd4
ENSMUSG00000052384	Nrros					ENSMUSG00000052160	Pld4
ENSMUSG00000029780	Nt5c3					ENSMUSG00000020120	Plek
ENSMUSG00000020902	Ntn1					ENSMUSG00000031385	Plxnb3
ENSMUSG00000031851	Ntpcr					ENSMUSG00000046008	Pnlip
ENSMUSG00000009772	Nuak2					ENSMUSG00000025091	Pnliprp2
ENSMUSG00000030659	Nucb2					ENSMUSG00000045102	Poln
ENSMUSG00000095789	Nupr1l					ENSMUSG00000008496	Pou2f2
ENSMUSG00000021396	Nxnl2					ENSMUSG00000090125	Pou3f1
ENSMUSG00000046178	Nxph1					ENSMUSG00000026458	Ppfia4
ENSMUSG00000046719	Nxph3					ENSMUSG00000046794	Ppp1r3b
ENSMUSG00000029561	Oasl2					ENSMUSG00000029120	Ppp2r2c
ENSMUSG00000027848	Olfml3					ENSMUSG00000023484	Prph
ENSMUSG00000108218	Olfr1372-ps1					ENSMUSG00000033361	Prrg3
ENSMUSG00000030162	Olr1					ENSMUSG00000045009	Prrt3
ENSMUSG00000062257	Opcml					ENSMUSG00000027978	Prss12
ENSMUSG00000022562	Oplah					ENSMUSG00000034039	Prss29
ENSMUSG00000039747	Orai2					ENSMUSG00000056399	Prss34
ENSMUSG00000022146	Osmr					ENSMUSG00000049719	Prss46
ENSMUSG00000048387	Osr1					ENSMUSG00000048752	Prss50
ENSMUSG00000029470	P2rx4					ENSMUSG00000057729	Prtn3
ENSMUSG00000029468	P2rx7					ENSMUSG00000066760	Psg16
ENSMUSG00000036353	P2ry12					ENSMUSG00000023159	Psg29
ENSMUSG00000036381	P2ry14					ENSMUSG00000078153	Psme2b
ENSMUSG00000030774	Pak1					ENSMUSG00000071489	Ptgdr
ENSMUSG00000064225	Paqr9					ENSMUSG00000047250	Ptgs1
ENSMUSG00000044641	Pard6b					ENSMUSG00000032487	Ptgs2
ENSMUSG00000034422	Parp14					ENSMUSG00000038751	Ptk6
ENSMUSG00000004872	Pax3					ENSMUSG00000030854	Ptpn5
ENSMUSG00000016498	Pdcd1lg2					ENSMUSG00000004266	Ptpn6
ENSMUSG00000031595	Pdgfrl					ENSMUSG00000031506	Ptpn7
ENSMUSG00000006494	Pdk1					ENSMUSG00000045826	Ptprcap
ENSMUSG00000031636	Pdlim3					ENSMUSG00000109713	Pvrig
ENSMUSG00000028583	Pdpn					ENSMUSG00000030793	Pycard
ENSMUSG00000000301	Pemt					ENSMUSG00000031488	Rab11fip1
ENSMUSG00000045573	Penk					ENSMUSG00000029923	Rab19
ENSMUSG00000027674	Pex5l					ENSMUSG00000033220	Rac2
ENSMUSG00000030990	Pgap2					ENSMUSG00000087397	Rapgef3os2
ENSMUSG00000004791	Pgf					ENSMUSG00000049404	Rarres1
ENSMUSG00000030413	Pglyrp1					ENSMUSG00000052142	Rasal3
ENSMUSG00000006373	Pgrmc1					ENSMUSG00000020684	Rasl10b
ENSMUSG00000054728	Phactr1					ENSMUSG00000041696	Rasl12
ENSMUSG00000016624	Phf21b					ENSMUSG00000020907	Rcvrn
ENSMUSG00000079484	Phyhd1					ENSMUSG00000002324	Rec8
ENSMUSG00000020573	Pik3cg					ENSMUSG00000071356	Reg3b
ENSMUSG00000020901	Pik3r5					ENSMUSG00000030017	Reg3g
ENSMUSG00000024014	Pim1					ENSMUSG00000030110	Ret
ENSMUSG00000024867	Pip5k1b					ENSMUSG00000026358	Rgs1
ENSMUSG00000033644	Piwil2					ENSMUSG00000002459	Rgs20
ENSMUSG00000034416	Pkd1l2					ENSMUSG00000104445	Rhbg
ENSMUSG00000027499	Pkia					ENSMUSG00000030549	Rhcg
ENSMUSG00000019876	Pkib					ENSMUSG00000053909	Rhox10
ENSMUSG00000031903	Pla2g15					ENSMUSG00000097451	Rian
ENSMUSG00000028749	Pla2g2f					ENSMUSG00000032890	Rims3
ENSMUSG00000023913	Pla2g7					ENSMUSG00000022221	Ripk3
ENSMUSG00000054580	Pla2r1					ENSMUSG00000021880	Rnase6
ENSMUSG00000061082	Plac1					ENSMUSG00000095687	Rnaset2a
ENSMUSG00000101061	Platr1					ENSMUSG00000094724	Rnaset2b
ENSMUSG00000092349	Platr17					ENSMUSG00000054855	Rnd1
ENSMUSG00000087547	Platr27					ENSMUSG00000044628	Rnf208
ENSMUSG00000030214	Plbd1					ENSMUSG00000039552	Rsph4a
ENSMUSG00000051177	Plcb1					ENSMUSG00000028871	Rspo1
ENSMUSG00000039943	Plcb4					ENSMUSG00000034009	Rxfp1
ENSMUSG00000024998	Plce1					ENSMUSG00000044080	S100a1
ENSMUSG00000003363	Pld3					ENSMUSG00000063767	S100a7a
ENSMUSG00000041757	Plekha6					ENSMUSG00000056054	S100a8
ENSMUSG00000045659	Plekha7					ENSMUSG00000056071	S100a9
ENSMUSG00000030701	Plekhb1					ENSMUSG00000024565	Sall3
ENSMUSG00000026123	Plekhb2					ENSMUSG00000030433	Sbk2
ENSMUSG00000050721	Plekho2					ENSMUSG00000057135	Scimp
ENSMUSG00000044667	Plppr4					ENSMUSG00000002565	Scin
ENSMUSG00000032372	Plscr2					ENSMUSG00000049281	Scn3b
ENSMUSG00000017754	Pltp					ENSMUSG00000029597	Sds
ENSMUSG00000074785	Plxnc1					ENSMUSG00000040364	Sec1
ENSMUSG00000024521	Pmaip1					ENSMUSG00000003585	Sec14l2
ENSMUSG00000022474	Pmm1					ENSMUSG00000019368	Sec14l4
ENSMUSG00000042179	Pnliprp1					ENSMUSG00000026582	Sele
ENSMUSG00000115338	Pnp					ENSMUSG00000026581	Sell
ENSMUSG00000036528	Ppfibp2					ENSMUSG00000048163	Selplg
ENSMUSG00000039457	Ppl					ENSMUSG00000022456	Sept3
ENSMUSG00000020253	Ppm1m					ENSMUSG00000071177	Serpina1d
ENSMUSG00000028657	Ppt1					ENSMUSG00000041481	Serpina3g
ENSMUSG00000075410	Prcd					ENSMUSG00000041449	Serpina3h
ENSMUSG00000024953	Prdx5					ENSMUSG00000079014	Serpina3i
ENSMUSG00000041577	Prelp					ENSMUSG00000079012	Serpina3m
ENSMUSG00000006014	Prg4					ENSMUSG00000021091	Serpina3n
ENSMUSG00000006542	Prkag3					ENSMUSG00000092572	Serpinb10
ENSMUSG00000052889	Prkcb					ENSMUSG00000062345	Serpinb2
ENSMUSG00000029053	Prkcz					ENSMUSG00000026315	Serpinb8
ENSMUSG00000079037	Prnp					ENSMUSG00000058153	Sez6l
ENSMUSG00000070371	Prss36					ENSMUSG00000018822	Sfrp5
ENSMUSG00000004207	Psap					ENSMUSG00000039013	Siglec5
ENSMUSG00000096727	Psmb9					ENSMUSG00000030468	Siglecg
ENSMUSG00000032322	Pstpip1					ENSMUSG00000095788	Sirpb1a
ENSMUSG00000056529	Ptafr					ENSMUSG00000095028	Sirpb1b
ENSMUSG00000015090	Ptgds					ENSMUSG00000074677	Sirpb1c
ENSMUSG00000017969	Ptgis					ENSMUSG00000015314	Slamf6
ENSMUSG00000028378	Ptgr1					ENSMUSG00000038179	Slamf7
ENSMUSG00000026395	Ptprc					ENSMUSG00000053318	Slamf8
ENSMUSG00000030223	Ptpro					ENSMUSG00000026548	Slamf9
ENSMUSG00000021411	Pxdc1					ENSMUSG00000059336	Slc14a1
ENSMUSG00000029528	Pxn					ENSMUSG00000024737	Slc15a3
ENSMUSG00000043587	Pxylp1					ENSMUSG00000036330	Slc18a1
ENSMUSG00000024084	Qpct					ENSMUSG00000000154	Slc22a18
ENSMUSG00000026433	Rab29					ENSMUSG00000027690	Slc2a2
ENSMUSG00000019832	Rab32					ENSMUSG00000036067	Slc2a6
ENSMUSG00000024663	Rab3il1					ENSMUSG00000029188	Slc34a2
ENSMUSG00000025170	Rab40b					ENSMUSG00000057060	Slc35f3
ENSMUSG00000052688	Rab7b					ENSMUSG00000063354	Slc39a4
ENSMUSG00000034353	Ramp1					ENSMUSG00000039878	Slc39a5
ENSMUSG00000017491	Rarb					ENSMUSG00000027463	Slc52a3
ENSMUSG00000049892	Rasd1					ENSMUSG00000020838	Slc6a4
ENSMUSG00000020374	Rasgef1c					ENSMUSG00000026065	Slc9a4
ENSMUSG00000021708	Rasgrf2					ENSMUSG00000078763	Slfn1
ENSMUSG00000034209	Rasl10a					ENSMUSG00000072620	Slfn2
ENSMUSG00000098132	Rassf10					ENSMUSG00000035208	Slfn8
ENSMUSG00000031353	Rbbp7					ENSMUSG00000022596	Slurp1
ENSMUSG00000046402	Rbp1					ENSMUSG00000041476	Smpx
ENSMUSG00000022951	Rcan1					ENSMUSG00000023064	Sncg
ENSMUSG00000002983	Relb					ENSMUSG00000039452	Snx22
ENSMUSG00000042453	Reln					ENSMUSG00000044400	Sowahd
ENSMUSG00000040855	Reps2					ENSMUSG00000024176	Sox8
ENSMUSG00000024186	Rgs11					ENSMUSG00000070031	Sp140
ENSMUSG00000019775	Rgs17					ENSMUSG00000026809	Spaca9
ENSMUSG00000026357	Rgs18					ENSMUSG00000059463	Spag11b
ENSMUSG00000037627	Rgs22					ENSMUSG00000070933	Speer4d
ENSMUSG00000064137	Rhox8					ENSMUSG00000026163	Sphkap
ENSMUSG00000048330	Ric3					ENSMUSG00000008193	Spib
ENSMUSG00000038195	Rilp					ENSMUSG00000074596	Spint3
ENSMUSG00000044456	Rin3					ENSMUSG00000051457	Spn
ENSMUSG00000051735	Rinl					ENSMUSG00000020798	Spns3
ENSMUSG00000068407	Rnase12					ENSMUSG00000005883	Spo11
ENSMUSG00000068392	Rnase13					ENSMUSG00000050359	Sprr1a
ENSMUSG00000021876	Rnase4					ENSMUSG00000070637	Srarp
ENSMUSG00000028150	Rorc					ENSMUSG00000002007	Srpk3
ENSMUSG00000063171	Rps4l					ENSMUSG00000042286	Stab1
ENSMUSG00000028278	Rragd					ENSMUSG00000031112	Stk26
ENSMUSG00000055723	Rras2					ENSMUSG00000086596	Susd5
ENSMUSG00000021087	Rtn1					ENSMUSG00000017003	Svs3a
ENSMUSG00000045287	Rtn4rl1					ENSMUSG00000017000	Svs6
ENSMUSG00000050896	Rtn4rl2					ENSMUSG00000019737	Syne4
ENSMUSG00000033355	Rtp4					ENSMUSG00000056296	Synpr
ENSMUSG00000057378	Ryr3					ENSMUSG00000027849	Syt6
ENSMUSG00000067586	S1pr3					ENSMUSG00000031098	Syt8
ENSMUSG00000031665	Sall1					ENSMUSG00000028860	Sytl1
ENSMUSG00000048652	Samd13					ENSMUSG00000030043	Tacr1
ENSMUSG00000022876	Samsn1					ENSMUSG00000051397	Tacstd2
ENSMUSG00000025283	Sat1					ENSMUSG00000009097	Tbx1
ENSMUSG00000069835	Sat2					ENSMUSG00000032419	Tbx18
ENSMUSG00000035673	Sbno2					ENSMUSG00000031241	Tbx22
ENSMUSG00000034463	Scara3					ENSMUSG00000018263	Tbx5
ENSMUSG00000022032	Scara5					ENSMUSG00000031409	Tceal6
ENSMUSG00000029426	Scarb2					ENSMUSG00000079428	Tceal7
ENSMUSG00000022123	Scel					ENSMUSG00000099032	Tcf24
ENSMUSG00000057182	Scn3a					ENSMUSG00000076749	Tcrg-C1
ENSMUSG00000030873	Scnn1b					ENSMUSG00000076745	Tcrg-V4
ENSMUSG00000019124	Scrn1					ENSMUSG00000039461	Tcta
ENSMUSG00000007279	Scube2					ENSMUSG00000047671	Tctex1d4
ENSMUSG00000017009	Sdc4					ENSMUSG00000029553	Tfec
ENSMUSG00000029596	Sdsl					ENSMUSG00000022218	Tgm1
ENSMUSG00000091712	Sec14l5					ENSMUSG00000053675	Tgm5
ENSMUSG00000025165	Sectm1a					ENSMUSG00000078922	Tgtp1
ENSMUSG00000068874	Selenbp1					ENSMUSG00000037731	Themis2
ENSMUSG00000064373	Selenop					ENSMUSG00000049625	Tifab
ENSMUSG00000063531	Sema3e					ENSMUSG00000055546	Timd4
ENSMUSG00000028064	Sema4a					ENSMUSG00000053626	Tll1
ENSMUSG00000021451	Sema4d					ENSMUSG00000051969	Tlr11
ENSMUSG00000052133	Sema5b					ENSMUSG00000033777	Tlr13
ENSMUSG00000038777	Sema6c					ENSMUSG00000051498	Tlr6
ENSMUSG00000022542	Sept12					ENSMUSG00000042246	Tmc7
ENSMUSG00000034219	Sept14					ENSMUSG00000034947	Tmem106a
ENSMUSG00000071179	Serpina16					ENSMUSG00000042757	Tmem108
ENSMUSG00000066361	Serpina3c					ENSMUSG00000022715	Tmem114
ENSMUSG00000051029	Serpinb1b					ENSMUSG00000023367	Tmem176a
ENSMUSG00000045827	Serpinb9					ENSMUSG00000048022	Tmem229a
ENSMUSG00000023224	Serping1					ENSMUSG00000034145	Tmem63c
ENSMUSG00000028893	Sesn2					ENSMUSG00000049555	Tmie
ENSMUSG00000031548	Sfrp1					ENSMUSG00000032091	Tmprss4
ENSMUSG00000025915	Sgk3					ENSMUSG00000024401	Tnf
ENSMUSG00000028071	Sh2d2a					ENSMUSG00000041954	Tnfrsf18
ENSMUSG00000032261	Sh3bgrl2					ENSMUSG00000037613	Tnfrsf23
ENSMUSG00000028843	Sh3bgrl3					ENSMUSG00000045362	Tnfrsf26
ENSMUSG00000021892	Sh3bp5					ENSMUSG00000097328	Tnfsf12
ENSMUSG00000028488	Sh3gl2					ENSMUSG00000005824	Tnfsf14
ENSMUSG00000030638	Sh3gl3					ENSMUSG00000094985	Topaz1
ENSMUSG00000045629	Sh3tc2					ENSMUSG00000096606	Tpbgl
ENSMUSG00000005202	Shbg					ENSMUSG00000037318	Traf3ip3
ENSMUSG00000035109	Shc4					ENSMUSG00000076490	Trbc1
ENSMUSG00000041362	Shtn1					ENSMUSG00000076498	Trbc2
ENSMUSG00000027322	Siglec1					ENSMUSG00000019787	Trdn
ENSMUSG00000031622	Sin3b					ENSMUSG00000071068	Treml2
ENSMUSG00000037902	Sirpa					ENSMUSG00000073400	Trim10
ENSMUSG00000059182	Skap2					ENSMUSG00000066258	Trim12a
ENSMUSG00000022372	Sla					ENSMUSG00000052749	Trim30b
ENSMUSG00000029321	Slc10a6					ENSMUSG00000057596	Trim30d
ENSMUSG00000026177	Slc11a1					ENSMUSG00000060441	Trim5
ENSMUSG00000029843	Slc13a4					ENSMUSG00000042828	Trim72
ENSMUSG00000040938	Slc16a11					ENSMUSG00000009292	Trpm2
ENSMUSG00000044367	Slc16a13					ENSMUSG00000029868	Trpv6
ENSMUSG00000020142	Slc1a4					ENSMUSG00000085757	Tslrn1
ENSMUSG00000008932	Slc1a7					ENSMUSG00000039691	Tspan10
ENSMUSG00000023829	Slc22a1					ENSMUSG00000069581	Tspear
ENSMUSG00000070280	Slc22a14					ENSMUSG00000028251	Tstd3
ENSMUSG00000004902	Slc25a18					ENSMUSG00000031329	Tsx
ENSMUSG00000035472	Slc25a21					ENSMUSG00000038756	Ttll6
ENSMUSG00000024818	Slc25a45					ENSMUSG00000062380	Tubb3
ENSMUSG00000024600	Slc27a6					ENSMUSG00000062591	Tubb4a
ENSMUSG00000023942	Slc29a1					ENSMUSG00000030579	Tyrobp
ENSMUSG00000066152	Slc31a2					ENSMUSG00000035186	Ubd
ENSMUSG00000024036	Slc37a1					ENSMUSG00000010492	Uckl1os
ENSMUSG00000034591	Slc41a2					ENSMUSG00000090124	Ugt1a7c
ENSMUSG00000030089	Slc41a3					ENSMUSG00000057425	Ugt2b37
ENSMUSG00000027074	Slc43a3					ENSMUSG00000049152	Ugt3a2
ENSMUSG00000057193	Slc44a2					ENSMUSG00000067049	Unc93a
ENSMUSG00000079020	Slc45a4					ENSMUSG00000049436	Upk1b
ENSMUSG00000006576	Slc4a3					ENSMUSG00000042985	Upk3b
ENSMUSG00000068323	Slc4a5					ENSMUSG00000034456	Uroc1
ENSMUSG00000024485	Slc4a9					ENSMUSG00000032528	Vipr1
ENSMUSG00000031089	Slc6a14					ENSMUSG00000115466	Vmn1r3
ENSMUSG00000041052	Slc7a13					ENSMUSG00000092579	Vmn1r62
ENSMUSG00000069072	Slc7a14					ENSMUSG00000070458	Vmn2r73
ENSMUSG00000031596	Slc7a2					ENSMUSG00000091679	Vmn2r96
ENSMUSG00000022756	Slc7a4					ENSMUSG00000091491	Vmn2r97
ENSMUSG00000040010	Slc7a5					ENSMUSG00000031430	Vsig1
ENSMUSG00000026062	Slc9a2					ENSMUSG00000044206	Vsig4
ENSMUSG00000031129	Slc9a9					ENSMUSG00000017344	Vtn
ENSMUSG00000079262	Slco1a6					ENSMUSG00000031165	Was
ENSMUSG00000030737	Slco2b1					ENSMUSG00000069792	Wfdc17
ENSMUSG00000056427	Slit3					ENSMUSG00000000983	Wfdc18
ENSMUSG00000090104	Slmapos2					ENSMUSG00000017723	Wfdc2
ENSMUSG00000058351	Smim4					ENSMUSG00000041245	Wnk3
ENSMUSG00000027333	Smox					ENSMUSG00000060509	Xcr1
ENSMUSG00000019872	Smpdl3a					ENSMUSG00000031258	Xkrx
ENSMUSG00000025909	Sntg1					ENSMUSG00000079845	Xlr4a
ENSMUSG00000038301	Snx10					ENSMUSG00000026117	Zap70
ENSMUSG00000031662	Snx20					ENSMUSG00000039981	Zc3h12d
ENSMUSG00000053113	Socs3					ENSMUSG00000036699	Zcchc12
ENSMUSG00000072941	Sod3					ENSMUSG00000031428	Zcchc18
ENSMUSG00000022091	Sorbs3					ENSMUSG00000031351	Zfp185
ENSMUSG00000068747	Sort1					ENSMUSG00000074731	Zfp345
ENSMUSG00000044352	Sowaha					ENSMUSG00000014198	Zfp385c
ENSMUSG00000028475	Spaar					ENSMUSG00000066007	Zfp600
ENSMUSG00000046846	Spesp1					ENSMUSG00000078866	Zfp970
ENSMUSG00000061878	Sphk1					ENSMUSG00000078497	Zfp978
ENSMUSG00000058297	Spock2					ENSMUSG00000056300	Zfp981
ENSMUSG00000038156	Spon1					ENSMUSG00000078498	Zfp988
ENSMUSG00000021061	Sptb					ENSMUSG00000086147	Zfp989
ENSMUSG00000074899	Sptbn5					ENSMUSG00000063245	Zfp993
ENSMUSG00000005803	Sqor					ENSMUSG00000084350	Znf41-ps
ENSMUSG00000020077	Srgn					ENSMUSG00000058028	Zscan5b
ENSMUSG00000063919	Srrm4
ENSMUSG00000070003	Ssbp4
ENSMUSG00000036825	Ssx2ip
ENSMUSG00000022885	St6gal1
ENSMUSG00000025789	St8sia2
ENSMUSG00000026104	Stat1
ENSMUSG00000040033	Stat2
ENSMUSG00000020303	Stc2
ENSMUSG00000015652	Steap1
ENSMUSG00000030987	Stim1
ENSMUSG00000039629	Strip2
ENSMUSG00000019998	Stx7
ENSMUSG00000016918	Sulf1
ENSMUSG00000030711	Sult1a1
ENSMUSG00000006342	Susd2
ENSMUSG00000021384	Susd3
ENSMUSG00000053025	Sv2b
ENSMUSG00000051111	Sv2c
ENSMUSG00000028369	Svep1
ENSMUSG00000022340	Sybu
ENSMUSG00000021457	Syk
ENSMUSG00000027220	Syt13
ENSMUSG00000020081	Tacr2
ENSMUSG00000024308	Tapbp
ENSMUSG00000040247	Tbc1d10c
ENSMUSG00000031709	Tbc1d9
ENSMUSG00000029925	Tbxas1
ENSMUSG00000006642	Tcf23
ENSMUSG00000054003	Tdrd9
ENSMUSG00000050052	Tdrp
ENSMUSG00000029217	Tec
ENSMUSG00000037820	Tgm2
ENSMUSG00000046688	Tifa
ENSMUSG00000034917	Tjp3
ENSMUSG00000044827	Tlr1
ENSMUSG00000062545	Tlr12
ENSMUSG00000027995	Tlr2
ENSMUSG00000031639	Tlr3
ENSMUSG00000039005	Tlr4
ENSMUSG00000079164	Tlr5
ENSMUSG00000044583	Tlr7
ENSMUSG00000079625	Tm4sf19
ENSMUSG00000020023	Tmcc3
ENSMUSG00000041143	Tmco4
ENSMUSG00000028347	Tmeff1
ENSMUSG00000063296	Tmem117
ENSMUSG00000057137	Tmem140
ENSMUSG00000027956	Tmem144
ENSMUSG00000050640	Tmem150c
ENSMUSG00000056498	Tmem154
ENSMUSG00000024349	Tmem173
ENSMUSG00000029810	Tmem176b
ENSMUSG00000036687	Tmem184a
ENSMUSG00000043664	Tmem221
ENSMUSG00000041353	Tmem29
ENSMUSG00000028420	Tmem38b
ENSMUSG00000022537	Tmem44
ENSMUSG00000022754	Tmem45a
ENSMUSG00000035413	Tmem98
ENSMUSG00000028328	Tmod1
ENSMUSG00000032268	Tmprss5
ENSMUSG00000049775	Tmsb4x
ENSMUSG00000041594	Tmtc4
ENSMUSG00000021281	Tnfaip2
ENSMUSG00000019850	Tnfaip3
ENSMUSG00000053475	Tnfaip6
ENSMUSG00000062210	Tnfaip8
ENSMUSG00000026321	Tnfrsf11a
ENSMUSG00000063727	Tnfrsf11b
ENSMUSG00000010142	Tnfrsf13b
ENSMUSG00000022496	Tnfrsf17
ENSMUSG00000028599	Tnfrsf1b
ENSMUSG00000028602	Tnfrsf8
ENSMUSG00000089669	Tnfsf13
ENSMUSG00000085890	Tnfsf13os
ENSMUSG00000018752	Tnfsfm13
ENSMUSG00000044162	Tnip3
ENSMUSG00000026418	Tnni1
ENSMUSG00000035458	Tnni3
ENSMUSG00000015829	Tnr
ENSMUSG00000017607	Tns4
ENSMUSG00000045761	Togaram2
ENSMUSG00000021078	Tomm20l
ENSMUSG00000060519	Tor3a
ENSMUSG00000041272	Tox
ENSMUSG00000000296	Tpd52l1
ENSMUSG00000026875	Traf1
ENSMUSG00000023992	Trem2
ENSMUSG00000032554	Trf
ENSMUSG00000029833	Trim24
ENSMUSG00000020773	Trim47
ENSMUSG00000040350	Trim7
ENSMUSG00000021071	Trim9
ENSMUSG00000056596	Trnp1
ENSMUSG00000072934	Trpc5os
ENSMUSG00000052387	Trpm3
ENSMUSG00000036251	Trpm8
ENSMUSG00000014158	Trpv4
ENSMUSG00000049580	Tsku
ENSMUSG00000000244	Tspan32
ENSMUSG00000058254	Tspan7
ENSMUSG00000034127	Tspan8
ENSMUSG00000036918	Ttc7
ENSMUSG00000030428	Ttyh1
ENSMUSG00000005968	Tuft1
ENSMUSG00000086677	Tvp23bos
ENSMUSG00000023277	Twf2
ENSMUSG00000027298	Tyro3
ENSMUSG00000026956	Uap1l1
ENSMUSG00000027078	Ube2l6
ENSMUSG00000002058	Unc119
ENSMUSG00000057948	Unc13d
ENSMUSG00000036908	Unc93b1
ENSMUSG00000030107	Usp18
ENSMUSG00000034993	Vat1
ENSMUSG00000034116	Vav1
ENSMUSG00000027962	Vcam1
ENSMUSG00000031380	Vegfd
ENSMUSG00000027831	Veph1
ENSMUSG00000026728	Vim
ENSMUSG00000020010	Vnn3
ENSMUSG00000020101	Vsir
ENSMUSG00000050666	Vstm4
ENSMUSG00000051076	Vtcn1
ENSMUSG00000030889	Vwa3a
ENSMUSG00000050122	Vwa3b
ENSMUSG00000023186	Vwa5a
ENSMUSG00000001930	Vwf
ENSMUSG00000051506	Wdfy4
ENSMUSG00000044976	Wdr72
ENSMUSG00000029658	Wdr95
ENSMUSG00000020218	Wif1
ENSMUSG00000086040	Wipf3
ENSMUSG00000026167	Wnt10a
ENSMUSG00000015957	Wnt11
ENSMUSG00000024066	Xdh
ENSMUSG00000051951	Xkr4
ENSMUSG00000066687	Zbtb16
ENSMUSG00000048485	Zbtb8b
ENSMUSG00000045064	Zc2hc1c
ENSMUSG00000092416	Zfp141
ENSMUSG00000050600	Zfp831
ENSMUSG00000044081	Zfp85os
ENSMUSG00000074472	Zfp872
ENSMUSG00000071267	Zfp942
ENSMUSG00000037224	Zfyve28
ENSMUSG00000039501	Znfx1

## Sheet: Down in KO vs SUMO
Genes down in KO HYPO-SUMO ONLY (428)		Genes down in KO HYPER-SUMO ONLY (155)		Genes down in KO HYPO and HYPER-SUMO (141)
ensembl_gene_id	External.Gene.name	ensembl_gene_id	External.Gene.name	ensembl_gene_id	External.Gene.name
ENSMUSG00000045414	1190002N15Rik	ENSMUSG00000099474	1700097N02Rik	ENSMUSG00000090066	1110002E22Rik
ENSMUSG00000037910	1700018B24Rik	ENSMUSG00000048636	A730049H05Rik	ENSMUSG00000050844	1700020N01Rik
ENSMUSG00000042041	2010003K11Rik	ENSMUSG00000108379	A730082K24Rik	ENSMUSG00000086451	4933431K23Rik
ENSMUSG00000041789	2700046A07Rik	ENSMUSG00000075023	Accsl	ENSMUSG00000086474	9130204K15Rik
ENSMUSG00000071540	3425401B19Rik	ENSMUSG00000058145	Adamts17	ENSMUSG00000115453	AC116596.2
ENSMUSG00000097619	4833422M21Rik	ENSMUSG00000036777	Anln	ENSMUSG00000115585	AC127371.2
ENSMUSG00000114790	4921509O07Rik	ENSMUSG00000071847	Apcdd1	ENSMUSG00000115869	AC169509.2
ENSMUSG00000108060	4921529L05Rik	ENSMUSG00000021125	Arg2	ENSMUSG00000054555	Adam12
ENSMUSG00000055403	4933427D06Rik	ENSMUSG00000042082	Arsb	ENSMUSG00000022449	Adamts20
ENSMUSG00000113769	5033406O09Rik	ENSMUSG00000074892	B3galt5	ENSMUSG00000022894	Adamts5
ENSMUSG00000070690	5830473C10Rik	ENSMUSG00000081137	BC022960	ENSMUSG00000033717	Adra2a
ENSMUSG00000100301	6030407O03Rik	ENSMUSG00000034773	BC030867	ENSMUSG00000045318	Adra2c
ENSMUSG00000097207	6030443J06Rik	ENSMUSG00000017146	Brca1	ENSMUSG00000045730	Adrb2
ENSMUSG00000074123	7420426K07Rik	ENSMUSG00000024340	Btnl2	ENSMUSG00000037138	Aff3
ENSMUSG00000057710	9630041A04Rik	ENSMUSG00000040084	Bub1b	ENSMUSG00000035189	Ano4
ENSMUSG00000092071	A230065N10Rik	ENSMUSG00000024039	Cbs	ENSMUSG00000024043	Arhgap28
ENSMUSG00000114531	A530065N20Rik	ENSMUSG00000002068	Ccne1	ENSMUSG00000021662	Arhgef28
ENSMUSG00000107948	AA545190	ENSMUSG00000072082	Ccnf	ENSMUSG00000022533	Atp13a3
ENSMUSG00000004668	Abca13	ENSMUSG00000028865	Cd164l2	ENSMUSG00000040907	Atp1a3
ENSMUSG00000028125	Abca4	ENSMUSG00000033502	Cdc14a	ENSMUSG00000068180	AY512915
ENSMUSG00000028970	Abcb1b	ENSMUSG00000017499	Cdc6	ENSMUSG00000008999	Bmp7
ENSMUSG00000115326	AC125328.1	ENSMUSG00000031262	Cenpi	ENSMUSG00000031963	Bmper
ENSMUSG00000115164	AC133076.2	ENSMUSG00000031756	Cenpn	ENSMUSG00000052430	Bmpr1b
ENSMUSG00000115151	AC138765.2	ENSMUSG00000021194	Chga	ENSMUSG00000004031	Brinp2
ENSMUSG00000116204	AC158922.1	ENSMUSG00000025189	Cnnm1	ENSMUSG00000070686	C87414
ENSMUSG00000011256	Adam19	ENSMUSG00000004415	Col26a1	ENSMUSG00000040957	Cables1
ENSMUSG00000022039	Adam2	ENSMUSG00000091562	Crybg3	ENSMUSG00000028532	Cachd1
ENSMUSG00000047497	Adamts12	ENSMUSG00000061126	Cyp4f39	ENSMUSG00000051331	Cacna1c
ENSMUSG00000053399	Adamts18	ENSMUSG00000078700	D030028A08Rik	ENSMUSG00000015968	Cacna1d
ENSMUSG00000053441	Adamts19	ENSMUSG00000073437	D330041H03Rik	ENSMUSG00000028212	Ccne2
ENSMUSG00000024256	Adcyap1	ENSMUSG00000090891	D6Ertd527e	ENSMUSG00000016028	Celsr1
ENSMUSG00000030000	Add2	ENSMUSG00000032101	Ddx25	ENSMUSG00000057337	Chst3
ENSMUSG00000037605	Adgrl3	ENSMUSG00000037544	Dlgap5	ENSMUSG00000029516	Cit
ENSMUSG00000069170	Adgrv1	ENSMUSG00000029307	Dmp1	ENSMUSG00000027966	Col11a1
ENSMUSG00000068122	Agtr2	ENSMUSG00000044716	Dok7	ENSMUSG00000063681	Crb1
ENSMUSG00000089678	Agxt2	ENSMUSG00000046323	Dppa3	ENSMUSG00000084989	Crocc2
ENSMUSG00000040627	Aicda	ENSMUSG00000020185	E2f7	ENSMUSG00000078925	D030018L15Rik
ENSMUSG00000001864	Aif1l	ENSMUSG00000028876	Epha10	ENSMUSG00000072679	D6Ertd474e
ENSMUSG00000033715	Akr1c14	ENSMUSG00000005958	Ephb3	ENSMUSG00000003279	Dlgap1
ENSMUSG00000021214	Akr1c18	ENSMUSG00000022034	Esco2	ENSMUSG00000101337	Dnah7c
ENSMUSG00000021986	Amer2	ENSMUSG00000073805	Fam196a	ENSMUSG00000035954	Dock4
ENSMUSG00000022309	Angpt1	ENSMUSG00000050592	Fam78a	ENSMUSG00000024501	Dpysl3
ENSMUSG00000031543	Ank1	ENSMUSG00000069805	Fbp1	ENSMUSG00000025478	Dpysl4
ENSMUSG00000032826	Ank2	ENSMUSG00000043556	Fbxl7	ENSMUSG00000102013	E330023G01Rik
ENSMUSG00000069601	Ank3	ENSMUSG00000062275	Fbxw24	ENSMUSG00000022012	Enox1
ENSMUSG00000079554	Aox2	ENSMUSG00000059547	Fbxw26	ENSMUSG00000028434	Epb41l4b
ENSMUSG00000038242	Aox4	ENSMUSG00000047730	Fcgbp	ENSMUSG00000021255	Esrrb
ENSMUSG00000090698	Apold1	ENSMUSG00000023008	Fmnl3	ENSMUSG00000039748	Exo1
ENSMUSG00000085089	Arhgap15os	ENSMUSG00000029581	Fscn1	ENSMUSG00000061731	Ext1
ENSMUSG00000031355	Arhgap6	ENSMUSG00000029638	Glcci1	ENSMUSG00000017897	Eya2
ENSMUSG00000036885	Arhgef26	ENSMUSG00000097712	Gm10532	ENSMUSG00000059816	Fam159a
ENSMUSG00000015709	Arnt2	ENSMUSG00000099207	Gm10637	ENSMUSG00000047237	Fbxw21
ENSMUSG00000035277	Arx	ENSMUSG00000069796	Gm11426	ENSMUSG00000070324	Fbxw22
ENSMUSG00000042607	Asb4	ENSMUSG00000085523	Gm15945	ENSMUSG00000035455	Fignl1
ENSMUSG00000045215	Asxl3	ENSMUSG00000091172	Gm17120	ENSMUSG00000059049	Frem1
ENSMUSG00000022360	Atad2	ENSMUSG00000103230	Gm17970	ENSMUSG00000027238	Frmd5
ENSMUSG00000055415	Atp10b	ENSMUSG00000111556	Gm19299	ENSMUSG00000034762	Glis1
ENSMUSG00000073377	AU016765	ENSMUSG00000090254	Gm1965	ENSMUSG00000071204	Gm10319
ENSMUSG00000027496	Aurka	ENSMUSG00000097422	Gm26521	ENSMUSG00000086117	Gm12065
ENSMUSG00000102114	BC048559	ENSMUSG00000097601	Gm26660	ENSMUSG00000085682	Gm14267
ENSMUSG00000000861	Bcl11a	ENSMUSG00000101133	Gm29050	ENSMUSG00000087591	Gm14635
ENSMUSG00000048482	Bdnf	ENSMUSG00000108513	Gm30075	ENSMUSG00000080242	Gm15487
ENSMUSG00000029335	Bmp3	ENSMUSG00000108393	Gm32633	ENSMUSG00000090955	Gm17097
ENSMUSG00000032056	Btg4	ENSMUSG00000105603	Gm32996	ENSMUSG00000100546	Gm29483
ENSMUSG00000040283	Btnl9	ENSMUSG00000103032	Gm37121	ENSMUSG00000113302	Gm32219
ENSMUSG00000051223	Bzw1	ENSMUSG00000104091	Gm37317	ENSMUSG00000112030	Gm35189
ENSMUSG00000040118	Cacna2d1	ENSMUSG00000102259	Gm38230	ENSMUSG00000108003	Gm35386
ENSMUSG00000069806	Cacng7	ENSMUSG00000108801	Gm39090	ENSMUSG00000105402	Gm3716
ENSMUSG00000016179	Camk1g	ENSMUSG00000104720	Gm43138	ENSMUSG00000111270	Gm47066
ENSMUSG00000078144	Capns2	ENSMUSG00000108655	Gm44949	ENSMUSG00000111444	Gm47923
ENSMUSG00000039765	Cc2d2a	ENSMUSG00000108465	Gm45110	ENSMUSG00000056716	Gm5420
ENSMUSG00000044033	Ccdc141	ENSMUSG00000111350	Gm47182	ENSMUSG00000091743	Gm5705
ENSMUSG00000037716	Ccdc33	ENSMUSG00000096940	Gm4755	ENSMUSG00000091020	Gm5828
ENSMUSG00000055612	Cdca7	ENSMUSG00000053647	Gper1	ENSMUSG00000103921	Gm5841
ENSMUSG00000031673	Cdh11	ENSMUSG00000046856	Gpr1	ENSMUSG00000045662	Henmt1
ENSMUSG00000028217	Cdh17	ENSMUSG00000027883	Gpsm2	ENSMUSG00000078249	Hmga1b
ENSMUSG00000019942	Cdk1	ENSMUSG00000024154	Gtf2a1l	ENSMUSG00000025813	Homer2
ENSMUSG00000024268	Celf4	ENSMUSG00000024486	Hbegf	ENSMUSG00000029657	Hsph1
ENSMUSG00000052353	Cemip	ENSMUSG00000032744	Heyl	ENSMUSG00000025780	Itih5
ENSMUSG00000026605	Cenpf	ENSMUSG00000020330	Hmmr	ENSMUSG00000030287	Itpr2
ENSMUSG00000055730	Ces2a	ENSMUSG00000020429	Igfbp1	ENSMUSG00000035681	Kcnc2
ENSMUSG00000033898	Cfhr2	ENSMUSG00000031933	Izumo1r	ENSMUSG00000051497	Kcnj16
ENSMUSG00000032113	Chek1	ENSMUSG00000025420	Katnal2	ENSMUSG00000037624	Kcnk2
ENSMUSG00000022041	Chrna2	ENSMUSG00000048626	Klf17	ENSMUSG00000056258	Kcnq3
ENSMUSG00000047161	Chst9	ENSMUSG00000029414	Kntc1	ENSMUSG00000036225	Kctd1
ENSMUSG00000022512	Cldn1	ENSMUSG00000038770	Kpna7	ENSMUSG00000058488	Kl
ENSMUSG00000033082	Clec1a	ENSMUSG00000025019	Lcor	ENSMUSG00000042793	Lgr6
ENSMUSG00000008153	Clstn3	ENSMUSG00000039252	Lgi2	ENSMUSG00000034648	Lrrn1
ENSMUSG00000067220	Cnga1	ENSMUSG00000024590	Lmnb1	ENSMUSG00000001870	Ltbp1
ENSMUSG00000030075	Cntn3	ENSMUSG00000029228	Lnx1	ENSMUSG00000046709	Mapk10
ENSMUSG00000064293	Cntn4	ENSMUSG00000054320	Lrrc36	ENSMUSG00000078627	March10
ENSMUSG00000070695	Cntnap5a	ENSMUSG00000021090	Lrrc9	ENSMUSG00000021596	Mctp1
ENSMUSG00000020953	Coch	ENSMUSG00000042846	Lrrtm3	ENSMUSG00000041708	Mpped1
ENSMUSG00000032332	Col12a1	ENSMUSG00000004864	Mapk13	ENSMUSG00000082229	Nap1l2
ENSMUSG00000032572	Col6a4	ENSMUSG00000024863	Mbl2	ENSMUSG00000039396	Neil3
ENSMUSG00000028626	Col9a2	ENSMUSG00000026669	Mcm10	ENSMUSG00000026622	Nek2
ENSMUSG00000034796	Cpne7	ENSMUSG00000005410	Mcm5	ENSMUSG00000020826	Nos2
ENSMUSG00000029343	Crybb1	ENSMUSG00000032220	Myo1e	ENSMUSG00000036437	Npy1r
ENSMUSG00000060924	Csmd1	ENSMUSG00000033590	Myo5c	ENSMUSG00000029206	Nsun7
ENSMUSG00000115737	CT025618.1	ENSMUSG00000034906	Ncaph	ENSMUSG00000041358	Nutm1
ENSMUSG00000021508	Cxcl14	ENSMUSG00000034690	Nlrp4c	ENSMUSG00000045991	Onecut2
ENSMUSG00000032323	Cyp11a1	ENSMUSG00000111567	Olfr1251	ENSMUSG00000028587	Orc1
ENSMUSG00000003484	Cyp4f18	ENSMUSG00000047511	Olfr1396	ENSMUSG00000042359	Osbpl6
ENSMUSG00000022864	D16Ertd472e	ENSMUSG00000051048	P4ha3	ENSMUSG00000058056	Palld
ENSMUSG00000044816	D630023F18Rik	ENSMUSG00000054582	Pabpc1l	ENSMUSG00000050751	Pgbd5
ENSMUSG00000085772	D630024D03Rik	ENSMUSG00000040276	Pacsin1	ENSMUSG00000030228	Pik3c2g
ENSMUSG00000095385	D630033O11Rik	ENSMUSG00000027233	Patl2	ENSMUSG00000029055	Plch2
ENSMUSG00000063455	D630045J12Rik	ENSMUSG00000022033	Pbk	ENSMUSG00000030231	Plekha5
ENSMUSG00000055639	Dach1	ENSMUSG00000047910	Pcdhb16	ENSMUSG00000000440	Pparg
ENSMUSG00000102692	Dchs2	ENSMUSG00000051599	Pcdhb2	ENSMUSG00000069378	Prdm6
ENSMUSG00000036095	Dgkb	ENSMUSG00000030729	Pgm2l1	ENSMUSG00000026360	Rgs2
ENSMUSG00000022021	Diaph3	ENSMUSG00000041064	Pif1	ENSMUSG00000021219	Rgs6
ENSMUSG00000033826	Dnah8	ENSMUSG00000014503	Pkd2l2	ENSMUSG00000037846	Rtkn2
ENSMUSG00000061576	Dpp6	ENSMUSG00000070719	Pla2g4d	ENSMUSG00000039153	Runx2
ENSMUSG00000024331	Dsc2	ENSMUSG00000085194	Platr32	ENSMUSG00000021313	Ryr2
ENSMUSG00000054889	Dsp	ENSMUSG00000038205	Prkab2	ENSMUSG00000028820	Sfpq
ENSMUSG00000031383	Dusp9	ENSMUSG00000039476	Prrx2	ENSMUSG00000019970	Sgk1
ENSMUSG00000022842	Ece2	ENSMUSG00000039126	Prune2	ENSMUSG00000050931	Sgms2
ENSMUSG00000031616	Ednra	ENSMUSG00000023015	Racgap1	ENSMUSG00000027340	Slc23a2
ENSMUSG00000048915	Efna5	ENSMUSG00000035191	Rfpl4	ENSMUSG00000035183	Slc24a5
ENSMUSG00000020658	Efr3b	ENSMUSG00000029101	Rgs12	ENSMUSG00000025726	Slc28a1
ENSMUSG00000008489	Elavl2	ENSMUSG00000048899	Rimkla	ENSMUSG00000029650	Slc46a3
ENSMUSG00000028546	Elavl4	ENSMUSG00000040649	Rimklb	ENSMUSG00000060961	Slc4a4
ENSMUSG00000087060	Eldr	ENSMUSG00000037991	Rmi2	ENSMUSG00000025006	Sorbs1
ENSMUSG00000043969	Emx2	ENSMUSG00000061815	Rufy4	ENSMUSG00000034387	Ssu2
ENSMUSG00000028024	Enpep	ENSMUSG00000016763	Scube1	ENSMUSG00000022829	Stxbp5l
ENSMUSG00000019989	Enpp3	ENSMUSG00000022231	Sema5a	ENSMUSG00000030976	Tex36
ENSMUSG00000027624	Epb41l1	ENSMUSG00000000632	Sez6	ENSMUSG00000025013	Tll2
ENSMUSG00000002808	Epdr1	ENSMUSG00000037833	Sh2d4b	ENSMUSG00000026109	Tmeff2
ENSMUSG00000052504	Epha3	ENSMUSG00000022322	Shcbp1	ENSMUSG00000024245	Tmem178
ENSMUSG00000028661	Epha8	ENSMUSG00000036223	Ska1	ENSMUSG00000060548	Tnfrsf19
ENSMUSG00000042379	Esm1	ENSMUSG00000049491	Slc36a3	ENSMUSG00000028965	Tnfrsf9
ENSMUSG00000026610	Esrrg	ENSMUSG00000023045	Soat2	ENSMUSG00000074607	Tox2
ENSMUSG00000005503	Evx1	ENSMUSG00000037617	Spag1	ENSMUSG00000028243	Ubxn2b
ENSMUSG00000029687	Ezh2	ENSMUSG00000074476	Spc24	ENSMUSG00000062151	Unc13c
ENSMUSG00000030518	Fam189a1	ENSMUSG00000038541	Srd5a2	ENSMUSG00000023951	Vegfa
ENSMUSG00000046694	Fam46b	ENSMUSG00000026915	Strbp	ENSMUSG00000037989	Wnk2
ENSMUSG00000030759	Far1	ENSMUSG00000066359	Tcl1b1	ENSMUSG00000022382	Wnt7b
ENSMUSG00000025555	Farp1	ENSMUSG00000060863	Tcl1b2	ENSMUSG00000063430	Wscd2
ENSMUSG00000046743	Fat4	ENSMUSG00000047146	Tet1	ENSMUSG00000028358	Zfp618
ENSMUSG00000027204	Fbn1	ENSMUSG00000039329	Tex19.1	ENSMUSG00000064194	Zfp936
ENSMUSG00000024598	Fbn2	ENSMUSG00000046591	Ticrr
ENSMUSG00000044966	Fbxo48	ENSMUSG00000048108	Tmem72
ENSMUSG00000105589	Fbxw14	ENSMUSG00000033327	Tnxb
ENSMUSG00000104614	Fbxw27	ENSMUSG00000032783	Troap
ENSMUSG00000032051	Fdx1	ENSMUSG00000038379	Ttk
ENSMUSG00000013338	Fer1l4	ENSMUSG00000050612	Txndc2
ENSMUSG00000041842	Fhdc1	ENSMUSG00000032942	Ucp3
ENSMUSG00000048721	Fndc9	ENSMUSG00000051527	Usp29
ENSMUSG00000050397	Foxl2	ENSMUSG00000029636	Wasf3
ENSMUSG00000097072	Foxl2os	ENSMUSG00000055235	Wdr86
ENSMUSG00000029563	Foxp2	ENSMUSG00000041995	Zbed3
ENSMUSG00000037016	Frem2	ENSMUSG00000036304	Zdhhc23
ENSMUSG00000075249	Fsip2	ENSMUSG00000093910	Zfp853
ENSMUSG00000021765	Fst	ENSMUSG00000024298	Zfp871
ENSMUSG00000010803	Gabra1
ENSMUSG00000029212	Gabrb1
ENSMUSG00000034486	Gbx2
ENSMUSG00000022103	Gfra2
ENSMUSG00000055737	Ghr
ENSMUSG00000025059	Gk
ENSMUSG00000030048	Gkn3
ENSMUSG00000103789	Gm10129
ENSMUSG00000102207	Gm10344
ENSMUSG00000066027	Gm10436
ENSMUSG00000085770	Gm11381
ENSMUSG00000086487	Gm11638
ENSMUSG00000040838	Gm11639
ENSMUSG00000086584	Gm12002
ENSMUSG00000085931	Gm12648
ENSMUSG00000085833	Gm13003
ENSMUSG00000086644	Gm13470
ENSMUSG00000086353	Gm13481
ENSMUSG00000085845	Gm13944
ENSMUSG00000109501	Gm14377
ENSMUSG00000086077	Gm14396
ENSMUSG00000079146	Gm15353
ENSMUSG00000086863	Gm15543
ENSMUSG00000085472	Gm15691
ENSMUSG00000086021	Gm15767
ENSMUSG00000087290	Gm15866
ENSMUSG00000086624	Gm16130
ENSMUSG00000113336	Gm16497
ENSMUSG00000100553	Gm17751
ENSMUSG00000101969	Gm20125
ENSMUSG00000104096	Gm20356
ENSMUSG00000092354	Gm20548
ENSMUSG00000093726	Gm20667
ENSMUSG00000095651	Gm21817
ENSMUSG00000102785	Gm2447
ENSMUSG00000108913	Gm2448
ENSMUSG00000097157	Gm26512
ENSMUSG00000097925	Gm26574
ENSMUSG00000097467	Gm26737
ENSMUSG00000110582	Gm30052
ENSMUSG00000104109	Gm30292
ENSMUSG00000109127	Gm31135
ENSMUSG00000109717	Gm34368
ENSMUSG00000090610	Gm3571
ENSMUSG00000103079	Gm36307
ENSMUSG00000103378	Gm37176
ENSMUSG00000103012	Gm37548
ENSMUSG00000102559	Gm37570
ENSMUSG00000102143	Gm38057
ENSMUSG00000111389	Gm39465
ENSMUSG00000113441	Gm40438
ENSMUSG00000113216	Gm40841
ENSMUSG00000106863	Gm42109
ENSMUSG00000104781	Gm43303
ENSMUSG00000106285	Gm43574
ENSMUSG00000107254	Gm43769
ENSMUSG00000108256	Gm43923
ENSMUSG00000109799	Gm45515
ENSMUSG00000109945	Gm45601
ENSMUSG00000109866	Gm45714
ENSMUSG00000114721	Gm47938
ENSMUSG00000114337	Gm48704
ENSMUSG00000114682	Gm48775
ENSMUSG00000074913	Gm815
ENSMUSG00000060416	Gm839
ENSMUSG00000100044	Gm9553
ENSMUSG00000096403	Gm9825
ENSMUSG00000054178	Gm9938
ENSMUSG00000024978	Gpam
ENSMUSG00000055653	Gpc3
ENSMUSG00000058571	Gpc6
ENSMUSG00000045967	Gpr158
ENSMUSG00000031210	Gpr165
ENSMUSG00000050069	Grem2
ENSMUSG00000030209	Grin2b
ENSMUSG00000056755	Grm7
ENSMUSG00000056293	Gsdmc2
ENSMUSG00000056870	Gulp1
ENSMUSG00000020017	Hal
ENSMUSG00000027870	Hao2
ENSMUSG00000026874	Hc
ENSMUSG00000031209	Heph
ENSMUSG00000064325	Hhip
ENSMUSG00000056758	Hmga2
ENSMUSG00000017950	Hnf4a
ENSMUSG00000022484	Hoxc10
ENSMUSG00000036139	Hoxc9
ENSMUSG00000079277	Hoxd3
ENSMUSG00000053465	Hs6st3
ENSMUSG00000026675	Hsd17b7
ENSMUSG00000027871	Hsd3b1
ENSMUSG00000002076	Hsf2bp
ENSMUSG00000026018	Ica1l
ENSMUSG00000025950	Idh1
ENSMUSG00000076564	Igkv12-46
ENSMUSG00000076543	Igkv4-74
ENSMUSG00000042035	Igsf3
ENSMUSG00000031289	Il13ra2
ENSMUSG00000041872	Il17f
ENSMUSG00000037035	Inhbb
ENSMUSG00000048782	Insc
ENSMUSG00000031620	Iqcm
ENSMUSG00000020689	Itgb3
ENSMUSG00000035407	Kank4
ENSMUSG00000039672	Kcne2
ENSMUSG00000032034	Kcnj5
ENSMUSG00000063142	Kcnma1
ENSMUSG00000052726	Kcnt2
ENSMUSG00000012443	Kif11
ENSMUSG00000026494	Kif26b
ENSMUSG00000029312	Klhl8
ENSMUSG00000035775	Krt20
ENSMUSG00000032193	Ldlr
ENSMUSG00000020140	Lgr5
ENSMUSG00000019906	Lin7a
ENSMUSG00000051067	Lingo3
ENSMUSG00000032818	Loxhd1
ENSMUSG00000049929	Lpar4
ENSMUSG00000090291	Lrrc10b
ENSMUSG00000039883	Lrrc17
ENSMUSG00000032496	Ltf
ENSMUSG00000050447	Lypd6
ENSMUSG00000052727	Map1b
ENSMUSG00000015222	Map2
ENSMUSG00000026620	Mark1
ENSMUSG00000047508	Mbd3l2
ENSMUSG00000031442	Mcf2l
ENSMUSG00000046101	Mcmdc2
ENSMUSG00000024593	Megf10
ENSMUSG00000059149	Mfsd4a
ENSMUSG00000074604	Mgst2
ENSMUSG00000047534	Mis18bp1
ENSMUSG00000058183	Mmel1
ENSMUSG00000028226	Mmp16
ENSMUSG00000078365	Mos
ENSMUSG00000016386	Mpped2
ENSMUSG00000032470	Mras
ENSMUSG00000005493	Msh4
ENSMUSG00000059908	Mug1
ENSMUSG00000000435	Myf5
ENSMUSG00000020542	Myocd
ENSMUSG00000037795	N4bp2
ENSMUSG00000067219	Nipal1
ENSMUSG00000045693	Nlrp4e
ENSMUSG00000067786	Nnat
ENSMUSG00000029736	Nobox
ENSMUSG00000048616	Nog
ENSMUSG00000030562	Nox4
ENSMUSG00000026398	Nr5a2
ENSMUSG00000039114	Nrn1
ENSMUSG00000024109	Nrxn1
ENSMUSG00000059857	Ntng1
ENSMUSG00000066867	Oas1e
ENSMUSG00000069421	Olfr810
ENSMUSG00000049112	Oxtr
ENSMUSG00000027765	P2ry1
ENSMUSG00000090053	Palm2
ENSMUSG00000097814	Panct2
ENSMUSG00000035873	Pawr
ENSMUSG00000024620	Pdgfrb
ENSMUSG00000036218	Pdzrn4
ENSMUSG00000005907	Pex1
ENSMUSG00000041482	Piezo2
ENSMUSG00000019817	Plagl1
ENSMUSG00000014782	Plekhg4
ENSMUSG00000002831	Plin4
ENSMUSG00000033342	Plppr5
ENSMUSG00000026640	Plxna2
ENSMUSG00000012889	Podnl1
ENSMUSG00000034206	Polq
ENSMUSG00000005268	Prlr
ENSMUSG00000073565	Prr16
ENSMUSG00000039405	Prss23
ENSMUSG00000074925	Ptar1
ENSMUSG00000028036	Ptgfr
ENSMUSG00000032492	Pth1r
ENSMUSG00000035916	Ptprq
ENSMUSG00000013236	Ptprs
ENSMUSG00000068748	Ptprz1
ENSMUSG00000020674	Pxdn
ENSMUSG00000032202	Rab27a
ENSMUSG00000024511	Rab27b
ENSMUSG00000030254	Rad18
ENSMUSG00000049044	Rapgef4
ENSMUSG00000034472	Rasd2
ENSMUSG00000029370	Rassf6
ENSMUSG00000051079	Rgs13
ENSMUSG00000020599	Rgs9
ENSMUSG00000019944	Rhobtb1
ENSMUSG00000041670	Rims1
ENSMUSG00000035226	Rims4
ENSMUSG00000022883	Robo1
ENSMUSG00000052516	Robo2
ENSMUSG00000051920	Rspo2
ENSMUSG00000057465	Saa2
ENSMUSG00000023927	Satb1
ENSMUSG00000038331	Satb2
ENSMUSG00000032181	Scg3
ENSMUSG00000000037	Scml2
ENSMUSG00000020592	Sdc1
ENSMUSG00000072214	Sept5
ENSMUSG00000026249	Serpine2
ENSMUSG00000027996	Sfrp2
ENSMUSG00000020354	Sgcd
ENSMUSG00000033256	Shf
ENSMUSG00000029381	Shroom3
ENSMUSG00000021965	Ska3
ENSMUSG00000054074	Skida1
ENSMUSG00000025094	Slc18a2
ENSMUSG00000029015	Slc26a5
ENSMUSG00000036298	Slc2a13
ENSMUSG00000028976	Slc2a5
ENSMUSG00000010064	Slc38a3
ENSMUSG00000037994	Slc9b2
ENSMUSG00000075478	Slitrk1
ENSMUSG00000027796	Smad9
ENSMUSG00000045667	Smtnl2
ENSMUSG00000033419	Snap91
ENSMUSG00000024534	Sncaip
ENSMUSG00000063632	Sox11
ENSMUSG00000046550	Spin2c
ENSMUSG00000039911	Spsb1
ENSMUSG00000046997	Spsb4
ENSMUSG00000020121	Srgap1
ENSMUSG00000024172	St6gal2
ENSMUSG00000023403	Stk31
ENSMUSG00000020961	Ston2
ENSMUSG00000038576	Susd4
ENSMUSG00000029830	Svopl
ENSMUSG00000030554	Synm
ENSMUSG00000061762	Tac1
ENSMUSG00000028172	Tacr3
ENSMUSG00000053580	Tanc2
ENSMUSG00000061809	Tbpl2
ENSMUSG00000018604	Tbx3
ENSMUSG00000000094	Tbx4
ENSMUSG00000032494	Tdgf1
ENSMUSG00000060985	Tdrd5
ENSMUSG00000048078	Tenm4
ENSMUSG00000029552	Tes
ENSMUSG00000010342	Tex14
ENSMUSG00000009628	Tex15
ENSMUSG00000032900	Tex43
ENSMUSG00000021702	Thbs4
ENSMUSG00000042581	Thsd7b
ENSMUSG00000023800	Tiam2
ENSMUSG00000049036	Tmem121
ENSMUSG00000079588	Tmem182
ENSMUSG00000028132	Tmem56
ENSMUSG00000036019	Tmtc2
ENSMUSG00000028364	Tnc
ENSMUSG00000043496	Tril
ENSMUSG00000073399	Trim40
ENSMUSG00000032839	Trpc1
ENSMUSG00000024727	Trpm6
ENSMUSG00000026885	Ttll11
ENSMUSG00000031028	Tub
ENSMUSG00000052981	Ube2ql1
ENSMUSG00000026429	Ube2t
ENSMUSG00000001228	Uhrf1
ENSMUSG00000059921	Unc5c
ENSMUSG00000026609	Ush2a
ENSMUSG00000021614	Vcan
ENSMUSG00000058685	Vmn2r51
ENSMUSG00000079679	Vwde
ENSMUSG00000042015	Wdr41
ENSMUSG00000022996	Wnt10b
ENSMUSG00000034610	Zcchc11
ENSMUSG00000049764	Zfp280b
ENSMUSG00000036036	Zfp57
ENSMUSG00000107476	Zfp862-ps
ENSMUSG00000037492	Zmat4
ENSMUSG00000024734	Zp1

## Sheet: Up in KO vs SUMO
Genes Up in KO HYPO-SUMO ONLY (247)		Genes Up in KO HYPER-SUMO ONLY (975)		Genes Up in KO HYPO and HYPER-SUMO (195)
ensembl_gene_id	External.Gene.name	ensembl_gene_id	External.Gene.name	ensembl_gene_id	External.Gene.name
ENSMUSG00000022542	Sept12	ENSMUSG00000089755	0610012D04Rik	ENSMUSG00000087651	1500009L16Rik
ENSMUSG00000085151	1110018N20Rik	ENSMUSG00000032551	1110059G10Rik	ENSMUSG00000100303	2600014E21Rik
ENSMUSG00000041707	1810011H11Rik	ENSMUSG00000068099	1500009C09Rik	ENSMUSG00000020299	4930524B15Rik
ENSMUSG00000097276	4930525G20Rik	ENSMUSG00000085389	1700003M07Rik	ENSMUSG00000073197	5730507C01Rik
ENSMUSG00000046180	4930550L24Rik	ENSMUSG00000109745	1700018G05Rik	ENSMUSG00000085058	8030453O22Rik
ENSMUSG00000087455	5330411J11Rik	ENSMUSG00000032666	1700025G04Rik	ENSMUSG00000073158	9030624G23Rik
ENSMUSG00000104684	5430427N15Rik	ENSMUSG00000099759	1700030C10Rik	ENSMUSG00000106887	A930005G22Rik
ENSMUSG00000025058	5430427O19Rik	ENSMUSG00000091071	1700030C10Rik	ENSMUSG00000020620	Abca8b
ENSMUSG00000110018	5430437J10Rik	ENSMUSG00000097717	1700066J03Rik	ENSMUSG00000036872	Abcc12
ENSMUSG00000108950	9130015G15Rik	ENSMUSG00000102822	1700113B19Rik	ENSMUSG00000024030	Abcg1
ENSMUSG00000030111	A2m	ENSMUSG00000062760	1810041L15Rik	ENSMUSG00000035258	Abi3bp
ENSMUSG00000044522	A730020M07Rik	ENSMUSG00000090925	1810064F22Rik	ENSMUSG00000113836	AC124426.1
ENSMUSG00000029695	Aass	ENSMUSG00000044694	2010007H06Rik	ENSMUSG00000113669	AC163354.1
ENSMUSG00000020865	Abcc3	ENSMUSG00000107761	2010008C14Rik	ENSMUSG00000066113	Adamtsl1
ENSMUSG00000026834	Acvr1c	ENSMUSG00000013083	2200002J24Rik	ENSMUSG00000041293	Adgrf1
ENSMUSG00000031994	Adamts8	ENSMUSG00000074217	2210011C24Rik	ENSMUSG00000035283	Adrb1
ENSMUSG00000070469	Adamtsl3	ENSMUSG00000097354	2310001H17Rik	ENSMUSG00000023827	Agpat4
ENSMUSG00000058620	Adra2b	ENSMUSG00000073164	2410018L13Rik	ENSMUSG00000037860	Aim2
ENSMUSG00000038587	Akap12	ENSMUSG00000037735	2810032G03Rik	ENSMUSG00000060063	Alox5ap
ENSMUSG00000061603	Akap6	ENSMUSG00000097709	2810429I04Rik	ENSMUSG00000050022	Amz1
ENSMUSG00000021213	Akr1c13	ENSMUSG00000067879	3110035E14Rik	ENSMUSG00000029811	Aoc1
ENSMUSG00000024803	Ankrd1	ENSMUSG00000085642	3110053B16Rik	ENSMUSG00000037999	Arap2
ENSMUSG00000039062	Anpep	ENSMUSG00000073590	3222401L13Rik	ENSMUSG00000063506	Arhgap22
ENSMUSG00000029484	Anxa3	ENSMUSG00000086352	4930401G09Rik	ENSMUSG00000039200	Atf7ip2
ENSMUSG00000040564	Apoc1	ENSMUSG00000085295	4930430E12Rik	ENSMUSG00000028238	Atp6v0d2
ENSMUSG00000035697	Arhgap45	ENSMUSG00000107964	4930447C11Rik	ENSMUSG00000113737	BB123696
ENSMUSG00000045094	Arhgef37	ENSMUSG00000109225	4930513N20Rik	ENSMUSG00000112160	BC024063
ENSMUSG00000031382	Asb11	ENSMUSG00000104766	4930573H18Rik	ENSMUSG00000032000	Birc3
ENSMUSG00000041674	BC006965	ENSMUSG00000055061	4931431C16Rik	ENSMUSG00000026029	Casp8
ENSMUSG00000086662	BC046251	ENSMUSG00000101734	4933400C23Rik	ENSMUSG00000021624	Cd180
ENSMUSG00000052477	C130026I21Rik	ENSMUSG00000021874	4933413J09Rik	ENSMUSG00000075122	Cd80
ENSMUSG00000017446	C1qtnf1	ENSMUSG00000086996	4933416E14Rik	ENSMUSG00000015396	Cd83
ENSMUSG00000058914	C1qtnf3	ENSMUSG00000058046	4933430I17Rik	ENSMUSG00000012819	Cdh23
ENSMUSG00000038521	C1s1	ENSMUSG00000106352	5033403H07Rik	ENSMUSG00000026023	Cdk15
ENSMUSG00000017412	Cacnb4	ENSMUSG00000006204	5430419D17Rik	ENSMUSG00000002107	Celf2
ENSMUSG00000032076	Cadm1	ENSMUSG00000054672	5830411N06Rik	ENSMUSG00000076433	Cep295nl
ENSMUSG00000043705	Capn13	ENSMUSG00000086236	5830418P13Rik	ENSMUSG00000037625	Cldn11
ENSMUSG00000067276	Capn6	ENSMUSG00000097471	5830432E09Rik	ENSMUSG00000039419	Cntnap2
ENSMUSG00000027556	Car1	ENSMUSG00000075408	6030408B16Rik	ENSMUSG00000068794	Col28a1
ENSMUSG00000036641	Ccdc148	ENSMUSG00000073795	6430531B16Rik	ENSMUSG00000043719	Col6a6
ENSMUSG00000045915	Ccdc42	ENSMUSG00000108228	6430584L05Rik	ENSMUSG00000053007	Creb5
ENSMUSG00000025804	Ccr1	ENSMUSG00000054951	9130008F23Rik	ENSMUSG00000028859	Csf3r
ENSMUSG00000036172	Cd200r3	ENSMUSG00000027446	9230104L09Rik	ENSMUSG00000113416	CT030170.2
ENSMUSG00000060703	Cd302	ENSMUSG00000004360	9330159F19Rik	ENSMUSG00000030560	Ctsc
ENSMUSG00000022901	Cd86	ENSMUSG00000104291	A130071D04Rik	ENSMUSG00000024365	Cyp21a1
ENSMUSG00000030342	Cd9	ENSMUSG00000112095	A130077B15Rik	ENSMUSG00000046005	D830044D21Rik
ENSMUSG00000000303	Cdh1	ENSMUSG00000087612	A230005M16Rik	ENSMUSG00000040260	Daam2
ENSMUSG00000040809	Chil3	ENSMUSG00000100600	A230077H06Rik	ENSMUSG00000027797	Dclk1
ENSMUSG00000079293	Clec7a	ENSMUSG00000110682	A530010L16Rik	ENSMUSG00000096141	Dnah7a
ENSMUSG00000024059	Clip4	ENSMUSG00000043122	A530016L24Rik	ENSMUSG00000056752	Dnah9
ENSMUSG00000091345	Col6a5	ENSMUSG00000043939	A530064D06Rik	ENSMUSG00000038608	Dock10
ENSMUSG00000003617	Cp	ENSMUSG00000086124	A530076I17Rik	ENSMUSG00000024302	Dtna
ENSMUSG00000030862	Cpxm2	ENSMUSG00000100627	A830008E24Rik	ENSMUSG00000063821	Dupd1
ENSMUSG00000021680	Crhbp	ENSMUSG00000083307	AA414768	ENSMUSG00000024044	Epb41l3
ENSMUSG00000024621	Csf1r	ENSMUSG00000057191	AB124611	ENSMUSG00000011832	Evi5l
ENSMUSG00000063063	Ctnna2	ENSMUSG00000062017	Abca14	ENSMUSG00000025932	Eya1
ENSMUSG00000069372	Ctxn3	ENSMUSG00000035435	Abca17	ENSMUSG00000010461	Eya4
ENSMUSG00000046727	Cystm1	ENSMUSG00000024130	Abca3	ENSMUSG00000036585	Fgf1
ENSMUSG00000026832	Cytip	ENSMUSG00000032046	Abhd12	ENSMUSG00000055805	Fmnl1
ENSMUSG00000032500	Dclk3	ENSMUSG00000002475	Abhd3	ENSMUSG00000027004	Frzb
ENSMUSG00000027068	Dhrs9	ENSMUSG00000114892	AC090962.1	ENSMUSG00000024661	Fth1
ENSMUSG00000052572	Dlg2	ENSMUSG00000112035	AC122018.1	ENSMUSG00000033066	Gas7
ENSMUSG00000040856	Dlk1	ENSMUSG00000115871	AC127687.1	ENSMUSG00000059434	Gckr
ENSMUSG00000024837	Dmrt1	ENSMUSG00000116455	AC127687.2	ENSMUSG00000058624	Gda
ENSMUSG00000043753	Dmrta1	ENSMUSG00000116187	AC154256.2	ENSMUSG00000045594	Glb1
ENSMUSG00000036815	Dpp10	ENSMUSG00000113294	AC154636.1	ENSMUSG00000071362	Gm10330
ENSMUSG00000035000	Dpp4	ENSMUSG00000115354	AC154806.2	ENSMUSG00000105044	Gm10416
ENSMUSG00000026574	Dpt	ENSMUSG00000115988	AC158972.2	ENSMUSG00000085665	Gm12059
ENSMUSG00000028017	Egf	ENSMUSG00000115016	AC158982.1	ENSMUSG00000078502	Gm13212
ENSMUSG00000043460	Elfn2	ENSMUSG00000113506	AC166358.2	ENSMUSG00000093538	Gm20711
ENSMUSG00000022425	Enpp2	ENSMUSG00000038007	Acer2	ENSMUSG00000112057	Gm21321
ENSMUSG00000024376	Epb41l4a	ENSMUSG00000023328	Ache	ENSMUSG00000045699	Gm21411
ENSMUSG00000038776	Ephx1	ENSMUSG00000044534	Ackr2	ENSMUSG00000099576	Gm29040
ENSMUSG00000019936	Epyc	ENSMUSG00000060317	Acnat2	ENSMUSG00000094942	Gm3604
ENSMUSG00000037681	Esyt3	ENSMUSG00000020333	Acsl6	ENSMUSG00000103383	Gm37754
ENSMUSG00000028838	Extl1	ENSMUSG00000030935	Acsm3	ENSMUSG00000113402	Gm40848
ENSMUSG00000027533	Fabp5	ENSMUSG00000052374	Actn2	ENSMUSG00000108865	Gm44617
ENSMUSG00000015484	Fam163a	ENSMUSG00000025964	Adam23	ENSMUSG00000108802	Gm44769
ENSMUSG00000024778	Fas	ENSMUSG00000027318	Adam33	ENSMUSG00000108897	Gm44861
ENSMUSG00000026656	Fcgr2b	ENSMUSG00000033453	Adamts15	ENSMUSG00000109170	Gm45086
ENSMUSG00000059498	Fcgr3	ENSMUSG00000056413	Adap1	ENSMUSG00000109665	Gm45458
ENSMUSG00000057967	Fgf18	ENSMUSG00000029778	Adcyap1r1	ENSMUSG00000110905	Gm48007
ENSMUSG00000034258	Flvcr2	ENSMUSG00000044017	Adgrd1	ENSMUSG00000112883	Gm48023
ENSMUSG00000066705	Fxyd6	ENSMUSG00000004730	Adgre1	ENSMUSG00000113360	Gm48355
ENSMUSG00000078612	Fyb2	ENSMUSG00000060470	Adgrg3	ENSMUSG00000113157	Gm48693
ENSMUSG00000020159	Gabrp	ENSMUSG00000061577	Adgrg5	ENSMUSG00000083397	Gm5466
ENSMUSG00000026994	Galnt3	ENSMUSG00000018500	Adora2b	ENSMUSG00000093908	Gm5784
ENSMUSG00000027199	Gatm	ENSMUSG00000024397	Aif1	ENSMUSG00000072874	Gm6116
ENSMUSG00000031966	Glb1l3	ENSMUSG00000022763	Aifm3	ENSMUSG00000090744	Gm6871
ENSMUSG00000086962	Gm12248	ENSMUSG00000041323	Ak7	ENSMUSG00000113473	Gm7045
ENSMUSG00000085876	Gm12409	ENSMUSG00000026807	Ak8	ENSMUSG00000110298	Gm8189
ENSMUSG00000087659	Gm12606	ENSMUSG00000001642	Akr1b3	ENSMUSG00000047875	Gpr157
ENSMUSG00000085918	Gm13032	ENSMUSG00000029762	Akr1b8	ENSMUSG00000063239	Grm4
ENSMUSG00000082740	Gm14127	ENSMUSG00000115924	AL583891.1	ENSMUSG00000032360	Hcrtr2
ENSMUSG00000054510	Gm14461	ENSMUSG00000028393	Alad	ENSMUSG00000031936	Hephl1
ENSMUSG00000086704	Gm14582	ENSMUSG00000024747	Aldh1a7	ENSMUSG00000028634	Hivep3
ENSMUSG00000086915	Gm16365	ENSMUSG00000035561	Aldh1b1	ENSMUSG00000053004	Hrh1
ENSMUSG00000097534	Gm16675	ENSMUSG00000030088	Aldh1l1	ENSMUSG00000003541	Ier3
ENSMUSG00000097305	Gm17276	ENSMUSG00000018907	Alox12e	ENSMUSG00000037157	Il22ra1
ENSMUSG00000066057	Gm1976	ENSMUSG00000025701	Alox5	ENSMUSG00000026770	Il2ra
ENSMUSG00000102679	Gm20557	ENSMUSG00000005686	Ampd3	ENSMUSG00000068227	Il2rb
ENSMUSG00000095193	Gm20939	ENSMUSG00000074264	Amy1	ENSMUSG00000024810	Il33
ENSMUSG00000099823	Gm28054	ENSMUSG00000030649	Anapc15	ENSMUSG00000003882	Il7r
ENSMUSG00000100396	Gm29367	ENSMUSG00000027460	Angpt4	ENSMUSG00000026288	Inpp5d
ENSMUSG00000112466	Gm29674	ENSMUSG00000021322	Aoah	ENSMUSG00000053062	Jam2
ENSMUSG00000109771	Gm35315	ENSMUSG00000009585	Apobec3	ENSMUSG00000062609	Kcnj15
ENSMUSG00000110216	Gm36325	ENSMUSG00000022548	Apod	ENSMUSG00000074657	Kif5a
ENSMUSG00000107785	Gm45083	ENSMUSG00000071716	Apol7e	ENSMUSG00000023999	Kif6
ENSMUSG00000109651	Gm45463	ENSMUSG00000030047	Arhgap25	ENSMUSG00000042514	Klhl14
ENSMUSG00000113959	Gm46339	ENSMUSG00000036452	Arhgap26	ENSMUSG00000030325	Klrb1c
ENSMUSG00000112275	Gm47078	ENSMUSG00000085887	Arhgap27os3	ENSMUSG00000040213	Kyat3
ENSMUSG00000113047	Gm47469	ENSMUSG00000048865	Arhgap30	ENSMUSG00000041565	L3mbtl4
ENSMUSG00000091183	Gm5141	ENSMUSG00000078954	Arhgap8	ENSMUSG00000024063	Lbh
ENSMUSG00000098050	Gm5345	ENSMUSG00000037509	Arhgef4	ENSMUSG00000002699	Lcp2
ENSMUSG00000098164	Gm5493	ENSMUSG00000037447	Arid5a	ENSMUSG00000033880	Lgals3bp
ENSMUSG00000100141	Gm6445	ENSMUSG00000071324	Armc2	ENSMUSG00000001123	Lgals9
ENSMUSG00000082955	Gm8036	ENSMUSG00000034842	Art3	ENSMUSG00000046908	Ltb4r1
ENSMUSG00000034792	Gna15	ENSMUSG00000040963	Asgr2	ENSMUSG00000004707	Ly9
ENSMUSG00000050075	Gpr171	ENSMUSG00000026394	Atp6v1g3	ENSMUSG00000042763	Maneal
ENSMUSG00000051212	Gpr183	ENSMUSG00000021983	Atp8a2	ENSMUSG00000027994	Mcub
ENSMUSG00000034813	Grip1	ENSMUSG00000109890	AU023762	ENSMUSG00000039431	Mtmr7
ENSMUSG00000039934	Gsap	ENSMUSG00000075010	AW112010	ENSMUSG00000037139	Myom3
ENSMUSG00000022831	Hcls1	ENSMUSG00000043740	B430306N03Rik	ENSMUSG00000071715	Ncf4
ENSMUSG00000004698	Hdac9	ENSMUSG00000086150	Bach2os	ENSMUSG00000053702	Nebl
ENSMUSG00000097295	Hmgb1-ps8	ENSMUSG00000024232	Bambi	ENSMUSG00000026442	Nfasc
ENSMUSG00000029311	Hsd17b11	ENSMUSG00000037922	Bank1	ENSMUSG00000027544	Nfatc2
ENSMUSG00000033122	Hsd17b3	ENSMUSG00000034266	Batf	ENSMUSG00000029561	Oasl2
ENSMUSG00000041548	Hspb8	ENSMUSG00000039699	Batf2	ENSMUSG00000022146	Osmr
ENSMUSG00000081189	Hspd1-ps4	ENSMUSG00000085006	BC021767	ENSMUSG00000029470	P2rx4
ENSMUSG00000029096	Htra3	ENSMUSG00000063388	BC023105	ENSMUSG00000064225	Paqr9
ENSMUSG00000059854	Hydin	ENSMUSG00000107271	BC028471	ENSMUSG00000073591	Pcdhb22
ENSMUSG00000062157	Ifnlr1	ENSMUSG00000090164	BC035044	ENSMUSG00000024014	Pim1
ENSMUSG00000017057	Il13ra1	ENSMUSG00000049694	BC048671	ENSMUSG00000024867	Pip5k1b
ENSMUSG00000059203	Il1rapl2	ENSMUSG00000057246	BC051142	ENSMUSG00000054580	Pla2r1
ENSMUSG00000040612	Ildr2	ENSMUSG00000094796	BC147527	ENSMUSG00000051177	Plcb1
ENSMUSG00000020758	Itgb4	ENSMUSG00000004892	Bcan	ENSMUSG00000024998	Plce1
ENSMUSG00000001281	Itgb7	ENSMUSG00000030826	Bcat2	ENSMUSG00000025091	Pnliprp2
ENSMUSG00000025321	Itgb8	ENSMUSG00000042182	Bend6	ENSMUSG00000024953	Prdx5
ENSMUSG00000063646	Jakmip1	ENSMUSG00000016758	Bik	ENSMUSG00000006014	Prg4
ENSMUSG00000033182	Kbtbd12	ENSMUSG00000098112	Bin2	ENSMUSG00000052889	Prkcb
ENSMUSG00000030149	Klrk1	ENSMUSG00000014453	Blk	ENSMUSG00000056529	Ptafr
ENSMUSG00000045545	Krt14	ENSMUSG00000022687	Boc	ENSMUSG00000017969	Ptgis
ENSMUSG00000026866	Kynu	ENSMUSG00000045744	Bricd5	ENSMUSG00000017491	Rarb
ENSMUSG00000030246	Ldhb	ENSMUSG00000052013	Btla	ENSMUSG00000021708	Rasgrf2
ENSMUSG00000024770	Lipn	ENSMUSG00000053216	Btn2a2	ENSMUSG00000074639	Rdh16f2
ENSMUSG00000067649	Mageb18	ENSMUSG00000061728	Btnl7-ps	ENSMUSG00000002324	Rec8
ENSMUSG00000027377	Mall	ENSMUSG00000036896	C1qc	ENSMUSG00000037627	Rgs22
ENSMUSG00000032479	Map4	ENSMUSG00000097869	C230021G24Rik	ENSMUSG00000044456	Rin3
ENSMUSG00000018411	Mapt	ENSMUSG00000091648	C2cd4d	ENSMUSG00000063171	Rps4l
ENSMUSG00000036469	March1	ENSMUSG00000040552	C3ar1	ENSMUSG00000028278	Rragd
ENSMUSG00000004933	Matk	ENSMUSG00000097254	C430042M11Rik	ENSMUSG00000021087	Rtn1
ENSMUSG00000045569	Mc2r	ENSMUSG00000015451	C4a	ENSMUSG00000033355	Rtp4
ENSMUSG00000040950	Mgl2	ENSMUSG00000073418	C4b	ENSMUSG00000057378	Ryr3
ENSMUSG00000025355	Mmp19	ENSMUSG00000022181	C6	ENSMUSG00000021679	S100z
ENSMUSG00000052105	Mtcl1	ENSMUSG00000079105	C7	ENSMUSG00000022876	Samsn1
ENSMUSG00000068745	Mybphl	ENSMUSG00000003657	Calb2	ENSMUSG00000029596	Sdsl
ENSMUSG00000041361	Myzap	ENSMUSG00000057897	Camk2b	ENSMUSG00000045629	Sh3tc2
ENSMUSG00000043924	Ncmap	ENSMUSG00000056737	Capg	ENSMUSG00000059182	Skap2
ENSMUSG00000006435	Neurl1a	ENSMUSG00000032373	Car12	ENSMUSG00000040938	Slc16a11
ENSMUSG00000039835	Nhsl1	ENSMUSG00000036526	Card11	ENSMUSG00000023829	Slc22a1
ENSMUSG00000032691	Nlrp3	ENSMUSG00000013483	Card14	ENSMUSG00000034591	Slc41a2
ENSMUSG00000042684	Npl	ENSMUSG00000025888	Casp1	ENSMUSG00000068323	Slc4a5
ENSMUSG00000066392	Nrxn3	ENSMUSG00000033538	Casp4	ENSMUSG00000027463	Slc52a3
ENSMUSG00000072944	Nup62cl	ENSMUSG00000051980	Casr	ENSMUSG00000069072	Slc7a14
ENSMUSG00000109675	Nxpe1-ps	ENSMUSG00000074570	Cass4	ENSMUSG00000031129	Slc9a9
ENSMUSG00000046719	Nxph3	ENSMUSG00000022947	Cbr3	ENSMUSG00000056427	Slit3
ENSMUSG00000021913	Ogdhl	ENSMUSG00000064280	Ccdc146	ENSMUSG00000090104	Slmapos2
ENSMUSG00000027848	Olfml3	ENSMUSG00000019767	Ccdc170	ENSMUSG00000063919	Srrm4
ENSMUSG00000030162	Olr1	ENSMUSG00000048038	Ccdc187	ENSMUSG00000028369	Svep1
ENSMUSG00000062257	Opcml	ENSMUSG00000032878	Ccdc85a	ENSMUSG00000022340	Sybu
ENSMUSG00000004872	Pax3	ENSMUSG00000047810	Ccdc88b	ENSMUSG00000021457	Syk
ENSMUSG00000026976	Pax8	ENSMUSG00000035352	Ccl12	ENSMUSG00000054003	Tdrd9
ENSMUSG00000006494	Pdk1	ENSMUSG00000094686	Ccl21a	ENSMUSG00000062545	Tlr12
ENSMUSG00000000301	Pemt	ENSMUSG00000031779	Ccl22	ENSMUSG00000027995	Tlr2
ENSMUSG00000029373	Pf4	ENSMUSG00000004814	Ccl24	ENSMUSG00000050640	Tmem150c
ENSMUSG00000030413	Pglyrp1	ENSMUSG00000000982	Ccl3	ENSMUSG00000056498	Tmem154
ENSMUSG00000034416	Pkd1l2	ENSMUSG00000035042	Ccl5	ENSMUSG00000026321	Tnfrsf11a
ENSMUSG00000061082	Plac1	ENSMUSG00000018927	Ccl6	ENSMUSG00000022496	Tnfrsf17
ENSMUSG00000044667	Plppr4	ENSMUSG00000019122	Ccl9	ENSMUSG00000028599	Tnfrsf1b
ENSMUSG00000019848	Popdc3	ENSMUSG00000049103	Ccr2	ENSMUSG00000026418	Tnni1
ENSMUSG00000029120	Ppp2r2c	ENSMUSG00000079227	Ccr5	ENSMUSG00000015829	Tnr
ENSMUSG00000024530	Prelid3a	ENSMUSG00000008845	Cd163	ENSMUSG00000017607	Tns4
ENSMUSG00000029334	Prkg2	ENSMUSG00000062082	Cd200r4	ENSMUSG00000041272	Tox
ENSMUSG00000050558	Prokr2	ENSMUSG00000040165	Cd209c	ENSMUSG00000032554	Trf
ENSMUSG00000024338	Psmb8	ENSMUSG00000051906	Cd209f	ENSMUSG00000029833	Trim24
ENSMUSG00000030223	Ptpro	ENSMUSG00000079168	Cd209g	ENSMUSG00000021071	Trim9
ENSMUSG00000024084	Qpct	ENSMUSG00000004709	Cd244	ENSMUSG00000026728	Vim
ENSMUSG00000019832	Rab32	ENSMUSG00000005763	Cd247	ENSMUSG00000020010	Vnn3
ENSMUSG00000052852	Reep1	ENSMUSG00000047139	Cd24a	ENSMUSG00000031937	Vstm5
ENSMUSG00000071356	Reg3b	ENSMUSG00000004609	Cd33	ENSMUSG00000051076	Vtcn1
ENSMUSG00000042453	Reln	ENSMUSG00000029084	Cd38	ENSMUSG00000050122	Vwa3b
ENSMUSG00000026358	Rgs1	ENSMUSG00000023274	Cd4	ENSMUSG00000069755	Zfp125
ENSMUSG00000083695	Rnf138rt1	ENSMUSG00000032679	Cd59a	ENSMUSG00000096916	Zfp850
ENSMUSG00000047686	Rtl3	ENSMUSG00000015854	Cd5l	ENSMUSG00000071267	Zfp942
ENSMUSG00000034463	Scara3	ENSMUSG00000028459	Cd72	ENSMUSG00000078498	Zfp988
ENSMUSG00000063531	Sema3e	ENSMUSG00000024610	Cd74
ENSMUSG00000017707	Serinc3	ENSMUSG00000040592	Cd79b
ENSMUSG00000060807	Serpina6	ENSMUSG00000026437	Cdk18
ENSMUSG00000031548	Sfrp1	ENSMUSG00000053228	Ceacam3
ENSMUSG00000102418	Sh2d1b1	ENSMUSG00000071637	Cebpd
ENSMUSG00000032261	Sh3bgrl2	ENSMUSG00000023031	Cela1
ENSMUSG00000028488	Sh3gl2	ENSMUSG00000035891	Cerk
ENSMUSG00000030638	Sh3gl3	ENSMUSG00000056973	Ces1d
ENSMUSG00000037902	Sirpa	ENSMUSG00000071550	Cfap44
ENSMUSG00000053318	Slamf8	ENSMUSG00000035394	Cfap53
ENSMUSG00000001095	Slc13a2	ENSMUSG00000015970	Chdh
ENSMUSG00000035472	Slc25a21	ENSMUSG00000030732	Chrdl2
ENSMUSG00000024600	Slc27a6	ENSMUSG00000027221	Chst1
ENSMUSG00000030089	Slc41a3	ENSMUSG00000042254	Cilp
ENSMUSG00000055368	Slc6a2	ENSMUSG00000051159	Cited1
ENSMUSG00000020838	Slc6a4	ENSMUSG00000036636	Clcn7
ENSMUSG00000023064	Sncg	ENSMUSG00000001739	Cldn15
ENSMUSG00000031662	Snx20	ENSMUSG00000000318	Clec10a
ENSMUSG00000070031	Sp140	ENSMUSG00000053063	Clec12a
ENSMUSG00000029304	Spp1	ENSMUSG00000030157	Clec2d
ENSMUSG00000025789	St8sia2	ENSMUSG00000025784	Clec3b
ENSMUSG00000031112	Stk26	ENSMUSG00000049037	Clec4a1
ENSMUSG00000053025	Sv2b	ENSMUSG00000030148	Clec4a2
ENSMUSG00000027220	Syt13	ENSMUSG00000043832	Clec4a3
ENSMUSG00000079428	Tceal7	ENSMUSG00000030144	Clec4d
ENSMUSG00000029217	Tec	ENSMUSG00000022037	Clu
ENSMUSG00000034833	Tespa1	ENSMUSG00000016756	Cmah
ENSMUSG00000055546	Timd4	ENSMUSG00000042190	Cmklr1
ENSMUSG00000039005	Tlr4	ENSMUSG00000056162	Cndp1
ENSMUSG00000042757	Tmem108	ENSMUSG00000058806	Col13a1
ENSMUSG00000063296	Tmem117	ENSMUSG00000030707	Coro1a
ENSMUSG00000034145	Tmem63c	ENSMUSG00000030785	Cox6a2
ENSMUSG00000022015	Tnfsf11	ENSMUSG00000039007	Cpq
ENSMUSG00000028362	Tnfsf8	ENSMUSG00000027408	Cpxm1
ENSMUSG00000000296	Tpd52l1	ENSMUSG00000035403	Crb2
ENSMUSG00000026875	Traf1	ENSMUSG00000033467	Crlf2
ENSMUSG00000062296	Trank1	ENSMUSG00000074365	Crxos
ENSMUSG00000066258	Trim12a	ENSMUSG00000012123	Crybg2
ENSMUSG00000058254	Tspan7	ENSMUSG00000030905	Crym
ENSMUSG00000034127	Tspan8	ENSMUSG00000014599	Csf1
ENSMUSG00000030107	Usp18	ENSMUSG00000071713	Csf2rb
ENSMUSG00000046844	Vat1l	ENSMUSG00000071714	Csf2rb2
ENSMUSG00000031380	Vegfd	ENSMUSG00000036958	Cst11
ENSMUSG00000044206	Vsig4	ENSMUSG00000027445	Cst9
ENSMUSG00000001930	Vwf	ENSMUSG00000113536	CT030170.3
ENSMUSG00000051506	Wdfy4	ENSMUSG00000113642	CT030170.4
ENSMUSG00000044976	Wdr72	ENSMUSG00000074874	Ctla2b
ENSMUSG00000015957	Wnt11	ENSMUSG00000038816	Ctnnal1
ENSMUSG00000045064	Zc2hc1c	ENSMUSG00000032359	Ctsh
ENSMUSG00000095990	Zfp97	ENSMUSG00000028015	Ctso
ENSMUSG00000063245	Zfp993	ENSMUSG00000040205	Cuzd1
ENSMUSG00000037224	Zfyve28	ENSMUSG00000029154	Cwh43
		ENSMUSG00000045382	Cxcr4
		ENSMUSG00000048521	Cxcr6
		ENSMUSG00000019590	Cyb561
		ENSMUSG00000026456	Cyb5r1
		ENSMUSG00000006519	Cyba
		ENSMUSG00000015340	Cybb
		ENSMUSG00000027015	Cybrd1
		ENSMUSG00000092471	Cyp21a2-ps
		ENSMUSG00000026170	Cyp27a1
		ENSMUSG00000030483	Cyp2b10
		ENSMUSG00000073424	Cyp4f15
		ENSMUSG00000062464	Cyp4f37
		ENSMUSG00000018008	Cyth4
		ENSMUSG00000062329	Cytl1
		ENSMUSG00000068373	D430041D05Rik
		ENSMUSG00000097083	D930019O06Rik
		ENSMUSG00000039206	Daglb
		ENSMUSG00000022303	Dcstamp
		ENSMUSG00000003534	Ddr1
		ENSMUSG00000061847	Defb39
		ENSMUSG00000066026	Dhrs3
		ENSMUSG00000017830	Dhx58
		ENSMUSG00000047517	Dmbt1
		ENSMUSG00000060962	Dmkn
		ENSMUSG00000031831	Dnaaf1
		ENSMUSG00000028528	Dnajc6
		ENSMUSG00000020143	Dock2
		ENSMUSG00000035711	Dok3
		ENSMUSG00000019278	Dpep1
		ENSMUSG00000027368	Dusp2
		ENSMUSG00000040659	Efhd2
		ENSMUSG00000021364	Elovl2
		ENSMUSG00000041773	Enc1
		ENSMUSG00000023960	Enpp5
		ENSMUSG00000022014	Epsti1
		ENSMUSG00000051978	Erich1
		ENSMUSG00000037482	Erv3
		ENSMUSG00000028943	Espn
		ENSMUSG00000013089	Etv5
		ENSMUSG00000021492	F12
		ENSMUSG00000039109	F13a1
		ENSMUSG00000053360	F730035P03Rik
		ENSMUSG00000028773	Fabp3
		ENSMUSG00000056069	Fam105a
		ENSMUSG00000021750	Fam107a
		ENSMUSG00000022270	Fam134b
		ENSMUSG00000049811	Fam161a
		ENSMUSG00000070476	Fam217b
		ENSMUSG00000046031	Fam26f
		ENSMUSG00000058966	Fam57b
		ENSMUSG00000006369	Fbln1
		ENSMUSG00000064080	Fbln2
		ENSMUSG00000021456	Fbp2
		ENSMUSG00000030598	Fbxo17
		ENSMUSG00000037463	Fbxo27
		ENSMUSG00000015852	Fcrls
		ENSMUSG00000024965	Fermt3
		ENSMUSG00000022871	Fetub
		ENSMUSG00000051314	Ffar2
		ENSMUSG00000024013	Fgd2
		ENSMUSG00000031594	Fgl1
		ENSMUSG00000028874	Fgr
		ENSMUSG00000040013	Fkbp6
		ENSMUSG00000026691	Fmo3
		ENSMUSG00000075415	Fnbp1
		ENSMUSG00000045326	Fndc7
		ENSMUSG00000061175	Fnip2
		ENSMUSG00000001827	Folr1
		ENSMUSG00000032725	Folr2
		ENSMUSG00000052135	Foxo6
		ENSMUSG00000038415	Foxq1
		ENSMUSG00000030064	Frmd4b
		ENSMUSG00000038663	Fsd2
		ENSMUSG00000020325	Fstl3
		ENSMUSG00000034098	Fstl5
		ENSMUSG00000028673	Fuca1
		ENSMUSG00000055978	Fut2
		ENSMUSG00000036570	Fxyd1
		ENSMUSG00000057092	Fxyd3
		ENSMUSG00000009687	Fxyd5
		ENSMUSG00000037280	Galnt6
		ENSMUSG00000038860	Garnl3
		ENSMUSG00000034201	Gas2l1
		ENSMUSG00000015619	Gata3
		ENSMUSG00000092021	Gbp11
		ENSMUSG00000105504	Gbp5
		ENSMUSG00000104713	Gbp6
		ENSMUSG00000034438	Gbp8
		ENSMUSG00000067724	Gbx1
		ENSMUSG00000038843	Gcnt1
		ENSMUSG00000022659	Gcsam
		ENSMUSG00000072625	Gdf2
		ENSMUSG00000030117	Gdf3
		ENSMUSG00000039264	Gimap3
		ENSMUSG00000049971	Glt1d1
		ENSMUSG00000058246	Gm10037
		ENSMUSG00000109143	Gm10046
		ENSMUSG00000070823	Gm1043
		ENSMUSG00000073179	Gm10478
		ENSMUSG00000073752	Gm10570
		ENSMUSG00000083161	Gm11427
		ENSMUSG00000084967	Gm12296
		ENSMUSG00000083109	Gm12876
		ENSMUSG00000081179	Gm13136
		ENSMUSG00000081405	Gm13142
		ENSMUSG00000087207	Gm13147
		ENSMUSG00000082352	Gm13228
		ENSMUSG00000082082	Gm13230
		ENSMUSG00000081885	Gm13231
		ENSMUSG00000081998	Gm13245
		ENSMUSG00000086109	Gm13391
		ENSMUSG00000085484	Gm13539
		ENSMUSG00000086862	Gm13546
		ENSMUSG00000087362	Gm13710
		ENSMUSG00000086957	Gm13869
		ENSMUSG00000086637	Gm14040
		ENSMUSG00000079008	Gm14124
		ENSMUSG00000079009	Gm14139
		ENSMUSG00000086118	Gm14169
		ENSMUSG00000074417	Gm14548
		ENSMUSG00000091556	Gm14569
		ENSMUSG00000081298	Gm14622
		ENSMUSG00000081748	Gm14870
		ENSMUSG00000084138	Gm14915
		ENSMUSG00000094378	Gm15097
		ENSMUSG00000095872	Gm15128
		ENSMUSG00000085250	Gm15234
		ENSMUSG00000072999	Gm15401
		ENSMUSG00000086711	Gm15482
		ENSMUSG00000089663	Gm15651
		ENSMUSG00000086165	Gm15690
		ENSMUSG00000081512	Gm15821
		ENSMUSG00000085068	Gm15895
		ENSMUSG00000087693	Gm16191
		ENSMUSG00000096107	Gm16505
		ENSMUSG00000070858	Gm1673
		ENSMUSG00000086689	Gm16876
		ENSMUSG00000090989	Gm17042
		ENSMUSG00000090466	Gm17043
		ENSMUSG00000111457	Gm18996
		ENSMUSG00000073902	Gm1966
		ENSMUSG00000113604	Gm19786
		ENSMUSG00000113136	Gm19951
		ENSMUSG00000110245	Gm20100
		ENSMUSG00000110803	Gm20275
		ENSMUSG00000092500	Gm20400
		ENSMUSG00000106734	Gm20559
		ENSMUSG00000093573	Gm20610
		ENSMUSG00000093919	Gm20760
		ENSMUSG00000095609	Gm21188
		ENSMUSG00000095941	Gm21964
		ENSMUSG00000089563	Gm24667
		ENSMUSG00000089229	Gm25043
		ENSMUSG00000088239	Gm25430
		ENSMUSG00000102495	Gm26524
		ENSMUSG00000097330	Gm26672
		ENSMUSG00000097776	Gm26795
		ENSMUSG00000097173	Gm26829
		ENSMUSG00000098055	Gm26947
		ENSMUSG00000099274	Gm27218
		ENSMUSG00000100151	Gm28382
		ENSMUSG00000099719	Gm28802
		ENSMUSG00000100975	Gm28875
		ENSMUSG00000101903	Gm29291
		ENSMUSG00000108415	Gm30146
		ENSMUSG00000114115	Gm30239
		ENSMUSG00000108814	Gm30717
		ENSMUSG00000109341	Gm30873
		ENSMUSG00000112202	Gm31181
		ENSMUSG00000105245	Gm31305
		ENSMUSG00000114789	Gm31577
		ENSMUSG00000109680	Gm32098
		ENSMUSG00000110594	Gm33103
		ENSMUSG00000108763	Gm36028
		ENSMUSG00000106733	Gm36186
		ENSMUSG00000105376	Gm36535
		ENSMUSG00000103174	Gm37168
		ENSMUSG00000102813	Gm37795
		ENSMUSG00000104186	Gm37819
		ENSMUSG00000104275	Gm37867
		ENSMUSG00000109556	Gm38843
		ENSMUSG00000109984	Gm38948
		ENSMUSG00000113271	Gm40653
		ENSMUSG00000114188	Gm40849
		ENSMUSG00000112951	Gm40881
		ENSMUSG00000114120	Gm4120
		ENSMUSG00000105437	Gm42450
		ENSMUSG00000106688	Gm42851
		ENSMUSG00000105134	Gm42923
		ENSMUSG00000104918	Gm42944
		ENSMUSG00000107029	Gm43123
		ENSMUSG00000107152	Gm43152
		ENSMUSG00000097532	Gm4349
		ENSMUSG00000106052	Gm43614
		ENSMUSG00000108119	Gm43891
		ENSMUSG00000108298	Gm44226
		ENSMUSG00000093846	Gm4425
		ENSMUSG00000109233	Gm44866
		ENSMUSG00000109200	Gm44969
		ENSMUSG00000109209	Gm45104
		ENSMUSG00000109973	Gm45397
		ENSMUSG00000109876	Gm45449
		ENSMUSG00000109686	Gm45562
		ENSMUSG00000109794	Gm45571
		ENSMUSG00000109936	Gm45889
		ENSMUSG00000112843	Gm46224
		ENSMUSG00000112907	Gm47015
		ENSMUSG00000111343	Gm47175
		ENSMUSG00000111467	Gm47775
		ENSMUSG00000112662	Gm47922
		ENSMUSG00000113569	Gm48035
		ENSMUSG00000113876	Gm48042
		ENSMUSG00000113725	Gm48358
		ENSMUSG00000068606	Gm4841
		ENSMUSG00000114226	Gm48412
		ENSMUSG00000086056	Gm4846
		ENSMUSG00000112968	Gm48530
		ENSMUSG00000106350	Gm4869
		ENSMUSG00000113623	Gm48691
		ENSMUSG00000073555	Gm4951
		ENSMUSG00000025936	Gm4956
		ENSMUSG00000110235	Gm5086
		ENSMUSG00000051729	Gm5087
		ENSMUSG00000111290	Gm5122
		ENSMUSG00000058163	Gm5431
		ENSMUSG00000048916	Gm5540
		ENSMUSG00000104835	Gm5547
		ENSMUSG00000110278	Gm5608
		ENSMUSG00000113570	Gm5953
		ENSMUSG00000085977	Gm5970
		ENSMUSG00000110101	Gm6249
		ENSMUSG00000096798	Gm6309
		ENSMUSG00000105897	Gm7646
		ENSMUSG00000080889	Gm7974
		ENSMUSG00000074623	Gm826
		ENSMUSG00000078531	Gm831
		ENSMUSG00000110315	Gm8423
		ENSMUSG00000093688	Gm8488
		ENSMUSG00000048709	Gm8666
		ENSMUSG00000082319	Gm8822
		ENSMUSG00000114041	Gm9269
		ENSMUSG00000029360	Gm9754
		ENSMUSG00000038218	Gm9765
		ENSMUSG00000052909	Gm9894
		ENSMUSG00000029816	Gpnmb
		ENSMUSG00000097715	Gpr137b-ps
		ENSMUSG00000037661	Gpr160
		ENSMUSG00000040229	Gpr34
		ENSMUSG00000068696	Gpr88
		ENSMUSG00000008734	Gprc5b
		ENSMUSG00000031700	Gpt2
		ENSMUSG00000042351	Grap2
		ENSMUSG00000025892	Gria4
		ENSMUSG00000059003	Grin2a
		ENSMUSG00000034708	Grn
		ENSMUSG00000024517	Grp
		ENSMUSG00000029821	Gsdme
		ENSMUSG00000026879	Gsn
		ENSMUSG00000025934	Gsta3
		ENSMUSG00000032348	Gsta4
		ENSMUSG00000068762	Gstm6
		ENSMUSG00000004035	Gstm7
		ENSMUSG00000058216	Gstp3
		ENSMUSG00000033910	Gucy1a1
		ENSMUSG00000074003	Gucy2d
		ENSMUSG00000037649	H2-DMa
		ENSMUSG00000079547	H2-DMb1
		ENSMUSG00000061232	H2-K1
		ENSMUSG00000028980	H6pd
		ENSMUSG00000035376	Hacd2
		ENSMUSG00000020399	Havcr2
		ENSMUSG00000045502	Hcar2
		ENSMUSG00000003283	Hck
		ENSMUSG00000064109	Hcst
		ENSMUSG00000031161	Hdac6
		ENSMUSG00000027360	Hdc
		ENSMUSG00000038422	Hdhd3
		ENSMUSG00000021665	Hexb
		ENSMUSG00000006611	Hfe
		ENSMUSG00000021260	Hhipl1
		ENSMUSG00000025877	Hk3
		ENSMUSG00000055632	Hmcn2
		ENSMUSG00000071379	Hpcal1
		ENSMUSG00000001249	Hpn
		ENSMUSG00000035273	Hpse
		ENSMUSG00000034987	Hrh2
		ENSMUSG00000016194	Hsd11b1
		ENSMUSG00000032269	Htr3a
		ENSMUSG00000064267	Hvcn1
		ENSMUSG00000074342	I830077J02Rik
		ENSMUSG00000054203	Ifi205
		ENSMUSG00000054072	Iigp1
		ENSMUSG00000018168	Ikzf3
		ENSMUSG00000016529	Il10
		ENSMUSG00000032089	Il10ra
		ENSMUSG00000004296	Il12b
		ENSMUSG00000000791	Il12rb1
		ENSMUSG00000001741	Il16
		ENSMUSG00000026070	Il18r1
		ENSMUSG00000026072	Il1r1
		ENSMUSG00000030745	Il21r
		ENSMUSG00000031750	Il34
		ENSMUSG00000074141	Il4i1
		ENSMUSG00000030748	Il4ra
		ENSMUSG00000027947	Il6ra
		ENSMUSG00000079019	Insl3
		ENSMUSG00000021676	Iqgap2
		ENSMUSG00000029771	Irf5
		ENSMUSG00000041515	Irf8
		ENSMUSG00000074766	Ism1
		ENSMUSG00000019139	Isyna1
		ENSMUSG00000030830	Itgal
		ENSMUSG00000030786	Itgam
		ENSMUSG00000030789	Itgax
		ENSMUSG00000037254	Itih2
		ENSMUSG00000048534	Jaml
		ENSMUSG00000033960	Jcad
		ENSMUSG00000047330	Kcne4
		ENSMUSG00000045246	Kcng4
		ENSMUSG00000033998	Kcnk1
		ENSMUSG00000045404	Kcnk13
		ENSMUSG00000040164	Kcns1
		ENSMUSG00000051727	Kctd14
		ENSMUSG00000014602	Kif1a
		ENSMUSG00000026764	Kif5c
		ENSMUSG00000078234	Klhdc7a
		ENSMUSG00000042115	Klhdc8a
		ENSMUSG00000020627	Klhl29
		ENSMUSG00000040387	Klhl32
		ENSMUSG00000030361	Klrb1a
		ENSMUSG00000060459	Kng2
		ENSMUSG00000055541	Lair1
		ENSMUSG00000028581	Laptm5
		ENSMUSG00000016024	Lbp
		ENSMUSG00000069080	Lcn11
		ENSMUSG00000026943	Lcn12
		ENSMUSG00000026822	Lcn2
		ENSMUSG00000026936	Lcn3
		ENSMUSG00000023210	Lcn9
		ENSMUSG00000021998	Lcp1
		ENSMUSG00000079330	Lemd1
		ENSMUSG00000029570	Lfng
		ENSMUSG00000050335	Lgals3
		ENSMUSG00000036560	Lgi4
		ENSMUSG00000054263	Lifr
		ENSMUSG00000022500	Litaf
		ENSMUSG00000030226	Lmo3
		ENSMUSG00000062044	Lmtk3
		ENSMUSG00000038668	Lpar1
		ENSMUSG00000036832	Lpar3
		ENSMUSG00000015568	Lpl
		ENSMUSG00000024696	Lpxn
		ENSMUSG00000029103	Lrpap1
		ENSMUSG00000049988	Lrrc25
		ENSMUSG00000067206	Lrrc66
		ENSMUSG00000046807	Lrrc75b
		ENSMUSG00000026443	Lrrn2
		ENSMUSG00000020377	Ltc4s
		ENSMUSG00000034634	Ly6d
		ENSMUSG00000022587	Ly6e
		ENSMUSG00000022577	Ly6h
		ENSMUSG00000044678	Ly6k
		ENSMUSG00000042228	Lyn
		ENSMUSG00000086789	Lyrm7os
		ENSMUSG00000030787	Lyve1
		ENSMUSG00000069516	Lyz2
		ENSMUSG00000044313	Mab21l3
		ENSMUSG00000074622	Mafb
		ENSMUSG00000020941	Map3k14
		ENSMUSG00000031853	Map3k21
		ENSMUSG00000042724	Map3k9
		ENSMUSG00000041205	Map6d1
		ENSMUSG00000024561	Mbd1
		ENSMUSG00000047259	Mc4r
		ENSMUSG00000027709	Mccc1
		ENSMUSG00000086392	Mccc1os
		ENSMUSG00000022534	Mefv
		ENSMUSG00000021268	Meg3
		ENSMUSG00000026110	Mgat4a
		ENSMUSG00000040528	Milr1
		ENSMUSG00000097418	Mir155hg
		ENSMUSG00000012519	Mlkl
		ENSMUSG00000026303	Mlph
		ENSMUSG00000005373	Mlxipl
		ENSMUSG00000039533	Mmd2
		ENSMUSG00000027612	Mmp24
		ENSMUSG00000070323	Mmp27
		ENSMUSG00000026712	Mrc1
		ENSMUSG00000099889	Mrgprb11-ps
		ENSMUSG00000099620	Mrgprb13
		ENSMUSG00000074109	Mrgprx2
		ENSMUSG00000064036	Mro
		ENSMUSG00000099398	Ms4a14
		ENSMUSG00000101389	Ms4a4a
		ENSMUSG00000024672	Ms4a7
		ENSMUSG00000025044	Msr1
		ENSMUSG00000031762	Mt2
		ENSMUSG00000029651	Mtus2
		ENSMUSG00000058523	Mup5
		ENSMUSG00000057280	Musk
		ENSMUSG00000030681	Mvp
		ENSMUSG00000000386	Mx1
		ENSMUSG00000020061	Mybpc1
		ENSMUSG00000038670	Mybpc2
		ENSMUSG00000042451	Mybph
		ENSMUSG00000030739	Myh14
		ENSMUSG00000053093	Myh7
		ENSMUSG00000024300	Myo1f
		ENSMUSG00000020437	Myo1g
		ENSMUSG00000025885	Myo5b
		ENSMUSG00000030761	Myo7a
		ENSMUSG00000036098	Myrf
		ENSMUSG00000078945	Naip2
		ENSMUSG00000071203	Naip5
		ENSMUSG00000002204	Napsa
		ENSMUSG00000033634	Nat8f2
		ENSMUSG00000026480	Ncf2
		ENSMUSG00000049001	Ndnf
		ENSMUSG00000025204	Ndufb8
		ENSMUSG00000047180	Neurl3
		ENSMUSG00000058099	Nfam1
		ENSMUSG00000033016	Nfatc1
		ENSMUSG00000056749	Nfil3
		ENSMUSG00000038879	Nipal2
		ENSMUSG00000069830	Nlrp1a
		ENSMUSG00000070390	Nlrp1b
		ENSMUSG00000032271	Nnmt
		ENSMUSG00000038058	Nod1
		ENSMUSG00000026077	Npas2
		ENSMUSG00000006649	Nphs1
		ENSMUSG00000059991	Nptx2
		ENSMUSG00000029819	Npy
		ENSMUSG00000052384	Nrros
		ENSMUSG00000020297	Nsg2
		ENSMUSG00000032420	Nt5e
		ENSMUSG00000031851	Ntpcr
		ENSMUSG00000028072	Ntrk1
		ENSMUSG00000030659	Nucb2
		ENSMUSG00000021396	Nxnl2
		ENSMUSG00000047592	Nxpe5
		ENSMUSG00000052776	Oas1a
		ENSMUSG00000032661	Oas3
		ENSMUSG00000027965	Olfm3
		ENSMUSG00000080986	Olfr1081-ps1
		ENSMUSG00000051003	Olfr161
		ENSMUSG00000059623	Olfr39
		ENSMUSG00000066897	Olfr872
		ENSMUSG00000049028	Olfr873
		ENSMUSG00000061039	Olfr920
		ENSMUSG00000039747	Orai2
		ENSMUSG00000020435	Osbp2
		ENSMUSG00000058755	Osm
		ENSMUSG00000029468	P2rx7
		ENSMUSG00000036353	P2ry12
		ENSMUSG00000032860	P2ry2
		ENSMUSG00000048779	P2ry6
		ENSMUSG00000028927	Padi2
		ENSMUSG00000044641	Pard6b
		ENSMUSG00000034422	Parp14
		ENSMUSG00000031860	Pbx4
		ENSMUSG00000103442	Pcdha1
		ENSMUSG00000103144	Pcdhga1
		ENSMUSG00000103332	Pcdhga2
		ENSMUSG00000104346	Pcdhga3
		ENSMUSG00000103677	Pcdhga4
		ENSMUSG00000103793	Pcdhga6
		ENSMUSG00000103472	Pcdhga7
		ENSMUSG00000102748	Pcdhgb2
		ENSMUSG00000103585	Pcdhgb4
		ENSMUSG00000045573	Penk
		ENSMUSG00000030990	Pgap2
		ENSMUSG00000004791	Pgf
		ENSMUSG00000054728	Phactr1
		ENSMUSG00000091649	Phf11b
		ENSMUSG00000024011	Pi16
		ENSMUSG00000020901	Pik3r5
		ENSMUSG00000028749	Pla2g2f
		ENSMUSG00000041193	Pla2g5
		ENSMUSG00000101061	Platr1
		ENSMUSG00000074863	Platr25
		ENSMUSG00000087547	Platr27
		ENSMUSG00000046223	Plaur
		ENSMUSG00000030214	Plbd1
		ENSMUSG00000039943	Plcb4
		ENSMUSG00000003363	Pld3
		ENSMUSG00000052160	Pld4
		ENSMUSG00000045659	Plekha7
		ENSMUSG00000026123	Plekhb2
		ENSMUSG00000028680	Plk3
		ENSMUSG00000074785	Plxnc1
		ENSMUSG00000042251	Pm20d1
		ENSMUSG00000024521	Pmaip1
		ENSMUSG00000049761	Pmis2
		ENSMUSG00000042179	Pnliprp1
		ENSMUSG00000026458	Ppfia4
		ENSMUSG00000039457	Ppl
		ENSMUSG00000040653	Ppp1r14c
		ENSMUSG00000050423	Ppp1r3g
		ENSMUSG00000028657	Ppt1
		ENSMUSG00000041577	Prelp
		ENSMUSG00000029053	Prkcz
		ENSMUSG00000049409	Prokr1
		ENSMUSG00000070371	Prss36
		ENSMUSG00000049719	Prss46
		ENSMUSG00000004207	Psap
		ENSMUSG00000024640	Psat1
		ENSMUSG00000066760	Psg16
		ENSMUSG00000023159	Psg29
		ENSMUSG00000096727	Psmb9
		ENSMUSG00000032322	Pstpip1
		ENSMUSG00000039198	Ptchd3
		ENSMUSG00000071489	Ptgdr
		ENSMUSG00000015090	Ptgds
		ENSMUSG00000028378	Ptgr1
		ENSMUSG00000026126	Ptpn18
		ENSMUSG00000026395	Ptprc
		ENSMUSG00000035429	Ptprh
		ENSMUSG00000109713	Pvrig
		ENSMUSG00000029528	Pxn
		ENSMUSG00000043587	Pxylp1
		ENSMUSG00000030674	Qprt
		ENSMUSG00000026433	Rab29
		ENSMUSG00000024663	Rab3il1
		ENSMUSG00000025170	Rab40b
		ENSMUSG00000034353	Ramp1
		ENSMUSG00000020374	Rasgef1c
		ENSMUSG00000041696	Rasl12
		ENSMUSG00000046402	Rbp1
		ENSMUSG00000022951	Rcan1
		ENSMUSG00000030110	Ret
		ENSMUSG00000024186	Rgs11
		ENSMUSG00000052087	Rgs14
		ENSMUSG00000019775	Rgs17
		ENSMUSG00000029204	Rhoh
		ENSMUSG00000053909	Rhox10
		ENSMUSG00000064137	Rhox8
		ENSMUSG00000051735	Rinl
		ENSMUSG00000095687	Rnaset2a
		ENSMUSG00000094724	Rnaset2b
		ENSMUSG00000083792	Rpl12-ps2
		ENSMUSG00000055723	Rras2
		ENSMUSG00000045287	Rtn4rl1
		ENSMUSG00000050896	Rtn4rl2
		ENSMUSG00000034959	Rubcnl
		ENSMUSG00000067586	S1pr3
		ENSMUSG00000048652	Samd13
		ENSMUSG00000022032	Scara5
		ENSMUSG00000029426	Scarb2
		ENSMUSG00000057135	Scimp
		ENSMUSG00000057182	Scn3a
		ENSMUSG00000017009	Sdc4
		ENSMUSG00000003585	Sec14l2
		ENSMUSG00000019368	Sec14l4
		ENSMUSG00000068874	Selenbp1
		ENSMUSG00000064373	Selenop
		ENSMUSG00000028064	Sema4a
		ENSMUSG00000021451	Sema4d
		ENSMUSG00000052133	Sema5b
		ENSMUSG00000041536	Serpina3a
		ENSMUSG00000066361	Serpina3c
		ENSMUSG00000066363	Serpina3f
		ENSMUSG00000041449	Serpina3h
		ENSMUSG00000079014	Serpina3i
		ENSMUSG00000021091	Serpina3n
		ENSMUSG00000051029	Serpinb1b
		ENSMUSG00000026315	Serpinb8
		ENSMUSG00000058153	Sez6l
		ENSMUSG00000025915	Sgk3
		ENSMUSG00000041362	Shtn1
		ENSMUSG00000027322	Siglec1
		ENSMUSG00000039013	Siglec5
		ENSMUSG00000030468	Siglecg
		ENSMUSG00000051504	Siglech
		ENSMUSG00000031622	Sin3b
		ENSMUSG00000022372	Sla
		ENSMUSG00000015314	Slamf6
		ENSMUSG00000059336	Slc14a1
		ENSMUSG00000024737	Slc15a3
		ENSMUSG00000044367	Slc16a13
		ENSMUSG00000008932	Slc1a7
		ENSMUSG00000070280	Slc22a14
		ENSMUSG00000053303	Slc22a26
		ENSMUSG00000020334	Slc22a4
		ENSMUSG00000004902	Slc25a18
		ENSMUSG00000040740	Slc25a34
		ENSMUSG00000024818	Slc25a45
		ENSMUSG00000042268	Slc26a9
		ENSMUSG00000023942	Slc29a1
		ENSMUSG00000066152	Slc31a2
		ENSMUSG00000057060	Slc35f3
		ENSMUSG00000024036	Slc37a1
		ENSMUSG00000027074	Slc43a3
		ENSMUSG00000079020	Slc45a4
		ENSMUSG00000006576	Slc4a3
		ENSMUSG00000041052	Slc7a13
		ENSMUSG00000022756	Slc7a4
		ENSMUSG00000079262	Slco1a6
		ENSMUSG00000030737	Slco2b1
		ENSMUSG00000052912	Smarca5-ps
		ENSMUSG00000058351	Smim4
		ENSMUSG00000027333	Smox
		ENSMUSG00000025909	Sntg1
		ENSMUSG00000038301	Snx10
		ENSMUSG00000039452	Snx22
		ENSMUSG00000044352	Sowaha
		ENSMUSG00000059463	Spag11b
		ENSMUSG00000061878	Sphk1
		ENSMUSG00000028415	Spink4
		ENSMUSG00000020798	Spns3
		ENSMUSG00000005883	Spo11
		ENSMUSG00000058297	Spock2
		ENSMUSG00000038156	Spon1
		ENSMUSG00000021061	Sptb
		ENSMUSG00000074899	Sptbn5
		ENSMUSG00000005803	Sqor
		ENSMUSG00000070637	Srarp
		ENSMUSG00000020077	Srgn
		ENSMUSG00000044933	Sstr3
		ENSMUSG00000022885	St6gal1
		ENSMUSG00000042286	Stab1
		ENSMUSG00000026104	Stat1
		ENSMUSG00000020303	Stc2
		ENSMUSG00000030987	Stim1
		ENSMUSG00000028327	Stra6l
		ENSMUSG00000039629	Strip2
		ENSMUSG00000019998	Stx7
		ENSMUSG00000016918	Sulf1
		ENSMUSG00000003271	Sult2b1
		ENSMUSG00000021384	Susd3
		ENSMUSG00000051111	Sv2c
		ENSMUSG00000017004	Svs5
		ENSMUSG00000017000	Svs6
		ENSMUSG00000022415	Syngr1
		ENSMUSG00000027849	Syt6
		ENSMUSG00000030043	Tacr1
		ENSMUSG00000029925	Tbxas1
		ENSMUSG00000006642	Tcf23
		ENSMUSG00000038932	Tcfl5
		ENSMUSG00000050052	Tdrp
		ENSMUSG00000037820	Tgm2
		ENSMUSG00000053675	Tgm5
		ENSMUSG00000056130	Ticam2
		ENSMUSG00000046688	Tifa
		ENSMUSG00000049625	Tifab
		ENSMUSG00000017466	Timp2
		ENSMUSG00000053626	Tll1
		ENSMUSG00000051498	Tlr6
		ENSMUSG00000045322	Tlr9
		ENSMUSG00000020023	Tmcc3
		ENSMUSG00000041143	Tmco4
		ENSMUSG00000028347	Tmeff1
		ENSMUSG00000023367	Tmem176a
		ENSMUSG00000029810	Tmem176b
		ENSMUSG00000028420	Tmem38b
		ENSMUSG00000022537	Tmem44
		ENSMUSG00000022754	Tmem45a
		ENSMUSG00000028328	Tmod1
		ENSMUSG00000032268	Tmprss5
		ENSMUSG00000041594	Tmtc4
		ENSMUSG00000019850	Tnfaip3
		ENSMUSG00000053475	Tnfaip6
		ENSMUSG00000010142	Tnfrsf13b
		ENSMUSG00000041954	Tnfrsf18
		ENSMUSG00000028602	Tnfrsf8
		ENSMUSG00000097328	Tnfsf12
		ENSMUSG00000089669	Tnfsf13
		ENSMUSG00000018752	Tnfsfm13
		ENSMUSG00000044162	Tnip3
		ENSMUSG00000045761	Togaram2
		ENSMUSG00000094985	Topaz1
		ENSMUSG00000037318	Traf3ip3
		ENSMUSG00000019787	Trdn
		ENSMUSG00000042265	Trem1
		ENSMUSG00000023992	Trem2
		ENSMUSG00000023993	Treml1
		ENSMUSG00000071068	Treml2
		ENSMUSG00000032013	Trim29
		ENSMUSG00000030921	Trim30a
		ENSMUSG00000052749	Trim30b
		ENSMUSG00000057596	Trim30d
		ENSMUSG00000020773	Trim47
		ENSMUSG00000060441	Trim5
		ENSMUSG00000053388	Trim50
		ENSMUSG00000009292	Trpm2
		ENSMUSG00000069581	Tspear
		ENSMUSG00000036918	Ttc7
		ENSMUSG00000030428	Ttyh1
		ENSMUSG00000005968	Tuft1
		ENSMUSG00000086677	Tvp23bos
		ENSMUSG00000027298	Tyro3
		ENSMUSG00000030579	Tyrobp
		ENSMUSG00000027078	Ube2l6
		ENSMUSG00000049152	Ugt3a2
		ENSMUSG00000002058	Unc119
		ENSMUSG00000057948	Unc13d
		ENSMUSG00000034116	Vav1
		ENSMUSG00000027962	Vcam1
		ENSMUSG00000022479	Vdr
		ENSMUSG00000115466	Vmn1r3
		ENSMUSG00000092579	Vmn1r62
		ENSMUSG00000091679	Vmn2r96
		ENSMUSG00000091491	Vmn2r97
		ENSMUSG00000020101	Vsir
		ENSMUSG00000023186	Vwa5a
		ENSMUSG00000029658	Wdr95
		ENSMUSG00000069792	Wfdc17
		ENSMUSG00000074595	Wfdc6a
		ENSMUSG00000060509	Xcr1
		ENSMUSG00000024066	Xdh
		ENSMUSG00000026117	Zap70
		ENSMUSG00000027514	Zbp1
		ENSMUSG00000066687	Zbtb16
		ENSMUSG00000048485	Zbtb8b
		ENSMUSG00000042677	Zc3h12a
		ENSMUSG00000092416	Zfp141
		ENSMUSG00000074731	Zfp345
		ENSMUSG00000000552	Zfp385a
		ENSMUSG00000014198	Zfp385c
		ENSMUSG00000090659	Zfp493
		ENSMUSG00000074867	Zfp808
		ENSMUSG00000044081	Zfp85os
		ENSMUSG00000074472	Zfp872
		ENSMUSG00000078866	Zfp970
		ENSMUSG00000056300	Zfp981
		ENSMUSG00000070605	Zfp992
		ENSMUSG00000040829	Zmynd15
		ENSMUSG00000039501	Znfx1
		ENSMUSG00000058028	Zscan5b
