# Supplementary material for: TRIM28-dependent SUMOylation protects the adult ovary from activation of the testicular pathway
Source: Nat Commun. 2022 Jul 29;13:4412. doi: 10.1038/s41467-022-32061-1 (PMC9338040; doi:10.1038/s41467-022-32061-1)
Supplement: Supplementary file 12 — Source Data [file 41467_2022_32061_MOESM12_ESM.xlsx]

## Sheet: Data Fig 1C
Each value (raw data/animal) corresponds to the mean of a qPCR triplicate relative to the mean of a qPCR triplicate of 18S. For each condition (contr, cKO…) each color represent an animal
	Foxl2																			Wnt4																			Rspo1
	Control ovary						cKO ovary						Control testis							Control ovary						cKO ovary						Control testis							Control ovary						cKO ovary
	0.5 month		2 months		4 months		0.5 month		2 months		4 months		0.5 month		2 months		4 months			0.5 month		2 months		4 months		0.5 month		2 months		4 months		0.5 month		2 months		4 months			0.5 month		2 months		4 months		0.5 month		2 months		4 months
	raw data/animal	mean	raw data/animal	mean	raw data/animal	mean	raw data/animal	mean	raw data/animal	mean	raw data/animal	mean	raw data/animal	mean	raw data/animal	mean	raw data/animal	mean		raw data/animal	mean	raw data/animal	mean	raw data/animal	mean	raw data/animal	mean	raw data/animal	mean	raw data/animal	mean	raw data/animal	mean	raw data/animal	mean	raw data/animal	mean		raw data/animal	mean	raw data/animal	mean	raw data/animal	mean	raw data/animal	mean	raw data/animal	mean	raw data/animal
	1.83	3.46167	1.57	1.126	0.69	1.652	1.64	1.61167	0.8	0.7325	0.49		0	0	0	0	0	0		0.01	0.036	2.37	0.4275	0.01	0.68	0.02	0.022	0.02	0.026	0.59		0	0	0	0	0	0		1.06		0.05	0.558333	0.1		0.64		0.16		0.18
	5.66		0.72		2.03		1.09		0.83		1.28		0		0		0			0.03		0.55		0.03		0.03		0.03		0.02		0		0		0			0.06		1.03		0.5		0.52		0.14		0.08
	1.91		0.75		0.92		1.07		0.65		0.56		0	0	0		0	0		0.01		0.02		0.03		0.03		0.02		0.54		0		0		0			0.54		1.78		0.05		0.47		1.21		0.6
	1.71		1.09		2.4		1.54		0.65		1.08		0		0	0	0			0.07		0.02		0.06		0.01		0.05		0.62		0		0		0			0.16	0.455	0.46		0.34		0.64		3.15	1.165	0.68
	6.03		1.5		2.22		1.21		0.81	0.6725	0.47		0	0	0		0	0		0.06		0.01		2.72		0.02		0.01		0.01		0	0	0	0	0	0		0		0.02		0.02	0.202	0.88	0.63	0.24		0.68
	3.63		1.54	1.504	1.11	1.234	3.12		0.85		0.52		0		0	0	0			0.01	0.095	0.05		0.01		0.05	0.038	0.54	0.136	0.64		0		0		0			0.49		0.01		0.47		0.44		0.44		0.09
	1.56	2.91143	0.73		2.05		3.54	1.97143	0.69		0.25		0		0		0			0.08		0.04		1.9		0.03		0.02		0.32		0		0		0			0.16		0.12	0.506667	0.01		0.75		0.21		0.12
	3.54		1.36		1		1.3		0.34		0.93	0.6975								0.04		0.36		1.74	0.927143	0.07		0.05		0.02	0.345	0		0		0			0.82		0.09		0.03		0.36		0.8	0.4225	0.08
	1.97		1.83		1.35		1.36		0.8	0.726667	1.09									0.2		0.62	0.32	0.09		0.02		0.02		0		0	0	0	0	0	0		0.03	0.3	0.64		0.54		0.21		2.06		0.71
	3.83		2.06		0.66		1.72		0.77		1.86									0.17		0.01		0.01		0.02		0.05		0.01		0		0		0			0.04		1.1		0.05	0.22	0.5	0.452	0.41		0.62
	1.5		1.83	1.4325	1.27	1.03	2.57		0.61		1.38									0.07		0.09		2.85		0.01	0.0266667	0.02	0.151667	0.15		0		0		0			0.01		0.67		0.21		2.38		2.9		0.59
	6.18		0.76		0.72		1.04		0.77	0.703333	0.2									0.31		0.02		1.76		0.02		0.2		0.32		0		0		0			0.07		0		0.76		0.34		0.59		0.08
	1.8		1.11		1.4		2.27		0.5		0.27									0.18		0.88		0.01		0.04		0		0.32									0.33	0.1125	1.43		0.03		0.154		0.25		0.89
	1.9	2.39143	2.03		0.82		2.8	2.00857	0.84		0.53									0.02		0.3		0.03		0		0.02		1.07									0.11		0.48		0.05	0.2625	0.47		0.49	1.11667	0.17
	3.34		2.08	1.4325	0.91		1.2		0.8	0.77	0.82	0.878571								0.15		0.04	0.345714	3.25	0.628333	0.07		0.01		0.96	0.404286								0.18		0.03		0.19		0.46	0.7608	0.26		0.93
	3.08		0.76		1.29		3.3		0.63		0.75									0.16	0.164	0.44		0		0.02		0.66		1.08									0.02		0.8	0.341429	0.07		0.44		0.37		1.2
	1.87		1.83		0.8		1.06		0.88		0.25									0.18		0.49		0.05		0.04	0.03	0.01	0.198	0.1									0.04	0.0875	0.04		0.02		0.16		0.09		0.16
	2.25		1.06		1.05	1.61429	2.06				0.36									0.16		0.07		0.31		0		0.16		0.01									0.03		0.06		0.5	0.195	0.96		0.09	0.2025
	1.65				1.32		1.26				0.29									0.03		0.31		0.01		0.06		0.81		0.54									0		1.02				1.06	0.655	2.42
	2.65				1.3		2.38				0.26									0.16		0.43		0.15		0.07		0		1.08									0.96		0.01				0.13		0.37
	3.36	2.46857			1.95		3.25	2.09857			0.37									0.07	0.12	0.64		2.44	1.33286	0		0.01		0.03									0.06	0.2625	0.28				0.27		0.35
	1.86				2.91		1.1				0.97									0.06		1.14	0.521429	0.15		0.01		0.76	0.194	0.13											0.18				0.91		0.19	0.8325
	5.43				0.79		2.03				0.22	0.43375								0.07		0.01		0.42		0.01	0.022	0.02		0	0.37125										0.33	0.17			0.51	0.455
	1.89				1.98		2.54				0.61									0.39		0.57		2.86		0.04		0.16		0.69											0.02
	1.29						1.45				0.54									0.12		1.26		0.06		0.02		0.02		0.01											0.73
	1.48						3.27				0.2									0.01	0.13	0.32		3.24		0.02		0.01		0.02											0.03
	1.97						1.05				0.38											0.02		0.16		0.02				0.02											0.04
	3.73	3.53					2.68	1.99333			0.47	0.44										0.33								1.02											0.02
	5.99						1				1.52																			0.02	0.296667										0.02
	5.47						1.19				1.38																			0.02
	1.19						2.62				0.49																			1.12
	1.27						3.23				0.42																			0.03
							1.24				0.35																			0.02
											0.53																			0
											0.66																			0	0.198333
											0.27	0.7025
		Summary																			Summary																			Summary
		Control ovary			cKO ovary			Control testis													Control ovary			cKO ovary			Control testis													Control ovary			cKO ovary			Control testis
		0.5 month	2 months	4 months	0.5 month	2 months	4 months	0.5 month	2 months	4 months											0.5 month	2 months	4 months	0.5 month	2 months	4 months	0.5 month	2 months	4 months											0.5 month	2 months	4 months	0.5 month	2 months	4 months	0.5 month	2 months	4 months
		3.46167	1.126	1.652	1.61167	0.7325	0.6975	0	0	0											0.036	0.4275	0.68	0.022	0.026	0.345	0	0	0											0.455	0.558333	0.202	0.63	1.165	0.286667	0.32	0.01	0.0433333
		2.91143	1.504	1.234	1.97143	0.6725	0.878571	0	0	0											0.095	0.32	0.927143	0.038	0.136	0.404286	0	0	0											0.3	0.506667	0.22	0.452	0.4225	0.483333	0.233333	0.02	0.01
		2.39143	1.4325	1.03	2.00857	0.726667	0.43375	0	0	0											0.164	0.345714	0.628333	0.0266667	0.151667	0.37125	0	0	0											0.1125	0.341429	0.2625	0.7608	1.11667	0.3825	0.116667	0.01	0.0266667
		2.46857	1.4325	1.61429	2.09857	0.703333	0.44														0.12	0.521429	1.33286	0.03	0.198	0.296667														0.0875	0.17	0.195	0.655	0.2025	0.52
		3.53			1.99333	0.77	0.7025														0.13			0.022	0.194	0.198333														0.2625			0.455	0.8325	0.615
[truncated: 169 more columns]

## Sheet: Stat Fig 1C
Foxl2
	Control ovary			cKO ovary			Control testis
Months	0.5	2	4	0.5	2	4	0.5	2	4
n=	5	4	4	5	5	5	3	3	3
mean	2.95262	1.37375	1.38257	1.93671	0.721	0.630464	0	0	0
SEM	0.239106	0.0842854	0.150738	0.0840915	0.0161706	0.0855023	0	0	0
Dunnett's multiple comparisons test	Predicted (LS) mean diff,	95,00% CI of diff,	Below threshold?	Summary	Adjusted P Value
0.5 month
WT ovary vs. cKO ovary	1.016	0,6198 to 1,412	Yes	****	<0,0001
WT ovary vs. WT testis	2.953	2,495 to 3,410	Yes	****	<0,0001
cKO ovary vs. WT testis	1.937	1,479 to 2,394	Yes	****	<0,0001
2 months
WT ovary vs. cKO ovary	0.6527	0,2326 to 1,073	Yes	**	0.0018
WT ovary vs. WT testis	1.374	0,8954 to 1,852	Yes	****	<0,0001
cKO ovary vs. WT testis	0.721	0,2636 to 1,178	Yes	**	0.0015
4 months
WT ovary vs. cKO ovary	0.7521	0,3319 to 1,172	Yes	***	0.0004
WT ovary vs. WT testis	1.383	0,9042 to 1,861	Yes	****	<0,0001
cKO ovary vs. WT testis	0.6305	0,1730 to 1,088	Yes	**	0.0055
Wnt4
	Control ovary			cKO ovary			Control testis
Months	0.5	2	4	0.5	2	4	0.5	2	4
n=	5	4	4	5	5	5	3	3	3
mean	0.166867	0.0834745	0.151468	0.293667	0.940357	3.27473	2.08667	0.758333	0.8425
SEM	0.0256945	0.00948506	0.0166541	0.0244632	0.128949	0.188848	0.305038	0.0722025	0.110764
Tukey's multiple comparisons test	Predicted (LS) mean diff,	95,00% CI of diff,	Below threshold?	Summary	Adjusted P Value
0.5 month
WT ovary vs. cKO ovary	0.08127	-0,1032 to 0,2658	No	ns	0.5281
WT ovary vs. WT testis	0.109	-0,1040 to 0,3220	No	ns	0.4257
cKO ovary vs. WT testis	0.02773	-0,1853 to 0,2408	No	ns	0.9445
2 months
WT ovary vs. cKO ovary	0.2625	0,06683 to 0,4582	Yes	**	0.0069
WT ovary vs. WT testis	0.4037	0,1809 to 0,6265	Yes	***	0.0003
cKO ovary vs. WT testis	0.1411	-0,07191 to 0,3542	No	ns	0.2464
4 months
WT ovary vs. cKO ovary	0.569	0,3733 to 0,7647	Yes	****	<0,0001
WT ovary vs. WT testis	0.8921	0,6693 to 1,115	Yes	****	<0,0001
cKO ovary vs. WT testis	0.3231	0,1101 to 0,5362	Yes	**	0.0023
Rspo1
	Control ovary			cKO ovary			Control testis
Months	0.5	2	4	0.5	2	4	0.5	2	4
n=	5	4	4	5	5	5	3	3	3
mean	0.109	0.403661	0.892083	0.0277334	0.141133	0.323107	0	0	0
SEM	0.0213448	0.0454557	0.160742	0.00297844	0.0311622	0.0358153	0	0	0
Tukey's multiple comparisons test	Predicted (LS) mean diff,	95,00% CI of diff,	Below threshold?	Summary	Adjusted P Value
0.5 month												sem
WT ovary vs. cKO ovary	-0.3471	-0,6521 to -0,04207	Yes	*	0.0232
WT ovary vs. WT testis	0.02017	-0,3320 to 0,3723	No	ns	0.989
cKO ovary vs. WT testis	0.3672	0,01505 to 0,7194	Yes	*	0.0397
2 months
WT ovary vs. cKO ovary	-0.3537	-0,6772 to -0,03023	Yes	*	0.0299
WT ovary vs. WT testis	0.3808	0,01246 to 0,7491	Yes	*	0.0416
cKO ovary vs. WT testis	0.7345	0,3823 to 1,087	Yes	****	<0,0001
4 months
WT ovary vs. cKO ovary	-0.2376	-0,5611 to 0,08587	No	ns	0.1823
WT ovary vs. WT testis	0.1932	-0,1751 to 0,5615	No	ns	0.4081
cKO ovary vs. WT testis	0.4308	0,07866 to 0,7830	Yes	*	0.0141
Esr2
	Control ovary			cKO ovary			Control testis
Months	0.5	2	4	0.5	2	4	0.5	2	4
n=	5	4	4	5	5	5	3	3	3
mean	1.06008	1.39757	0.998672	0.943238	0.3139	0.206536	0.00666667	0.00166667	0.00666667
SEM	0.224117	0.139745	0.130359	0.188866	0.0600584	0.0421074	0.00440959	0.00166667	0.00440959
Tukey's multiple comparisons test	Predicted (LS) mean diff,	95,00% CI of diff,	Below threshold?	Summary	Adjusted P Value
0.5 month
WT ovary vs. cKO ovary	0.1168	-0,3282 to 0,5618	No	ns	0.7941
WT ovary vs. WT testis	1.053	0,5396 to 1,567	Yes	****	<0,0001
cKO ovary vs. WT testis	0.9366	0,4227 to 1,450	Yes	***	0.0003
2 months
WT ovary vs. cKO ovary	1.084	0,6117 to 1,556	Yes	****	<0,0001
WT ovary vs. WT testis	1.396	0,8585 to 1,933	Yes	****	<0,0001
cKO ovary vs. WT testis	0.3122	-0,2016 to 0,8261	No	ns	0.3046
4 months
WT ovary vs. cKO ovary	0.7921	0,3201 to 1,264	Yes	***	0.0008
WT ovary vs. WT testis	0.992	0,4546 to 1,529	Yes	***	0.0003
cKO ovary vs. WT testis	0.1999	-0,3140 to 0,7137	No	ns	0.6062
Amh
	Control ovary			cKO ovary			Control testis
Months	0.5	2	4	0.5	2	4	0.5	2	4
n=	5	4	4	5	5	5	3	3	3
mean	2.37733	1.0592	0.820286	2.7234	0.386231	0.181033	0.147778	0.0117807	0.0144443
SEM	0.334987	0.063663	0.195991	0.166257	0.0377671	0.0377945	0.00587943	0.00204878	0.00293974
Tukey's multiple comparisons test	Predicted (LS) mean diff,	95,00% CI of diff,	Below threshold?	Summary	Adjusted P Value
0.5 month
WT ovary vs. cKO ovary	-0.3461	-0,8885 to 0,1964	No	ns	0.2713
WT ovary vs. WT testis	2.23	1,603 to 2,856	Yes	****	<0,0001
cKO ovary vs. WT testis	2.576	1,949 to 3,202	Yes	****	<0,0001
2 months
WT ovary vs. cKO ovary	0.673	0,09763 to 1,248	Yes	*	0.0193
WT ovary vs. WT testis	1.047	0,3924 to 1,702	Yes	**	0.0013
cKO ovary vs. WT testis	0.3745	-0,2519 to 1,001	No	ns	0.3159
4 months
WT ovary vs. cKO ovary	0.6393	0,06391 to 1,215	Yes	*	0.0271
WT ovary vs. WT testis	0.8058	0,1508 to 1,461	Yes	*	0.0135
cKO ovary vs. WT testis	0.1666	-0,4598 to 0,7929	No	ns	0.7894
Cyp19a1
	Control ovary			cKO ovary			Control testis
Months	0.5	2	4	0.5	2	4	0.5	2	4
n=	5	4	4	5	5	5	3	3	3
mean	1.18378	0.934017	0.82803	0.338366	0.467219	0.27076	0.0488887	0.041339	0.0462837
SEM	0.109648	0.0218059	0.150965	0.0281512	0.0165518	0.0162512	0.000555667	0.00166555	0.00587427
Tukey's multiple comparisons test	Predicted (LS) mean diff,	95,00% CI of diff,	Below threshold?	Summary	Adjusted P Value
0.5 month
WT ovary vs. cKO ovary	0.8454	0,6268 to 1,064	Yes	****	<0,0001
WT ovary vs. WT testis	1.135	0,8824 to 1,387	Yes	****	<0,0001
cKO ovary vs. WT testis	0.2895	0,03703 to 0,5419	Yes	*	0.0221
2 months
WT ovary vs. cKO ovary	0.4668	0,2349 to 0,6987	Yes	****	<0,0001
WT ovary vs. WT testis	0.8927	0,6287 to 1,157	Yes	****	<0,0001
cKO ovary vs. WT testis	0.4259	0,1734 to 0,6783	Yes	***	0.0007
4 months
WT ovary vs. cKO ovary	0.5573	0,3254 to 0,7892	Yes	****	<0,0001
WT ovary vs. WT testis	0.7817	0,5177 to 1,046	Yes	****	<0,0001
cKO ovary vs. WT testis	0.2245	-0,02797 to 0,4769	No	ns	0.0886
Sox9
	Control ovary			cKO ovary			Control testis
Months	0.5	2	4	0.5	2	4	0.5	2	4
n=	5	4	4	5	5	5	3	3	3
mean	0.166867	0.0834745	0.151468	0.293667	0.940357	3.27473	2.08667	0.758333	0.8425
SEM	0.0256945	0.00948506	0.0166541	0.0244632	0.128949	0.188848	0.305038	0.0722025	0.110764
Tukey's multiple comparisons test	Predicted (LS) mean diff,	95,00% CI of diff,	Below threshold?	Summary	Adjusted P Value
0.5 month
WT ovary vs. cKO ovary	-0.1268	-0,5168 to 0,2632	No	ns	0.7033
WT ovary vs. WT testis	-1.92	-2,370 to -1,470	Yes	****	<0,0001
cKO ovary vs. WT testis	-1.793	-2,243 to -1,343	Yes	****	<0,0001
2 months
WT ovary vs. cKO ovary	-0.8569	-1,270 to -0,4433	Yes	****	<0,0001
WT ovary vs. WT testis	-0.6749	-1,146 to -0,2039	Yes	**	0.0039
cKO ovary vs. WT testis	0.182	-0,2683 to 0,6323	No	ns	0.5828
4 months
WT ovary vs. cKO ovary	-3.123	-3,537 to -2,710	Yes	****	<0,0001
WT ovary vs. WT testis	-0.691	-1,162 to -0,2201	Yes	**	0.0031
cKO ovary vs. WT testis	2.432	1,982 to 2,883	Yes	****	<0,0001
Sox8
	Control ovary			cKO ovary			Control testis
Months	0.5	2	4	0.5	2	4	0.5	2	4
n=	5	4	4	5	5	5	3	3	3
mean	0.333334	0.0480008	0.0497025	0.864	0.816	1.45894	0.861111	0.821111	0.600833
SEM	0.0163129	0.00748816	0.0103472	0.163674	0.15043	0.146732	0.0404756	0.00618633	0.0619532
Tukey's multiple comparisons test	Predicted (LS) mean diff,	95,00% CI of diff,	Below threshold?	Summary	Adjusted P Value
0.5 month
WT ovary vs. cKO ovary	0.0028	-0,9618 to -0,2922	Yes	****	0.0028
WT ovary vs. WT testis	0.0101	-1,021 to -0,03494	Yes	*	0.0101
cKO ovary vs. WT testis	0.9998	-0,3936 to 0,5921	No	ns	0.9998
2 months
WT ovary vs. cKO ovary	-0.768	-1,147 to -0,3891	Yes	****	<0,0001
WT ovary vs. WT testis	-0.7731	-1,205 to -0,3417	Yes	***	0.0004
cKO ovary vs. WT testis	-0.005111	-0,4176 to 0,4074	No	ns	0.9995
4 months
WT ovary vs. cKO ovary	-1.409	-1,788 to -1,030	Yes	****	<0,0001
WT ovary vs. WT testis	-0.5511	-0,9826 to -0,1197	Yes	*	0.0102
cKO ovary vs. WT testis	0.8581	0,4456 to 1,271	Yes	****	<0,0001
Dmrt1
	Control ovary			cKO ovary			Control testis
Months	0.5	2	4	0.5	2	4	0.5	2	4
n=	5	4	4	5	5	5	3	3	3
mean	0.0549048	0.00666675	0.003125	0.0120476	0.2685	0.684251	3.44167	1.71444	1.684
SEM	0.0174473	0.00171602	0.0014878	0.00375824	0.0093247	0.0651054	0.195684	0.0745438	0.0366606
Tukey's multiple comparisons test	Predicted (LS) mean diff,	95,00% CI of diff,	Below threshold?	Summary	Adjusted P Value
0.5 month
WT ovary vs. cKO ovary	0.04286	-0,1356 to 0,2213	No	ns	0.8243
WT ovary vs. WT testis	-3.387	-3,593 to -3,181	Yes	****	<0,0001
cKO ovary vs. WT testis	-3.43	-3,636 to -3,224	Yes	****	<0,0001
2 months
WT ovary vs. cKO ovary	-0.2618	-0,4511 to -0,07255	Yes	**	0.0053
WT ovary vs. WT testis	-1.708	-1,923 to -1,492	Yes	****	<0,0001
cKO ovary vs. WT testis	-1.446	-1,652 to -1,240	Yes	****	<0,0001
4 months
WT ovary vs. cKO ovary	-0.6811	-0,8704 to -0,4918	Yes	****	<0,0001
WT ovary vs. WT testis	-1.681	-1,896 to -1,465	Yes	****	<0,0001
cKO ovary vs. WT testis	-0.9997	-1,206 to -0,7937	Yes	****	<0,0001
Gata1
	Control ovary			cKO ovary			Control testis
Months	0.5	2	4	0.5	2	4	0.5	2	4
n=	5	4	4	5	5	5	3	3	3
mean	0.0578356	0.170649	0.311119	0.338333	1.90275	3.5367	0.67	1.06333	1.41222
SEM	0.0212313	0.017072	0.0430633	0.110236	0.238989	0.514803	0.214588	0.329483	0.136359
Tukey's multiple comparisons test	Predicted (LS) mean diff,	95,00% CI of diff,	Below threshold?	Summary	Adjusted P Value
0.5 month
WT ovary vs. cKO ovary	-0.2805	-1,104 to 0,5433	No	ns	0.6802
WT ovary vs. WT testis	-0.6122	-1,563 to 0,3391	No	ns	0.2655
cKO ovary vs. WT testis	-0.3317	-1,283 to 0,6196	No	ns	0.6678
2 months
WT ovary vs. cKO ovary	-1.732	-2,606 to -0,8583	Yes	***	0.0001
WT ovary vs. WT testis	-0.8927	-1,888 to 0,1022	No	ns	0.0851
cKO ovary vs. WT testis	0.8394	-0,1119 to 1,791	No	ns	0.0917
4 months
WT ovary vs. cKO ovary	-3.226	-4,099 to -2,352	Yes	****	<0,0001
WT ovary vs. WT testis	-1.101	-2,096 to -0,1062	Yes	*	0.0278
cKO ovary vs. WT testis	2.124	1,173 to 3,076	Yes	****	<0,0001
Dhh
	Control ovary			cKO ovary			Control testis
Months	0.5	2	4	0.5	2	4	0.5	2	4
n=	5	4	4	5	5	5	3	3	3
mean	0.8226	0.513833	0.681607	1.39727	1.0902	1.34943	1.48583	1.4	0.583333
SEM	0.156986	0.0502242	0.121286	0.305485	0.231842	0.164557	0.349578	0.025	0.130075
Tukey's multiple comparisons test	Predicted (LS) mean diff,	95,00% CI of diff,	Below threshold?	Summary	Adjusted P Value
0.5 month
WT ovary vs. cKO ovary	-0.5747	-1,237 to 0,08803	No	ns	0.0988
WT ovary vs. WT testis	-0.6632	-1,428 to 0,1020	No	ns	0.099
cKO ovary vs. WT testis	-0.08857	-0,8538 to 0,6767	No	ns	0.9559
2 months
WT ovary vs. cKO ovary	-0.5764	-1,279 to 0,1265	No	ns	0.1239
WT ovary vs. WT testis	-0.8862	-1,686 to -0,08588	Yes	*	0.0277
cKO ovary vs. WT testis	-0.3098	-1,075 to 0,4554	No	ns	0.5819
4 months
WT ovary vs. cKO ovary	-0.6678	-1,371 to 0,03508	No	ns	0.065
WT ovary vs. WT testis	0.09827	-0,7020 to 0,8986	No	ns	0.9505
cKO ovary vs. WT testis	0.7661	0,0008781 to 1,531	Yes	*	0.0497
Ptgds
	Control ovary			cKO ovary			Control testis
Months	0.5	2	4	0.5	2	4	0.5	2	4
n=	5	4	4	5	5	5	3	3	3
mean	0.0695	0.0592662	0.0591438	0.0716	0.7237	5.66012	0.0433333	3.78833	6.00083
SEM	0.00572276	0.00368873	0.00593516	0.0051415	0.11178	0.451472	0.00820738	0.202183	0.322301
Tukey's multiple comparisons test	Predicted (LS) mean diff,	95,00% CI of diff,	Below threshold?	Summary	Adjusted P Value
0.5 month
WT ovary vs. cKO ovary	-0.0021	-0,6763 to 0,6721	No	ns	>0,9999
WT ovary vs. WT testis	0.02617	-0,7523 to 0,8047	No	ns	0.9962
cKO ovary vs. WT testis	0.02827	-0,7502 to 0,8068	No	ns	0.9956
2 months
WT ovary vs. cKO ovary	-0.6644	-1,380 to 0,05067	No	ns	0.0725
WT ovary vs. WT testis	-3.729	-4,543 to -2,915	Yes	****	<0,0001
cKO ovary vs. WT testis	-3.065	-3,843 to -2,286	Yes	****	<0,0001
4 months
WT ovary vs. cKO ovary	-5.601	-6,316 to -4,886	Yes	****	<0,0001
WT ovary vs. WT testis	-5.942	-6,756 to -5,128	Yes	****	<0,0001
cKO ovary vs. WT testis	-0.3407	-1,119 to 0,4378	No	ns	0.5323

## Sheet: Data Fig 1D
Selected from Data S1
Genes down regulated in KO			Genes up regulated in KO
name	Log2 Fold Change		name	Log2 Fold Change
Akr1c14	-1.53568		Arid5a	2.19635
Amh	-2.40691		Cited1	1.4267
Apoa1	-2.56584		Cldn11	4.17248
Cyp11a1	-1.83672		Cst9	4.99708
Ephx2	-1.91322		Cyp27a1	2.02315
Esr2	-2.93168		Dhh	1.32874
Esrrb	-2.50816		Dmrt1	7.75511
Esrrg	-1.0769		Erbb4	1.90286
Foxl2	-1.19576		Etv5	1.84528
FoxP2	-2.02768		Fgf18	2.49726
Fst	-1.44133		Gata1	2.44239
Hsd17b7	-2.51687		Gsta3	4.01203
Hsd3b1	-2.43802		Hsd17b3	2.06062
Ihh	-2.54166		Il1r1	1.09926
Inhbb	-1.10781		Kitl	1.29042
Irx3	-1.05065		Ocln	1.22535
Lgr5	-2.75764		Ptgds	4.21954
Lhx9	-1.02712		Rhox8	3.31813
Nr5a2	-1.94832		Sncb	8.00605
Ptgfr	-4.58102		Sox8	4.79553
Rspo2	-2.95629		Sox9	3.63634
Serpine2	-1.37805		Stat1	1.40129
Sox11	-1.1032		Trim47	1.35283
Sox4	-1.53061		Vim	1.29094
Wnt10b	-2.86561		Wnt10a	1.51142
Wnt7a	-1.97149		Wnt6	1.57227
Wnt7b	-2.37169		Xkr4	1.7218

## Sheet: Data Fig 1E
	Testosterone			Androstenedione			Estrone			B-Estradiol
	Cont Ov	cKO Ov	Cont Tes	Cont Ov	cKO Ov	Cont Tes	Cont Ov	cKO Ov	Cont Tes	Cont Ov	cKO Ov	Cont Tes
ng/g of tissue	0	0.6973	1.463	0	1.051	1.768	0.0911	0	0	0.3625	0.2107	0
	0	1.932	0.3266	0.3407	1.22	1.406	0.1258	0.0568	0	0.2665	0.4476	0
	0	0.942	1.157	0.5421	1.022	1.01	0.1329	0.0758	0	0.3125	0.5473	0
	0	0.6867	0.7119					0	0			0

## Sheet: Stat Fig 1E
testosterone
	Cont Ov	cKO Ov	Cont Tes
n=	4	4	4
mean	0	1.0645	0.914625
SEM	0	0.295117	0.249388
Dunnett's multiple comparisons test	Mean Diff,	95,00% CI of diff,	Below threshold?	Summary	Adjusted P Value
Cont Ov vs. cKO Ov	-1.065	-2,025 to -0,1041	Yes	*	0.0324
Cont Ov vs. Cont Tes	-0.9146	-1,875 to 0,04577	No	ns	0.0606
Androstenedione
	Cont Ov	cKO Ov	Cont Tes
n=	3	3	3
mean	0.294267	1.09767	1.39467
SEM	0.158204	0.0617369	0.218889
Dunnett's multiple comparisons test	Mean Diff,	95,00% CI of diff,	Below threshold?	Summary	Adjusted P Value
Cont Ov vs. cKO Ov	-0.8034	-1,451 to -0,1558	Yes	*	0.0213
Cont Ov vs. Cont Tes	-1.1	-1,748 to -0,4528	Yes	**	0.005
Estrone
	Cont Ov	cKO Ov	Cont Tes
n=	3	4	4
mean	0.1166	0.03315	0
SEM	0.0129137	0.0195282	0
Dunnett's multiple comparisons test	Mean Diff,	95,00% CI of diff,	Below threshold?	Summary	Adjusted P Value
Cont Ov vs. cKO Ov	0.08345	0,02987 to 0,1370	Yes	**	0.0058
Cont Ov vs. Cont Tes	0.1166	0,06302 to 0,1702	Yes	***	0.0008
Beta-estradiol
	Cont Ov	cKO Ov	Cont Tes
n=	3	3	4
mean	0.313833	0.401867	0
SEM	0.0277208	0.0998224	0
Dunnett's multiple comparisons test	Mean Diff,	95,00% CI of diff,	Below threshold?	Summary	Adjusted P Value
Cont Ov vs. cKO Ov	-0.08737	-0,3546 to 0,1798	No	ns	0.5632
Cont Ov vs. Cont Tes	0.3145	0,06102 to 0,5680	Yes	*	0.0215

## Sheet: Data Fig 2e
Each row irepresent a cell and the columns are the average expression scores in our data for Progenitor, Granulosa and Sertoli cell markers from modules in Steveant, 2019.
index	PC	GC	SC
AAACCTGAGCTAGGCA-1-O_KO1_3	0.105876215	0.16824518	0.45808145
AAACGGGCAGGTTTCA-1-O_KO1_3	0.059751336	0.16880687	0.2271746
AAAGATGCAAGTAGTA-1-O_KO1_3	0.06321894	0.20334652	0.5114824
AAAGATGCACGAAATA-1-O_KO1_3	0.14826593	0.5515048	0.31276658
AAAGCAACAATAACGA-1-O_KO1_3	0.12387277	0.23104921	0.5845214
AAAGTAGCACGTTGGC-1-O_KO1_3	0.075270094	0.19381389	0.2539429
AAAGTAGGTGCGAAAC-1-O_KO1_3	0.15312959	0.36314976	0.3379578
AACCATGAGACCCACC-1-O_KO1_3	0.13006063	0.24813277	0.29070404
AACCATGGTGAAATCA-1-O_KO1_3	0.09486796	0.14583518	0.25308722
AACCGCGTCGCCAAAT-1-O_KO1_3	0.124877244	0.42892063	0.30231842
AACTCAGCAAATCCGT-1-O_KO1_3	0.079529494	0.11131353	0.55252075
AACTGGTCACGAAACG-1-O_KO1_3	0.12382868	0.43202212	0.26804605
AACTGGTGTTGAACTC-1-O_KO1_3	0.08144721	0.21572024	0.22843373
AACTTTCCAATGAATG-1-O_KO1_3	0.11454041	0.54872644	0.23217979
AAGACCTCAAATTGCC-1-O_KO1_3	0.069309436	0.09787254	0.23113781
AAGACCTCATTATCTC-1-O_KO1_3	0.079088405	0.13243672	0.26505348
AAGGCAGAGAGACGAA-1-O_KO1_3	0.13122986	0.4776439	0.23443803
AAGGCAGAGCTTCGCG-1-O_KO1_3	0.09956389	0.09378626	0.5877286
AAGGTTCAGATGTTAG-1-O_KO1_3	0.07510588	0.11106039	0.31198648
AAGTCTGCAGGTGCCT-1-O_KO1_3	0.10105636	0.37544784	0.2723025
AAGTCTGGTCTTGCGG-1-O_KO1_3	0.06370289	0.2004545	0.2445926
AATCCAGGTCTGATCA-1-O_KO1_3	0.15320072	0.31574345	0.4041143
AATCGGTAGCAAATCA-1-O_KO1_3	0.06443859	0.115223184	0.25672877
ACACCAAAGCATGGCA-1-O_KO1_3	0.072922364	0.24124189	0.4448155
ACACCAAGTAATAGCA-1-O_KO1_3	0.06968391	0.16904491	0.22387686
ACACCAAGTGGTCCGT-1-O_KO1_3	0.071223944	0.098703235	0.20574744
ACACCCTGTTGATTCG-1-O_KO1_3	0.07022587	0.19935136	0.24780798
ACACCGGGTTCATGGT-1-O_KO1_3	0.05966015	0.12861706	0.1511362
ACACCGGTCAGTTAGC-1-O_KO1_3	0.06725555	0.10746131	0.18388422
ACACTGAAGGGTCTCC-1-O_KO1_3	0.104414344	0.49650633	0.17588314
ACAGCCGCAAGCGAGT-1-O_KO1_3	0.08948114	0.19816631	0.31267884
ACAGCCGCAGCTCGAC-1-O_KO1_3	0.11503736	0.46413615	0.27113143
ACAGCCGCATTATCTC-1-O_KO1_3	0.055898383	0.14843224	0.4882753
ACATACGCACAGCGTC-1-O_KO1_3	0.099457316	0.38845247	0.3216022
ACCCACTCAGTCTTCC-1-O_KO1_3	0.08611512	0.25384077	0.3534987
ACCGTAATCACTCTTA-1-O_KO1_3	0.11643393	0.24194025	0.43876356
ACCTTTACAATCTGCA-1-O_KO1_3	0.088362895	0.23924017	0.3533855
ACCTTTACATTAGGCT-1-O_KO1_3	0.111252755	0.36800566	0.2805642
ACCTTTAGTATTCTCT-1-O_KO1_3	0.07209059	0.12122316	0.22344007
ACGAGGAGTAGCTGCC-1-O_KO1_3	0.09685484	0.33535764	0.18404193
ACGATACAGGTTCCTA-1-O_KO1_3	0.10538175	0.38391843	0.54085946
ACGATACGTGCACCAC-1-O_KO1_3	0.107685715	0.18276066	0.38499838
ACGCAGCAGCCACGCT-1-O_KO1_3	0.09651823	0.4305206	0.27437192
ACGCCAGGTGTGTGCC-1-O_KO1_3	0.07903124	0.26126057	0.422373
ACGGAGACAATTGCTG-1-O_KO1_3	0.095528096	0.12917857	0.67608875
ACGGCCAGTATCAGTC-1-O_KO1_3	0.109375134	0.3260385	0.29072082
ACGGCCAGTCGGCACT-1-O_KO1_3	0.094681665	0.23181666	0.43363428
ACGGGCTAGGCGCTCT-1-O_KO1_3	0.118677214	0.514391	0.29418504
ACGGGCTGTCGAATCT-1-O_KO1_3	0.09684753	0.37056684	0.2975479
ACTGAACAGGAGCGTT-1-O_KO1_3	0.08638382	0.14440165	0.34906346
ACTGAACCACGAAATA-1-O_KO1_3	0.10357218	0.2989517	0.38036105
ACTGAACCATTCACTT-1-O_KO1_3	0.10280413	0.44642156	0.2179669
ACTGAACGTGATGTCT-1-O_KO1_3	0.059665978	0.21061207	0.22520545
ACTGAACTCAACCATG-1-O_KO1_3	0.11605229	0.45836374	0.31631783
ACTGAGTTCACCCGAG-1-O_KO1_3	0.19968398	0.41679537	0.3527855
ACTGATGTCCGCAGTG-1-O_KO1_3	0.1326064	0.34258115	0.31538475
ACTGCTCGTGAACCTT-1-O_KO1_3	0.088099696	0.18264325	0.391028
ACTGTCCCAAGCGAGT-1-O_KO1_3	0.094919994	0.21159086	0.32449606
ACTGTCCTCACCGGGT-1-O_KO1_3	0.054199453	0.054555137	0.22299677
ACTTTCAAGCCCAATT-1-O_KO1_3	0.06821656	0.101525635	0.44951293
ACTTTCACACCTGGTG-1-O_KO1_3	0.08802864	0.19508582	0.39082998
AGAATAGAGAGGGCTT-1-O_KO1_3	0.0627291	0.09664962	0.24049094
AGACGTTCAGGGCATA-1-O_KO1_3	0.09554413	0.18367137	0.19554749
AGAGCGACAATGGAAT-1-O_KO1_3	0.07014334	0.22116303	0.3052334
AGAGCGAGTGTATGGG-1-O_KO1_3	0.10126422	0.5285646	0.2846736
AGAGCGAGTTGTTTGG-1-O_KO1_3	0.11319697	0.2458231	0.4213711
AGAGCTTAGCGGATCA-1-O_KO1_3	0.117082626	0.138401	0.602721
AGAGTGGGTGAGCGAT-1-O_KO1_3	0.056394942	0.31127203	0.2415507
AGATCTGAGCTTTGGT-1-O_KO1_3	0.08258751	0.24258123	0.28374818
AGATTGCAGAAGGCCT-1-O_KO1_3	0.17269592	0.41449857	0.42047477
AGATTGCTCGGCTTGG-1-O_KO1_3	0.117387086	0.3630532	0.32377243
AGCATACGTCTAGAGG-1-O_KO1_3	0.06731852	0.17793548	0.384362
AGCGGTCTCTTAGAGC-1-O_KO1_3	0.05863706	0.30758432	0.2876516
AGCGTATGTCATATGC-1-O_KO1_3	0.06560534	0.08327181	0.2551614
AGCGTATGTTGATTGC-1-O_KO1_3	0.09748734	0.13302182	0.27246928
AGCGTCGCATGAGCGA-1-O_KO1_3	0.08286428	0.15665388	0.25385395
AGCGTCGTCAGGTTCA-1-O_KO1_3	0.08000988	0.14129442	0.26293743
AGCTCTCCACAGGAGT-1-O_KO1_3	0.12349187	0.5557513	0.2562749
AGGCCACAGAAGGCCT-1-O_KO1_3	0.08795653	0.23521139	0.41068137
AGGGAGTGTTCACCTC-1-O_KO1_3	0.1219839	0.24626526	0.29352957
AGGGATGAGCCCGAAA-1-O_KO1_3	0.12641965	0.37470222	0.28460655
AGGTCATAGGCGTACA-1-O_KO1_3	0.12614621	0.5073125	0.24983564
AGGTCATAGTGAACGC-1-O_KO1_3	0.06569794	0.16698532	0.16573988
AGGTCATTCAATCTCT-1-O_KO1_3	0.085747786	0.11098653	0.4436173
AGTAGTCAGCTCCTCT-1-O_KO1_3	0.086163774	0.33476195	0.58263016
AGTAGTCGTCCTCCAT-1-O_KO1_3	0.08053206	0.07946447	0.6214948
AGTCTTTAGGTTCCTA-1-O_KO1_3	0.08545508	0.24141583	0.26963285
AGTGAGGGTGGGTATG-1-O_KO1_3	0.079309836	0.37426558	0.16123728
AGTTGGTCATGAGCGA-1-O_KO1_3	0.054926746	0.21339028	0.23281452
AGTTGGTGTTCCGTCT-1-O_KO1_3	0.08482769	0.18443571	0.28266978
AGTTGGTTCCATGCTC-1-O_KO1_3	0.12573746	0.34591874	0.24690217
ATAACGCCATTCCTCG-1-O_KO1_3	0.055033714	0.1697352	0.17504534
ATAACGCGTAGCGATG-1-O_KO1_3	0.11301394	0.32039198	0.46202376
ATAACGCGTGCTGTAT-1-O_KO1_3	0.072581105	0.098769665	0.23355016
ATAACGCTCTACCTGC-1-O_KO1_3	0.1252943	0.31741813	0.34201512
ATAGACCTCTCCCTGA-1-O_KO1_3	0.11719842	0.47801104	0.20339641
ATCACGATCCTTCAAT-1-O_KO1_3	0.1115097	0.34711128	0.40482694
ATCATCTTCACTATTC-1-O_KO1_3	0.05793319	0.109245494	0.16627097
ATCATCTTCCCTCAGT-1-O_KO1_3	0.09966189	0.45462698	0.37615186
ATCATGGAGTACGATA-1-O_KO1_3	0.08689737	0.26027566	0.412969
ATCCACCAGAGGGATA-1-O_KO1_3	0.05338986	0.14650628	0.30113018
ATCCACCCACTTCGAA-1-O_KO1_3	0.108186066	0.44701815	0.3075709
ATCCACCGTAAATGTG-1-O_KO1_3	0.09521995	0.08891629	0.45721036
ATCCACCGTGTCCTCT-1-O_KO1_3	0.15438847	0.23764482	0.3581745
ATCCGAACAGCCACCA-1-O_KO1_3	0.066032924	0.15909167	0.17313902
ATCCGAATCATCTGTT-1-O_KO1_3	0.09622839	0.24487837	0.3550097
ATCTACTCATAGTAAG-1-O_KO1_3	0.083018646	0.21694824	0.38759917
ATCTACTGTCGGCATC-1-O_KO1_3	0.05963889	0.10898095	0.07389345
ATGAGGGTCAATACCG-1-O_KO1_3	0.1310288	0.47398922	0.35397154
ATGAGGGTCTCCCTGA-1-O_KO1_3	0.08994098	0.18112564	0.27257767
ATGCGATCAACACCTA-1-O_KO1_3	0.07823222	0.17926121	0.18569091
ATGGGAGAGAACAATC-1-O_KO1_3	0.08827824	0.15021382	0.5155342
ATGGGAGGTTATCACG-1-O_KO1_3	0.059671793	0.13080782	0.24564078
ATGGGAGTCGTCTGAA-1-O_KO1_3	0.100454874	0.2686141	0.27000368
ATGGGAGTCTTGACGA-1-O_KO1_3	0.08589699	0.10730128	0.12106313
ATTACTCAGGAGTCTG-1-O_KO1_3	0.10826378	0.29461473	0.51801425
ATTACTCCAAGTAATG-1-O_KO1_3	0.119866505	0.13811016	0.439633
ATTACTCCATGTAGTC-1-O_KO1_3	0.087906815	0.15912096	0.32986933
ATTGGACGTCTCTTTA-1-O_KO1_3	0.12685516	0.16190344	0.6492919
ATTGGTGGTGCACCAC-1-O_KO1_3	0.08161499	0.21360517	0.18263976
CAACCAAGTCCGAAGA-1-O_KO1_3	0.07463961	0.14115456	0.23719849
CAACCAAGTGCATCTA-1-O_KO1_3	0.08652317	0.21241003	0.52029157
CAACCTCAGGCGATAC-1-O_KO1_3	0.09280048	0.1752166	0.2943424
CAACTAGAGCTAGTTC-1-O_KO1_3	0.117662966	0.3571101	0.2522021
CAACTAGGTGGTACAG-1-O_KO1_3	0.10407715	0.25545633	0.35026604
CAAGATCAGGATATAC-1-O_KO1_3	0.09618161	0.27409664	0.22581598
CAAGATCCACACAGAG-1-O_KO1_3	0.076075554	0.13022391	0.2966119
CAAGTTGCACAGACAG-1-O_KO1_3	0.03925965	0.08376506	0.32149237
CACAAACAGGCCCGTT-1-O_KO1_3	0.079308435	0.20838475	0.13619898
CACACAAGTAAACCTC-1-O_KO1_3	0.1229717	0.39678743	0.18416205
CACACCTAGTTTCCTT-1-O_KO1_3	0.17535843	0.4544928	0.2884096
CACACTCAGTACGATA-1-O_KO1_3	0.107961506	0.2682925	0.31192133
CACACTCAGTGTTTGC-1-O_KO1_3	0.0797989	0.19804612	0.27657992
CACACTCCATCGGAAG-1-O_KO1_3	0.113951676	0.50098896	0.26592708
CACCACTGTGCTCTTC-1-O_KO1_3	0.10370339	0.17706479	0.30649272
CACCAGGCAGGTTTCA-1-O_KO1_3	0.07872857	0.19572262	0.18287072
CACCAGGGTGCATCTA-1-O_KO1_3	0.09163531	0.18970676	0.32007223
CACCAGGTCTTTAGTC-1-O_KO1_3	0.10864077	0.44054154	0.4075463
CACCTTGCAAGTCTAC-1-O_KO1_3	0.12989782	0.43616015	0.3821689
CACCTTGCACTTAACG-1-O_KO1_3	0.13275523	0.36299837	0.31655017
CACCTTGTCTCGCTTG-1-O_KO1_3	0.15005878	0.46175894	0.30178145
CACTCCATCGCCAGCA-1-O_KO1_3	0.087603614	0.40400255	0.47311813
CAGAATCAGCGACGTA-1-O_KO1_3	0.09374428	0.19922547	0.3951371
CAGCAGCAGTCTCGGC-1-O_KO1_3	0.055591624	0.11460239	0.06335175
CAGCAGCTCCGAGCCA-1-O_KO1_3	0.06465509	0.07468016	0.21975932
CAGCATACAATGGATA-1-O_KO1_3	0.06009551	0.1013671	0.21041036
CAGCATAGTTCCGTCT-1-O_KO1_3	0.20615226	0.38601196	0.29236978
CAGCGACAGATGCGAC-1-O_KO1_3	0.09160571	0.3753982	0.27630958
CAGCTAAAGGCGTACA-1-O_KO1_3	0.121323824	0.62437993	0.27732342
CAGCTGGTCAGCTCTC-1-O_KO1_3	0.1082522	0.122308046	0.71953183
CAGGTGCAGCAACGGT-1-O_KO1_3	0.09802152	0.24037275	0.270212
CAGGTGCGTGTTAAGA-1-O_KO1_3	0.09068346	0.27643815	0.31047553
CAGTCCTAGGATGTAT-1-O_KO1_3	0.111887775	0.20085713	0.6505348
CATATGGGTCCGAACC-1-O_KO1_3	0.074328564	0.20019932	0.27408934
CATATTCAGTGAAGAG-1-O_KO1_3	0.10488712	0.34982455	0.56253225
CATATTCGTCATACTG-1-O_KO1_3	0.1343987	0.6048658	0.23553938
CATATTCGTCGGGTCT-1-O_KO1_3	0.064695224	0.12499957	0.20726815
CATCAAGGTGTGAATA-1-O_KO1_3	0.09477338	0.27475223	0.37737358
CATCCACGTAGCACGA-1-O_KO1_3	0.08028212	0.06177365	0.2184111
CATCCACGTAGCGCAA-1-O_KO1_3	0.09110592	0.2647214	0.28858575
CATCGAAAGAAGGGTA-1-O_KO1_3	0.048438188	0.06168928	0.22646427
CATCGAAGTGGTTTCA-1-O_KO1_3	0.08552724	0.18356371	0.26330945
CATCGGGCAGACACTT-1-O_KO1_3	0.09095988	0.18149626	0.39467588
CATCGGGGTTCTGTTT-1-O_KO1_3	0.17406112	0.52154505	0.19069515
CATGCCTCAAAGCAAT-1-O_KO1_3	0.086016774	0.26276663	0.24492636
CATGGCGTCGCCAAAT-1-O_KO1_3	0.06526544	0.21023837	0.25856644
CATTCGCAGCGATAGC-1-O_KO1_3	0.13303801	0.4899999	0.29446498
CATTCGCTCAAGATCC-1-O_KO1_3	0.118615426	0.44823688	0.35035113
CATTCGCTCGGAAATA-1-O_KO1_3	0.11875876	0.19705647	0.47064334
CCAATCCTCCGTAGTA-1-O_KO1_3	0.10252447	0.16306312	0.19875854
CCACCTAAGCGATATA-1-O_KO1_3	0.058395542	0.16394487	0.20183
CCACTACAGAGTTGGC-1-O_KO1_3	0.0833609	0.20438854	0.30557084
CCAGCGACATTCTTAC-1-O_KO1_3	0.056795713	0.17831992	0.21313916
CCAGCGATCAGTCAGT-1-O_KO1_3	0.090570636	0.17068459	0.5164956
CCATGTCCACTTGGAT-1-O_KO1_3	0.11476653	0.49703744	0.3994437
CCATGTCGTTCAGCGC-1-O_KO1_3	0.03850617	0.10475445	0.4175624
CCATTCGTCCGTAGTA-1-O_KO1_3	0.10903609	0.45486194	0.29142952
CCCAATCGTACAGCAG-1-O_KO1_3	0.09986718	0.3547094	0.2408746
CCCAATCGTTCCTCCA-1-O_KO1_3	0.07388937	0.18182571	0.31818783
CCCAATCTCTTCGAGA-1-O_KO1_3	0.10134394	0.45670184	0.35082233
CCCAGTTCAAAGAATC-1-O_KO1_3	0.06571177	0.25405186	0.26694927
CCCAGTTGTGCTAGCC-1-O_KO1_3	0.081052236	0.4354973	0.36045197
CCCATACAGGTGCAAC-1-O_KO1_3	0.06947252	0.13388911	0.3220163
CCGTACTTCTGAAAGA-1-O_KO1_3	0.1089094	0.49433863	0.31071568
CCGTGGAGTAACGCGA-1-O_KO1_3	0.08576005	0.20384741	0.3320756
CCTAAAGGTCCGTGAC-1-O_KO1_3	0.13009587	0.35981256	0.27749214
CCTACACCATGGTTGT-1-O_KO1_3	0.067317	0.18224414	0.30383444
CCTACCAAGGAGTACC-1-O_KO1_3	0.122184806	0.37506393	0.328691
CCTACCAAGTTACGGG-1-O_KO1_3	0.13522346	0.3789967	0.19392964
CCTACCACAAGACACG-1-O_KO1_3	0.087846786	0.33366942	0.41107586
CCTAGCTAGTTCCACA-1-O_KO1_3	0.09669821	0.18619898	0.17727906
CCTTACGTCGTCTGCT-1-O_KO1_3	0.10478852	0.23721111	0.40160024
CCTTCGAAGATAGTCA-1-O_KO1_3	0.037860155	0.14318681	0.37077278
CCTTCGAGTCAGAGGT-1-O_KO1_3	0.09628205	0.3492372	0.34786978
CCTTTCTTCCCTCAGT-1-O_KO1_3	0.082451664	0.16719042	0.22818251
CCTTTCTTCTACTTAC-1-O_KO1_3	0.094063796	0.2469483	0.38410366
CGAATGTAGTGTCTCA-1-O_KO1_3	0.13085581	0.40072253	0.2749388
CGAATGTGTAGAGGAA-1-O_KO1_3	0.12025251	0.494777	0.18693915
CGACCTTGTTCACCTC-1-O_KO1_3	0.043040518	0.0855432	0.10511838
CGAGAAGCAAGTAGTA-1-O_KO1_3	0.066348575	0.19432026	0.2197373
CGAGAAGGTAACGTTC-1-O_KO1_3	0.15123507	0.46987244	0.33558473
CGATCGGCACAGTCGC-1-O_KO1_3	0.12715594	0.5282219	0.44182673
CGATGGCCATCTACGA-1-O_KO1_3	0.08465248	0.1486738	0.34180653
CGATGGCTCTGCTTGC-1-O_KO1_3	0.09209372	0.34923083	0.16331063
CGATTGAGTATAGGGC-1-O_KO1_3	0.0854376	0.14738016	0.29470244
CGATTGAGTCCGAATT-1-O_KO1_3	0.10024652	0.3372928	0.3893651
CGCCAAGTCGCAAACT-1-O_KO1_3	0.10213328	0.2825604	0.63414717
CGCGTTTGTCGAACAG-1-O_KO1_3	0.091760814	0.40440896	0.20053315
CGCTATCTCATCGGAT-1-O_KO1_3	0.061978806	0.12292133	0.15458201
CGCTGGACACCACCAG-1-O_KO1_3	0.14476126	0.14327362	0.85825264
CGCTGGAGTCCTCTTG-1-O_KO1_3	0.057471275	0.17017704	0.25317904
CGCTTCAAGGGCATGT-1-O_KO1_3	0.103751965	0.36435744	0.30199075
CGCTTCAGTCTAGAGG-1-O_KO1_3	0.06017203	0.07822968	0.15744415
CGGACACGTACAGCAG-1-O_KO1_3	0.12935469	0.2812089	0.5971242
CGGACACGTTTGCATG-1-O_KO1_3	0.09230283	0.07440872	0.6489768
CGGACTGCACCTCGTT-1-O_KO1_3	0.06979804	0.111261606	0.19465463
CGGACTGTCAACACGT-1-O_KO1_3	0.09778022	0.15435012	0.2854233
CGGCTAGAGTGCCAGA-1-O_KO1_3	0.12456987	0.4936467	0.25152528
CGGCTAGCAATCTGCA-1-O_KO1_3	0.05399075	0.127399	0.1327172
CGGGTCAGTTCAGACT-1-O_KO1_3	0.12085901	0.46431947	0.27162653
CGTAGCGGTTATGCGT-1-O_KO1_3	0.06112653	0.21951805	0.17257604
CGTAGGCCAACTGCGC-1-O_KO1_3	0.104666784	0.29444078	0.28114274
CGTAGGCTCAGTTCGA-1-O_KO1_3	0.097308114	0.4531069	0.43407995
CGTGAGCCATTGTGCA-1-O_KO1_3	0.08132406	0.28209144	0.30244508
CGTGTAAAGGAGTCTG-1-O_KO1_3	0.09227573	0.23737891	0.4745539
CGTGTCTAGTCGTACT-1-O_KO1_3	0.13206463	0.5046137	0.35012773
CGTGTCTCAGTCGATT-1-O_KO1_3	0.10773848	0.576667	0.26153094
CGTTGGGGTAGGGACT-1-O_KO1_3	0.06257717	0.1878896	0.28882936
CGTTGGGTCCTTGACC-1-O_KO1_3	0.05255617	0.13950878	0.243777
CTAAGACGTTAGTGGG-1-O_KO1_3	0.090862244	0.13836029	0.5607545
CTAAGACGTTCGGCAC-1-O_KO1_3	0.09842777	0.25321597	0.34883037
CTACACCCAAAGGAAG-1-O_KO1_3	0.07533596	0.23583013	0.512377
CTACACCCAGCTGTGC-1-O_KO1_3	0.08843443	0.14438385	0.30093297
CTACATTGTCAGAGGT-1-O_KO1_3	0.066211164	0.2363303	0.17652486
CTACCCAAGGCTAGAC-1-O_KO1_3	0.060971554	0.09983693	0.14463885
CTAGAGTCATGTCTCC-1-O_KO1_3	0.07773209	0.14393285	0.2620709
CTAGAGTGTGAACCTT-1-O_KO1_3	0.18329854	0.46040782	0.8352994
CTAGAGTGTTTGCATG-1-O_KO1_3	0.076620385	0.0	0.61236215
CTAGTGATCACAGGCC-1-O_KO1_3	0.07098069	0.10371482	0.25803936
CTCACACGTTACAGAA-1-O_KO1_3	0.14071992	0.33537805	0.23384787
CTCAGAACATACGCCG-1-O_KO1_3	0.11699254	0.5983423	0.27823856
CTCAGAAGTACTCAAC-1-O_KO1_3	0.0627661	0.1517564	0.2591282
CTCAGAATCATGCAAC-1-O_KO1_3	0.09735448	0.2880852	0.23567058
CTCATTATCCTCAACC-1-O_KO1_3	0.10555607	0.18702245	0.37164432
CTCATTATCTTGAGAC-1-O_KO1_3	0.07843887	0.19083697	0.22811559
CTCCTAGTCGCACTCT-1-O_KO1_3	0.13146016	0.46913052	0.27290988
CTCGAAAAGTAGCGGT-1-O_KO1_3	0.22797391	0.5349659	0.33424467
CTCGAAACACGCCAGT-1-O_KO1_3	0.1026826	0.20628315	0.46657953
CTCGGAGCAAGAAAGG-1-O_KO1_3	0.09419976	0.19569105	0.31861395
CTCGGAGCAAGTAATG-1-O_KO1_3	0.06993713	0.14122903	0.18614168
CTCGGGAAGTCACGCC-1-O_KO1_3	0.06257161	0.18369079	0.28763372
CTCGGGAGTCCGAACC-1-O_KO1_3	0.12635726	0.35520288	0.20278317
CTCGTCAGTTTCGCTC-1-O_KO1_3	0.09545159	0.21124265	0.18802863
CTCTACGCATACTCTT-1-O_KO1_3	0.07846551	0.1043977	0.31671596
CTGAAACAGTTCCACA-1-O_KO1_3	0.12968029	0.12158865	0.23118787
CTGAAACCAATTGCTG-1-O_KO1_3	0.08432783	0.2725223	0.3203377
CTGAAACCAGCTGTAT-1-O_KO1_3	0.12343556	0.50054544	0.36574498
CTGATAGGTTCACCTC-1-O_KO1_3	0.16301608	0.46414226	0.26852793
CTGATCCTCAGCACAT-1-O_KO1_3	0.08726726	0.22497147	0.536347
CTGATCCTCATTCACT-1-O_KO1_3	0.07446105	0.13819541	0.3491486
CTGCCTACAGATCCAT-1-O_KO1_3	0.14114815	0.3940272	0.2878136
CTGCCTATCTTCGAGA-1-O_KO1_3	0.14031811	0.4645287	0.26244563
CTGCTGTTCTACTTAC-1-O_KO1_3	0.08898381	0.25756007	0.4018588
CTGGTCTTCGTGGACC-1-O_KO1_3	0.112206854	0.57561857	0.31329936
CTGTGCTTCCGCAAGC-1-O_KO1_3	0.086104475	0.26813436	0.39165017
CTGTGCTTCGGCCGAT-1-O_KO1_3	0.091234334	0.27609468	0.7246911
CTGTTTAGTAGCGTAG-1-O_KO1_3	0.09838793	0.098188385	0.6714157
CTTAACTGTTGAGGTG-1-O_KO1_3	0.11042708	0.57270676	0.21901181
CTTACCGAGGTGTTAA-1-O_KO1_3	0.08518509	0.24755044	0.36381587
CTTACCGAGTGTTGAA-1-O_KO1_3	0.06063914	0.19667633	0.418929
CTTAGGAAGGACAGAA-1-O_KO1_3	0.10191543	0.25791675	0.3460484
CTTAGGACATTCTCAT-1-O_KO1_3	0.06962138	0.1738776	0.20344414
CTTCTCTCATCGATTG-1-O_KO1_3	0.06446101	0.16320895	0.32503968
CTTCTCTGTAGGAGTC-1-O_KO1_3	0.111964144	0.19401686	0.44453692
GAAACTCGTTCTCATT-1-O_KO1_3	0.08397026	0.38070464	0.18710715
GAAATGATCTTGTTTG-1-O_KO1_3	0.060737714	0.23558913	0.22941087
GAACCTATCGTTGCCT-1-O_KO1_3	0.11044193	0.47303993	0.46951017
GAACCTATCTGCGACG-1-O_KO1_3	0.076021485	0.27212578	0.45742103
GAACGGAGTCTAGCGC-1-O_KO1_3	0.10857829	0.5621741	0.2576577
GAATAAGCACGGTTTA-1-O_KO1_3	0.13474743	0.5276705	0.30322075
GAATGAACAGACGCTC-1-O_KO1_3	0.084496476	0.38268512	0.27465653
GACCAATCACATCTTT-1-O_KO1_3	0.06991735	0.063689485	0.19937858
GACCAATTCCCTCTTT-1-O_KO1_3	0.10486799	0.18770641	0.32664382
GACCTGGCAATAAGCA-1-O_KO1_3	0.056828227	0.11061606	0.14588183
GACGCGTAGTGACATA-1-O_KO1_3	0.07873428	0.45808893	0.21998999
GACGGCTCAGGAATGC-1-O_KO1_3	0.15494092	0.45861027	0.41954866
GACGTGCGTACAGACG-1-O_KO1_3	0.109681465	0.20860747	0.38553193
GACGTTATCCTGCCAT-1-O_KO1_3	0.08966151	0.24456307	0.34625277
GACTAACCAACTGCTA-1-O_KO1_3	0.05420395	0.13268149	0.23120646
GACTACAAGTGCGTGA-1-O_KO1_3	0.11888543	0.33196932	0.54048455
GACTACATCCCATTTA-1-O_KO1_3	0.08005021	0.31136158	0.14119594
GAGCAGAAGGGAAACA-1-O_KO1_3	0.07084295	0.17676665	0.3449521
GAGTCCGAGTAGCGGT-1-O_KO1_3	0.068090595	0.21543652	0.44557557
GAGTCCGTCGTCGTTC-1-O_KO1_3	0.09133299	0.21610919	0.6141497
GATCAGTAGCCCTAAT-1-O_KO1_3	0.12720652	0.52133775	0.24172433
GATCAGTCAAGCTGGA-1-O_KO1_3	0.13765864	0.5860784	0.30944553
GATCGATCAAACTGTC-1-O_KO1_3	0.0776503	0.15895237	0.30849326
GATCGATCAAGTTAAG-1-O_KO1_3	0.0711753	0.10993903	0.18107596
GATCGATTCAGTGTTG-1-O_KO1_3	0.11071765	0.5337357	0.43364954
GATCGCGCAAACCTAC-1-O_KO1_3	0.08340088	0.20126879	0.3754939
GATCGCGCACCCATGG-1-O_KO1_3	0.07870327	0.18951702	0.5940725
GATCGCGCAGCGAACA-1-O_KO1_3	0.10157564	0.24922073	0.38686797
GATCGCGGTTCCATGA-1-O_KO1_3	0.100569546	0.26403397	0.41331652
GATTCAGTCCAAACAC-1-O_KO1_3	0.09711582	0.22863376	0.40005443
GCAAACTAGGGTTTCT-1-O_KO1_3	0.08173929	0.26933414	0.18045223
GCAAACTTCAATCACG-1-O_KO1_3	0.09466425	0.29186702	0.3045742
GCAATCAAGAGCCCAA-1-O_KO1_3	0.037533447	0.14266151	0.24486181
GCACATACACCAGTTA-1-O_KO1_3	0.1028206	0.49480534	0.1882965
GCAGCCAAGCACCGCT-1-O_KO1_3	0.11523041	0.19478516	0.5601488
GCAGCCAGTCGAACAG-1-O_KO1_3	0.094244786	0.3110264	0.39462978
GCAGCCATCACAACGT-1-O_KO1_3	0.17386776	0.49392328	0.2704861
GCAGCCATCCTGCAGG-1-O_KO1_3	0.09702972	0.12897076	0.2593661
GCATACAAGAAAGTGG-1-O_KO1_3	0.11831076	0.5112134	0.34229815
GCATGATAGTGTACCT-1-O_KO1_3	0.105387695	0.35724506	0.37179172
GCATGTAGTCCATCCT-1-O_KO1_3	0.06574089	0.12884755	0.31678897
GCCAAATAGATGGCGT-1-O_KO1_3	0.08118507	0.1120704	0.21726532
GCCAAATCAGGGTTAG-1-O_KO1_3	0.072367296	0.20597646	0.19382495
GCCTCTAAGGTCGGAT-1-O_KO1_3	0.10142979	0.1976998	0.3572016
GCCTCTATCTCGCATC-1-O_KO1_3	0.096034676	0.2133811	0.5580118
GCGAGAAGTACCGTTA-1-O_KO1_3	0.105285905	0.24829462	0.17570491
GCGCGATAGCGACGTA-1-O_KO1_3	0.10957538	0.28743318	0.34889823
GCTCCTACACCAGGCT-1-O_KO1_3	0.0705967	0.17169175	0.22311758
GCTCCTAGTAGGGACT-1-O_KO1_3	0.10246302	0.27659595	0.2418305
GCTCTGTTCTGCGACG-1-O_KO1_3	0.08045293	0.11947522	0.22348265
GCTGCTTCACCAGGTC-1-O_KO1_3	0.06890677	0.14579564	0.2546125
GCTGGGTAGGGATACC-1-O_KO1_3	0.0997899	0.30546468	0.4605244
GCTGGGTCAAATCCGT-1-O_KO1_3	0.07905713	0.15804282	0.3122438
GCTTCCAGTTCGAATC-1-O_KO1_3	0.079907216	0.18977849	0.4476423
GCTTGAACACATTTCT-1-O_KO1_3	0.076457314	0.06338915	0.17541121
GCTTGAATCCCATTAT-1-O_KO1_3	0.11274595	0.5081808	0.35271817
GCTTGAATCCTCTAGC-1-O_KO1_3	0.09193926	0.2235772	0.34073073
GGAAAGCGTCAATGTC-1-O_KO1_3	0.07185117	0.15062574	0.25649798
GGAATAACATCCGTGG-1-O_KO1_3	0.062728	0.1238583	0.25293392
GGAATAACATGTAAGA-1-O_KO1_3	0.06780091	0.10158643	0.19247228
GGACAAGAGTGTCCAT-1-O_KO1_3	0.083518915	0.19647624	0.28942868
GGACAGAAGGTAGCTG-1-O_KO1_3	0.07882745	0.16811289	0.30337536
GGACAGATCCTAAGTG-1-O_KO1_3	0.07438997	0.17928804	0.43443576
GGACGTCCATACTACG-1-O_KO1_3	0.11807298	0.3662843	0.25492784
GGCGTGTAGTATCTCG-1-O_KO1_3	0.061398685	0.20572911	0.43032703
GGCTCGAGTCGCTTTC-1-O_KO1_3	0.07707082	0.29299554	0.3029247
GGCTGGTTCTACTTAC-1-O_KO1_3	0.1252141	0.49956253	0.24133287
GGGCACTGTTATGCGT-1-O_KO1_3	0.066381834	0.3543094	0.20158236
GGGTCTGGTCGAATCT-1-O_KO1_3	0.1297935	0.3083604	0.23421131
GGGTCTGTCGACAGCC-1-O_KO1_3	0.097231984	0.16092221	0.2766206
GGGTTGCCACATTCGA-1-O_KO1_3	0.06718411	0.18406652	0.11934729
GGTGAAGAGTGTCCAT-1-O_KO1_3	0.1324316	0.3244183	0.27431318
GGTGCGTTCTGAAAGA-1-O_KO1_3	0.09449377	0.25760043	0.551209
GTAACGTAGATCTGCT-1-O_KO1_3	0.08251974	0.1767188	0.32063475
GTAACGTTCTAACTTC-1-O_KO1_3	0.0661679	0.17016676	0.2968455
GTAACTGAGGCTAGGT-1-O_KO1_3	0.20424783	0.45657855	0.34016186
GTAACTGCACGGCTAC-1-O_KO1_3	0.07941547	0.16232963	0.3385357
GTACGTAAGTGGCACA-1-O_KO1_3	0.07437716	0.3307017	0.34521404
GTACGTACACTTCGAA-1-O_KO1_3	0.14328274	0.5079432	0.23599234
GTACGTAGTAGTGAAT-1-O_KO1_3	0.08293294	0.205493	0.33755338
GTACTCCCATTTCACT-1-O_KO1_3	0.066625975	0.19816941	0.25803265
GTACTTTAGGCTAGAC-1-O_KO1_3	0.067185014	0.3016027	0.22560155
GTACTTTCAGTTTACG-1-O_KO1_3	0.12068288	0.34624526	0.24022558
GTAGTCATCTTCATGT-1-O_KO1_3	0.061639346	0.087041855	0.18170798
GTATCTTCACAGACTT-1-O_KO1_3	0.08766366	0.26914552	0.26319054
GTATCTTGTCCTGCTT-1-O_KO1_3	0.07055982	0.17626831	0.31334975
GTATCTTTCATCTGCC-1-O_KO1_3	0.04220645	0.17912006	0.16244511
GTATTCTGTCCAGTAT-1-O_KO1_3	0.06911983	0.18771043	0.35238633
GTATTCTTCACCCTCA-1-O_KO1_3	0.066022344	0.08893678	0.1409706
GTATTCTTCTATGTGG-1-O_KO1_3	0.104608566	0.23897667	0.2857767
GTCAAGTAGGATCGCA-1-O_KO1_3	0.08953254	0.15593913	0.59007865
GTCACAAAGCGCTTAT-1-O_KO1_3	0.08827669	0.22738303	0.32231864
GTCACAAGTAACGCGA-1-O_KO1_3	0.0841325	0.17929347	0.30270475
GTCACAAGTAGTGAAT-1-O_KO1_3	0.10334315	0.22062688	0.59244114
GTCATTTAGTGCGTGA-1-O_KO1_3	0.17335975	0.40951487	0.3121363
GTCATTTGTGCAACGA-1-O_KO1_3	0.09825535	0.2176389	0.377634
GTCATTTTCCATGCTC-1-O_KO1_3	0.10208601	0.18751267	0.2746184
GTCCTCAAGCGATTCT-1-O_KO1_3	0.073473245	0.30998617	0.33049268
GTCCTCAGTTCGGCAC-1-O_KO1_3	0.08647749	0.20202777	0.7061112
GTCCTCATCTCGTATT-1-O_KO1_3	0.10903523	0.18010683	0.5189713
GTCGGGTAGCCCTAAT-1-O_KO1_3	0.060624417	0.13196667	0.2695051
GTCTCGTGTCTGATTG-1-O_KO1_3	0.0880349	0.22197002	0.2135568
GTCTCGTGTTGGTAAA-1-O_KO1_3	0.1538908	0.45617104	0.29522952
GTCTTCGGTTTGTGTG-1-O_KO1_3	0.10152934	0.15563624	0.22081596
GTCTTCGTCTTAGCCC-1-O_KO1_3	0.089589484	0.30208224	0.24184778
GTGAAGGCACGGACAA-1-O_KO1_3	0.027257431	0.11726871	0.12892792
GTGAAGGGTGGCTCCA-1-O_KO1_3	0.07454966	0.1348246	0.24412292
GTGAAGGTCTGCTGCT-1-O_KO1_3	0.05360032	0.14083228	0.3064203
GTGCATACAAAGGAAG-1-O_KO1_3	0.12182091	0.45712635	0.28007552
GTGCATACAAGCCCAC-1-O_KO1_3	0.12505667	0.38697022	0.3128033
GTGCTTCTCTAGAGTC-1-O_KO1_3	0.048270497	0.22133848	0.27524078
GTGGGTCCAAGAAGAG-1-O_KO1_3	0.101839885	0.32111305	0.27885118
GTGTGCGAGAGCTGGT-1-O_KO1_3	0.09697893	0.37310964	0.38402846
GTGTTAGCACCCAGTG-1-O_KO1_3	0.08972671	0.129688	0.26182327
GTTAAGCCAATCGGTT-1-O_KO1_3	0.062174596	0.2557481	0.39843145
GTTAAGCGTGAGCGAT-1-O_KO1_3	0.09368896	0.14373048	0.27277455
GTTACAGTCTCTGTCG-1-O_KO1_3	0.08319136	0.2334387	0.32688755
GTTCATTAGCGGATCA-1-O_KO1_3	0.08010891	0.24524742	0.3613976
GTTCATTCAGCTATTG-1-O_KO1_3	0.0641923	0.36904708	0.42249677
GTTCTCGGTCATACTG-1-O_KO1_3	0.07144658	0.23286971	0.29057512
GTTCTCGTCGGCCGAT-1-O_KO1_3	0.11196731	0.25068507	0.51285416
GTTTCTATCAACGGGA-1-O_KO1_3	0.12841895	0.5117805	0.29917055
TAAACCGCACGGTAGA-1-O_KO1_3	0.12882555	0.6079281	0.25717804
TAAACCGGTCATCCCT-1-O_KO1_3	0.1595487	0.39912704	0.19645241
TAAACCGTCAGTGCAT-1-O_KO1_3	0.055122986	0.14148472	0.18300939
TAAGCGTGTTGTCTTT-1-O_KO1_3	0.074340954	0.22664666	0.19851546
TAAGCGTTCTTATCTG-1-O_KO1_3	0.118644625	0.45916685	0.27311045
TACACGAAGAGAACAG-1-O_KO1_3	0.09433714	0.20227635	0.331369
TACACGAGTAAATGAC-1-O_KO1_3	0.08347283	0.17784923	0.35423756
TACCTATAGGTGATAT-1-O_KO1_3	0.11277876	0.20698148	0.26532257
TACCTTAGTAAGTGGC-1-O_KO1_3	0.06036787	0.11813483	0.33326465
TACCTTATCGTGGTCG-1-O_KO1_3	0.09944314	0.25597256	0.28261837
TACGGATTCCATGAAC-1-O_KO1_3	0.057051554	0.052510887	0.16605115
TACGGGCGTTGGTTTG-1-O_KO1_3	0.06395921	0.090157814	0.18028554
TACTCATAGTGTACGG-1-O_KO1_3	0.09644164	0.111633405	0.52970165
TACTCATCACGGTAAG-1-O_KO1_3	0.10177481	0.23923315	0.26791525
TACTTACCATACCATG-1-O_KO1_3	0.15785365	0.39557326	0.27044645
TACTTACTCAACACGT-1-O_KO1_3	0.07318523	0.20777495	0.3547874
TACTTGTAGGACACCA-1-O_KO1_3	0.09356108	0.4210213	0.2941701
TACTTGTGTGTGCCTG-1-O_KO1_3	0.2073348	0.40591088	0.24475129
TAGACCACAATCCGAT-1-O_KO1_3	0.11237863	0.3546483	0.34657392
TAGAGCTAGGAGTAGA-1-O_KO1_3	0.14027599	0.43032336	0.18198103
TAGAGCTGTCATTAGC-1-O_KO1_3	0.0842818	0.17182015	0.16093008
TAGTGGTAGATGTAAC-1-O_KO1_3	0.07786081	0.18212135	0.2835667
TAGTTGGAGCAATATG-1-O_KO1_3	0.06610068	0.18995218	0.25223124
TATCAGGAGGACACCA-1-O_KO1_3	0.07060089	0.3125377	0.26922375
TATCAGGTCTAACTTC-1-O_KO1_3	0.075818956	0.24412172	0.23613209
TATCTCAGTCTAAAGA-1-O_KO1_3	0.09956402	0.43709368	0.23404108
TATTACCCAGTCAGAG-1-O_KO1_3	0.10001189	0.4195062	0.26567805
TATTACCCATACCATG-1-O_KO1_3	0.085707605	0.16603336	0.31808686
TCAACGAAGTAGGCCA-1-O_KO1_3	0.11329309	0.5144431	0.3763271
TCAACGACACCAGCAC-1-O_KO1_3	0.07279857	0.17253482	0.1941725
TCAACGAGTCGAACAG-1-O_KO1_3	0.08327121	0.2907261	0.22246075
TCAATCTCAAGCGCTC-1-O_KO1_3	0.09742999	0.12942597	0.59722555
TCAATCTGTAGCTAAA-1-O_KO1_3	0.11573313	0.309381	0.2573901
TCAATCTTCACAATGC-1-O_KO1_3	0.13120626	0.51876765	0.3047332
TCACAAGCACCACCAG-1-O_KO1_3	0.11832593	0.47083944	0.33302575
TCAGATGGTTTCCACC-1-O_KO1_3	0.11758716	0.20842552	0.3748023
TCAGGATAGCCAGAAC-1-O_KO1_3	0.11466517	0.39204895	0.3760089
TCAGGATTCATCGGAT-1-O_KO1_3	0.09414704	0.12948863	0.3542654
TCAGGTAGTTAAAGAC-1-O_KO1_3	0.13940911	0.4818713	0.21343547
TCATTACGTTCCCTTG-1-O_KO1_3	0.068837956	0.18245414	0.30629784
TCATTTGAGATATACG-1-O_KO1_3	0.13914679	0.5620139	0.297625
TCATTTGGTACCATCA-1-O_KO1_3	0.11314978	0.50104207	0.23032564
TCATTTGGTACGCTGC-1-O_KO1_3	0.08689146	0.19239329	0.29164258
TCCACACAGCCCAATT-1-O_KO1_3	0.09957562	0.19616783	0.5236026
TCCCGATGTCATATGC-1-O_KO1_3	0.07355331	0.16675916	0.20812038
TCGAGGCAGGAGTACC-1-O_KO1_3	0.10896309	0.23799227	0.5446673
TCGAGGCCAATGAATG-1-O_KO1_3	0.13645709	0.3504165	0.27249035
TCGCGTTTCAAACCGT-1-O_KO1_3	0.05243925	0.068707675	0.114626974
TCGGGACTCCTGCAGG-1-O_KO1_3	0.1097285	0.2252124	0.27203766
TCGTAGAAGTCATCCA-1-O_KO1_3	0.1080561	0.28427157	0.2082615
TCTCATAAGTGCGATG-1-O_KO1_3	0.097434476	0.1907001	0.34449673
TCTCATATCTGAAAGA-1-O_KO1_3	0.09047681	0.18913947	0.38394308
TCTTTCCAGAAACCGC-1-O_KO1_3	0.13192849	0.48209897	0.1951249
TGAAAGAAGCTAACTC-1-O_KO1_3	0.1252176	0.45779493	0.5541029
TGAAAGACACGAGAGT-1-O_KO1_3	0.13053633	0.44682696	0.39620245
TGACAACGTCGAGATG-1-O_KO1_3	0.06709062	0.16175474	0.22042811
TGACAACTCTTGCATT-1-O_KO1_3	0.12138572	0.42462516	0.20264816
TGACGGCAGTACGCGA-1-O_KO1_3	0.12412091	0.6362988	0.27948043
TGACGGCTCGTTACAG-1-O_KO1_3	0.08169887	0.24832463	0.35428748
TGACTAGAGTTCGCAT-1-O_KO1_3	0.101784505	0.23353696	0.33024788
TGACTAGTCTACCAGA-1-O_KO1_3	0.09063498	0.32502776	0.19142194
TGACTTTAGTTAAGTG-1-O_KO1_3	0.086520776	0.10452855	0.6213431
TGAGCATCAGTGACAG-1-O_KO1_3	0.09024042	0.15237145	0.27438205
TGAGCCGTCACGACTA-1-O_KO1_3	0.09568086	0.21111156	0.28755024
TGAGGGAGTACGCTGC-1-O_KO1_3	0.1261327	0.22353591	0.6260751
TGATTTCAGAAACCTA-1-O_KO1_3	0.07420862	0.30352244	0.45125297
TGATTTCCACAACGCC-1-O_KO1_3	0.057319473	0.09500728	0.28661543
TGATTTCTCGATCCCT-1-O_KO1_3	0.048922945	0.17910503	0.23110297
TGCCCATAGATGTAAC-1-O_KO1_3	0.122528955	0.32237586	0.36024547
TGCTACCCACCGGAAA-1-O_KO1_3	0.116183974	0.32095167	0.49832988
TGGACGCAGCGTGAAC-1-O_KO1_3	0.10716273	0.304079	0.24338043
TGGCCAGAGAGTAAGG-1-O_KO1_3	0.08902308	0.16251096	0.5402338
TGGCCAGCAGTACACT-1-O_KO1_3	0.11742998	0.43557605	0.33802864
TGGCGCAAGAAGAAGC-1-O_KO1_3	0.086461455	0.19686833	0.32588902
TGGCGCATCAAGATCC-1-O_KO1_3	0.100544184	0.32214883	0.18000646
TGGCTGGGTAGAAAGG-1-O_KO1_3	0.08478849	0.18939666	0.34923658
TGGCTGGGTCTGGTCG-1-O_KO1_3	0.07756402	0.1023318	0.26589307
TGGGAAGCAATAACGA-1-O_KO1_3	0.0734316	0.18176892	0.3577369
TGGGAAGGTAGGACAC-1-O_KO1_3	0.09100185	0.51098096	0.2604484
TGGGCGTGTAAGGGAA-1-O_KO1_3	0.08823928	0.14170372	0.4711456
TGGTTCCGTCAGGACA-1-O_KO1_3	0.131117	0.43566552	0.3814435
TGGTTCCGTCTCCATC-1-O_KO1_3	0.09096385	0.3191922	0.30675545
TGTATTCTCTTGTTTG-1-O_KO1_3	0.09739688	0.27694395	0.31573483
TGTCCCAAGTACGATA-1-O_KO1_3	0.071592845	0.24728647	0.22661442
TGTCCCATCATGCATG-1-O_KO1_3	0.06273083	0.12347442	0.2375888
TTAGGACGTTTAGGAA-1-O_KO1_3	0.103786275	0.22535607	0.14644045
TTATGCTGTCTGCCAG-1-O_KO1_3	0.099403694	0.2970476	0.22502172
TTCCCAGAGACTGGGT-1-O_KO1_3	0.066545725	0.23107675	0.3465317
TTCCCAGCACCGGAAA-1-O_KO1_3	0.12598644	0.3719066	0.29662946
TTCCCAGGTTACTGAC-1-O_KO1_3	0.07543123	0.14785855	0.32344761
TTCGAAGCACATGACT-1-O_KO1_3	0.07713035	0.22076006	0.28653207
TTCGAAGGTCTGGTCG-1-O_KO1_3	0.14486355	0.5206379	0.24481852
TTCTACAAGGACATTA-1-O_KO1_3	0.13552508	0.15258801	0.7862645
TTCTACAGTCCGAGTC-1-O_KO1_3	0.08251833	0.12477143	0.29618454
TTCTACAGTGTAATGA-1-O_KO1_3	0.13934685	0.4654758	0.23527709
TTCTACATCAACCAAC-1-O_KO1_3	0.0863219	0.2678185	0.32468063
TTCTCAATCTGACCTC-1-O_KO1_3	0.14646699	0.52107453	0.22934243
TTCTCCTGTAGTGAAT-1-O_KO1_3	0.10780993	0.24901654	0.2563103
TTCTCCTTCCTAGGGC-1-O_KO1_3	0.16769725	0.44724426	0.3174693
TTGAACGAGAGTTGGC-1-O_KO1_3	0.06466237	0.18610713	0.34267312
TTGAACGCATGATCCA-1-O_KO1_3	0.07490832	0.22683285	0.42801788
TTGAACGGTTGTCTTT-1-O_KO1_3	0.09977969	0.5910401	0.30837932
TTGACTTAGCGTCTAT-1-O_KO1_3	0.103983074	0.38351592	0.44085085
TTGACTTCATCGGAAG-1-O_KO1_3	0.08443101	0.077885896	0.2068961
TTGCGTCCAAGGCTCC-1-O_KO1_3	0.06213979	0.11131643	0.21763065
TTGGAACAGCCCGAAA-1-O_KO1_3	0.07476697	0.14100319	0.30635723
TTTATGCGTCGGCATC-1-O_KO1_3	0.041489203	0.2517405	0.2703654
TTTCCTCAGCCAGTTT-1-O_KO1_3	0.08018567	0.16291289	0.23553698
TTTGTCATCACCGGGT-1-O_KO1_3	0.12679319	0.4572906	0.35267544
AAACCTGAGCTGCGAA-1-O_KO1_4	0.08428829	0.11864023	0.408651
AAACGGGAGATAGCAT-1-O_KO1_4	0.07033904	0.20965111	0.47163746
AAAGATGCAATAGCAA-1-O_KO1_4	0.112908594	0.30282518	0.40644974
AAAGATGGTGGCAAAC-1-O_KO1_4	0.08888639	0.15790474	0.22622181
AAAGATGTCTGCTTGC-1-O_KO1_4	0.09535775	0.09947445	0.3178389
AAAGCAATCACTCTTA-1-O_KO1_4	0.07642426	0.230994	0.2531606
AAAGTAGGTCAATACC-1-O_KO1_4	0.10893916	0.24926785	0.1801644
AAATGCCCACACCGAC-1-O_KO1_4	0.10469879	0.1563406	0.5099025
AAATGCCTCTAACTTC-1-O_KO1_4	0.124899924	0.10689453	0.68849516
AACACGTCAATGTAAG-1-O_KO1_4	0.12487617	0.5854869	0.3119195
AACACGTCACATAACC-1-O_KO1_4	0.06028363	0.15053265	0.23234886
AACTCAGAGAGTACCG-1-O_KO1_4	0.108586244	0.10417027	0.68006194
AACTCAGCATTCTCAT-1-O_KO1_4	0.18121481	0.5768801	0.25179997
AACTCTTAGTGCCATT-1-O_KO1_4	0.08964176	0.16337176	0.37093198
AACTGGTGTAGCGATG-1-O_KO1_4	0.049395137	0.15974967	0.20562163
AACTGGTGTCCGAGTC-1-O_KO1_4	0.078132965	0.047003187	0.118672565
AACTTTCCAGTATGCT-1-O_KO1_4	0.13172144	0.50297713	0.33309254
AAGACCTAGCAATATG-1-O_KO1_4	0.09473188	0.09775297	0.34726715
AAGACCTTCACAGTAC-1-O_KO1_4	0.06305345	0.1636379	0.2254268
AAGCCGCTCGTCGTTC-1-O_KO1_4	0.08341442	0.29005358	0.37863588
AAGGCAGGTGAGGGTT-1-O_KO1_4	0.121983156	0.28983128	0.46787
AAGGTTCGTCTCATCC-1-O_KO1_4	0.063813694	0.045909017	0.29693353
AAGGTTCTCAGTCCCT-1-O_KO1_4	0.08936155	0.21953988	0.4825525
ACACCAAAGTGGAGTC-1-O_KO1_4	0.10171862	0.1704343	0.27124065
ACACCAACAGCTCGCA-1-O_KO1_4	0.07509805	0.1850544	0.2491214
ACACCCTTCAGCGATT-1-O_KO1_4	0.099221475	0.3517425	0.47301102
ACACCGGGTTACCAGT-1-O_KO1_4	0.086961955	0.15581496	0.35866925
ACACCGGTCACCCTCA-1-O_KO1_4	0.12232627	0.5534846	0.30668142
ACAGCCGAGCCGGTAA-1-O_KO1_4	0.10313154	0.22984077	0.18158312
ACATACGAGACGCTTT-1-O_KO1_4	0.06170156	0.22829628	0.23143587
ACATACGAGCCGCCTA-1-O_KO1_4	0.07141129	0.16138431	0.2691041
ACATACGAGCTGTCTA-1-O_KO1_4	0.10008227	0.17051317	0.24919419
ACATCAGTCCTCCTAG-1-O_KO1_4	0.10001401	0.15812671	0.30816773
ACGAGCCCAACGCACC-1-O_KO1_4	0.11327947	0.5348403	0.2790157
ACGAGGAGTACCGGCT-1-O_KO1_4	0.09129154	0.31302157	0.3137155
ACGATGTCATCGGACC-1-O_KO1_4	0.08589114	0.25113094	0.2536049
ACGATGTTCGCCTGTT-1-O_KO1_4	0.08959457	0.21195818	0.48264885
ACGATGTTCTAGAGTC-1-O_KO1_4	0.06708583	0.19864151	0.40003532
ACGGGTCAGTTAGCGG-1-O_KO1_4	0.0993621	0.2850702	0.49284813
ACGGGTCTCTAACTGG-1-O_KO1_4	0.09005512	0.17096034	0.3887933
ACGTCAATCGACCAGC-1-O_KO1_4	0.07682064	0.22488798	0.35674927
ACTATCTAGTACGTTC-1-O_KO1_4	0.09354124	0.21679334	0.6123102
ACTATCTGTCGCGGTT-1-O_KO1_4	0.10190835	0.18340221	0.31951618
ACTATCTTCTCAAGTG-1-O_KO1_4	0.07582825	0.2512874	0.19354548
ACTGAACCAGCTCGAC-1-O_KO1_4	0.11496745	0.45463556	0.3592977
ACTGATGTCCTTTACA-1-O_KO1_4	0.08595062	0.12803537	0.284891
ACTGCTCAGCGATCCC-1-O_KO1_4	0.058377188	0.16245502	0.34721354
ACTGCTCTCTTGCATT-1-O_KO1_4	0.16474505	0.673885	0.3664511
ACTGTCCGTTTGGGCC-1-O_KO1_4	0.097555205	0.3880714	0.38711107
ACTTACTCAGCATGAG-1-O_KO1_4	0.087037444	0.26562378	0.43374923
ACTTGTTAGAAACCAT-1-O_KO1_4	0.06374204	0.19259454	0.29158002
ACTTGTTTCAATAAGG-1-O_KO1_4	0.11582317	0.17768623	0.54164606
ACTTTCAAGCTAGTCT-1-O_KO1_4	0.10015226	0.20996045	0.3380198
AGAATAGTCAGCTCGG-1-O_KO1_4	0.12775862	0.28485185	0.24767943
AGAATAGTCATGCAAC-1-O_KO1_4	0.066167004	0.19115181	0.26848593
AGACGTTAGATCTGCT-1-O_KO1_4	0.10214397	0.27656227	0.32272992
AGACGTTAGGGCACTA-1-O_KO1_4	0.09929557	0.27927268	0.3274775
AGAGCTTAGAGGGATA-1-O_KO1_4	0.0524899	0.30407077	0.2877037
AGAGCTTCACAAGACG-1-O_KO1_4	0.10450042	0.3385361	0.36902672
AGAGCTTTCGGGAGTA-1-O_KO1_4	0.07490017	0.096535124	0.61731315
AGAGTGGCAATCACAC-1-O_KO1_4	0.15757337	0.43312043	0.35786012
AGATCTGGTGTATGGG-1-O_KO1_4	0.09286401	0.189827	0.2946426
AGATTGCGTCCGAACC-1-O_KO1_4	0.09741049	0.45780134	0.31022114
AGCGGTCAGATGCCTT-1-O_KO1_4	0.18702088	0.5423953	0.30731413
AGCGGTCTCACCGTAA-1-O_KO1_4	0.19537267	0.5687983	0.3091868
AGCGTCGCAGCCTATA-1-O_KO1_4	0.063482165	0.20530555	0.3117586
AGCTCTCAGCGAAGGG-1-O_KO1_4	0.0859005	0.17704533	0.5510236
AGCTCTCGTCGAATCT-1-O_KO1_4	0.123211086	0.37784815	0.20092364
AGGCCGTAGCCCAACC-1-O_KO1_4	0.10350182	0.2181283	0.40325758
AGGGAGTCATACAGCT-1-O_KO1_4	0.10167549	0.23658964	0.26953867
AGGGTGAGTGTGGCTC-1-O_KO1_4	0.082507096	0.26927844	0.41570175
AGGTCCGAGCCGCCTA-1-O_KO1_4	0.09898437	0.13185887	0.5904371
AGTAGTCGTCAGAAGC-1-O_KO1_4	0.07457311	0.19202793	0.19287042
AGTGGGAAGAGTAATC-1-O_KO1_4	0.103522554	0.24026585	0.22971457
AGTGTCATCGAACTGT-1-O_KO1_4	0.1172846	0.4349597	0.3207381
ATAACGCGTAATTGGA-1-O_KO1_4	0.11234608	0.29482657	0.3315497
ATCACGAGTCCGAAGA-1-O_KO1_4	0.07575531	0.15076643	0.33991647
ATCATCTGTGCCTGGT-1-O_KO1_4	0.12790953	0.2815822	0.6223494
ATCATGGTCTTTACGT-1-O_KO1_4	0.12501502	0.56181794	0.23397346
ATCCACCGTATATGGA-1-O_KO1_4	0.11816323	0.13021493	0.35070485
ATCTACTAGTGTTAGA-1-O_KO1_4	0.11143591	0.37867722	0.3061245
ATGCGATGTAAACACA-1-O_KO1_4	0.082596935	0.12085788	0.41515943
ATGCGATGTCACCCAG-1-O_KO1_4	0.114233166	0.21713541	0.3505503
ATGGGAGCAATAAGCA-1-O_KO1_4	0.13600618	0.50407976	0.2669342
ATGGGAGTCCGCATAA-1-O_KO1_4	0.05231169	0.1714815	0.30139786
ATGTGTGCACAGACTT-1-O_KO1_4	0.10188158	0.2621177	0.50644296
ATTACTCCAATAACGA-1-O_KO1_4	0.075377494	0.15776815	0.31252038
ATTACTCGTAAACACA-1-O_KO1_4	0.071130134	0.21048598	0.63076985
ATTCTACAGAACAACT-1-O_KO1_4	0.06431379	0.17485599	0.1924513
ATTCTACGTTCGGGCT-1-O_KO1_4	0.03843508	0.101812474	0.20913173
ATTGGACAGTGTACCT-1-O_KO1_4	0.09550609	0.23870817	0.4045059
ATTGGACGTGCTCTTC-1-O_KO1_4	0.083367795	0.34884635	0.35838127
ATTGGACTCGGCGGTT-1-O_KO1_4	0.07969647	0.26221627	0.31361955
ATTGGTGAGACTTGAA-1-O_KO1_4	0.080664545	0.1484886	0.29407665
ATTTCTGAGTCGAGTG-1-O_KO1_4	0.12510347	0.3375872	0.20151463
ATTTCTGCAAGGGTCA-1-O_KO1_4	0.08674273	0.29592735	0.30287373
ATTTCTGCATCCGGGT-1-O_KO1_4	0.093942076	0.22203407	0.1894311
ATTTCTGTCTAGAGTC-1-O_KO1_4	0.11106029	0.526701	0.28284007
CAACCAAAGAGACTAT-1-O_KO1_4	0.16505411	0.50871795	0.27019894
CAACCAAGTCTTCGTC-1-O_KO1_4	0.121253245	0.4291478	0.30856803
CAAGAAATCTCCGGTT-1-O_KO1_4	0.07558949	0.087035805	0.3847669
CAAGGCCCATCTCCCA-1-O_KO1_4	0.13107562	0.49941313	0.21365152
CAAGTTGAGTCCATAC-1-O_KO1_4	0.076642305	0.21148667	0.27006474
CAAGTTGCAACTGCGC-1-O_KO1_4	0.094322115	0.16330932	0.24743354
CACAAACCACGGTAGA-1-O_KO1_4	0.097421624	0.17185798	0.4541461
CACAAACGTGACGCCT-1-O_KO1_4	0.0769484	0.15285559	0.19317758
CACACAACACAGATTC-1-O_KO1_4	0.08051656	0.18846178	0.13779584
CACACAATCGCGATCG-1-O_KO1_4	0.096121594	0.28453153	0.37560785
CACACAATCTTTAGGG-1-O_KO1_4	0.21892582	0.521639	0.2788208
CACACTCAGGAGCGTT-1-O_KO1_4	0.10814904	0.2868075	0.38084418
CACAGTAGTCACTTCC-1-O_KO1_4	0.09718425	0.19479802	0.47757095
CACCACTCACCCATTC-1-O_KO1_4	0.124092326	0.56007564	0.35104066
CACCACTGTAGCTTGT-1-O_KO1_4	0.12791516	0.48591998	0.3263934
CACTCCAGTAGAGCTG-1-O_KO1_4	0.08487135	0.11006963	0.48242587
CAGAATCAGACTTGAA-1-O_KO1_4	0.11627413	0.4586408	0.23806992
CAGAGAGAGTTGTAGA-1-O_KO1_4	0.120531395	0.26232144	0.32820243
CAGATCATCACCATAG-1-O_KO1_4	0.079266824	0.26828247	0.4215397
CAGATCATCACGATGT-1-O_KO1_4	0.12710273	0.5201852	0.23850286
CAGCCGAAGCTGCGAA-1-O_KO1_4	0.08083868	0.26445138	0.32513833
CAGCCGACATGACATC-1-O_KO1_4	0.098744676	0.38073882	0.5032824
CAGCTAAAGGGTGTGT-1-O_KO1_4	0.0534726	0.17316255	0.1928167
CAGCTAACAGAAGCAC-1-O_KO1_4	0.08401001	0.07742165	0.5464369
CAGCTGGAGCGTGAAC-1-O_KO1_4	0.09704406	0.5058191	0.19389288
CAGCTGGCATTCACTT-1-O_KO1_4	0.06992032	0.26031846	0.35528356
CAGGTGCTCATGTAGC-1-O_KO1_4	0.1351281	0.48915154	0.28625298
CAGGTGCTCGTCACGG-1-O_KO1_4	0.11316237	0.23363855	0.40960017
CAGTCCTGTGCACGAA-1-O_KO1_4	0.06319297	0.19578835	0.25276154
CAGTCCTTCACTGGGC-1-O_KO1_4	0.12722728	0.5108935	0.3041542
CATATGGTCACCCGAG-1-O_KO1_4	0.1103845	0.24309668	0.53707063
CATATGGTCCAGTAGT-1-O_KO1_4	0.078259684	0.15006016	0.26394412
CATCAAGAGCCACGCT-1-O_KO1_4	0.065800324	0.21099369	0.2075491
CATCCACCACCATCCT-1-O_KO1_4	0.09188838	0.14735977	0.23652078
CATCGAAAGAGCTGGT-1-O_KO1_4	0.1151819	0.13584839	0.3495422
CATCGAAGTTCAGCGC-1-O_KO1_4	0.086294115	0.33654574	0.24822634
CATGCCTAGTAACCCT-1-O_KO1_4	0.079546206	0.11752226	0.22553264
CATGGCGAGTCGCCGT-1-O_KO1_4	0.121045895	0.23141688	0.53939384
CATGGCGGTTCCACGG-1-O_KO1_4	0.12509903	0.5176717	0.19592047
CCAATCCGTTGGGACA-1-O_KO1_4	0.06945995	0.17310722	0.2662052
CCACCTAAGCAGCGTA-1-O_KO1_4	0.1448086	0.35483104	0.421409
CCACCTACACTAAGTC-1-O_KO1_4	0.08066053	0.12524113	0.14155887
CCACGGAAGATCTGCT-1-O_KO1_4	0.040791146	0.3991238	0.1484976
CCACTACAGTGAACGC-1-O_KO1_4	0.08558942	0.23903927	0.31872112
CCACTACCACGCGAAA-1-O_KO1_4	0.1337739	0.43547624	0.2701676
CCACTACCATCACGTA-1-O_KO1_4	0.11285924	0.19175425	0.61511856
CCATGTCCACGAAATA-1-O_KO1_4	0.09117861	0.18540002	0.6240242
CCATGTCGTCTCCACT-1-O_KO1_4	0.09014134	0.17459589	0.42982963
CCATGTCTCTTTACAC-1-O_KO1_4	0.12179275	0.47863576	0.26498017
CCATTCGGTAAGTGGC-1-O_KO1_4	0.07670283	0.08716812	0.21480112
CCATTCGGTCGCTTTC-1-O_KO1_4	0.093009524	0.14194643	0.86915565
CCCAATCCACCAGATT-1-O_KO1_4	0.08665642	0.10779062	0.21489589
CCCAATCCACTGTCGG-1-O_KO1_4	0.08972055	0.38952166	0.2618394
CCCAATCCATCACAAC-1-O_KO1_4	0.06993015	0.17017709	0.23331422
CCCTCCTAGAAGATTC-1-O_KO1_4	0.087745935	0.2587779	0.36930564
CCCTCCTTCCTTTACA-1-O_KO1_4	0.08815634	0.25172138	0.26802394
CCGTACTAGAGGTTAT-1-O_KO1_4	0.08307235	0.27042377	0.26479712
CCGTTCAAGGACTGGT-1-O_KO1_4	0.11521095	0.5661548	0.5779644
CCGTTCAGTGTCAATC-1-O_KO1_4	0.111831695	0.32236207	0.35486335
CCGTTCATCGTCGTTC-1-O_KO1_4	0.1361777	0.16746506	0.74789655
CCTAAAGGTGGGTCAA-1-O_KO1_4	0.0503177	0.07569031	0.36898324
CCTACACCAAGAAAGG-1-O_KO1_4	0.076696485	0.09776741	0.31268406
CCTACCACAATCGGTT-1-O_KO1_4	0.093885526	0.17640325	0.2875158
CCTACCACAATGTAAG-1-O_KO1_4	0.08848744	0.17017879	0.32942235
CCTAGCTTCTGAAAGA-1-O_KO1_4	0.06163005	0.24407707	0.30245245
CCTCAGTAGTGCCATT-1-O_KO1_4	0.094842345	0.17631474	0.6686708
CCTCTGACAGTCTTCC-1-O_KO1_4	0.081878215	0.31288958	0.31736553
CCTCTGACATCTCGCT-1-O_KO1_4	0.10445561	0.11421111	0.35224625
CCTCTGAGTGCTTCTC-1-O_KO1_4	0.08984801	0.22932291	0.3011077
CCTTACGAGGCAGTCA-1-O_KO1_4	0.07555963	0.12982471	0.49211255
CCTTACGAGTCTTGCA-1-O_KO1_4	0.08401863	0.21028969	0.39647043
CCTTCGAAGTACTTGC-1-O_KO1_4	0.11300561	0.3036479	0.41377598
CCTTTCTAGCCAGTTT-1-O_KO1_4	0.09041846	0.1917968	0.2747892
CCTTTCTGTACAGTTC-1-O_KO1_4	0.09370463	0.2116792	0.33111215
CGAACATGTCAACTGT-1-O_KO1_4	0.073415644	0.1877243	0.28068763
CGAATGTAGAGTCTGG-1-O_KO1_4	0.088575386	0.18046755	0.5514429
CGAATGTCAAACCTAC-1-O_KO1_4	0.077899605	0.17947419	0.32658437
CGAATGTTCACGATGT-1-O_KO1_4	0.20136598	0.39791855	0.25939322
CGACCTTAGAGTCGGT-1-O_KO1_4	0.10530289	0.3668862	0.36566374
CGACTTCCATGACATC-1-O_KO1_4	0.12738448	0.3173908	0.67870784
CGACTTCGTAATTGGA-1-O_KO1_4	0.0883998	0.52163976	0.4123434
CGAGCACCATAGAAAC-1-O_KO1_4	0.107151344	0.39203516	0.33522594
CGAGCCAAGAGAGCTC-1-O_KO1_4	0.098302186	0.25087243	0.42196354
CGAGCCAAGCGCCTCA-1-O_KO1_4	0.087963484	0.23777178	0.39720944
CGAGCCACAAACCCAT-1-O_KO1_4	0.09056399	0.24948895	0.2535674
CGAGCCATCTTGCCGT-1-O_KO1_4	0.117632516	0.38983968	0.4350634
CGATCGGAGATGTTAG-1-O_KO1_4	0.09824735	0.3149153	0.36162812
CGATCGGTCAGGTAAA-1-O_KO1_4	0.12453254	0.5910076	0.27255642
CGATGGCCACCTCGGA-1-O_KO1_4	0.083346345	0.14730264	0.6148481
CGATGGCGTGGGTCAA-1-O_KO1_4	0.11055756	0.2853904	0.19454113
CGCCAAGGTGAGGGTT-1-O_KO1_4	0.08233956	0.09745864	0.2873599
CGCTATCCATTACGAC-1-O_KO1_4	0.11044982	0.18401025	0.22718322
CGCTATCTCCCTGACT-1-O_KO1_4	0.1046359	0.30498755	0.26529497
CGCTTCAAGTCAAGCG-1-O_KO1_4	0.06228608	0.13025527	0.16841884
CGGACTGAGACCACGA-1-O_KO1_4	0.10790634	0.18718554	0.93847084
CGGACTGCAATGCCAT-1-O_KO1_4	0.0705182	0.287504	0.21100204
CGGAGCTTCGCAGGCT-1-O_KO1_4	0.087435454	0.20456842	0.23784286
CGGAGTCGTGGCAAAC-1-O_KO1_4	0.057075147	0.10242461	0.17758892
CGGCTAGAGGGCATGT-1-O_KO1_4	0.04019735	0.08744341	0.3659233
CGGCTAGCAATGAATG-1-O_KO1_4	0.07002176	0.09471633	0.273183
CGGCTAGCAATGCCAT-1-O_KO1_4	0.10909948	0.52242464	0.34155506
CGGGTCACACTTAAGC-1-O_KO1_4	0.095325895	0.19458872	0.7637812
CGGGTCAGTGAAGGCT-1-O_KO1_4	0.14372061	0.34346685	0.24913937
CGGGTCATCGAATGGG-1-O_KO1_4	0.054909837	0.14601515	0.17669672
CGGTTAAGTAGCGTGA-1-O_KO1_4	0.10711728	0.13776897	0.5220194
CGTAGCGAGCGTGTCC-1-O_KO1_4	0.11244388	0.435584	0.27738902
CGTAGGCTCGTGACAT-1-O_KO1_4	0.12279943	0.38146085	0.26160562
CGTCAGGAGACTTGAA-1-O_KO1_4	0.08866793	0.2042985	0.34812275
CGTCAGGAGCTAAGAT-1-O_KO1_4	0.12207138	0.3849329	0.26943886
CGTCAGGCATAGTAAG-1-O_KO1_4	0.1345933	0.4546894	0.5688144
CGTCTACAGAGCAATT-1-O_KO1_4	0.108018346	0.25542584	0.35068807
CGTGAGCCATTTGCTT-1-O_KO1_4	0.11902455	0.07240425	0.5492536
CGTGAGCGTTCGTGAT-1-O_KO1_4	0.07807542	0.124002054	0.1835727
CGTGTCTAGATCACGG-1-O_KO1_4	0.087469615	0.11599497	0.4877387
CGTTCTGTCGGATGGA-1-O_KO1_4	0.106581435	0.2618976	0.46753502
CTAACTTAGTACCGGA-1-O_KO1_4	0.09860163	0.117543735	0.42372262
CTAAGACAGAGGGCTT-1-O_KO1_4	0.08283219	0.27059594	0.37937188
CTAAGACTCCGCGTTT-1-O_KO1_4	0.109832026	0.2919665	0.40967476
CTAAGACTCGCGGATC-1-O_KO1_4	0.08720843	0.0944988	0.5450827
CTACACCAGAGTTGGC-1-O_KO1_4	0.0878929	0.23086078	0.42736655
CTACACCGTCCGAGTC-1-O_KO1_4	0.07525783	0.3387228	0.2387586
CTACATTTCAACACGT-1-O_KO1_4	0.076993704	0.2764974	0.3030463
CTACCCAAGTCGTTTG-1-O_KO1_4	0.124374725	0.24977621	0.44741735
CTACCCACAAAGAATC-1-O_KO1_4	0.08240154	0.17580625	0.27020526
CTACCCACACCGGAAA-1-O_KO1_4	0.13241775	0.20595941	0.81147563
CTACCCAGTTATTCTC-1-O_KO1_4	0.07666489	0.19135784	0.21063973
CTACCCATCAACTCTT-1-O_KO1_4	0.075225666	0.20151891	0.26878107
CTACGTCTCCAAGTAC-1-O_KO1_4	0.07302049	0.18050952	0.3448311
CTAGAGTAGTTGAGAT-1-O_KO1_4	0.113185994	0.5460006	0.30983353
CTAGTGAGTTCTCATT-1-O_KO1_4	0.09285887	0.47618386	0.2436708
CTCAGAACACAGGCCT-1-O_KO1_4	0.08158423	0.3154397	0.31840378
CTCATTAAGAAACGAG-1-O_KO1_4	0.087708004	0.19706699	0.32732782
CTCATTAGTGTCAATC-1-O_KO1_4	0.07518598	0.25118905	0.33617082
CTCCTAGCACAGCCCA-1-O_KO1_4	0.07781751	0.18280005	0.37563503
CTCGAAAAGGTAGCCA-1-O_KO1_4	0.10693842	0.28697595	0.37100214
CTCGAGGAGGCATTGG-1-O_KO1_4	0.09845012	0.27902535	0.30980295
CTCGAGGCACCGGAAA-1-O_KO1_4	0.114100724	0.48978308	0.2086084
CTCGGGACAGTAAGAT-1-O_KO1_4	0.09722973	0.25202692	0.28080136
CTCGTACCACCATGTA-1-O_KO1_4	0.14397897	0.6579071	0.3600763
CTCTACGCAACCGCCA-1-O_KO1_4	0.07039938	0.25886747	0.27719986
CTCTGGTAGATAGCAT-1-O_KO1_4	0.14607564	0.3152921	0.33505654
CTGAAACGTAATCACC-1-O_KO1_4	0.08855085	0.16884404	0.28201208
CTGAAGTAGGCCCGTT-1-O_KO1_4	0.18135552	0.45154607	0.3451639
CTGATCCGTATCAGTC-1-O_KO1_4	0.08465742	0.11595474	0.2956415
CTGCTGTCACCAACCG-1-O_KO1_4	0.08613963	0.21300045	0.5301683
CTGTGCTCACGGATAG-1-O_KO1_4	0.052113503	0.0706757	0.13423371
CTTAACTGTCATATCG-1-O_KO1_4	0.11881141	0.39445493	0.3386271
CTTAGGACATTCTTAC-1-O_KO1_4	0.057795398	0.11767038	0.15707935
CTTAGGAGTCCCTTGT-1-O_KO1_4	0.10851866	0.16907857	0.22996508
CTTAGGATCGCAGGCT-1-O_KO1_4	0.06416127	0.18408766	0.23888443
CTTCTCTAGATGGCGT-1-O_KO1_4	0.13274819	0.4282071	0.2957258
CTTTGCGAGAACAACT-1-O_KO1_4	0.075080864	0.13845268	0.18920182
GAACATCCAGCATACT-1-O_KO1_4	0.07537235	0.17079237	0.20909756
GAACATCCATTAGGCT-1-O_KO1_4	0.08879693	0.326763	0.29755393
GAATGAACAGCTCGAC-1-O_KO1_4	0.124870285	0.45728362	0.42576015
GAATGAAGTTGAGGTG-1-O_KO1_4	0.06642645	0.11118946	0.35246408
GACACGCGTCCCTTGT-1-O_KO1_4	0.09374197	0.40368333	0.49069673
GACAGAGCAGACACTT-1-O_KO1_4	0.09952482	0.5211305	0.29886955
GACAGAGTCACCCTCA-1-O_KO1_4	0.15081494	0.1696049	0.6783622
GACAGAGTCAGCCTAA-1-O_KO1_4	0.09156832	0.22873007	0.36255142
GACAGAGTCTAAGCCA-1-O_KO1_4	0.14789788	0.46688798	0.3476049
GACCAATGTAATTGGA-1-O_KO1_4	0.10653253	0.28821552	0.36501402
GACCTGGCACCTCGTT-1-O_KO1_4	0.16093583	0.18759969	0.7351891
GACGGCTCAATCCAAC-1-O_KO1_4	0.06301914	0.11625902	0.22750221
GACGGCTGTTTAGCTG-1-O_KO1_4	0.08613917	0.05454426	0.25428793
GACGTGCAGACACTAA-1-O_KO1_4	0.05746907	0.09522185	0.20504276
GACGTGCTCAGGCCCA-1-O_KO1_4	0.056123137	0.19139962	0.32512492
GACGTTACATGTCCTC-1-O_KO1_4	0.09523153	0.17458689	0.27775016
GACTAACTCCGAAGAG-1-O_KO1_4	0.112999536	0.54175687	0.19398522
GACTGCGAGGATGGAA-1-O_KO1_4	0.09368405	0.054648206	0.6069985
GACTGCGGTTGCTCCT-1-O_KO1_4	0.11161595	0.2993543	0.25336686
GAGCAGACAGAGCCAA-1-O_KO1_4	0.15970445	0.5020788	0.20054507
GAGGTGAGTGAGGGAG-1-O_KO1_4	0.102995545	0.35162562	0.4633555
GAGTCCGGTCCGAACC-1-O_KO1_4	0.086111754	0.11575631	0.3402048
GATCAGTAGAGTAAGG-1-O_KO1_4	0.06177612	0.13596426	0.20416227
GATCAGTAGGGCTCTC-1-O_KO1_4	0.126904	0.49301907	0.20328937
GATCAGTCACGGATAG-1-O_KO1_4	0.12606007	0.6615406	0.33626953
GATCGCGCAGGTGCCT-1-O_KO1_4	0.09967348	0.38986084	0.2249324
GATCGCGTCTCGATGA-1-O_KO1_4	0.06805406	0.17523676	0.28865758
GATCGTAAGCTAGTGG-1-O_KO1_4	0.07377634	0.12086974	0.24582969
GATCGTACACTTGGAT-1-O_KO1_4	0.053605836	0.20093429	0.2222162
GATCTAGAGCGTCTAT-1-O_KO1_4	0.05932234	0.15798365	0.30758518
GATGAAAGTAAACACA-1-O_KO1_4	0.08222643	0.11173009	0.34178576
GATGAGGTCAGTTGAC-1-O_KO1_4	0.09831206	0.14036593	0.3594864
GATTCAGAGGAGTCTG-1-O_KO1_4	0.08473015	0.19107431	0.32436082
GATTCAGCATGGTAGG-1-O_KO1_4	0.0928254	0.1933791	0.3786524
GATTCAGGTGGACGAT-1-O_KO1_4	0.07439136	0.309723	0.37928265
GCAATCACAATCGAAA-1-O_KO1_4	0.06588122	0.21652389	0.26199317
GCAATCATCAGGCAAG-1-O_KO1_4	0.13773549	0.5843279	0.29987293
GCACTCTGTGGTACAG-1-O_KO1_4	0.091827855	0.27398443	0.47277665
GCAGCCAGTAAACCTC-1-O_KO1_4	0.08852003	0.1469545	0.23473512
GCAGCCAGTGAAGGCT-1-O_KO1_4	0.08325226	0.35260904	0.27938068
GCAGCCATCTACTTAC-1-O_KO1_4	0.09316974	0.12433787	0.24545807
GCATGATGTAGAGTGC-1-O_KO1_4	0.053523786	0.231701	0.23310402
GCATGATTCGGCGGTT-1-O_KO1_4	0.069182284	0.22789764	0.35612193
GCATGATTCTTGTATC-1-O_KO1_4	0.19375071	0.40324247	0.22242546
GCATGCGCAGCCTTGG-1-O_KO1_4	0.07304259	0.22524977	0.31196544
GCCAAATAGTGCGATG-1-O_KO1_4	0.06255095	0.32982427	0.22336212
GCGACCATCATCATTC-1-O_KO1_4	0.06837957	0.20895484	0.19022372
GCGCGATCATCCGTGG-1-O_KO1_4	0.08671675	0.15525846	0.34916642
GCGGGTTCACCCATGG-1-O_KO1_4	0.10019267	0.31304803	0.23476969
GCGGGTTCATGAAGTA-1-O_KO1_4	0.1477771	0.4403603	0.27063513
GCTCCTAGTAGCGTCC-1-O_KO1_4	0.19150735	0.65282536	0.24413987
GCTCCTAGTTCAGCGC-1-O_KO1_4	0.09017906	0.19602416	0.31300247
GCTCTGTCAACGATGG-1-O_KO1_4	0.06330673	0.34629574	0.34347573
GCTCTGTCATATACCG-1-O_KO1_4	0.059922025	0.10376065	0.35507753
GCTGCAGAGTGTCCCG-1-O_KO1_4	0.11641072	0.53833663	0.40466586
GCTGCGAAGTGGCACA-1-O_KO1_4	0.08429498	0.19130719	0.16935585
GCTGGGTAGTGGAGTC-1-O_KO1_4	0.061072364	0.027579589	0.27496633
GCTGGGTAGTTACGGG-1-O_KO1_4	0.16068561	0.41025648	0.40136477
GCTGGGTGTCGGCTCA-1-O_KO1_4	0.06155651	0.1424791	0.2592217
GCTGGGTGTTCCACGG-1-O_KO1_4	0.11851481	0.6191303	0.2634672
GCTGGGTGTTGAACTC-1-O_KO1_4	0.08014521	0.1421493	0.22283125
GCTTGAAAGCCAGTTT-1-O_KO1_4	0.08142813	0.24083818	0.22858343
GGAAAGCAGTTATCGC-1-O_KO1_4	0.07095215	0.32958585	0.5371035
GGAAAGCCATGCAACT-1-O_KO1_4	0.08875473	0.16101715	0.4038189
GGAACTTGTGAGGCTA-1-O_KO1_4	0.104395546	0.20143767	0.39194557
GGACATTAGCCCAACC-1-O_KO1_4	0.06713082	0.2009376	0.22319394
GGACATTTCACGAAGG-1-O_KO1_4	0.12413733	0.57976997	0.2993672
GGACGTCAGGTGGGTT-1-O_KO1_4	0.123289734	0.4513321	0.3092822
GGACGTCGTAAGTGGC-1-O_KO1_4	0.07021807	0.1669263	0.17824323
GGACGTCTCGGATGTT-1-O_KO1_4	0.035480447	0.12561116	0.089812115
GGACGTCTCTCCGGTT-1-O_KO1_4	0.11736555	0.25873217	0.32541913
GGATGTTGTCCTCTTG-1-O_KO1_4	0.092736304	0.2335946	0.31394556
GGCAATTGTACGAAAT-1-O_KO1_4	0.09849537	0.3809141	0.22184442
GGCCGATAGATGCCAG-1-O_KO1_4	0.14215755	0.6226399	0.39963663
GGCCGATAGCCACCTG-1-O_KO1_4	0.13344133	0.54027504	0.18912403
GGCCGATTCAAACGGG-1-O_KO1_4	0.088505104	0.18341073	0.35113043
GGCGACTAGCCGCCTA-1-O_KO1_4	0.08949034	0.25672546	0.42299774
GGCGTGTCATCGGACC-1-O_KO1_4	0.09178133	0.13230953	0.277777
GGCGTGTGTCACAAGG-1-O_KO1_4	0.06497883	0.24307927	0.25960505
GGCTCGACAGTTCATG-1-O_KO1_4	0.055135585	0.12936144	0.22993934
GGCTGGTGTCATGCAT-1-O_KO1_4	0.08795953	0.1673171	0.2658802
GGGACCTGTATCAGTC-1-O_KO1_4	0.0843237	0.22310181	0.30276605
GGGACCTTCTGCCCTA-1-O_KO1_4	0.1787057	0.44322133	0.2579139
GGGAGATTCAGTTGAC-1-O_KO1_4	0.12680845	0.4759369	0.27454686
GGGTTGCGTGTTGGGA-1-O_KO1_4	0.08547857	0.12306899	0.26058292
GGTGTTAGTTAGGGTG-1-O_KO1_4	0.09384932	0.2416187	0.30183196
GGTGTTATCCGCAGTG-1-O_KO1_4	0.08125284	0.1824115	0.23814256
GTAACGTGTCGAACAG-1-O_KO1_4	0.062058102	0.10875046	0.30740705
GTACGTAGTTGATTCG-1-O_KO1_4	0.123842254	0.54847664	0.25124428
GTACTCCCAGCGAACA-1-O_KO1_4	0.08834821	0.22198616	0.28991297
GTACTCCCAGTCGTGC-1-O_KO1_4	0.07130576	0.1481385	0.4709117
GTACTCCTCAGCTGGC-1-O_KO1_4	0.1281716	0.5845874	0.18725108
GTAGTCACAGGACGTA-1-O_KO1_4	0.055357456	0.11573969	0.32761306
GTAGTCAGTAAGGGCT-1-O_KO1_4	0.07984344	0.13565454	0.2864111
GTATCTTAGAAAGTGG-1-O_KO1_4	0.115119465	0.28763953	0.59535813
GTATCTTTCTGTTGAG-1-O_KO1_4	0.08040939	0.20514083	0.40986955
GTCACAACATGCGCAC-1-O_KO1_4	0.13442759	0.1682169	0.49576312
GTCACAAGTGCCTGCA-1-O_KO1_4	0.092928216	0.245101	0.28359833
GTCCTCAGTTAGAACA-1-O_KO1_4	0.057788562	0.1158212	0.22525698
GTCGGGTGTTGCGTTA-1-O_KO1_4	0.08710054	0.18705474	0.29702908
GTCGTAACACTTCGAA-1-O_KO1_4	0.105025426	0.16398144	0.48830253
GTCTCGTCAAGGACTG-1-O_KO1_4	0.13608705	0.27880415	0.25008544
GTCTCGTGTACCATCA-1-O_KO1_4	0.08799548	0.39856678	0.34275466
GTCTCGTTCCGTTGTC-1-O_KO1_4	0.0678516	0.103618056	0.21828887
GTCTCGTTCGAGGTAG-1-O_KO1_4	0.07196425	0.17192878	0.35163772
GTCTTCGTCGACAGCC-1-O_KO1_4	0.1803102	0.45824245	0.27455252
GTGAAGGCAATGACCT-1-O_KO1_4	0.09814909	0.19041078	0.47460967
GTGAAGGCATCGGTTA-1-O_KO1_4	0.062240113	0.32507423	0.14280695
GTGCAGCGTTACTGAC-1-O_KO1_4	0.11141197	0.64702463	0.25991482
GTGCATAAGGCTCAGA-1-O_KO1_4	0.11947576	0.53915495	0.30680966
GTGCATAAGTACGCGA-1-O_KO1_4	0.07327573	0.21800558	0.27721798
GTGCGGTAGTGTCTCA-1-O_KO1_4	0.09415683	0.40468055	0.2286162
GTGCTTCAGCTGTTCA-1-O_KO1_4	0.046353772	0.10911027	0.47351003
GTGGGTCCAGGTGGAT-1-O_KO1_4	0.14426455	0.46349612	0.19699018
GTTCATTCATAGGATA-1-O_KO1_4	0.11516794	0.15183924	0.6497608
TAAGAGACATGTCTCC-1-O_KO1_4	0.090438575	0.29063803	0.31399816
TAAGAGAGTGGGTCAA-1-O_KO1_4	0.081418134	0.1809779	0.30213308
TAAGCGTAGTGATCGG-1-O_KO1_4	0.09824993	0.13665944	0.34590307
TAAGCGTCAGCGTTCG-1-O_KO1_4	0.17620555	0.4849348	0.33771986
TACACGAAGTTGAGTA-1-O_KO1_4	0.11648801	0.08872643	0.73970795
TACAGTGAGCCACGTC-1-O_KO1_4	0.08450682	0.23114815	0.3247849
TACAGTGGTCTCTCTG-1-O_KO1_4	0.07444505	0.15991496	0.1802361
TACAGTGTCAAAGACA-1-O_KO1_4	0.09647702	0.2596816	0.29374927
TACCTTAAGAAGCCCA-1-O_KO1_4	0.06716698	0.38419068	0.3161442
TACGGATGTATAGGTA-1-O_KO1_4	0.074960515	0.19326359	0.29849133
TACGGGCCAGTCAGCC-1-O_KO1_4	0.05287335	0.15976752	0.21728837
TACGGGCTCAGATAAG-1-O_KO1_4	0.09076635	0.15388995	0.28752944
TACTCGCCACAGGAGT-1-O_KO1_4	0.08226502	0.088509455	0.48895076
TACTTGTCAGCTGTTA-1-O_KO1_4	0.10859774	0.1797683	0.34397674
TAGACCATCATGTCTT-1-O_KO1_4	0.11957815	0.52191764	0.2515113
TAGAGCTTCCGGGTGT-1-O_KO1_4	0.065254	0.19013147	0.28428727
TAGCCGGAGCCAACAG-1-O_KO1_4	0.0800135	0.19493912	0.31125686
TATCAGGCAAGAAAGG-1-O_KO1_4	0.046868835	0.11196515	0.308004
TATCAGGTCAGTCCCT-1-O_KO1_4	0.11702784	0.3009789	0.3144474
TATCTCAAGTTGTCGT-1-O_KO1_4	0.100713894	0.22604333	0.22856642
TATCTCATCATGTAGC-1-O_KO1_4	0.06496393	0.07751456	0.25103375
TATTACCTCGGCGCAT-1-O_KO1_4	0.10764481	0.32251108	0.33753866
TCACAAGCAATGGACG-1-O_KO1_4	0.110167556	0.23804298	0.40570408
TCACAAGCATTCCTCG-1-O_KO1_4	0.09948932	0.1866454	0.18992075
TCACGAACAGCAGTTT-1-O_KO1_4	0.089929245	0.16533521	0.23238336
TCACGAAGTACCGCTG-1-O_KO1_4	0.11874519	0.53276837	0.3095185
TCAGCAAGTGCATCTA-1-O_KO1_4	0.09063656	0.17561066	0.36845785
TCAGCAATCGAGAGCA-1-O_KO1_4	0.20398217	0.4957124	0.24107459
TCAGCTCCACTAGTAC-1-O_KO1_4	0.10319433	0.17783825	0.59032464
TCAGGATCAGCGATCC-1-O_KO1_4	0.06715778	0.2259512	0.39291158
TCAGGTATCCAGAAGG-1-O_KO1_4	0.076028496	0.22511002	0.32973123
TCCCGATCAGTCAGAG-1-O_KO1_4	0.10495952	0.25722057	0.41593364
TCCCGATGTGTAAGTA-1-O_KO1_4	0.10103207	0.26966068	0.31066024
TCCCGATGTTTGACAC-1-O_KO1_4	0.09224407	0.22022308	0.2270151
TCGAGGCTCAGTTCGA-1-O_KO1_4	0.07834558	0.20558664	0.29571286
TCGCGTTTCGCGTTTC-1-O_KO1_4	0.14578722	0.563475	0.20815644
TCGCGTTTCTGTGCAA-1-O_KO1_4	0.05647568	0.31687567	0.30480283
TCGCGTTTCTTGCCGT-1-O_KO1_4	0.070054844	0.10214838	0.3350821
TCGTAGATCAGTACGT-1-O_KO1_4	0.1100705	0.2441573	0.36550486
TCGTAGATCCACTCCA-1-O_KO1_4	0.15055752	0.4481864	0.23014705
TCGTAGATCTTGGGTA-1-O_KO1_4	0.07930038	0.14158851	0.7431282
TCTATTGCAACTGGCC-1-O_KO1_4	0.087180555	0.20180245	0.3015059
TCTCATAGTTGTCTTT-1-O_KO1_4	0.13218583	0.5330076	0.3173768
TCTCTAAGTCGAGTTT-1-O_KO1_4	0.07470618	0.42773035	0.33558175
TCTCTAAGTTATCACG-1-O_KO1_4	0.13203591	0.5757563	0.24651274
TCTGAGACAGTTAACC-1-O_KO1_4	0.07666892	0.15734851	0.35343525
TCTGGAAAGCTGCAAG-1-O_KO1_4	0.10243063	0.2947653	0.5654471
TCTGGAAAGTTAGCGG-1-O_KO1_4	0.08122381	0.21267332	0.33748218
TCTTTCCGTCCAGTGC-1-O_KO1_4	0.077532336	0.2678247	0.31320375
TGAAAGATCCCAAGTA-1-O_KO1_4	0.07504127	0.33406425	0.32135442
TGACGGCTCGTTACAG-1-O_KO1_4	0.09134469	0.27839527	0.23815697
TGACTAGGTGTATGGG-1-O_KO1_4	0.07940306	0.33603102	0.4208981
TGACTAGTCGGTCTAA-1-O_KO1_4	0.068485886	0.09530419	0.27615944
TGAGAGGGTAAGAGAG-1-O_KO1_4	0.07370187	0.14183457	0.33535776
TGAGCATAGAGTACAT-1-O_KO1_4	0.100020796	0.3797117	0.55483705
TGAGCATAGCCACGTC-1-O_KO1_4	0.05649723	0.2603031	0.1768687
TGAGGGAGTCTTGTCC-1-O_KO1_4	0.11349611	0.20151807	0.41542798
TGAGGGAGTTCCCTTG-1-O_KO1_4	0.10501409	0.18383403	0.5374326
TGCACCTGTAGTACCT-1-O_KO1_4	0.08228948	0.15585877	0.1741329
TGCCAAAAGTTGAGTA-1-O_KO1_4	0.088730186	0.24224022	0.30520347
TGCGTGGAGTTACGGG-1-O_KO1_4	0.09723123	0.18704048	0.37598595
TGCTACCGTAGAGTGC-1-O_KO1_4	0.109298505	0.16498695	0.7435376
TGCTGCTCAGCCTTGG-1-O_KO1_4	0.10723824	0.20697902	0.3722869
TGGCCAGTCGTTTGCC-1-O_KO1_4	0.07196137	0.17998913	0.18954727
TGGCGCACACCTGGTG-1-O_KO1_4	0.08793572	0.16959514	0.42627573
TGGCGCAGTTTGACAC-1-O_KO1_4	0.11241846	0.39029002	0.18489133
TGGCTGGGTCTTCAAG-1-O_KO1_4	0.094690755	0.27539316	0.33828795
TGGCTGGTCAGTTAGC-1-O_KO1_4	0.07679389	0.16191855	0.4864726
TGTATTCAGCCCAATT-1-O_KO1_4	0.09942154	0.22606254	0.28299242
TGTGGTAGTGTGAATA-1-O_KO1_4	0.099976085	0.12181502	0.5019203
TGTGGTATCACTGGGC-1-O_KO1_4	0.073566064	0.124001354	0.39267582
TGTGTTTTCACCACCT-1-O_KO1_4	0.09076848	0.2706453	0.32431015
TTAACTCAGCCACCTG-1-O_KO1_4	0.07512205	0.16083272	0.27540618
TTAACTCCATTGCGGC-1-O_KO1_4	0.1242704	0.39806306	0.42896938
TTAACTCTCAGCTTAG-1-O_KO1_4	0.1418704	0.42426288	0.34294036
TTAGGCATCAGATAAG-1-O_KO1_4	0.093553655	0.30755508	0.47342303
TTCGAAGAGACTGGGT-1-O_KO1_4	0.08937911	0.15321575	0.43311042
TTCGGTCTCTACTTAC-1-O_KO1_4	0.066740185	0.2180334	0.2765541
TTCTACAAGAAACGCC-1-O_KO1_4	0.07637583	0.054138824	0.17936349
TTGAACGGTCACACGC-1-O_KO1_4	0.06851929	0.18683219	0.3104381
TTGAACGGTGAGGGAG-1-O_KO1_4	0.08378341	0.19663052	0.24581268
TTGACTTCATGAACCT-1-O_KO1_4	0.05774673	0.06982655	0.13697238
TTGACTTGTCAAGCGA-1-O_KO1_4	0.077462524	0.17213771	0.49962085
TTGCCGTTCGTCTGAA-1-O_KO1_4	0.14463027	0.27790886	0.6063662
TTGCGTCTCTCCTATA-1-O_KO1_4	0.12643935	0.36606967	0.3016295
TTGGCAAAGTGGTCCC-1-O_KO1_4	0.11489092	0.1817621	0.35304755
TTGTAGGTCATGTCCC-1-O_KO1_4	0.115767166	0.62795204	0.3075539
TTTATGCCAGGACGTA-1-O_KO1_4	0.10782305	0.46224928	0.22912738
TTTATGCTCCGCGGTA-1-O_KO1_4	0.0526253	0.024816807	0.27902153
TTTGCGCAGATCCCAT-1-O_KO1_4	0.08926288	0.287078	0.38782027
AAACCTGGTATTAGCC-1-O_KO2_8	0.12892127	0.14395255	0.5248205
AAACGGGCATCCGCGA-1-O_KO2_8	0.09762874	0.25899228	0.22990888
AAACGGGTCAATCTCT-1-O_KO2_8	0.095103614	0.29571515	0.30468088
AACCGCGTCTTGGGTA-1-O_KO2_8	0.078590535	0.10981661	0.2736002
AACTTTCCAGCTCGAC-1-O_KO2_8	0.06501891	0.1985363	0.25225994
AAGCCGCGTTCCACTC-1-O_KO2_8	0.16391331	0.57723695	0.30248222
AAGTCTGAGTCTCCTC-1-O_KO2_8	0.13802406	0.5389966	0.25084034
AAGTCTGGTGGACGAT-1-O_KO2_8	0.05411566	0.3571784	0.27727234
AATCGGTCATGAGCGA-1-O_KO2_8	0.07325721	0.13057303	0.119193025
ACACCCTAGATCGGGT-1-O_KO2_8	0.07807757	0.2376094	0.26392692
ACACTGATCAAGGTAA-1-O_KO2_8	0.17399904	0.6659403	0.30060932
ACAGCCGTCAGGCGAA-1-O_KO2_8	0.15009308	0.6772925	0.2525584
ACAGCCGTCTGTCTAT-1-O_KO2_8	0.078011125	0.19501083	0.44236585
ACATCAGGTAAGAGAG-1-O_KO2_8	0.12687846	0.17121136	0.6631203
ACGCCAGTCAAGGCTT-1-O_KO2_8	0.10470937	0.15577233	0.36335212
ACTATCTCAGCTGCAC-1-O_KO2_8	0.08136581	0.3568698	0.35881597
ACTGAACCACCAGTTA-1-O_KO2_8	0.09134163	0.20943433	0.277199
ACTGCTCTCGAGAGCA-1-O_KO2_8	0.1156812	0.34268034	0.31299293
AGAGCGAAGGATGTAT-1-O_KO2_8	0.083642185	0.1606766	0.1289947
AGAGTGGGTAGAGCTG-1-O_KO2_8	0.058456354	0.24555156	0.31123963
AGCATACCAGGAACGT-1-O_KO2_8	0.22221304	0.6158403	0.31403375
AGCGGTCTCTTGAGGT-1-O_KO2_8	0.059637785	0.188748	0.25965923
AGCTTGATCGTCTGAA-1-O_KO2_8	0.09030209	0.17169239	0.66628236
AGGCCGTGTGCTGTAT-1-O_KO2_8	0.047530327	0.18961015	0.21062043
AGGCCGTTCGCGATCG-1-O_KO2_8	0.07485064	0.16849144	0.26589286
AGGTCCGGTGATAAAC-1-O_KO2_8	0.13367306	0.5043791	0.29495773
AGTCTTTTCCTTTACA-1-O_KO2_8	0.07273116	0.19052722	0.23717394
AGTGGGAAGTCCGGTC-1-O_KO2_8	0.067153856	0.21721089	0.15041955
ATAGACCTCCTCGCAT-1-O_KO2_8	0.15209648	0.49775073	0.35819048
ATCCGAACATACGCTA-1-O_KO2_8	0.074978165	0.19395107	0.21296404
ATCCGAATCTCAAGTG-1-O_KO2_8	0.12183843	0.6191038	0.1747544
ATGGGAGTCGGACAAG-1-O_KO2_8	0.120246485	0.4224581	0.27961895
ATTATCCGTCCGAGTC-1-O_KO2_8	0.10302295	0.3718804	0.42075452
ATTATCCTCAACGGGA-1-O_KO2_8	0.12463034	0.3220824	0.2237457
ATTGGACTCACCTCGT-1-O_KO2_8	0.084611885	0.12172147	0.18158868
ATTGGACTCGTTACGA-1-O_KO2_8	0.12446529	0.41781345	0.40741453
CAACCAAGTCTAGCCG-1-O_KO2_8	0.07115849	0.13534051	0.19275461
CAACCTCCAAGCCATT-1-O_KO2_8	0.13429806	0.59030795	0.35375828
CAAGATCCACATGTGT-1-O_KO2_8	0.0657466	0.1865437	0.1775665
CACAAACAGCGCCTCA-1-O_KO2_8	0.08643241	0.18068513	0.21892983
CACACAAAGGTTACCT-1-O_KO2_8	0.10097105	0.40668684	0.32533276
CACAGTATCGCTGATA-1-O_KO2_8	0.17033297	0.3032003	0.24695934
CACCACTCACCAGGCT-1-O_KO2_8	0.078220375	0.20958896	0.20255119
CACCAGGAGCAGATCG-1-O_KO2_8	0.11928707	0.527145	0.25510088
CAGGTGCGTTTGACAC-1-O_KO2_8	0.09052258	0.22195266	0.24489464
CAGTCCTTCGATAGAA-1-O_KO2_8	0.14119466	0.58776724	0.29767126
CATATTCAGGGCATGT-1-O_KO2_8	0.11231349	0.35369664	0.28617176
CATATTCGTAAAGGAG-1-O_KO2_8	0.07586645	0.21602938	0.19427595
CATGACATCTTCCTTC-1-O_KO2_8	0.11111588	0.21119672	0.502636
CATTCGCAGAGTGACC-1-O_KO2_8	0.06883889	0.28854173	0.32393554
CCAATCCCACATGACT-1-O_KO2_8	0.061214276	0.1590553	0.13797262
CCACCTACAATCACAC-1-O_KO2_8	0.11202777	0.51744497	0.31826392
CCACGGAGTCAGAAGC-1-O_KO2_8	0.109051	0.22645918	0.57300544
CCACGGAGTTGAACTC-1-O_KO2_8	0.12604856	0.61611164	0.34516335
CCCAGTTTCATGTGGT-1-O_KO2_8	0.14654125	0.6908358	0.2714157
CCCTCCTGTGTCCTCT-1-O_KO2_8	0.13701536	0.48143342	0.44475722
CCGGTAGCAGCGTCCA-1-O_KO2_8	0.104836166	0.30153188	0.9060121
CCGTACTGTAGAGTGC-1-O_KO2_8	0.12013389	0.3315444	0.49713165
CCTACCACATCGACGC-1-O_KO2_8	0.12538429	0.5223504	0.29984814
CCTAGCTAGGCAAAGA-1-O_KO2_8	0.074873455	0.20155701	0.18710774
CCTATTACACAACTGT-1-O_KO2_8	0.09162416	0.18322046	0.3242103
CCTCAGTGTGTAATGA-1-O_KO2_8	0.04861052	0.26724544	0.17234147
CCTTCCCCAATGGTCT-1-O_KO2_8	0.09817274	0.18088666	0.40434518
CGAACATAGAGGGCTT-1-O_KO2_8	0.09911383	0.3773069	0.25930664
CGACCTTAGTGATCGG-1-O_KO2_8	0.10701119	0.22145711	0.32754764
CGACCTTGTCCATGAT-1-O_KO2_8	0.14598778	0.45248672	0.28927428
CGACTTCTCGCCATAA-1-O_KO2_8	0.098926805	0.3280327	0.19716114
CGAGAAGTCAACTCTT-1-O_KO2_8	0.09440629	0.28030857	0.37809423
CGATCGGTCGACGGAA-1-O_KO2_8	0.058891647	0.09322442	0.17331119
CGATGTATCCGCAGTG-1-O_KO2_8	0.052134585	0.12944366	0.15896095
CGCCAAGGTGCTTCTC-1-O_KO2_8	0.083527446	0.28812733	0.3289685
CGCTATCCAGCGAACA-1-O_KO2_8	0.09324316	0.19885175	0.15145421
CGCTATCGTTACCAGT-1-O_KO2_8	0.091833755	0.25959188	0.20768175
CGGCTAGAGCGTGAAC-1-O_KO2_8	0.21037231	0.5571841	0.30192548
CGGCTAGAGTCGCCGT-1-O_KO2_8	0.08045644	0.121138394	0.2953008
CGGTTAAGTGTAAGTA-1-O_KO2_8	0.12170806	0.38930643	0.30244023
CGTAGCGCATTGGGCC-1-O_KO2_8	0.07027363	0.15942886	0.24113382
CGTCACTTCCATGAGT-1-O_KO2_8	0.09098526	0.28042743	0.22743951
CGTTCTGTCAATACCG-1-O_KO2_8	0.09148582	0.18441896	0.45687893
CGTTGGGAGTCGATAA-1-O_KO2_8	0.0620916	0.15150176	0.1993532
CTCGGGAGTGCCTTGG-1-O_KO2_8	0.07335383	0.14901313	0.18569984
CTCGTCATCGCCTGAG-1-O_KO2_8	0.076491095	0.1753253	0.2560349
CTGAAACTCTGGTATG-1-O_KO2_8	0.05320158	0.05023759	0.18499754
CTTACCGTCCCATTTA-1-O_KO2_8	0.08027424	0.19753383	0.35931998
CTTCTCTTCGTTACGA-1-O_KO2_8	0.07622415	0.13796778	0.28731576
CTTGGCTCATGTAAGA-1-O_KO2_8	0.1459751	0.7441805	0.37363
CTTGGCTGTGCACGAA-1-O_KO2_8	0.068127245	0.19948338	0.3878299
GAAACTCTCCGTAGGC-1-O_KO2_8	0.08026335	0.25145596	0.26249593
GAACGGAGTGTTTGTG-1-O_KO2_8	0.07888185	0.22906598	0.3619816
GAAGCAGTCACTTCAT-1-O_KO2_8	0.18260695	0.48228836	0.31720296
GAATAAGAGGCTCATT-1-O_KO2_8	0.14241886	0.35657796	0.20875232
GAATGAAGTCTAGCGC-1-O_KO2_8	0.15974446	0.44038564	0.23753631
GACGGCTCAGCCTTTC-1-O_KO2_8	0.16342053	0.4120113	0.45490864
GACGTGCGTCATATCG-1-O_KO2_8	0.10895049	0.2541826	0.271756
GAGGTGAAGAGTACCG-1-O_KO2_8	0.09127262	0.22407989	0.34527817
GATGAGGAGCACCGCT-1-O_KO2_8	0.050279744	0.13066167	0.3688739
GATGCTACATTCCTGC-1-O_KO2_8	0.07718763	0.13885099	0.26695776
GATTCAGCAAGTCATC-1-O_KO2_8	0.13722114	0.47500497	0.28121504
GCAGTTAGTTATGCGT-1-O_KO2_8	0.077805564	0.17543977	0.39320663
GCATACACAAGAGGCT-1-O_KO2_8	0.09725494	0.38170773	0.30678508
GCATGATCACGTCAGC-1-O_KO2_8	0.06465724	0.1380738	0.28617996
GCTCCTATCGAGCCCA-1-O_KO2_8	0.06537432	0.23868692	0.24230027
GCTGCAGAGGAGCGAG-1-O_KO2_8	0.039322607	0.24033372	0.18090793
GCTTCCAGTAACGACG-1-O_KO2_8	0.12130691	0.32936946	0.36369047
GGAACTTTCAGTTGAC-1-O_KO2_8	0.13095918	0.39466667	0.34229505
GGAATAATCTATGTGG-1-O_KO2_8	0.101977676	0.42661014	0.36242533
GGACAAGTCAACACAC-1-O_KO2_8	0.04645149	0.13515386	0.17005506
GGACAGAGTGCCTGCA-1-O_KO2_8	0.12584329	0.4632899	0.30440634
GGCGACTTCGTTACGA-1-O_KO2_8	0.08182014	0.35718518	0.19195336
GGCTCGATCTCTTATG-1-O_KO2_8	0.0657578	0.0983491	0.22064799
GGCTGGTGTTGCTCCT-1-O_KO2_8	0.12432516	0.6355066	0.30164322
GGCTGGTTCTTGCAAG-1-O_KO2_8	0.08548762	0.086799875	0.20109043
GGTGCGTCACCCATTC-1-O_KO2_8	0.13436063	0.51558805	0.22856466
GGTGCGTCATTCACTT-1-O_KO2_8	0.11997063	0.36568293	0.26301372
GTATCTTGTATATGGA-1-O_KO2_8	0.06754083	0.11937663	0.2735333
GTCACAACAGCTTAAC-1-O_KO2_8	0.06755632	0.13587712	0.10397084
GTCCTCATCTCGGACG-1-O_KO2_8	0.15814905	0.3992307	0.2315194
GTCGTAATCTGCCCTA-1-O_KO2_8	0.059737768	0.17010598	0.2707053
GTCTTCGAGAGACTTA-1-O_KO2_8	0.05724518	0.048154544	0.15916847
GTGCGGTAGGCAGGTT-1-O_KO2_8	0.09769406	0.29080123	0.32699826
GTGCTTCAGTCTCCTC-1-O_KO2_8	0.07343745	0.16414097	0.3680996
GTGCTTCTCGAATGCT-1-O_KO2_8	0.094907604	0.4881279	0.25466824
GTGGGTCTCGGAAATA-1-O_KO2_8	0.07413556	0.21245188	0.32550323
GTGTGCGCAGGTGGAT-1-O_KO2_8	0.0925792	0.14264773	0.6376807
GTTCGGGGTAATCACC-1-O_KO2_8	0.07843543	0.28810683	0.14260045
TAAGTGCTCGGCATCG-1-O_KO2_8	0.1270793	0.42013016	0.3151219
TACAGTGAGATCTGCT-1-O_KO2_8	0.0810193	0.24911474	0.38168526
TAGACCATCATTCACT-1-O_KO2_8	0.21516733	0.430363	0.30805907
TATGCCCCAACGATCT-1-O_KO2_8	0.042879336	0.14379895	0.19264273
TCAGATGAGTTCCACA-1-O_KO2_8	0.112329334	0.35548955	0.16418804
TCCACACTCATGCAAC-1-O_KO2_8	0.08472529	0.3710747	0.56091136
TCGCGAGCACCGCTAG-1-O_KO2_8	0.12942684	0.19449595	0.52788967
TCGTACCGTCACTGGC-1-O_KO2_8	0.06605028	0.1626142	0.23263435
TCTCATACAATTGCTG-1-O_KO2_8	0.105282776	0.2624324	0.35742843
TCTGAGATCTCAAGTG-1-O_KO2_8	0.17894721	0.5344531	0.28218174
TCTGAGATCTTCTGGC-1-O_KO2_8	0.110757425	0.51479423	0.25893983
TCTTCGGTCGCATGAT-1-O_KO2_8	0.054701637	0.07473695	0.20910378
TCTTTCCCAAGCCATT-1-O_KO2_8	0.09170332	0.25260726	0.4308031
TGCGGGTGTCCAGTGC-1-O_KO2_8	0.08039521	0.24582765	0.29670727
TGCGGGTTCCGCGGTA-1-O_KO2_8	0.12685733	0.3029389	0.43195382
TGCTACCGTGTGTGCC-1-O_KO2_8	0.096295856	0.29878107	0.32183194
TGGCTGGCATTAGGCT-1-O_KO2_8	0.06437346	0.30204836	0.2749182
TGGCTGGTCTGCTTGC-1-O_KO2_8	0.1050703	0.28964418	0.2556062
TGGGAAGTCGTACCGG-1-O_KO2_8	0.1316659	0.30323264	0.48096806
TGGGCGTCATTCTTAC-1-O_KO2_8	0.060570538	0.16764681	0.38645175
TGGTTCCGTTCGCGAC-1-O_KO2_8	0.0828486	0.12974349	0.3054131
TGGTTCCTCCCTTGCA-1-O_KO2_8	0.13339871	0.53858525	0.3280129
TGTATTCAGACACGAC-1-O_KO2_8	0.0723296	0.19576457	0.19657773
TTAGGACTCCCTTGTG-1-O_KO2_8	0.10389559	0.19682276	0.36035147
TTATGCTGTCTAGCCG-1-O_KO2_8	0.12091314	0.44917166	0.29420397
TTCTCCTAGAGGGATA-1-O_KO2_8	0.10576041	0.20844416	0.5254862
TTCTTAGGTTACCGAT-1-O_KO2_8	0.08688497	0.29805273	0.47489986
AAACCTGAGGCTAGAC-1-O_WT1_1	0.14222515	0.45490602	0.25869027
AAACGGGCACGAAATA-1-O_WT1_1	0.15778367	0.6857637	0.36804882
AAACGGGTCGCCTGAG-1-O_WT1_1	0.09210976	0.53142124	0.26022613
AAAGATGGTGGTTTCA-1-O_WT1_1	0.18351248	0.49320066	0.2341152
AAAGCAAGTCCGTCAG-1-O_WT1_1	0.11758882	0.49153668	0.30986163
AAATGCCTCATGCAAC-1-O_WT1_1	0.16359593	0.4009844	0.2757934
AAATGCCTCGAACTGT-1-O_WT1_1	0.14386347	0.6749059	0.43575835
AACACGTCAAGTAGTA-1-O_WT1_1	0.15287712	0.5707848	0.31650054
AACCATGCATGCAACT-1-O_WT1_1	0.13304621	0.50734615	0.1805085
AACCGCGCAGCCAATT-1-O_WT1_1	0.1059461	0.27684867	0.23377372
AACCGCGGTCTCTCGT-1-O_WT1_1	0.13282485	0.5189852	0.26850402
AACTCCCTCGGCGGTT-1-O_WT1_1	0.14606677	0.5797578	0.39811102
AACTCCCTCTTATCTG-1-O_WT1_1	0.105494566	0.41007376	0.31569153
AACTCTTCATGCCCGA-1-O_WT1_1	0.1216382	0.21825823	0.26029283
AACTTTCAGCTGTCTA-1-O_WT1_1	0.13572842	0.37499204	0.20868723
AAGACCTAGTCATCCA-1-O_WT1_1	0.23306854	0.58469427	0.31117716
AAGACCTTCAACTCTT-1-O_WT1_1	0.08013059	0.28887042	0.24103235
AAGCCGCCAACACCCG-1-O_WT1_1	0.11423778	0.3852328	0.2082866
AAGCCGCCACGAGGTA-1-O_WT1_1	0.08809805	0.42410505	0.26833552
AAGGAGCAGTGGTAAT-1-O_WT1_1	0.12473527	0.4657505	0.20853108
AAGGAGCTCGTCCAGG-1-O_WT1_1	0.09200293	0.37680945	0.18189622
AAGGCAGTCATCGCTC-1-O_WT1_1	0.15394889	0.6779676	0.23505005
AAGTCTGAGTGATCGG-1-O_WT1_1	0.11135747	0.431296	0.23424473
AAGTCTGGTAGTGAAT-1-O_WT1_1	0.16573203	0.40524322	0.2886106
AAGTCTGGTTACAGAA-1-O_WT1_1	0.12035603	0.6229558	0.23362087
AATCCAGAGACCGGAT-1-O_WT1_1	0.110693835	0.34042406	0.19020116
AATCCAGCATGCAACT-1-O_WT1_1	0.12245831	0.52596664	0.2911331
AATCGGTGTAAACGCG-1-O_WT1_1	0.20530125	0.5325134	0.28950477
ACACCGGTCTGGCGTG-1-O_WT1_1	0.11966511	0.35632217	0.16951269
ACACTGACATGAGCGA-1-O_WT1_1	0.10781234	0.5253434	0.36775523
ACACTGATCTCGTTTA-1-O_WT1_1	0.14055273	0.6484374	0.3488879
ACAGCTACAAGCGAGT-1-O_WT1_1	0.14146215	0.45172364	0.18725786
ACATGGTCAGCTCGAC-1-O_WT1_1	0.10898281	0.57348347	0.2615844
ACCAGTAAGCAGGCTA-1-O_WT1_1	0.17312457	0.58257496	0.2984726
ACCAGTAAGTCAATAG-1-O_WT1_1	0.1277998	0.6153012	0.3578167
ACCAGTACACGAAAGC-1-O_WT1_1	0.12295867	0.3334424	0.17052448
ACCAGTAGTAGCTCCG-1-O_WT1_1	0.14133802	0.4442867	0.20669046
ACCCACTGTTAGTGGG-1-O_WT1_1	0.14381756	0.5816076	0.35161275
ACCGTAACACTAGTAC-1-O_WT1_1	0.23838276	0.5979651	0.21366978
ACCGTAACATACAGCT-1-O_WT1_1	0.12632608	0.56330097	0.2986796
ACGAGCCAGCCGGTAA-1-O_WT1_1	0.07741645	0.34007114	0.17716609
ACGAGCCGTCACAAGG-1-O_WT1_1	0.16973972	0.36967507	0.16095285
ACGAGGAAGGTGTTAA-1-O_WT1_1	0.09807083	0.43548462	0.1665041
ACGAGGATCTGGCGAC-1-O_WT1_1	0.13698569	0.28620684	0.18499608
ACGCCAGCAAGACGTG-1-O_WT1_1	0.0981971	0.47833684	0.33165237
ACGCCAGCAGACGCAA-1-O_WT1_1	0.16988558	0.53063434	0.21763949
ACGCCGAAGAAGCCCA-1-O_WT1_1	0.06631913	0.35022974	0.2825463
ACGGAGAGTTACTGAC-1-O_WT1_1	0.14685927	0.5847336	0.2706837
ACGGCCACAACAACCT-1-O_WT1_1	0.11453445	0.67351323	0.3907979
ACGGGCTGTCTAGCGC-1-O_WT1_1	0.10786702	0.42556494	0.27576664
ACGGGCTTCTTAGCCC-1-O_WT1_1	0.14410378	0.34556216	0.1512776
ACGGGTCAGGATTCGG-1-O_WT1_1	0.12281416	0.4579426	0.3196548
ACGGGTCCATCCAACA-1-O_WT1_1	0.14241362	0.6686348	0.3415857
ACGGGTCGTTAGGGTG-1-O_WT1_1	0.056538858	0.35751694	0.19908924
ACTGAACAGAGAACAG-1-O_WT1_1	0.13357954	0.51431763	0.31066167
ACTGAACGTAGAGGAA-1-O_WT1_1	0.1601983	0.6430389	0.32418516
ACTGAACGTTATCGGT-1-O_WT1_1	0.15565898	0.5011973	0.2449516
ACTGATGGTAGAGGAA-1-O_WT1_1	0.14379762	0.5763818	0.2947887
ACTGATGTCTTGGGTA-1-O_WT1_1	0.12906687	0.5577789	0.3125269
ACTGCTCGTAGTGAAT-1-O_WT1_1	0.12802054	0.46777532	0.25473076
ACTGCTCGTCTGATCA-1-O_WT1_1	0.1376385	0.6718653	0.28554937
ACTGCTCTCGCGTTTC-1-O_WT1_1	0.130725	0.57233214	0.25994927
ACTTGTTAGTACATGA-1-O_WT1_1	0.11211697	0.24763773	0.23867275
ACTTGTTGTGGTGTAG-1-O_WT1_1	0.15390235	0.63356525	0.37414122
ACTTGTTTCTGCGTAA-1-O_WT1_1	0.11876881	0.5579641	0.31329614
AGAGCTTGTCGTCTTC-1-O_WT1_1	0.21415302	0.5742	0.2562305
AGATCTGTCAACCATG-1-O_WT1_1	0.17256665	0.5337736	0.28326866
AGATTGCCATCCCATC-1-O_WT1_1	0.10646354	0.5197587	0.32349968
AGCAGCCGTACTTGAC-1-O_WT1_1	0.15309305	0.68178904	0.39265674
AGCAGCCTCGGTGTTA-1-O_WT1_1	0.17432724	0.51089877	0.23463617
AGCATACAGAGTAATC-1-O_WT1_1	0.13280483	0.5373891	0.2676924
AGCCTAAAGGGTTTCT-1-O_WT1_1	0.17967692	0.4411682	0.31695405
AGCGTCGCAGGGCATA-1-O_WT1_1	0.19628857	0.4176734	0.23726387
AGCTTGACACCATGTA-1-O_WT1_1	0.15177122	0.3236659	0.099451974
AGCTTGATCATGTGGT-1-O_WT1_1	0.1439425	0.49175102	0.28914624
AGGCCACGTGAAATCA-1-O_WT1_1	0.11900648	0.5963508	0.3471525
AGGGAGTTCTTTCCTC-1-O_WT1_1	0.16128752	0.64806706	0.3770663
AGGGATGGTGCATCTA-1-O_WT1_1	0.12266442	0.3972321	0.20286609
AGGGTGAAGTTGTAGA-1-O_WT1_1	0.115499	0.42802444	0.31659648
AGGGTGACATGCGCAC-1-O_WT1_1	0.09966269	0.5747207	0.23537193
AGGTCCGGTAAGGGAA-1-O_WT1_1	0.19573191	0.40660536	0.31149295
AGGTCCGTCGGAGCAA-1-O_WT1_1	0.11289838	0.45698678	0.358628
AGTCTTTCAGATGAGC-1-O_WT1_1	0.12237368	0.45547846	0.17802683
AGTCTTTTCACCGTAA-1-O_WT1_1	0.16362509	0.68884784	0.40993473
AGTGAGGAGTTCGATC-1-O_WT1_1	0.089516245	0.42079616	0.2742534
AGTGAGGTCTTGTACT-1-O_WT1_1	0.0781315	0.4313875	0.20047249
AGTGGGAAGTCCGGTC-1-O_WT1_1	0.22550851	0.5153602	0.25225952
AGTGGGACAGACGCCT-1-O_WT1_1	0.07358175	0.30516568	0.19854349
AGTGTCACACCGAAAG-1-O_WT1_1	0.13127044	0.32515475	0.19464281
AGTTGGTCATGCCTTC-1-O_WT1_1	0.24722809	0.52378565	0.20687485
AGTTGGTGTTACGCGC-1-O_WT1_1	0.18658741	0.4183843	0.28000292
ATCACGATCACCCGAG-1-O_WT1_1	0.12416395	0.34014922	0.18704328
ATCATCTGTGTGGCTC-1-O_WT1_1	0.112357326	0.36387914	0.18426315
ATCATCTGTTAAAGTG-1-O_WT1_1	0.18489537	0.48306572	0.32326856
ATCATGGCACGAAAGC-1-O_WT1_1	0.13574418	0.5416315	0.24719036
ATCGAGTGTTACGACT-1-O_WT1_1	0.113732606	0.46467242	0.22866437
ATCTGCCAGAATAGGG-1-O_WT1_1	0.17003293	0.4156441	0.2351433
ATGAGGGAGTGTACTC-1-O_WT1_1	0.13230573	0.51082915	0.3142876
ATGAGGGGTCATCCCT-1-O_WT1_1	0.12770627	0.4520736	0.25026092
ATTATCCCACGGATAG-1-O_WT1_1	0.12676243	0.37267002	0.20660192
ATTCTACCAGACAGGT-1-O_WT1_1	0.1194705	0.46834582	0.35329345
ATTCTACGTGTAATGA-1-O_WT1_1	0.1257627	0.37768346	0.33393067
ATTGGTGTCCACGTTC-1-O_WT1_1	0.15505625	0.41552314	0.33027947
ATTGGTGTCTTTACAC-1-O_WT1_1	0.14449237	0.5857458	0.28667855
ATTTCTGGTTTGCATG-1-O_WT1_1	0.1165362	0.532952	0.32224515
CAACCAATCTCATTCA-1-O_WT1_1	0.116240196	0.46262538	0.24508458
CAACTAGTCATTATCC-1-O_WT1_1	0.13865808	0.5355193	0.25851145
CAAGAAAGTTACGGAG-1-O_WT1_1	0.11318478	0.6360744	0.28972438
CAAGATCCAAGCCGCT-1-O_WT1_1	0.14268735	0.32668206	0.32070938
CAAGATCCACATGTGT-1-O_WT1_1	0.16080925	0.505839	0.2952021
CAAGGCCCAAGTACCT-1-O_WT1_1	0.0659987	0.3625196	0.25715184
CAAGGCCGTGTGCGTC-1-O_WT1_1	0.18328972	0.6070621	0.322909
CAAGTTGCACCTCGGA-1-O_WT1_1	0.12384417	0.48710728	0.2547497
CAAGTTGTCCCGACTT-1-O_WT1_1	0.1622199	0.39663538	0.20785454
CACACCTAGCGTGTCC-1-O_WT1_1	0.13080662	0.3679395	0.23532753
CACACCTTCACATACG-1-O_WT1_1	0.17752743	0.65115124	0.22942723
CACACTCGTCTAGTGT-1-O_WT1_1	0.1282229	0.4355149	0.30597645
CACATAGCACTATCTT-1-O_WT1_1	0.13401406	0.4961429	0.19277774
CACCACTCAAGCGATG-1-O_WT1_1	0.1411985	0.6528913	0.26457447
CACCACTTCTCTAGGA-1-O_WT1_1	0.10313922	0.38419914	0.2175817
CACCAGGTCGGCGCTA-1-O_WT1_1	0.11802847	0.5875557	0.2576304
CACCTTGCAGTGACAG-1-O_WT1_1	0.2174999	0.52348524	0.25619623
CACCTTGGTTAGGGTG-1-O_WT1_1	0.11451654	0.47839284	0.30784953
CAGAGAGCAACTGGCC-1-O_WT1_1	0.1272189	0.66035855	0.38027766
CAGATCACACAACGCC-1-O_WT1_1	0.12236607	0.46520096	0.33304632
CAGATCACAGGCAGTA-1-O_WT1_1	0.14748146	0.56661624	0.24967588
CAGCAGCCACGTAAGG-1-O_WT1_1	0.114489794	0.43883026	0.3089959
CAGCGACTCAGTGTTG-1-O_WT1_1	0.12077806	0.45294514	0.17994975
CAGCTAAGTATCACCA-1-O_WT1_1	0.13537037	0.5377176	0.22992516
CAGGTGCGTGTTCGAT-1-O_WT1_1	0.05543234	0.38847458	0.31136405
CATATTCCAGTGGAGT-1-O_WT1_1	0.15972668	0.45800567	0.26631954
CATATTCGTTCCATGA-1-O_WT1_1	0.15227106	0.52304703	0.3519315
CATCAAGGTGCGATAG-1-O_WT1_1	0.17714575	0.47659528	0.22704278
CATCAGATCAGTCCCT-1-O_WT1_1	0.15084338	0.46494815	0.29433477
CATCAGATCTTACCGC-1-O_WT1_1	0.12444116	0.40353394	0.15276633
CATCCACCACATCCGG-1-O_WT1_1	0.121294975	0.5841399	0.2392608
CATCGAAGTCGAATCT-1-O_WT1_1	0.14885212	0.5549072	0.25525132
CATCGGGCACGAGAGT-1-O_WT1_1	0.11372926	0.55601317	0.2810799
CATCGGGCACTTACGA-1-O_WT1_1	0.14274736	0.49778822	0.27396384
CATCGGGTCGTTTGCC-1-O_WT1_1	0.1271442	0.5421871	0.29806077
CATGACAAGTTGAGTA-1-O_WT1_1	0.18812451	0.37342754	0.26530612
CATGACACAATGAAAC-1-O_WT1_1	0.12941886	0.39125153	0.17921987
CATGACACACTGAAGG-1-O_WT1_1	0.12004436	0.40648076	0.37848443
CATGACAGTGTTTGTG-1-O_WT1_1	0.14729951	0.370622	0.18834019
CATGCCTTCGTACCGG-1-O_WT1_1	0.12932149	0.6770431	0.24506405
CATGGCGAGCCACGTC-1-O_WT1_1	0.106938064	0.4402341	0.106907755
CCACCTATCGTTACGA-1-O_WT1_1	0.11412069	0.34083402	0.22907366
CCAGCGACATTGGTAC-1-O_WT1_1	0.10829599	0.3851613	0.26662505
CCATGTCCATCGATGT-1-O_WT1_1	0.12055435	0.5331505	0.25511673
CCATGTCTCCTGTACC-1-O_WT1_1	0.11149731	0.50013715	0.34892213
CCCAATCTCGCGATCG-1-O_WT1_1	0.11362809	0.47847164	0.24398206
CCCAGTTGTACGCACC-1-O_WT1_1	0.16446514	0.36178082	0.1778026
CCCAGTTGTGATGATA-1-O_WT1_1	0.15634295	0.24228139	0.22172327
CCCATACGTCACCTAA-1-O_WT1_1	0.10896974	0.36495456	0.15617841
CCCTCCTAGCTAGTGG-1-O_WT1_1	0.11374889	0.20870617	0.35254192
CCCTCCTCACCGCTAG-1-O_WT1_1	0.13005142	0.57431	0.21549441
CCCTCCTTCCTTCAAT-1-O_WT1_1	0.09336515	0.26699808	0.18216333
CCGGGATCATGCCCGA-1-O_WT1_1	0.14851004	0.4139326	0.26929006
CCGGGATTCGATGAGG-1-O_WT1_1	0.1249663	0.52312297	0.27116826
CCGTGGACATGCAATC-1-O_WT1_1	0.13499515	0.35830685	0.21611835
CCGTGGATCTCGATGA-1-O_WT1_1	0.086229146	0.50439185	0.22273853
CCGTTCAAGTGCAAGC-1-O_WT1_1	0.11194946	0.47624257	0.24138916
CCGTTCACAGTCACTA-1-O_WT1_1	0.12196921	0.51894337	0.34390408
CCTAAAGAGCTGCCCA-1-O_WT1_1	0.15640861	0.44330114	0.19639175
CCTAAAGTCAGTCAGT-1-O_WT1_1	0.12736832	0.2180209	0.14211333
CCTACACGTAAATGAC-1-O_WT1_1	0.15727174	0.41661957	0.28437686
CCTACCAAGAACTCGG-1-O_WT1_1	0.14248769	0.5344966	0.3339268
CCTAGCTGTAAGGATT-1-O_WT1_1	0.11785588	0.52559197	0.34150252
CCTATTAAGATGTAAC-1-O_WT1_1	0.13667667	0.49920648	0.32321444
CCTCAGTAGCGATAGC-1-O_WT1_1	0.11582827	0.402352	0.14355837
CCTCTGATCTGTTGAG-1-O_WT1_1	0.1744942	0.2874708	0.23565163
CCTTACGCACATTCGA-1-O_WT1_1	0.15394291	0.61283386	0.36434728
CCTTCCCCAAAGGCGT-1-O_WT1_1	0.14632493	0.5445	0.3157075
CCTTCCCGTTCGTTGA-1-O_WT1_1	0.15715303	0.49002165	0.30827582
CCTTCCCTCACGATGT-1-O_WT1_1	0.111553155	0.55359644	0.342887
CCTTCGACATTATCTC-1-O_WT1_1	0.10021852	0.18859428	0.1558013
CCTTTCTCAGGGTTAG-1-O_WT1_1	0.06462712	0.3447618	0.16629596
CGAATGTGTGTCTGAT-1-O_WT1_1	0.11064077	0.54384315	0.3210751
CGACTTCAGGACACCA-1-O_WT1_1	0.13943198	0.5069609	0.36134312
CGACTTCCAAGTCTGT-1-O_WT1_1	0.08120746	0.1941151	0.19250351
CGACTTCGTATCTGCA-1-O_WT1_1	0.14735948	0.37514314	0.2552099
CGAGCCAGTCTCTCTG-1-O_WT1_1	0.20083001	0.67997813	0.264305
CGATCGGAGAGAGCTC-1-O_WT1_1	0.13994598	0.43373293	0.3322273
CGATCGGCAGGACCCT-1-O_WT1_1	0.17199707	0.46337974	0.24016173
CGATGTAAGTACATGA-1-O_WT1_1	0.10790153	0.5304029	0.29467657
CGATTGAGTAAGAGGA-1-O_WT1_1	0.14077406	0.51635045	0.26689443
CGCCAAGAGTGACTCT-1-O_WT1_1	0.16760543	0.45115688	0.2731177
CGCGGTATCCTTTCGG-1-O_WT1_1	0.099561	0.5406584	0.2059868
CGCGTTTGTGATAAAC-1-O_WT1_1	0.10116389	0.35136136	0.19787948
CGCGTTTTCGGCGGTT-1-O_WT1_1	0.13632804	0.4616251	0.29458505
CGCTATCAGGGATGGG-1-O_WT1_1	0.13403262	0.5803716	0.32435337
CGCTATCAGGGTCTCC-1-O_WT1_1	0.14133687	0.4741329	0.19685379
CGCTATCGTCCGCTGA-1-O_WT1_1	0.12737107	0.30136344	0.21520926
CGCTGGACATCGATTG-1-O_WT1_1	0.14973012	0.5538005	0.23696908
CGCTTCACACGAAAGC-1-O_WT1_1	0.12332973	0.46517232	0.38789573
CGGACACAGTTACGGG-1-O_WT1_1	0.11991121	0.40982425	0.2637139
CGGACACCACGGCGTT-1-O_WT1_1	0.10955889	0.5951231	0.3499713
CGGACACGTGATAAAC-1-O_WT1_1	0.12436384	0.70064545	0.3359342
CGGACGTAGGGATACC-1-O_WT1_1	0.12652375	0.31391487	0.20077433
CGGAGTCGTAAAGTCA-1-O_WT1_1	0.15653078	0.5398541	0.2808203
CGGAGTCGTACATGTC-1-O_WT1_1	0.12267044	0.25924456	0.28062567
CGGCTAGAGAGGGATA-1-O_WT1_1	0.07428759	0.16025035	0.19723102
CGGCTAGCACCATGTA-1-O_WT1_1	0.10029825	0.4789182	0.2715065
CGGCTAGGTGCTAGCC-1-O_WT1_1	0.15141521	0.44588292	0.23661977
CGGCTAGTCCTTGCCA-1-O_WT1_1	0.1788916	0.4822228	0.29430476
CGTAGGCCACGGCTAC-1-O_WT1_1	0.13105117	0.6738085	0.4282862
CGTCACTAGCCGTCGT-1-O_WT1_1	0.111025184	0.52074146	0.33155107
CGTCAGGGTCCGAATT-1-O_WT1_1	0.12523481	0.5506632	0.25112006
CGTCCATAGGACCACA-1-O_WT1_1	0.16231318	0.46179068	0.25376478
CGTCCATCACGCTTTC-1-O_WT1_1	0.15645957	0.11083877	0.3331367
CGTCCATGTCACCTAA-1-O_WT1_1	0.121839166	0.3304748	0.16742115
CGTGAGCTCACCGGGT-1-O_WT1_1	0.10580761	0.28945193	0.24751295
CGTGAGCTCGTTGACA-1-O_WT1_1	0.13107042	0.27490988	0.30888844
CGTTAGACAAGTACCT-1-O_WT1_1	0.11576155	0.47271392	0.3842814
CGTTAGAGTATATCCG-1-O_WT1_1	0.20270732	0.3390329	0.31147724
CGTTCTGGTAGGCATG-1-O_WT1_1	0.16266064	0.35033512	0.24847412
CGTTGGGCAATCCGAT-1-O_WT1_1	0.16886823	0.2613703	0.2520408
CTAACTTCACACCGCA-1-O_WT1_1	0.13189149	0.48234096	0.27923146
CTAAGACGTCAGAGGT-1-O_WT1_1	0.19869505	0.4144925	0.21732858
CTAATGGGTACACCGC-1-O_WT1_1	0.14756471	0.5119991	0.26370484
CTACACCGTCAAAGAT-1-O_WT1_1	0.12523939	0.5887851	0.28414482
CTACACCTCGGTCCGA-1-O_WT1_1	0.12906186	0.55374926	0.24715477
CTACATTAGAAACCAT-1-O_WT1_1	0.16533257	0.44394037	0.23007342
CTACATTCAGTCTTCC-1-O_WT1_1	0.1431603	0.50721854	0.33173883
CTACCCACAATGTTGC-1-O_WT1_1	0.14377171	0.28768507	0.23949865
CTAGCCTCAGCAGTTT-1-O_WT1_1	0.16423017	0.56247634	0.3376385
CTCAGAATCCACGCAG-1-O_WT1_1	0.14265658	0.22345166	0.3390395
CTCAGAATCGGTTAAC-1-O_WT1_1	0.12941016	0.41860694	0.24456634
CTCATTAAGGGTTCCC-1-O_WT1_1	0.14519085	0.31402418	0.39074433
CTCCTAGAGTAGGCCA-1-O_WT1_1	0.112708464	0.49617252	0.2578626
CTCCTAGGTGCAGTAG-1-O_WT1_1	0.11742522	0.5975313	0.3589127
CTCGAAATCGACAGCC-1-O_WT1_1	0.1426765	0.5555729	0.33175212
CTCGGAGGTGTTTGGT-1-O_WT1_1	0.118570454	0.32849523	0.21832076
CTCGGGAAGGATGGTC-1-O_WT1_1	0.13532196	0.3303186	0.24095803
CTCGGGACAGGTCTCG-1-O_WT1_1	0.11839201	0.46481997	0.24669723
CTCGGGATCACCGGGT-1-O_WT1_1	0.103220224	0.4453804	0.16434306
CTCGTCATCGTAGGTT-1-O_WT1_1	0.13257502	0.5204145	0.33178702
CTCTACGAGATGTCGG-1-O_WT1_1	0.113289244	0.3968293	0.2475776
CTCTACGTCCGAACGC-1-O_WT1_1	0.14741987	0.3632461	0.21295215
CTCTGGTGTCACTTCC-1-O_WT1_1	0.14720894	0.5040302	0.28606558
CTGAAACTCCTTTACA-1-O_WT1_1	0.17666362	0.40051153	0.22076216
CTGAAGTCATACGCCG-1-O_WT1_1	0.1133668	0.5051217	0.3923738
CTGATCCGTTCGGCAC-1-O_WT1_1	0.14548786	0.6533694	0.25348547
CTGCCTACAATGGATA-1-O_WT1_1	0.15602617	0.50535816	0.2446177
CTGCGGAGTCGCTTTC-1-O_WT1_1	0.11672956	0.5638106	0.32695848
CTGTGCTGTGACGCCT-1-O_WT1_1	0.07214855	0.60449594	0.24261224
CTGTTTACACCGTTGG-1-O_WT1_1	0.080592215	0.39111897	0.107736036
CTGTTTAGTTGGGACA-1-O_WT1_1	0.139763	0.5282414	0.31800148
CTGTTTATCCTCAACC-1-O_WT1_1	0.2364436	0.6415895	0.26483104
CTTAGGACAACGATCT-1-O_WT1_1	0.1332813	0.44537634	0.1963425
CTTGGCTCAAGCCATT-1-O_WT1_1	0.12850727	0.48451743	0.25596705
CTTGGCTGTTTCCACC-1-O_WT1_1	0.15927024	0.33072346	0.36925504
GAACATCAGGTTCCTA-1-O_WT1_1	0.15846136	0.37015423	0.27002308
GAACATCGTCCCGACA-1-O_WT1_1	0.15039994	0.71482164	0.31457308
GAAGCAGCATACAGCT-1-O_WT1_1	0.18695498	0.5130561	0.26335058
GAAGCAGTCGCTAGCG-1-O_WT1_1	0.168578	0.56389874	0.26564056
GAATAAGCAGTGGGAT-1-O_WT1_1	0.13676558	0.5650853	0.29685926
GACAGAGCACGACTCG-1-O_WT1_1	0.1350905	0.67735064	0.29839054
GACCTGGAGGTGTGGT-1-O_WT1_1	0.12954433	0.44826347	0.2298517
GACCTGGCAGGGAGAG-1-O_WT1_1	0.12068112	0.4707144	0.2212678
GACCTGGGTGAGGGAG-1-O_WT1_1	0.10653394	0.35250187	0.16117145
GACGGCTAGTGTACCT-1-O_WT1_1	0.14122829	0.48418808	0.18632501
GACGGCTCACAAGCCC-1-O_WT1_1	0.13650008	0.46328753	0.2519938
GACGGCTTCTAGCACA-1-O_WT1_1	0.12845874	0.48036388	0.33657333
GACGTGCCACGACTCG-1-O_WT1_1	0.12916239	0.5198696	0.20232898
GACGTGCCATCCTTGC-1-O_WT1_1	0.16025211	0.44877234	0.31525433
GACTAACAGCACCGCT-1-O_WT1_1	0.104767606	0.52551633	0.32657364
GACTAACGTGTCCTCT-1-O_WT1_1	0.09956014	0.3766374	0.23815794
GACTAACTCCCAAGTA-1-O_WT1_1	0.11227415	0.33985552	0.28729576
GACTAACTCCTGTAGA-1-O_WT1_1	0.12630099	0.4257151	0.3152203
GACTACAAGGAATCGC-1-O_WT1_1	0.1286545	0.23535366	0.14089791
GAGCAGACAAGTCATC-1-O_WT1_1	0.19198097	0.5677458	0.18597844
GAGCAGATCTACCAGA-1-O_WT1_1	0.1167243	0.38045922	0.26797658
GAGTCCGTCAGGCAAG-1-O_WT1_1	0.13802202	0.5460747	0.2814604
GATCGTAGTGAGGGAG-1-O_WT1_1	0.12706897	0.5780972	0.2836206
GATCTAGCAGACGTAG-1-O_WT1_1	0.16352521	0.47327727	0.27066058
GATGAGGAGCATCATC-1-O_WT1_1	0.13389915	0.35321152	0.26560128
GATTCAGCATGAACCT-1-O_WT1_1	0.12699091	0.4529513	0.20524512
GCAAACTGTGTCGCTG-1-O_WT1_1	0.13571721	0.4342123	0.35751432
GCAAACTTCGCTAGCG-1-O_WT1_1	0.13425745	0.71014524	0.26722196
GCAATCATCATAACCG-1-O_WT1_1	0.13606471	0.57934266	0.31701562
GCACATAGTACCGTAT-1-O_WT1_1	0.12276537	0.55693305	0.28656596
GCAGCCAGTAGGAGTC-1-O_WT1_1	0.11329929	0.4848146	0.24921493
GCAGTTAGTCTAGCGC-1-O_WT1_1	0.07741084	0.16402888	0.1821306
GCATACATCCTTGGTC-1-O_WT1_1	0.14511286	0.5161191	0.28009963
GCATGCGGTTCCACTC-1-O_WT1_1	0.10383782	0.279866	0.2461584
GCATGCGTCCCATTTA-1-O_WT1_1	0.16172002	0.35942614	0.20969939
GCCTCTAGTGATAAGT-1-O_WT1_1	0.16310076	0.48030302	0.27091554
GCCTCTATCAGGCGAA-1-O_WT1_1	0.100684285	0.5007556	0.2794861
GCGACCAGTCTTGATG-1-O_WT1_1	0.09734632	0.24588484	0.23881947
GCGAGAAAGCACCGTC-1-O_WT1_1	0.12936103	0.3071337	0.2288924
GCGAGAACAGATTGCT-1-O_WT1_1	0.11312466	0.5503581	0.277477
GCGAGAATCCAAAGTC-1-O_WT1_1	0.15471035	0.32893717	0.39805678
GCGCAACCAGGGATTG-1-O_WT1_1	0.12475914	0.54717684	0.36999285
GCGCCAAGTGCCTTGG-1-O_WT1_1	0.095431075	0.3904857	0.16071273
GCGCGATTCGCCCTTA-1-O_WT1_1	0.13669601	0.52852356	0.23883435
GCGCGATTCTCCAACC-1-O_WT1_1	0.12853266	0.34639007	0.16640747
GCGGGTTGTTAAAGTG-1-O_WT1_1	0.09681938	0.44557178	0.14877518
GCGGGTTTCAGCACAT-1-O_WT1_1	0.118259154	0.4755473	0.26673135
GCTCCTAGTAAAGTCA-1-O_WT1_1	0.13925803	0.78861785	0.28300503
GCTCCTAGTCTTCTCG-1-O_WT1_1	0.12206442	0.52862346	0.1453559
GCTCTGTCAGTATAAG-1-O_WT1_1	0.11649946	0.45356888	0.2984285
GCTTCCATCAGATAAG-1-O_WT1_1	0.14796104	0.590963	0.24057524
GCTTCCATCTACTATC-1-O_WT1_1	0.13984591	0.5156638	0.35256258
GGAAAGCAGTGGTCCC-1-O_WT1_1	0.13581343	0.5772048	0.27788183
GGAAAGCGTAAGTGTA-1-O_WT1_1	0.117388576	0.39411744	0.13957857
GGAATAACAAGAGTCG-1-O_WT1_1	0.13120347	0.32832426	0.29864383
GGACAGAAGCGATATA-1-O_WT1_1	0.18137632	0.36490345	0.16024756
GGACAGACAGTAAGAT-1-O_WT1_1	0.11779595	0.36587927	0.22726054
GGACAGATCGTCGTTC-1-O_WT1_1	0.123876	0.49905032	0.27788788
GGATGTTAGATGAGAG-1-O_WT1_1	0.1250386	0.57628876	0.22270308
GGATGTTTCATCACCC-1-O_WT1_1	0.12872007	0.480902	0.31068903
GGATTACGTCGATTGT-1-O_WT1_1	0.114160836	0.4735571	0.20478573
GGATTACGTCGGCACT-1-O_WT1_1	0.09337647	0.4017182	0.17732511
GGCAATTCATCACGTA-1-O_WT1_1	0.16942078	0.40381727	0.22790153
GGCAATTGTCGGGTCT-1-O_WT1_1	0.17250858	0.51784366	0.23745511
GGCCGATCAGTATCTG-1-O_WT1_1	0.18168312	0.5913318	0.24199778
GGCCGATGTCTAGCGC-1-O_WT1_1	0.10330487	0.39742097	0.15836187
GGCCGATTCGAGAGCA-1-O_WT1_1	0.15551458	0.5409932	0.28659728
GGCGACTAGCTAAGAT-1-O_WT1_1	0.16839248	0.5683453	0.3047608
GGCGACTAGGGTGTGT-1-O_WT1_1	0.12586348	0.59272826	0.26165065
GGCGACTCAAGTACCT-1-O_WT1_1	0.23320322	0.5789565	0.32778925
GGCGTGTTCTAACCGA-1-O_WT1_1	0.13931312	0.39298552	0.27074736
GGCTGGTAGAGGTACC-1-O_WT1_1	0.10951194	0.39854115	0.18745957
GGCTGGTCACGCATCG-1-O_WT1_1	0.21291116	0.48962638	0.24497975
GGGAATGTCGTCTGAA-1-O_WT1_1	0.13383438	0.56570536	0.40512273
GGGATGACACGACGAA-1-O_WT1_1	0.07334307	0.42046016	0.1990218
GGGATGAGTTATCACG-1-O_WT1_1	0.11216464	0.59921277	0.295535
GGGCACTCACAAGCCC-1-O_WT1_1	0.12619877	0.35692957	0.18429072
GGGCACTCACAAGTAA-1-O_WT1_1	0.1379124	0.25225914	0.27256376
GGGTTGCCATATGGTC-1-O_WT1_1	0.15295707	0.6255889	0.37708458
GGTATTGCAGTCAGAG-1-O_WT1_1	0.21390456	0.2887084	0.23196493
GGTGAAGTCAGCATGT-1-O_WT1_1	0.11404345	0.21929276	0.28220552
GGTGTTAAGGTAGCCA-1-O_WT1_1	0.22795498	0.61062014	0.26133516
GGTGTTAAGTGGACGT-1-O_WT1_1	0.11034643	0.19760309	0.19749972
GGTGTTACACACATGT-1-O_WT1_1	0.07492849	0.50944257	0.32063884
GTAACTGAGGGTTCCC-1-O_WT1_1	0.0936144	0.27665505	0.21038428
GTAACTGGTCAAACTC-1-O_WT1_1	0.13895997	0.4391893	0.1760621
GTACGTAAGCGACGTA-1-O_WT1_1	0.15911317	0.6832635	0.28446403
GTACTCCTCGTCACGG-1-O_WT1_1	0.15994723	0.4315983	0.23444352
GTACTTTTCGAGGTAG-1-O_WT1_1	0.10487357	0.31744248	0.20724781
GTAGGCCAGCGTCTAT-1-O_WT1_1	0.1347004	0.47224796	0.2733024
GTAGTCAAGAAAGTGG-1-O_WT1_1	0.1453745	0.50550914	0.34773967
GTAGTCAGTGTTCGAT-1-O_WT1_1	0.19408186	0.47334105	0.21778706
GTATCTTGTGTGTGCC-1-O_WT1_1	0.09384071	0.5354681	0.31279647
GTCACAAAGTGGGCTA-1-O_WT1_1	0.119012564	0.45507312	0.17776302
GTCACAACACCTTGTC-1-O_WT1_1	0.112775035	0.56788826	0.34123868
GTCATTTCAAAGTGCG-1-O_WT1_1	0.16556159	0.45674717	0.28644615
GTCCTCAGTCCTAGCG-1-O_WT1_1	0.14513756	0.4010542	0.1514073
GTCGGGTAGACTAAGT-1-O_WT1_1	0.0894913	0.28698012	0.16332205
GTCGGGTCAAGTTGTC-1-O_WT1_1	0.104751684	0.35972348	0.18827231
GTCGTAAAGATCCTGT-1-O_WT1_1	0.13366328	0.4676889	0.1398736
GTCGTAACACCGCTAG-1-O_WT1_1	0.14020458	0.22190754	0.26446602
GTCTCGTAGTACGACG-1-O_WT1_1	0.1882176	0.5831407	0.25067636
GTCTTCGAGCATCATC-1-O_WT1_1	0.10294982	0.43021834	0.23532076
GTGCAGCAGTTATCGC-1-O_WT1_1	0.2240334	0.6001626	0.26953736
GTGCAGCCATTTCACT-1-O_WT1_1	0.16053288	0.37827146	0.20082028
GTGCAGCGTATTCGTG-1-O_WT1_1	0.13687532	0.30337167	0.1979246
GTGCGGTAGTCGTTTG-1-O_WT1_1	0.12558399	0.5246268	0.2599379
GTGCGGTAGTTAACGA-1-O_WT1_1	0.1397087	0.74285245	0.3803585
GTGCGGTGTTCGTGAT-1-O_WT1_1	0.13136494	0.52123237	0.3460256
GTGCGGTTCCAGTAGT-1-O_WT1_1	0.1471568	0.39421195	0.30148342
GTGCGGTTCCCTAACC-1-O_WT1_1	0.10510595	0.33841676	0.17894158
GTGGGTCAGACAGAGA-1-O_WT1_1	0.19542903	0.47444862	0.18362683
GTGGGTCAGCAGCCTC-1-O_WT1_1	0.13584411	0.59920526	0.4044267
GTTAAGCCATACGCTA-1-O_WT1_1	0.13750875	0.5111014	0.3597558
GTTACAGAGTTACGGG-1-O_WT1_1	0.1679324	0.48190325	0.32419002
GTTACAGGTTACTGAC-1-O_WT1_1	0.12619206	0.5642174	0.34298617
GTTCATTGTGCATCTA-1-O_WT1_1	0.15318997	0.5436752	0.30616748
GTTCTCGCATGCTGGC-1-O_WT1_1	0.13404712	0.49149793	0.24423106
TAAGAGATCACCCTCA-1-O_WT1_1	0.14347364	0.5642353	0.25219437
TACACGAAGTCAAGCG-1-O_WT1_1	0.118778445	0.46240413	0.27464205
TACCTATAGCTCCTTC-1-O_WT1_1	0.099146195	0.6139957	0.2805915
TACCTATGTTGATTCG-1-O_WT1_1	0.09863161	0.45132568	0.29152018
TACCTATTCTTGCCGT-1-O_WT1_1	0.14410725	0.56212693	0.36538833
TACCTTAGTAGAGTGC-1-O_WT1_1	0.13186517	0.60750735	0.3018104
TACCTTATCCCGACTT-1-O_WT1_1	0.13060829	0.65738904	0.21045226
TACGGATAGGAGTCTG-1-O_WT1_1	0.09802208	0.46918198	0.33243427
TACGGATTCTTGACGA-1-O_WT1_1	0.14153664	0.38958126	0.13588853
TACGGGCCAGACTCGC-1-O_WT1_1	0.10370393	0.49165648	0.3591929
TACGGGCTCCAGAAGG-1-O_WT1_1	0.12384043	0.38410723	0.22316313
TACGGTAGTCTAAACC-1-O_WT1_1	0.17570901	0.6289264	0.31681302
TAGCCGGCAGACAAAT-1-O_WT1_1	0.118420154	0.40067753	0.27969
TAGGCATGTTGTACAC-1-O_WT1_1	0.05232589	0.14150418	0.16458662
TAGGCATTCCAGAGGA-1-O_WT1_1	0.1501456	0.27831972	0.45573923
TATCAGGCAAGGACTG-1-O_WT1_1	0.1356673	0.5191281	0.2860637
TATCAGGTCTCAAACG-1-O_WT1_1	0.1320329	0.2346381	0.14452949
TATCTCAAGCCACGCT-1-O_WT1_1	0.20404215	0.55359536	0.3519526
TATCTCATCCAGAGGA-1-O_WT1_1	0.11510104	0.4037098	0.30017242
TATTACCAGACAATAC-1-O_WT1_1	0.16518746	0.65207237	0.27185738
TCAACGATCAGTGCAT-1-O_WT1_1	0.14451317	0.5572714	0.20158155
TCAATCTAGGACACCA-1-O_WT1_1	0.17880915	0.33338353	0.19888693
TCAATCTGTCGAAAGC-1-O_WT1_1	0.11537549	0.3607651	0.13767584
TCAGATGAGTACATGA-1-O_WT1_1	0.103916354	0.52317613	0.29446307
TCAGATGCAAGAGTCG-1-O_WT1_1	0.10189427	0.3969813	0.31800202
TCAGATGCAGGTTTCA-1-O_WT1_1	0.1110055	0.28971383	0.10627356
TCAGCAAAGCCGGTAA-1-O_WT1_1	0.15283482	0.532936	0.31164172
TCAGCAAGTCATACTG-1-O_WT1_1	0.09673921	0.32478386	0.16215062
TCAGCTCAGTTCCACA-1-O_WT1_1	0.11823946	0.20691401	0.37624073
TCATTACCAATGGAAT-1-O_WT1_1	0.1445698	0.5561536	0.3322541
TCATTACGTCTTTCAT-1-O_WT1_1	0.122045144	0.74920475	0.30493724
TCATTACGTTCAACCA-1-O_WT1_1	0.11869192	0.41031998	0.24839841
TCATTTGGTGAACCTT-1-O_WT1_1	0.10552543	0.5837437	0.29484075
TCATTTGTCGGGAGTA-1-O_WT1_1	0.15221041	0.42913046	0.2286236
TCCACACGTCGGCTCA-1-O_WT1_1	0.12567341	0.574772	0.33392447
TCCCGATAGATCCTGT-1-O_WT1_1	0.121319346	0.3898559	0.23090222
TCCCGATTCAAACGGG-1-O_WT1_1	0.11219569	0.55201703	0.35837272
TCCCGATTCTGACCTC-1-O_WT1_1	0.15082435	0.5799368	0.20230292
TCGAGGCGTTACGCGC-1-O_WT1_1	0.12739314	0.626187	0.3419154
TCGCGAGGTACTCGCG-1-O_WT1_1	0.1272564	0.5630631	0.2395071
TCGCGAGGTAGAGTGC-1-O_WT1_1	0.08782005	0.53777516	0.17381468
TCGCGTTAGGGCATGT-1-O_WT1_1	0.12252425	0.45262367	0.20577845
TCGCGTTTCCAGATCA-1-O_WT1_1	0.14284378	0.72561115	0.307888
TCGTACCTCCTAGAAC-1-O_WT1_1	0.14459747	0.68801326	0.28385192
TCGTAGATCACCATAG-1-O_WT1_1	0.12022329	0.54054195	0.3294946
TCTATTGCACATGGGA-1-O_WT1_1	0.13243671	0.5655911	0.3149365
TCTCATACAGTGACAG-1-O_WT1_1	0.14977854	0.39953476	0.24262361
TCTCATAGTTCCACGG-1-O_WT1_1	0.12831661	0.45960075	0.30133027
TCTCATAGTTGATTGC-1-O_WT1_1	0.14975193	0.4509896	0.2033392
TCTGAGAGTCAATGTC-1-O_WT1_1	0.15172711	0.3383554	0.2657916
TCTTTCCAGGTGTGGT-1-O_WT1_1	0.11211517	0.5071487	0.29457468
TGAAAGACACGGTAGA-1-O_WT1_1	0.14446382	0.5248422	0.20822383
TGAAAGAGTCCAAGTT-1-O_WT1_1	0.15299314	0.4584884	0.21328814
TGAAAGAGTTAAGATG-1-O_WT1_1	0.11035671	0.64812434	0.34543124
TGAAAGATCAAGCCTA-1-O_WT1_1	0.10962112	0.29841328	0.23071775
TGACGGCAGAGACTAT-1-O_WT1_1	0.15968314	0.621609	0.32046136
TGACGGCGTTCAGTAC-1-O_WT1_1	0.15408775	0.49361	0.29617238
TGACTAGAGACTAGGC-1-O_WT1_1	0.1333357	0.49838337	0.3115615
TGACTAGAGGCGCTCT-1-O_WT1_1	0.11103259	0.61539835	0.21426333
TGACTAGGTACAGTTC-1-O_WT1_1	0.1612797	0.5814173	0.28297108
TGACTTTGTTGACGTT-1-O_WT1_1	0.10589613	0.5837383	0.31562442
TGAGAGGCATTGGCGC-1-O_WT1_1	0.13444352	0.53199375	0.25169367
TGAGCATAGGCAGTCA-1-O_WT1_1	0.16405974	0.5578435	0.24341981
TGAGCATAGTTCCACA-1-O_WT1_1	0.14055796	0.50349593	0.1584976
TGAGCATTCAATCACG-1-O_WT1_1	0.12050367	0.5251064	0.2909801
TGATTTCGTGTCAATC-1-O_WT1_1	0.15451804	0.5612471	0.32351348
TGCACCTAGACAAAGG-1-O_WT1_1	0.13009833	0.31760296	0.31280217
TGCACCTGTTGTCGCG-1-O_WT1_1	0.13728839	0.47357845	0.22737266
TGCACCTTCATATCGG-1-O_WT1_1	0.15316795	0.4071947	0.22061446
TGCCAAAGTCAAAGAT-1-O_WT1_1	0.10910538	0.5387175	0.2528194
TGCCCATGTCCGTCAG-1-O_WT1_1	0.1207007	0.49977285	0.27474225
TGCGCAGTCGTGGACC-1-O_WT1_1	0.13556781	0.42410555	0.31326157
TGCGGGTCAATGTAAG-1-O_WT1_1	0.12649035	0.46856278	0.35414532
TGCTGCTCAAGTACCT-1-O_WT1_1	0.1441039	0.42330024	0.26479426
TGGACGCCATAGACTC-1-O_WT1_1	0.12603611	0.571228	0.35009387
TGGACGCGTGGTAACG-1-O_WT1_1	0.10530827	0.3670348	0.16057377
TGGCCAGTCAGAAATG-1-O_WT1_1	0.1082426	0.45869976	0.2966932
TGGCGCAGTTTGACAC-1-O_WT1_1	0.15515925	0.27936304	0.20435533
TGGCTGGTCTCAAGTG-1-O_WT1_1	0.14791255	0.3251001	0.26625574
TGGGAAGCAGACAGGT-1-O_WT1_1	0.13248996	0.36055547	0.16865423
TGGGAAGGTACCGGCT-1-O_WT1_1	0.14061564	0.45742244	0.35261753
TGGTTAGGTAGCGATG-1-O_WT1_1	0.09395746	0.26543915	0.18620598
TGGTTCCAGGATGCGT-1-O_WT1_1	0.16827042	0.6524647	0.26009867
TGGTTCCGTCGAAAGC-1-O_WT1_1	0.1346953	0.670824	0.26790088
TGTATTCCAAACTGCT-1-O_WT1_1	0.11603737	0.48179933	0.23335096
TGTCCCATCAGCTCGG-1-O_WT1_1	0.12368065	0.2947561	0.20768464
TGTGGTAAGTGCGATG-1-O_WT1_1	0.2344611	0.58004713	0.32158032
TGTGTTTAGGGCTCTC-1-O_WT1_1	0.13604519	0.6551439	0.34802482
TTAACTCCAGCTGTAT-1-O_WT1_1	0.13346274	0.58723414	0.27852005
TTAGGCACACGTCAGC-1-O_WT1_1	0.12621233	0.4178061	0.1717254
TTAGGCACACTATCTT-1-O_WT1_1	0.12856339	0.5126482	0.22705676
TTAGGCATCATGTCCC-1-O_WT1_1	0.20883724	0.5477278	0.31360686
TTCCCAGTCCATTCTA-1-O_WT1_1	0.12954693	0.51981515	0.30822343
TTCCCAGTCCGTAGGC-1-O_WT1_1	0.12014045	0.54521215	0.35097334
TTCGGTCCATGGTCAT-1-O_WT1_1	0.09547658	0.36946037	0.20507847
TTCGGTCGTGCACGAA-1-O_WT1_1	0.21498759	0.47298703	0.22833957
TTCTCAAAGAGATGAG-1-O_WT1_1	0.14605367	0.53951937	0.21296933
TTCTCAACAAGCTGTT-1-O_WT1_1	0.0972889	0.35515502	0.28441137
TTCTTAGGTGATGTGG-1-O_WT1_1	0.0976637	0.24599834	0.19203645
TTGAACGAGGCCATAG-1-O_WT1_1	0.11799567	0.6168503	0.3177409
TTGAACGTCGTCGTTC-1-O_WT1_1	0.1439746	0.5539052	0.3025165
TTGACTTCACCAGGTC-1-O_WT1_1	0.21848118	0.5755393	0.23661935
TTGACTTGTGTGGTTT-1-O_WT1_1	0.18079111	0.5814916	0.24356978
TTGCCGTCAGTAGAGC-1-O_WT1_1	0.1339164	0.6408496	0.42204708
TTGGAACAGGACCACA-1-O_WT1_1	0.16315949	0.40587988	0.18748628
TTGGAACAGTAGCGGT-1-O_WT1_1	0.08538873	0.33517587	0.2395706
TTGGAACCAGGGTATG-1-O_WT1_1	0.22978283	0.55495507	0.2413716
TTGGCAATCGGTCTAA-1-O_WT1_1	0.16263421	0.47880813	0.29625297
TTGTAGGTCTGGCGAC-1-O_WT1_1	0.15591143	0.42417064	0.26870355
TTTACTGAGCCGATTT-1-O_WT1_1	0.24648258	0.36807525	0.14308377
TTTCCTCAGCCAGTAG-1-O_WT1_1	0.14895809	0.52663565	0.3061237
TTTCCTCTCTAACGGT-1-O_WT1_1	0.11809576	0.4679238	0.26606125
AAACCTGTCAGCACAT-1-O_WT1_2	0.12861106	0.62989587	0.35962
AAACCTGTCGTGACAT-1-O_WT1_2	0.08771579	0.40383705	0.2889711
AAACGGGAGCGCTCCA-1-O_WT1_2	0.15929316	0.32159525	0.2322547
AAAGCAATCGGCGCAT-1-O_WT1_2	0.11981551	0.45923862	0.24909899
AACTCAGCAGATAATG-1-O_WT1_2	0.08884543	0.26971233	0.112545274
AAGCCGCTCGCCATAA-1-O_WT1_2	0.124361336	0.5388394	0.25786775
AAGGAGCAGCGTTCCG-1-O_WT1_2	0.15093023	0.2850779	0.32314053
AAGGAGCAGCTACCTA-1-O_WT1_2	0.12139631	0.50014466	0.3646894
AAGGAGCAGTCTTGCA-1-O_WT1_2	0.11022889	0.3905219	0.20086257
AATCGGTAGGCGATAC-1-O_WT1_2	0.12807572	0.5692239	0.25498617
AATCGGTTCAGTCAGT-1-O_WT1_2	0.11880396	0.51621735	0.21652326
ACACCAAAGCCGTCGT-1-O_WT1_2	0.07982634	0.3414667	0.1186589
ACAGCCGTCACCCTCA-1-O_WT1_2	0.16433597	0.43353403	0.22730003
ACAGCTAGTCCAGTGC-1-O_WT1_2	0.15693375	0.78182364	0.34419504
ACAGCTAGTCCGAAGA-1-O_WT1_2	0.16150574	0.53500175	0.23951454
ACATGGTGTACAGTTC-1-O_WT1_2	0.14746188	0.27360725	0.24704348
ACATGGTGTCACTGGC-1-O_WT1_2	0.11763832	0.5083561	0.30986708
ACCAGTATCGGAATCT-1-O_WT1_2	0.12060548	0.6400494	0.34470358
ACCTTTAGTAGCTGCC-1-O_WT1_2	0.13144757	0.34646362	0.21001352
ACGAGCCGTACCAGTT-1-O_WT1_2	0.14475144	0.6810893	0.32677698
ACGATACGTCCGACGT-1-O_WT1_2	0.105528355	0.37703964	0.2500423
ACGATACGTTATTCTC-1-O_WT1_2	0.11946114	0.60166097	0.310951
ACGCAGCTCTTGTCAT-1-O_WT1_2	0.1232723	0.3996606	0.20913887
ACGCCGATCGGATGGA-1-O_WT1_2	0.16580573	0.6121066	0.36207768
ACGGAGAGTCGCGGTT-1-O_WT1_2	0.15482914	0.32256183	0.27392295
ACGGGCTCACCCTATC-1-O_WT1_2	0.14477603	0.429984	0.23095886
ACGGGCTCATTAGCCA-1-O_WT1_2	0.12520976	0.4676912	0.19802217
ACGGGTCTCATGCAAC-1-O_WT1_2	0.13800402	0.50454193	0.26318496
ACGTCAACACACCGAC-1-O_WT1_2	0.16337954	0.5435523	0.25783297
ACTATCTTCATGGTCA-1-O_WT1_2	0.11326568	0.26189452	0.26499665
ACTGAGTGTACAGACG-1-O_WT1_2	0.10072234	0.35793632	0.26991686
ACTGATGGTAAGTGTA-1-O_WT1_2	0.108762175	0.41022938	0.19884366
ACTGCTCCAAGAAAGG-1-O_WT1_2	0.12502062	0.68288857	0.3118323
ACTGCTCTCGCACTCT-1-O_WT1_2	0.12235017	0.38303724	0.27488723
ACTTGTTCAGTTTACG-1-O_WT1_2	0.11470138	0.3733893	0.2148822
ACTTTCACATCCCACT-1-O_WT1_2	0.14127675	0.5304571	0.30504286
AGAATAGGTGAGGGTT-1-O_WT1_2	0.13711525	0.48009616	0.22334397
AGAGCGACAAGCTGAG-1-O_WT1_2	0.13696271	0.6127568	0.25467193
AGAGCTTCATGTCGAT-1-O_WT1_2	0.11983277	0.5566739	0.283779
AGAGTGGTCTCGGACG-1-O_WT1_2	0.15455261	0.3086293	0.21190354
AGATCTGCAAGCGAGT-1-O_WT1_2	0.1311737	0.4998212	0.2663674
AGATTGCTCGGAGGTA-1-O_WT1_2	0.11913274	0.49713704	0.22816315
AGCATACCATCCTTGC-1-O_WT1_2	0.12878984	0.5389372	0.27683944
AGCCTAACATCTATGG-1-O_WT1_2	0.13621071	0.4483564	0.22617844
AGCGGTCTCAGTCCCT-1-O_WT1_2	0.11789825	0.28282565	0.20175092
AGCGTCGGTCCAAGTT-1-O_WT1_2	0.23208201	0.6244024	0.29121578
AGCTCTCAGTGCCATT-1-O_WT1_2	0.113923945	0.46635142	0.2858985
AGCTTGAAGGACATTA-1-O_WT1_2	0.15077893	0.71068174	0.25708094
AGGCCACTCAACCAAC-1-O_WT1_2	0.21759409	0.52234507	0.22263786
AGGCCGTAGTCAAGCG-1-O_WT1_2	0.106768645	0.46701914	0.20459634
AGGGATGCACACTGCG-1-O_WT1_2	0.1498632	0.5483773	0.25762707
AGGGATGCACTCTGTC-1-O_WT1_2	0.10508766	0.38478324	0.25096285
AGGTCATGTACAAGTA-1-O_WT1_2	0.1295679	0.32076904	0.179653
AGTCTTTAGCGGATCA-1-O_WT1_2	0.13851851	0.5848348	0.37580338
AGTCTTTAGGATGCGT-1-O_WT1_2	0.10470744	0.49213988	0.32328957
AGTGAGGAGATATACG-1-O_WT1_2	0.15314887	0.6186944	0.3021915
AGTGGGAGTCTCGTTC-1-O_WT1_2	0.13776784	0.6364299	0.2950894
AGTGTCACATCGGGTC-1-O_WT1_2	0.18054366	0.6522928	0.35021865
ATAACGCGTCACCCAG-1-O_WT1_2	0.12660122	0.37220952	0.13829283
ATCACGAGTTCACCTC-1-O_WT1_2	0.12188575	0.47445294	0.32654837
ATCATCTCAATCAGAA-1-O_WT1_2	0.10237039	0.3106966	0.13445273
ATCATCTCATGCAACT-1-O_WT1_2	0.11964861	0.40769678	0.2994133
ATCCGAAAGAGGTACC-1-O_WT1_2	0.12816568	0.6772593	0.32980135
ATCCGAAGTGATGATA-1-O_WT1_2	0.1235433	0.5322988	0.3115354
ATCGAGTTCCGCATCT-1-O_WT1_2	0.20821044	0.40045366	0.17317963
ATCTGCCCAGCCTGTG-1-O_WT1_2	0.11548306	0.49346608	0.3428584
ATGAGGGAGTACGACG-1-O_WT1_2	0.119023375	0.4596636	0.3589688
ATGAGGGAGTGCTGCC-1-O_WT1_2	0.13936283	0.6060492	0.372585
ATGAGGGTCATACGGT-1-O_WT1_2	0.10435577	0.25005212	0.14427963
ATGCGATAGGGCTTGA-1-O_WT1_2	0.14716582	0.87038046	0.38009667
ATGCGATGTGCAGACA-1-O_WT1_2	0.07339146	0.52884424	0.25435326
ATGGGAGGTCTCCATC-1-O_WT1_2	0.22710212	0.5309968	0.24616776
ATTACTCAGGTAAACT-1-O_WT1_2	0.11999058	0.49848357	0.31810027
ATTGGACTCGTAGGTT-1-O_WT1_2	0.08993292	0.30204982	0.18507847
ATTGGTGAGTCCAGGA-1-O_WT1_2	0.13018557	0.45259693	0.23864233
ATTTCTGTCTGGTTCC-1-O_WT1_2	0.20071493	0.68134254	0.30612308
CAACCTCCAAGTAGTA-1-O_WT1_2	0.111404315	0.3580278	0.19816846
CAACTAGTCATAAAGG-1-O_WT1_2	0.12965168	0.5620448	0.31361553
CAAGATCCATATACCG-1-O_WT1_2	0.20088947	0.6010749	0.23708771
CAAGATCGTATTAGCC-1-O_WT1_2	0.12546815	0.40099022	0.28957692
CAAGGCCGTTGGACCC-1-O_WT1_2	0.13856463	0.41045973	0.24728444
CAAGGCCTCAGCTGGC-1-O_WT1_2	0.176782	0.49141467	0.2419002
CACACAAGTTAAGGGC-1-O_WT1_2	0.117225826	0.5831612	0.278725
CACACAATCAACACTG-1-O_WT1_2	0.15584277	0.5303568	0.22142644
CACACTCAGTCTCGGC-1-O_WT1_2	0.16245903	0.34071937	0.22246963
CACAGGCAGAGGTACC-1-O_WT1_2	0.13623579	0.48980793	0.27096304
CACATAGTCTGACCTC-1-O_WT1_2	0.13715339	0.55377555	0.33733234
CACCAGGTCACATGCA-1-O_WT1_2	0.1460124	0.59341174	0.25896996
CACCAGGTCCACTCCA-1-O_WT1_2	0.069484845	0.45275217	0.3584947
CACCTTGCACATCCGG-1-O_WT1_2	0.13260552	0.5550907	0.2380353
CACTCCAAGACATAAC-1-O_WT1_2	0.15568125	0.46254236	0.20800301
CACTCCACACATTTCT-1-O_WT1_2	0.14114547	0.6411329	0.30495426
CACTCCATCTGCTGCT-1-O_WT1_2	0.14118047	0.4807447	0.34286457
CAGAATCCATTACCTT-1-O_WT1_2	0.1291377	0.6654765	0.27422234
CAGAATCTCAACGGCC-1-O_WT1_2	0.082329705	0.37095863	0.22613616
CAGCAGCCATGCGCAC-1-O_WT1_2	0.11295092	0.5308095	0.29857242
CAGCATATCAGCTGGC-1-O_WT1_2	0.1321257	0.40827334	0.33163238
CAGCGACCAATGAAAC-1-O_WT1_2	0.12391872	0.41168538	0.30737633
CAGCTAACAATCGAAA-1-O_WT1_2	0.15369102	0.59565467	0.30194426
CAGGTGCGTCACCTAA-1-O_WT1_2	0.15410031	0.3499148	0.20530562
CAGGTGCTCGGCATCG-1-O_WT1_2	0.12775423	0.5535163	0.35921332
CAGTAACCATACGCTA-1-O_WT1_2	0.18136004	0.6996337	0.26996326
CAGTCCTTCGTGGGAA-1-O_WT1_2	0.17202307	0.61744976	0.2332932
CATATTCAGAAGAAGC-1-O_WT1_2	0.108470865	0.45867646	0.3078979
CATATTCAGGCCCTTG-1-O_WT1_2	0.12632039	0.23432913	0.2157722
CATATTCCACATCCGG-1-O_WT1_2	0.0907738	0.3036138	0.23420595
CATCCACTCCACGACG-1-O_WT1_2	0.106207944	0.2324762	0.13291368
CATCGGGTCTCGTATT-1-O_WT1_2	0.14040692	0.36406228	0.2584548
CATGGCGTCATCTGTT-1-O_WT1_2	0.1339636	0.6184194	0.41326913
CATTATCAGGCCCTCA-1-O_WT1_2	0.1596961	0.4983729	0.24055496
CATTCGCAGAGTACCG-1-O_WT1_2	0.139722	0.5275811	0.21494259
CATTCGCAGGATATAC-1-O_WT1_2	0.13199258	0.5834516	0.24718052
CCACCTATCAGGCAAG-1-O_WT1_2	0.15241446	0.23771565	0.29119936
CCACTACCAGGTCGTC-1-O_WT1_2	0.116004944	0.5931444	0.32673758
CCAGCGAGTTGAACTC-1-O_WT1_2	0.12126973	0.49118567	0.38397032
CCAGCGATCAACACCA-1-O_WT1_2	0.12185514	0.49311084	0.29017514
CCATGTCAGTCCGTAT-1-O_WT1_2	0.12758346	0.53060615	0.34818578
CCCAATCAGCTACCTA-1-O_WT1_2	0.11492864	0.2458454	0.20880592
CCCAATCCAGTAGAGC-1-O_WT1_2	0.09047023	0.250263	0.1527432
CCCAGTTAGTCAATAG-1-O_WT1_2	0.12968172	0.5819737	0.36169046
CCCAGTTGTATATCCG-1-O_WT1_2	0.16493958	0.3765914	0.31483907
CCCAGTTGTGACTACT-1-O_WT1_2	0.103450455	0.42373902	0.22402866
CCCATACCAACTGGCC-1-O_WT1_2	0.14696705	0.66584337	0.27201444
CCCATACCAAGAAGAG-1-O_WT1_2	0.07859611	0.49089736	0.21378271
CCGTGGAAGAGTAATC-1-O_WT1_2	0.14181142	0.40679994	0.26290438
CCGTTCAGTTGGTAAA-1-O_WT1_2	0.13807976	0.32764718	0.30261365
CCTAGCTAGAATTCCC-1-O_WT1_2	0.13435188	0.45978722	0.24368024
CCTAGCTAGACTCGGA-1-O_WT1_2	0.118326105	0.5590112	0.3420979
CCTAGCTCACCCAGTG-1-O_WT1_2	0.13254844	0.29830727	0.16937204
CCTCTGAGTGCCTTGG-1-O_WT1_2	0.110540435	0.5308456	0.30041054
CCTCTGATCAGCTTAG-1-O_WT1_2	0.15292807	0.34225136	0.3377716
CCTTCGAAGCTAAACA-1-O_WT1_2	0.12974869	0.45214713	0.16113827
CCTTTCTGTATCAGTC-1-O_WT1_2	0.13708854	0.42550838	0.24699196
CCTTTCTGTTAGAACA-1-O_WT1_2	0.093042515	0.6479756	0.2122539
CGAATGTTCCCTTGTG-1-O_WT1_2	0.15993479	0.44646913	0.2023865
CGACCTTGTTTGCATG-1-O_WT1_2	0.120705806	0.49469548	0.2516434
CGACTTCTCGTTTATC-1-O_WT1_2	0.16411489	0.51379395	0.2962637
CGAGAAGCATGCCTTC-1-O_WT1_2	0.103505366	0.45908177	0.27756718
CGAGAAGGTCTTCGTC-1-O_WT1_2	0.14914535	0.49717844	0.26327646
CGAGCACGTGGTAACG-1-O_WT1_2	0.13383107	0.47271472	0.23143776
CGAGCCAGTAAGAGAG-1-O_WT1_2	0.10915147	0.21688634	0.11827777
CGATGGCGTAACGACG-1-O_WT1_2	0.13099553	0.39940992	0.2979205
CGATGTAGTGCGAAAC-1-O_WT1_2	0.12280959	0.45007354	0.17747171
CGATTGAGTGCAGTAG-1-O_WT1_2	0.11813093	0.22298609	0.24348028
CGCCAAGGTGCACTTA-1-O_WT1_2	0.23395838	0.6221718	0.27905542
CGCGGTACAGTCTTCC-1-O_WT1_2	0.09322555	0.329554	0.20259726
CGCGGTAGTTGTACAC-1-O_WT1_2	0.15553176	0.59376633	0.25767457
CGCGGTATCACAGGCC-1-O_WT1_2	0.16251685	0.6316884	0.26224256
CGCGTTTTCATGCAAC-1-O_WT1_2	0.15490624	0.50883204	0.28970206
CGCTATCCAGCATACT-1-O_WT1_2	0.12292132	0.37753445	0.21002081
CGCTATCCATTACCTT-1-O_WT1_2	0.12177712	0.48939458	0.23542237
CGCTGGACACACCGCA-1-O_WT1_2	0.14711706	0.6849981	0.3367928
CGCTGGACATTGAGCT-1-O_WT1_2	0.22057126	0.53873885	0.26080093
CGCTGGATCCTGCCAT-1-O_WT1_2	0.14538799	0.22844842	0.22879665
CGCTGGATCTTCATGT-1-O_WT1_2	0.12097001	0.6391965	0.27761298
CGCTTCAAGGTAGCCA-1-O_WT1_2	0.14700584	0.4140458	0.24102603
CGCTTCACAGTATGCT-1-O_WT1_2	0.15143192	0.24810232	0.2682606
CGCTTCATCGACGGAA-1-O_WT1_2	0.14689347	0.63372356	0.31100416
CGGACGTTCTGCGGCA-1-O_WT1_2	0.100755356	0.41343874	0.26248708
CGGAGCTAGGATATAC-1-O_WT1_2	0.12501474	0.33629522	0.17230095
CGGAGCTGTCGCGTGT-1-O_WT1_2	0.11222637	0.48012763	0.29384905
CGTCACTCAACGCACC-1-O_WT1_2	0.12161504	0.48119795	0.24716917
CGTCAGGGTCACACGC-1-O_WT1_2	0.11431545	0.22468609	0.27602667
CGTCCATAGTGGAGTC-1-O_WT1_2	0.1654919	0.44831413	0.2539642
CGTCCATTCGGGAGTA-1-O_WT1_2	0.123452045	0.61150086	0.28857523
CGTCTACAGGACATTA-1-O_WT1_2	0.14976144	0.46626845	0.29344034
CGTCTACAGGGTGTGT-1-O_WT1_2	0.1270594	0.26550746	0.33932567
CGTGAGCGTCTACCTC-1-O_WT1_2	0.14505029	0.54271597	0.2503721
CGTGAGCTCTTCGGTC-1-O_WT1_2	0.22416434	0.46838498	0.20573263
CGTGTAAAGGCGACAT-1-O_WT1_2	0.15326215	0.47281498	0.28898677
CGTGTAACATGAACCT-1-O_WT1_2	0.13503255	0.47234768	0.29196617
CGTTAGAAGAATAGGG-1-O_WT1_2	0.1098653	0.38930482	0.19035399
CGTTAGACACAGCGTC-1-O_WT1_2	0.11937428	0.3252474	0.30517215
CGTTAGACATTAGGCT-1-O_WT1_2	0.115189955	0.5772654	0.31242085
CTAATGGGTGATGATA-1-O_WT1_2	0.12836032	0.5411659	0.16676308
CTACACCTCTTAACCT-1-O_WT1_2	0.1757681	0.47612822	0.3346193
CTACATTAGCTAACAA-1-O_WT1_2	0.1318316	0.4654062	0.33462778
CTACCCACAAGCCGTC-1-O_WT1_2	0.13992195	0.74876237	0.3566994
CTACCCACATGTAAGA-1-O_WT1_2	0.20009582	0.39895326	0.21387196
CTACGTCCACATAACC-1-O_WT1_2	0.11628656	0.42419976	0.24061978
CTACGTCTCTTTACAC-1-O_WT1_2	0.1343775	0.6453034	0.34898308
CTAGTGATCTGGGCCA-1-O_WT1_2	0.13332215	0.54656917	0.29469493
CTCACACAGAGTCGGT-1-O_WT1_2	0.08681648	0.27917126	0.22402453
CTCATTAGTAGGCTGA-1-O_WT1_2	0.12882172	0.4455149	0.18402532
CTCCTAGAGCGTTCCG-1-O_WT1_2	0.1405595	0.5383773	0.3580744
CTCGAGGAGGTCGGAT-1-O_WT1_2	0.16250029	0.6755575	0.36087936
CTCGAGGTCATGTCTT-1-O_WT1_2	0.17881083	0.5660348	0.2332834
CTCTAATTCCGATATG-1-O_WT1_2	0.11188862	0.39898467	0.14867584
CTCTACGCAGACAGGT-1-O_WT1_2	0.13571604	0.2499575	0.19229831
CTGAAACAGACCCACC-1-O_WT1_2	0.105578326	0.34318572	0.26325363
CTGAAACCAGGTCCAC-1-O_WT1_2	0.16836135	0.655536	0.30732056
CTGATCCGTACGCACC-1-O_WT1_2	0.11244032	0.66999114	0.35779265
CTGCCTAAGCTGGAAC-1-O_WT1_2	0.23972143	0.64741224	0.2197252
CTGCCTATCGATGAGG-1-O_WT1_2	0.18874657	0.48841774	0.23784831
CTGCGGAAGCGTAGTG-1-O_WT1_2	0.119913936	0.36517656	0.1853419
CTGCTGTAGCTGGAAC-1-O_WT1_2	0.092672214	0.11886226	0.12496877
CTGGTCTAGGCACATG-1-O_WT1_2	0.10312945	0.5925758	0.33115894
CTGGTCTCACGGCCAT-1-O_WT1_2	0.10846023	0.50258	0.25306165
CTGTGCTGTCAGTGGA-1-O_WT1_2	0.13447039	0.5077975	0.30825773
CTGTTTACATCCGTGG-1-O_WT1_2	0.19404067	0.5150664	0.19226605
CTTAACTTCCATTCTA-1-O_WT1_2	0.12415482	0.4229398	0.27777123
CTTACCGAGCTGAACG-1-O_WT1_2	0.10809304	0.44642252	0.27136388
CTTAGGAAGTACGTAA-1-O_WT1_2	0.13056764	0.53623575	0.35313386
CTTAGGAGTAAATGAC-1-O_WT1_2	0.13443314	0.5328016	0.34502572
CTTAGGAGTTCGAATC-1-O_WT1_2	0.23030238	0.5593346	0.2939122
CTTAGGATCAAACAAG-1-O_WT1_2	0.11582412	0.48807272	0.25236133
GAACATCCAGTATGCT-1-O_WT1_2	0.14137238	0.591834	0.34507018
GAACCTAGTAGAGCTG-1-O_WT1_2	0.11831183	0.53748286	0.3167698
GAACCTAGTGCGGTAA-1-O_WT1_2	0.11210594	0.29912627	0.28262874
GAACGGACACCACCAG-1-O_WT1_2	0.119645484	0.41339406	0.12183989
GAAGCAGTCGTACGGC-1-O_WT1_2	0.10419445	0.2852836	0.15628277
GAATAAGTCCTACAGA-1-O_WT1_2	0.13847269	0.5607416	0.3890382
GAATAAGTCGAGGTAG-1-O_WT1_2	0.14154096	0.5976511	0.27778527
GAATGAAAGGGTTCCC-1-O_WT1_2	0.12345277	0.5549373	0.30178443
GAATGAACACAAGCCC-1-O_WT1_2	0.14563833	0.42104217	0.28985798
GAATGAATCGACCAGC-1-O_WT1_2	0.09017524	0.44149664	0.15693128
GACAGAGAGAAACGCC-1-O_WT1_2	0.096611686	0.34104854	0.20592336
GACCAATAGAACTCGG-1-O_WT1_2	0.13724533	0.55559754	0.28408027
GACCAATCATTCTCAT-1-O_WT1_2	0.16550565	0.4511351	0.19949165
GACCAATGTCAGAAGC-1-O_WT1_2	0.13843685	0.65259033	0.29595107
GACGCGTAGGAGTACC-1-O_WT1_2	0.06227404	0.34397936	0.19481403
GACGCGTCATAACCTG-1-O_WT1_2	0.12537064	0.49838585	0.26139602
GACGCGTCATGTTGAC-1-O_WT1_2	0.11043873	0.61692595	0.30164623
GACGCGTGTATATGGA-1-O_WT1_2	0.13206463	0.4947198	0.33617887
GACGGCTCACCTCGTT-1-O_WT1_2	0.13827506	0.76511806	0.37608755
GACGGCTCAGTAAGAT-1-O_WT1_2	0.10087717	0.47851035	0.17611091
GACTAACGTAAGGGCT-1-O_WT1_2	0.12940358	0.41126975	0.30339548
GACTGCGGTCGGCACT-1-O_WT1_2	0.119235344	0.40175933	0.25796854
GACTGCGGTTGCGTTA-1-O_WT1_2	0.14642976	0.30338204	0.35379368
GAGGTGATCGCCCTTA-1-O_WT1_2	0.16001119	0.55098253	0.34991172
GAGTCCGAGAATAGGG-1-O_WT1_2	0.17561327	0.4722039	0.21255478
GAGTCCGAGGACAGCT-1-O_WT1_2	0.12398808	0.60023695	0.2588271
GATCGCGCATGGATGG-1-O_WT1_2	0.09557739	0.2854617	0.26053357
GATCGTAGTGATGCCC-1-O_WT1_2	0.17190796	0.47797203	0.24556555
GATCTAGCATAAAGGT-1-O_WT1_2	0.11039428	0.46249503	0.35793403
GATCTAGGTATATGAG-1-O_WT1_2	0.15954159	0.44922292	0.2656638
GATGAGGCATCGACGC-1-O_WT1_2	0.1491111	0.5723353	0.32137465
GATGCTACAAGCCGTC-1-O_WT1_2	0.12674046	0.31410792	0.23940116
GATGCTACACGTAAGG-1-O_WT1_2	0.13272162	0.6878086	0.31237683
GATGCTACATGTAAGA-1-O_WT1_2	0.10554577	0.31355828	0.14900307
GATGCTACATGTCCTC-1-O_WT1_2	0.12003101	0.5738656	0.25735503
GCACATAGTTATTCTC-1-O_WT1_2	0.12518843	0.5137797	0.28148937
GCACATATCCAATGGT-1-O_WT1_2	0.16322087	0.4339047	0.28957295
GCACTCTAGAGAGCTC-1-O_WT1_2	0.15285946	0.32220113	0.3215311
GCACTCTGTTCGAATC-1-O_WT1_2	0.15340553	0.2988331	0.26651973
GCAGTTAAGCTAACAA-1-O_WT1_2	0.10805109	0.28024757	0.39088547
GCATACATCGTAGGTT-1-O_WT1_2	0.14574067	0.47497094	0.2702235
GCATGCGCAAACGTGG-1-O_WT1_2	0.12433348	0.4280524	0.30265757
GCATGCGCATCGTCGG-1-O_WT1_2	0.087565444	0.24348539	0.2802138
GCATGTACAGGTTTCA-1-O_WT1_2	0.14637408	0.65762687	0.36150217
GCCAAATGTTCGCGAC-1-O_WT1_2	0.105285496	0.4275301	0.23663777
GCGCAACCAAGCGAGT-1-O_WT1_2	0.13397487	0.6318207	0.33091292
GCGCAGTTCATCGGAT-1-O_WT1_2	0.12881123	0.44736436	0.28781316
GCGCCAAGTCGAATCT-1-O_WT1_2	0.21856351	0.53896135	0.33937576
GCGGGTTTCTTCGGTC-1-O_WT1_2	0.16164371	0.48606583	0.1997709
GCTGCGAAGCCAACAG-1-O_WT1_2	0.11344208	0.27325392	0.2557366
GCTGCGAAGGGTATCG-1-O_WT1_2	0.13605487	0.436594	0.2051282
GCTGCTTCAAGACACG-1-O_WT1_2	0.111896	0.47442174	0.2056119
GCTGGGTAGCCTATGT-1-O_WT1_2	0.14954332	0.5780426	0.21797249
GCTGGGTCAAGAAGAG-1-O_WT1_2	0.103051305	0.38004822	0.10931933
GCTGGGTGTCGCATAT-1-O_WT1_2	0.13536033	0.16481404	0.13473868
GCTTGAACAGCTGTGC-1-O_WT1_2	0.14147988	0.39561307	0.3070567
GGAAAGCAGAGTCGGT-1-O_WT1_2	0.13603751	0.18741466	0.13487196
GGAACTTCACGGTTTA-1-O_WT1_2	0.1422176	0.31678188	0.38561618
GGAACTTTCTACGAGT-1-O_WT1_2	0.11576664	0.40327302	0.31387633
GGACAGAGTAGCTTGT-1-O_WT1_2	0.10095293	0.632999	0.34993118
GGACATTGTGGTAACG-1-O_WT1_2	0.19798297	0.5610667	0.25506428
GGACGTCAGAGGACGG-1-O_WT1_2	0.13868414	0.42526934	0.24401313
GGACGTCGTTAAAGAC-1-O_WT1_2	0.1576616	0.4287316	0.2758763
GGACGTCTCCGTTGCT-1-O_WT1_2	0.1252271	0.31576326	0.33005583
GGACGTCTCTTGTACT-1-O_WT1_2	0.12066108	0.53094953	0.31693208
GGAGCAACAGGTCCAC-1-O_WT1_2	0.08182912	0.1391713	0.13972612
GGAGCAATCTCGGACG-1-O_WT1_2	0.13598444	0.6013632	0.3149323
GGATGTTTCCTGCTTG-1-O_WT1_2	0.09956575	0.28024092	0.15427026
GGCTGGTGTGGTAACG-1-O_WT1_2	0.15152803	0.57939047	0.2693649
GGGATGAAGAAGGGTA-1-O_WT1_2	0.1165483	0.6202245	0.39724678
GGGTCTGGTCTAAAGA-1-O_WT1_2	0.14730436	0.25452211	0.3493323
GGGTTGCCATGGTCAT-1-O_WT1_2	0.13324982	0.27896032	0.2601489
GGTGAAGCACCGCTAG-1-O_WT1_2	0.13048643	0.32374337	0.15809703
GGTGCGTTCCGCGTTT-1-O_WT1_2	0.14727937	0.48297983	0.18029572
GGTGTTACACATTCGA-1-O_WT1_2	0.1494274	0.50945807	0.22283795
GTACTCCGTTCACGGC-1-O_WT1_2	0.11129497	0.31420946	0.1324139
GTACTCCGTTTGACTG-1-O_WT1_2	0.18493602	0.5377341	0.25594866
GTACTTTGTTAAGTAG-1-O_WT1_2	0.13129264	0.4184834	0.21307126
GTAGTCAAGATCACGG-1-O_WT1_2	0.11136471	0.4318447	0.382202
GTAGTCACATATGGTC-1-O_WT1_2	0.23088668	0.55103695	0.1603625
GTAGTCATCGGAATCT-1-O_WT1_2	0.13792902	0.5203536	0.24306397
GTATCTTAGTGCAAGC-1-O_WT1_2	0.13413194	0.47834623	0.22527252
GTATCTTGTGACGCCT-1-O_WT1_2	0.12340401	0.5099244	0.31419984
GTATTCTCAATGAATG-1-O_WT1_2	0.11250722	0.43547344	0.3457611
GTATTCTGTGTCAATC-1-O_WT1_2	0.122837126	0.562569	0.33449483
GTCAAGTAGTATTGGA-1-O_WT1_2	0.17777494	0.44527823	0.22826657
GTCACAATCACTTATC-1-O_WT1_2	0.16355725	0.67172974	0.28927398
GTCACGGTCAAGAAGT-1-O_WT1_2	0.12376557	0.71396554	0.32247823
GTCACGGTCACCAGGC-1-O_WT1_2	0.118970044	0.52157575	0.24362838
GTCACGGTCTGACCTC-1-O_WT1_2	0.14503475	0.6208893	0.26868698
GTCCTCACATGATCCA-1-O_WT1_2	0.13243335	0.3312159	0.1705828
GTCTCGTGTCAGTGGA-1-O_WT1_2	0.13018374	0.59787697	0.3657805
GTCTTCGTCAGTTTGG-1-O_WT1_2	0.14830111	0.57471806	0.27912456
GTGAAGGTCATTTGGG-1-O_WT1_2	0.12526011	0.35862085	0.29211113
GTGCATAGTACGAAAT-1-O_WT1_2	0.09937244	0.3397444	0.3213844
GTGCATATCTCATTCA-1-O_WT1_2	0.14999144	0.6661668	0.34816712
GTGCGGTTCGGTGTTA-1-O_WT1_2	0.14991976	0.38472065	0.28103122
GTGCTTCAGAGAGCTC-1-O_WT1_2	0.15525723	0.4852192	0.17887723
GTGCTTCCAGATTGCT-1-O_WT1_2	0.14863312	0.4809395	0.20569453
GTTAAGCGTTTAGGAA-1-O_WT1_2	0.12835689	0.67036366	0.29915836
GTTACAGCAAAGTCAA-1-O_WT1_2	0.16940764	0.6275148	0.37827384
GTTCGGGCAACGATGG-1-O_WT1_2	0.15049544	0.52988106	0.25008863
TAAACCGGTCTGGAGA-1-O_WT1_2	0.12720881	0.60030043	0.3147555
TAAGCGTCACAGGCCT-1-O_WT1_2	0.12122855	0.311466	0.15542035
TAAGCGTCAGGTCTCG-1-O_WT1_2	0.12984522	0.59411997	0.2615253
TAAGCGTTCAACACAC-1-O_WT1_2	0.0796132	0.39410356	0.14496692
TAAGCGTTCAACTCTT-1-O_WT1_2	0.13339211	0.505616	0.35441363
TAAGTGCTCCATGAGT-1-O_WT1_2	0.13185222	0.5719804	0.35879326
TACACGATCATTGCCC-1-O_WT1_2	0.119922936	0.33588788	0.16920763
TACCTATCAGATGGGT-1-O_WT1_2	0.13615634	0.37238857	0.20344403
TACCTATTCGTTTGCC-1-O_WT1_2	0.10796125	0.31331143	0.18984248
TACCTTATCGTGTAGT-1-O_WT1_2	0.12509614	0.6988748	0.2763269
TACGGATCACGACTCG-1-O_WT1_2	0.12660901	0.61939967	0.31384116
TACGGTAGTACCCAAT-1-O_WT1_2	0.13361827	0.10081364	0.38747048
TACTCATTCAGCTCGG-1-O_WT1_2	0.18782419	0.44783416	0.23473546
TACTCGCCACGTCAGC-1-O_WT1_2	0.08456751	0.53540176	0.2939014
TACTTGTAGCCCTAAT-1-O_WT1_2	0.07816677	0.42533398	0.29233035
TAGAGCTAGCACCGTC-1-O_WT1_2	0.11102842	0.44685197	0.3005002
TAGAGCTAGGATGGTC-1-O_WT1_2	0.10584613	0.32503322	0.20882228
TAGCCGGCAATCTGCA-1-O_WT1_2	0.1276613	0.5666353	0.3087857
TAGCCGGTCGCCGTGA-1-O_WT1_2	0.13617465	0.57298696	0.39882836
TAGGCATTCGCAAACT-1-O_WT1_2	0.06361829	0.3299183	0.21585926
TATCAGGAGAGACGAA-1-O_WT1_2	0.11822242	0.40080777	0.24468502
TATCAGGAGCTGAAAT-1-O_WT1_2	0.14488485	0.63393366	0.34539178
TATCAGGGTCTAGAGG-1-O_WT1_2	0.16282742	0.55319166	0.3010147
TATCTCATCTAGCACA-1-O_WT1_2	0.24067643	0.6237191	0.31587765
TATGCCCAGCAGACTG-1-O_WT1_2	0.15940139	0.35973826	0.2794332
TATGCCCCAAGCCATT-1-O_WT1_2	0.192973	0.5712478	0.28319678
TATGCCCCACATCCAA-1-O_WT1_2	0.11655938	0.5275153	0.31661466
TATTACCCATCGTCGG-1-O_WT1_2	0.12689665	0.51314837	0.3700311
TCACGAATCTCCTATA-1-O_WT1_2	0.14331594	0.6010974	0.3931472
TCAGATGCATCACAAC-1-O_WT1_2	0.1300143	0.5092256	0.1791121
TCAGCAAAGCGCTCCA-1-O_WT1_2	0.13229984	0.35664132	0.15815003
TCAGCAAAGGTCATCT-1-O_WT1_2	0.15087362	0.6196369	0.3825131
TCAGCAAAGTTTCCTT-1-O_WT1_2	0.2264331	0.5645664	0.26588988
TCAGCTCCATCACGAT-1-O_WT1_2	0.11401199	0.4946478	0.3087379
TCAGCTCTCTGCGGCA-1-O_WT1_2	0.12373574	0.46254635	0.22799909
TCAGGATAGACAATAC-1-O_WT1_2	0.09511921	0.12578589	0.19913754
TCAGGATCATCCTTGC-1-O_WT1_2	0.13241437	0.41909558	0.2672184
TCAGGTAAGGACAGCT-1-O_WT1_2	0.12359834	0.61388475	0.28382552
TCATTTGGTATGGTTC-1-O_WT1_2	0.13470961	0.40919468	0.16917449
TCCCGATAGTGGCACA-1-O_WT1_2	0.13548031	0.48881245	0.1816934
TCGAGGCGTATCTGCA-1-O_WT1_2	0.13803342	0.5299509	0.357389
TCGCGAGCAGCCACCA-1-O_WT1_2	0.17029642	0.36248335	0.25441307
TCGTACCGTCTTCTCG-1-O_WT1_2	0.11867796	0.4489558	0.292832
TCGTAGAAGGGAAACA-1-O_WT1_2	0.12249426	0.30607474	0.13988215
TCGTAGAAGTGTACGG-1-O_WT1_2	0.12605193	0.3901397	0.3089051
TCTATTGCAAGCGATG-1-O_WT1_2	0.16138357	0.45179287	0.25245082
TCTATTGCATACGCTA-1-O_WT1_2	0.124666005	0.4857805	0.34369552
TCTCATATCCTCAACC-1-O_WT1_2	0.1429767	0.5045491	0.27282053
TCTCTAAGTACATGTC-1-O_WT1_2	0.16912074	0.5143005	0.28757116
TCTGAGAGTTCAGGCC-1-O_WT1_2	0.14410678	0.63723654	0.29122034
TCTTTCCGTAATCGTC-1-O_WT1_2	0.12576656	0.65501577	0.3506524
TGAAAGATCCCTAATT-1-O_WT1_2	0.1602585	0.45468482	0.31276745
TGACGGCCAAGCCTAT-1-O_WT1_2	0.13983542	0.46560496	0.24118263
TGACGGCCATACAGCT-1-O_WT1_2	0.13808282	0.5949938	0.31769422
TGAGAGGCATGCCACG-1-O_WT1_2	0.1223599	0.45229098	0.23483694
TGAGAGGTCTTGACGA-1-O_WT1_2	0.05569945	0.4338974	0.15978134
TGAGAGGTCTTGGGTA-1-O_WT1_2	0.17302161	0.6218144	0.22920719
TGAGCCGGTATAGGGC-1-O_WT1_2	0.11527609	0.5867274	0.35006166
TGAGCCGGTGGCAAAC-1-O_WT1_2	0.10350469	0.21462387	0.16150309
TGAGCCGTCACTATTC-1-O_WT1_2	0.120952725	0.5171344	0.19087963
TGCCCATCAATAACGA-1-O_WT1_2	0.12268831	0.3772762	0.23929176
TGCCCTAAGGCTAGGT-1-O_WT1_2	0.15060446	0.4123071	0.28508756
TGCGCAGGTCTAACGT-1-O_WT1_2	0.11870224	0.61442906	0.2969377
TGCGCAGTCTAGAGTC-1-O_WT1_2	0.20777544	0.6279214	0.3377927
TGCGGGTTCAGAGACG-1-O_WT1_2	0.12928031	0.6420871	0.32118836
TGCGTGGCAGAGCCAA-1-O_WT1_2	0.10245229	0.53164667	0.21050611
TGCTACCGTCACACGC-1-O_WT1_2	0.14389104	0.5624035	0.30506337
TGGCCAGTCTTCGAGA-1-O_WT1_2	0.2139729	0.54885197	0.15386716
TGGCGCATCAGCTGGC-1-O_WT1_2	0.10642818	0.29748172	0.06705646
TGGCTGGCAAGCGTAG-1-O_WT1_2	0.14700362	0.3235962	0.22850549
TGGCTGGTCACAACGT-1-O_WT1_2	0.13996309	0.6730978	0.31079906
TGGCTGGTCGCGTAGC-1-O_WT1_2	0.11567256	0.70974785	0.2652141
TGGGCGTCATCTGGTA-1-O_WT1_2	0.12821878	0.3030825	0.19197594
TGGTTAGCATGCCCGA-1-O_WT1_2	0.114193805	0.3721293	0.14172265
TGTGGTAAGGGAGTAA-1-O_WT1_2	0.13153602	0.635694	0.2989737
TGTGGTACAGGGAGAG-1-O_WT1_2	0.14584218	0.6400134	0.30328405
TGTGGTATCCATGCTC-1-O_WT1_2	0.12515521	0.37452722	0.23666178
TTAACTCTCGGAATCT-1-O_WT1_2	0.14417534	0.19842826	0.28717455
TTAGGCACAACGATCT-1-O_WT1_2	0.13339445	0.56215256	0.32757354
TTATGCTGTTGTACAC-1-O_WT1_2	0.20030096	0.52882755	0.26384112
TTCCCAGAGGAGTCTG-1-O_WT1_2	0.14517456	0.4538839	0.25894144
TTCGGTCGTACCTACA-1-O_WT1_2	0.11694459	0.45449567	0.34466824
TTCTCAAGTGCAGGTA-1-O_WT1_2	0.17337672	0.5839574	0.29065144
TTCTCAATCAGCAACT-1-O_WT1_2	0.15535802	0.6105993	0.31697685
TTCTCCTAGAAAGTGG-1-O_WT1_2	0.13319927	0.6869769	0.32763293
TTCTTAGGTAAAGTCA-1-O_WT1_2	0.124085434	0.62250435	0.3018258
TTGAACGCAAGGCTCC-1-O_WT1_2	0.14687331	0.6675741	0.38239074
TTGAACGCACTCGACG-1-O_WT1_2	0.119709186	0.4391275	0.2661847
TTGACTTCAAGACGTG-1-O_WT1_2	0.120990135	0.6027488	0.259342
TTGACTTCACAACGCC-1-O_WT1_2	0.230758	0.4034124	0.29074776
TTGCGTCCACATCTTT-1-O_WT1_2	0.15383057	0.302709	0.31815526
TTGCGTCGTGTGAAAT-1-O_WT1_2	0.16787477	0.47770488	0.141436
TTGCGTCTCGCAAACT-1-O_WT1_2	0.20011635	0.5648583	0.26658484
TTGGAACAGATATGGT-1-O_WT1_2	0.10543163	0.37183198	0.2670388
TTGGCAACAGGTCCAC-1-O_WT1_2	0.15011285	0.54778606	0.30973837
TTGTAGGCAGTAAGAT-1-O_WT1_2	0.120808795	0.21311215	0.1585542
[truncated: 1,108 more rows]

## Sheet: Data 3E
Enrichment of transcription factor motif in TRIM28 and FOXL2 ChIpseq of adult ovary, bonne marrow and Thymus
FOXL2 motif
TRIM28 adult ovary	FOXL2 Adult ovary	TRIM28 Bone marrow	TRIM28 thymus
3.95845	4.73468	2.25281	2.5007
3.9686	4.77565	2.18137	2.55079
3.99368	4.76708	2.25281	2.46271
RUNX1 motif
TRIM28 adult ovary	FOXL2 Adult ovary	TRIM28 Bone marrow	TRIM28 thymus
1.36841	1.49584	0.971079	1.24664
1.37577	1.51262	1.06075	1.19143
1.37848	1.46276	0.941748	1.22287
ESR1 motif
TRIM28 adult ovary	FOXL2 Adult ovary	TRIM28 Bone marrow	TRIM28 thymus
1.86196	2.24091	1.35515	1.45025
1.86566	2.15918	1.42058	1.28743
1.86651	2.18486	1.35187	1.40753
ESR2 motif
TRIM28 adult ovary	FOXL2 Adult ovary	TRIM28 Bone marrow	TRIM28 thymus
1.44156	1.61223	0.90709	0.894659
1.45474	1.61866	0.891827	0.868876
1.4345	1.61995	0.905983	0.982085

## Sheet: Stat 3E
FOXL2 motif
Descriptive statisitics
	TRIM28 adult ovary	FOXL2 Adult ovary	TRIM28 Bone marrow	TRIM28 thymus
Number of values	3	3	3	3
Minimum	3.958	4.735	2.181	2.463
Maximum	3.994	4.776	2.253	2.551
Range	0.03523	0.04098	0.07145	0.08808
Mean	3.974	4.759	2.229	2.505
Std. Deviation	0.01814	0.02161	0.04125	0.04418
Std. Error of Mean	0.01047	0.01248	0.02382	0.02551
ordinary one-way ANOVA for FOXL2 motif
Tukey's multiple comparisons test	Mean Diff,	95,00% CI of diff,	Below threshold?	Summary	Adjusted P Value
TRIM28 adult ovary vs. FOXL2 Adult ovary	-0.7856	-0,8728 to -0,6984	Yes	****	<0,0001
TRIM28 adult ovary vs. TRIM28 Bone marrow	1.745	1,657 to 1,832	Yes	****	<0,0001
TRIM28 adult ovary vs. TRIM28 thymus	1.469	1,382 to 1,556	Yes	****	<0,0001
FOXL2 Adult ovary vs. TRIM28 Bone marrow	2.53	2,443 to 2,617	Yes	****	<0,0001
FOXL2 Adult ovary vs. TRIM28 thymus	2.254	2,167 to 2,342	Yes	****	<0,0001
TRIM28 Bone marrow vs. TRIM28 thymus	-0.2757	-0,3629 to -0,1885	Yes	****	<0,0001
RUNX1 motif
Descriptive statisitics
	TRIM28 adult ovary	FOXL2 Adult ovary	TRIM28 Bone marrow	TRIM28 thymus
Number of values	3	3	3	3
Minimum	1.368	1.463	0.9417	1.191
Maximum	1.378	1.513	1.061	1.247
Range	0.01007	0.04986	0.119	0.05521
Mean	1.374	1.49	0.9912	1.22
Std. Deviation	0.00521	0.02537	0.062	0.02769
Std. Error of Mean	0.003008	0.01465	0.0358	0.01599
ordinary one-way ANOVA for RUNX1 motif
Tukey's multiple comparisons test	Mean Diff,	95,00% CI of diff,	Below threshold?	Summary	Adjusted P Value
TRIM28 adult ovary vs. FOXL2 Adult ovary	-0.1162	-0,2112 to -0,02118	Yes	*	0.0186
TRIM28 adult ovary vs. TRIM28 Bone marrow	0.383	0,2880 to 0,4780	Yes	****	<0,0001
TRIM28 adult ovary vs. TRIM28 thymus	0.1539	0,05889 to 0,2489	Yes	**	0.0037
FOXL2 Adult ovary vs. TRIM28 Bone marrow	0.4992	0,4042 to 0,5942	Yes	****	<0,0001
FOXL2 Adult ovary vs. TRIM28 thymus	0.2701	0,1751 to 0,3651	Yes	****	<0,0001
TRIM28 Bone marrow vs. TRIM28 thymus	-0.2291	-0,3241 to -0,1341	Yes	***	0.0003
ESR1 motif
Descriptive statisitics
	TRIM28 adult ovary	FOXL2 Adult ovary	TRIM28 Bone marrow	TRIM28 thymus
Number of values	3	3	3	3
Minimum	1.862	2.159	1.352	1.287
Maximum	1.867	2.241	1.421	1.45
Range	0.004553	0.08173	0.06871	0.1628
Mean	1.865	2.195	1.376	1.382
Std. Deviation	0.002422	0.04179	0.03876	0.08442
Std. Error of Mean	0.001398	0.02413	0.02238	0.04874
ordinary one-way ANOVA for ESR1 motif
Tukey's multiple comparisons test	Mean Diff,	95,00% CI of diff,	Below threshold?	Summary	Adjusted P Value
TRIM28 adult ovary vs. FOXL2 Adult ovary	-0.3303	-0,4635 to -0,1971	Yes	***	0.0002
TRIM28 adult ovary vs. TRIM28 Bone marrow	0.4888	0,3556 to 0,6220	Yes	****	<0,0001
TRIM28 adult ovary vs. TRIM28 thymus	0.483	0,3498 to 0,6162	Yes	****	<0,0001
FOXL2 Adult ovary vs. TRIM28 Bone marrow	0.8191	0,6859 to 0,9523	Yes	****	<0,0001
FOXL2 Adult ovary vs. TRIM28 thymus	0.8132	0,6800 to 0,9465	Yes	****	<0,0001
TRIM28 Bone marrow vs. TRIM28 thymus	-0.005865	-0,1391 to 0,1273	No	ns	0.9989
ESR2 motif
Descriptive statisitics
	TRIM28 adult ovary	FOXL2 Adult ovary	TRIM28 Bone marrow	TRIM28 thymus
Number of values	3	3	3	3
Minimum	1.434	1.612	0.8918	0.8689
Maximum	1.455	1.62	0.9071	0.9821
Range	0.02024	0.007721	0.01526	0.1132
Mean	1.444	1.617	0.9016	0.9152
Std. Deviation	0.01028	0.004136	0.008511	0.05934
Std. Error of Mean	0.005933	0.002388	0.004914	0.03426
ordinary one-way ANOVA for ESR2 motif
Tukey's multiple comparisons test	Mean Diff,	95,00% CI of diff,	Below threshold?	Summary	Adjusted P Value
TRIM28 adult ovary vs. FOXL2 Adult ovary	-0.1734	-0,2530 to -0,09366	Yes	***	0.0005
TRIM28 adult ovary vs. TRIM28 Bone marrow	0.542	0,4623 to 0,6217	Yes	****	<0,0001
TRIM28 adult ovary vs. TRIM28 thymus	0.5284	0,4487 to 0,6081	Yes	****	<0,0001
FOXL2 Adult ovary vs. TRIM28 Bone marrow	0.7153	0,6356 to 0,7950	Yes	****	<0,0001
FOXL2 Adult ovary vs. TRIM28 thymus	0.7017	0,6221 to 0,7814	Yes	****	<0,0001
TRIM28 Bone marrow vs. TRIM28 thymus	-0.01357	-0,09327 to 0,06612	No	ns	0.9452

## Sheet: Data Fig 4B
Each value (raw/animal) corresponds to the mean of a qPCR triplicate relative to the mean of a qPCR triplicate of 18S. For each condition (contr, cKO…) each color represent an animal
Trim28									Foxl2									Esr2									Wnt4									Hsd3b1									Ihh
Control		cKO/cKO		PHD/+		PHD/cKO			Control		cKO/cKO		PHD/+		PHD/cKO			Control		cKO/cKO		PHD/+		PHD/cKO			Control		cKO/cKO		PHD/+		PHD/cKO			Control		cKO/cKO		PHD/+		PHD/cKO			Control		cKO/cKO		PHD/+
raw / animal	mean	raw / animal	mean	raw / animal	mean	raw / animal	mean		raw / animal	mean	raw / animal	mean	raw / animal	mean	raw / animal	mean		raw / animal	mean	raw / animal	mean	raw / animal	mean	raw / animal	mean		raw / animal	mean	raw / animal	mean	raw / animal	mean	raw / animal	mean		raw / animal	mean	raw / animal	mean	raw / animal	mean	raw / animal	mean		raw / animal	mean	raw / animal	mean	raw / animal
0.343		0.061		0.332		0.177			2.896		0.908		1.732		0.891			3.306		1.173		1.965		0.864			1.416		0.466		1.793		1.136			1.179		0.096		1.742		0.177			5.358		1.429		2.535
0.421		0.062		0.322		0.165			1.073		0.862		1.61		0.817			2.705		1.079		1.91		0.832			1.315		0.473		1.905		0.451			1.185		0.098		2.025		0.208			5.348		1.345		2.36
0.37	0.378	0.061	0.0613333	0.314	0.322667	0.159			2.825		0.911		2.599	1.98033	0.755			1.402	2.471	1.107	1.11967	1.873	1.916	0.765			0.936	1.22233	0.475	0.471333	1.741	1.813	1.083			1.257	1.207	0.097	0.097	1.774	1.847	0.177			5.683	5.463	1.454	1.40933	2.406
0.233		0.078		0.363		0.217	0.1795		1.307	2.02525	0.861		2.599		0.646			1.59		1.187		2.641		2.203	1.166		1.66		0.718		1.073		0.382	0.763		0.844		0.156		1.089		0.163	0.18125		1.552		0.331		2.62
0.378		0.074		0.333		0.195			2.825		0.844		1.416		3.434	1.3086		2.715		1.207		2.559		2.089			1.745		0.737		1.074		0.417			0.882		0.171		1.144		0.167			1.555		0.378		2.441
0.337	0.316	0.074	0.0753333	0.313	0.336333	0.222			1.137		0.854	0.873333	1.395	1.80333	0.736			1.458	1.921	1.15	1.18133	2.498	2.566	2.147			1.753	1.71933	0.7	0.718333	1.029	1.05867	0.438			0.93	0.885333	0.174	0.167	1.068	1.10033	0.156			1.427	1.51133	0.291	0.333333	2.507
0.385		0.049		0.311		0.186			2.117		0.714		1.302		0.82			1.509		1.101		2.121		2.236			0.933		0.333		1.558		1.132			0.966		0.136		1.688		0.271			4.508		1.337		2.367
0.249		0.055		0.309		0.206			1.842	1.98025	0.698		1.309		0.73			3.163		1.052		1.913		1.982			0.967		0.334		1.686		0.425			0.896		0.106		1.821		0.255			4.219		1.104		2.213
0.236	0.29	0.062	0.0553333	0.308	0.190267	0.225	0.2068		1.717		0.687		2.191	1.60067	0.761			2.765	2.479	1.099	1.084	1.833	1.95567	2.078	2.1064		1.443	1.11433	0.344	0.337	1.591	1.61167	0.377	0.5578		1	0.954	0.097	0.113	1.307	1.60533	0.282	0.2262		3.872	4.19967	1.153	1.198	1.967
0.252		0.064		0.358		0.179			2.896		0.698		1.204		0.891	0.7876		1.514		1.114		2.587		0.852			1.509		0.471		1.02		0.931			1.071		0.199		1.393		0.258			1.472		0.282		2.413
0.282		0.072		0.37		0.141			2.691		0.687		2.07		0.817			1.463		1.037		2.711		0.797			1.778		0.507		1.02		0.87			0.815		0.203		1.249		0.252			1.255		0.272		2.323
0.29	0.274667	0.068	0.068	0.336	0.354667	0.137			1.073		1.349	0.8055	2.077	1.78367	0.755			3.022	1.99967	1.096	1.08233	2.491	2.59633	0.686			1.598	1.62833	0.486	0.488	0.895	0.978333	0.877			0.668	0.851333	0.165	0.189	0.814	1.152	0.174			1.262	1.32967	0.257	0.270333	1.941
						0.212	0.16725		1.307	1.9368	0.908				0.646									2.302	1.15925								0.359	0.75925								0.303	0.24675
						0.202			2.691		0.862				0.633									1.969									0.343									0.262
						0.192			1.137		0.844				0.736	0.7174								1.92									0.285									0.172
						0.265			2.117		0.861				0.82									1.945									0.345									0.435
						0.228			1.842		0.911				0.73									1.873									0.333									0.456
						0.249	0.2272		1.717	1.9008	0.854	0.873333			0.761									1.894	1.9202								0.343	0.3298								0.327	0.3304
											0.714				1.497
											0.698				3.434
											0.698				0.633	1.3125
											0.687
											0.687
											1.349	0.8055
[truncated: 43 more columns]

## Sheet: Stat Fig 4B
Ordinary one-way ANOVA with muliple comparisons
Trim28
	Control	cKO/cKO	PHD/+	PHD/cKO
n=	12	12	12	18
mean	0.314667	0.065	0.33075	0.197611
SEM	0.0189498	0.00245567	0.00640209	0.00818501
Tukey's multiple comparisons test	Mean Diff,	95,00% CI of diff,	Below threshold?	Summary	Adjusted P Value
Control vs. cKO/cKO	0.2497	0,2079 to 0,2914	Yes	****	<0,0001
Control vs. PHD/+	-0.01608	-0,05785 to 0,02569	No	ns	0.7367
Control vs. PHD/cKO	0.1171	0,07893 to 0,1552	Yes	****	<0,0001
cKO/cKO vs. PHD/+	-0.2658	-0,3075 to -0,2240	Yes	****	<0,0001
cKO/cKO vs. PHD/cKO	-0.1326	-0,1707 to -0,09448	Yes	****	<0,0001
PHD/+ vs. PHD/cKO	0.1331	0,09501 to 0,1713	Yes	****	<0,0001
Foxl2
	Control	cKO/cKO	PHD/+	PHD/cKO
n=	18	24	12	21
mean	1.95611	0.839417	1.792	1.01048
SEM	0.164628	0.0367572	0.144993	0.156537
Tukey's multiple comparisons test	Mean Diff,	95,00% CI of diff,	Below threshold?	Summary	Adjusted P Value
Control vs. cKO/cKO	1.117	0,6590 to 1,574	Yes	****	<0,0001
Control vs. PHD/+	0.1641	-0,3830 to 0,7112	No	ns	0.8591
Control vs. PHD/cKO	0.9456	0,4741 to 1,417	Yes	****	<0,0001
cKO/cKO vs. PHD/+	-0.9526	-1,472 to -0,4336	Yes	****	<0,0001
cKO/cKO vs. PHD/cKO	-0.1711	-0,6097 to 0,2676	No	ns	0.7348
PHD/+ vs. PHD/cKO	0.7815	0,2503 to 1,313	Yes	**	0.0013
Esr2
	Control	cKO/cKO	PHD/+	PHD/cKO
n=	12	12	12	18
mean	2.21767	1.11683	2.2585	1.63522
SEM	0.225508	0.0151816	0.100613	0.146175
Tukey's multiple comparisons test	Mean Diff,	95,00% CI of diff,	Below threshold?	Summary	Adjusted P Value
Control vs. cKO/cKO	1.101	0,5142 to 1,687	Yes	****	<0,0001
Control vs. PHD/+	-0.04083	-0,6275 to 0,5458	No	ns	0.9977
Control vs. PHD/cKO	0.5824	0,04692 to 1,118	Yes	*	0.0281
cKO/cKO vs. PHD/+	-1.142	-1,728 to -0,5550	Yes	****	<0,0001
cKO/cKO vs. PHD/cKO	-0.5184	-1,054 to 0,01713	No	ns	0.0611
PHD/+ vs. PHD/cKO	0.6233	0,08776 to 1,159	Yes	*	0.0165
Wnt4
	Control	cKO/cKO	PHD/+	PHD/cKO
n=	12	12	12	18
mean	1.42108	0.503667	1.36542	0.584833
SEM	0.0925265	0.0414609	0.108339	0.0744081
Tukey's multiple comparisons test	Mean Diff,	95,00% CI of diff,	Below threshold?	Summary	Adjusted P Value
Control vs. cKO/cKO	0.9174	0,5883 to 1,247	Yes	****	<0,0001
Control vs. PHD/+	0.05567	-0,2734 to 0,3848	No	ns	0.9694
Control vs. PHD/cKO	0.8363	0,5358 to 1,137	Yes	****	<0,0001
cKO/cKO vs. PHD/+	-0.8618	-1,191 to -0,5326	Yes	****	<0,0001
cKO/cKO vs. PHD/cKO	-0.08117	-0,3816 to 0,2193	No	ns	0.8895
PHD/+ vs. PHD/cKO	0.7806	0,4802 to 1,081	Yes	****	<0,0001
Hsd3b1
	Control	cKO/cKO	PHD/+	PHD/cKO
n=	12	12	12	18
mean	0.974417	0.1415	1.42617	0.249722
SEM	0.0499305	0.0119946	0.108251	0.020979
Tukey's multiple comparisons test	Mean Diff,	95,00% CI of diff,	Below threshold?	Summary	Adjusted P Value
Control vs. cKO/cKO	0.8329	0,6143 to 1,052	Yes	****	<0,0001
Control vs. PHD/+	-0.4518	-0,6703 to -0,2332	Yes	****	<0,0001
Control vs. PHD/cKO	0.7247	0,5252 to 0,9242	Yes	****	<0,0001
cKO/cKO vs. PHD/+	-1.285	-1,503 to -1,066	Yes	****	<0,0001
cKO/cKO vs. PHD/cKO	-0.1082	-0,3078 to 0,09132	No	ns	0.4801
PHD/+ vs. PHD/cKO	1.176	0,9769 to 1,376	Yes	****	<0,0001
Ihh
	Control	cKO/cKO	PHD/+	PHD/cKO
n=	12	12	12	18
mean	3.12592	0.80275	2.34108	0.926278
SEM	0.534148	0.153859	0.0603062	0.0929119
Tukey's multiple comparisons test	Mean Diff,	95,00% CI of diff,	Below threshold?	Summary	Adjusted P Value
Control vs. cKO/cKO	2.323	1,306 to 3,340	Yes	****	<0,0001
Control vs. PHD/+	0.7848	-0,2319 to 1,802	No	ns	0.1833
Control vs. PHD/cKO	2.2	1,272 to 3,128	Yes	****	<0,0001
cKO/cKO vs. PHD/+	-1.538	-2,555 to -0,5216	Yes	**	0.0011
cKO/cKO vs. PHD/cKO	-0.1235	-1,052 to 0,8046	No	ns	0.9846
PHD/+ vs. PHD/cKO	1.415	0,4867 to 2,343	Yes	***	0.001
Sox9
	Control	cKO/cKO	PHD/+	PHD/cKO
n=	12	12	12	18
mean	0.236	0.926	0.163333	1.18306
SEM	0.00696202	0.24116	0.00958877	0.133312
Tukey's multiple comparisons test	Mean Diff,	95,00% CI of diff,	Below threshold?	Summary	Adjusted P Value
Control vs. cKO/cKO	-0.69	-1,246 to -0,1339	Yes	**	0.0094
Control vs. PHD/+	0.07267	-0,4834 to 0,6287	No	ns	0.9854
Control vs. PHD/cKO	-0.9471	-1,455 to -0,4394	Yes	****	<0,0001
cKO/cKO vs. PHD/+	0.7627	0,2066 to 1,319	Yes	**	0.0035
cKO/cKO vs. PHD/cKO	-0.2571	-0,7647 to 0,2506	No	ns	0.5387
PHD/+ vs. PHD/cKO	-1.02	-1,527 to -0,5121	Yes	****	<0,0001
Sox8
	Control	cKO/cKO	PHD/+	PHD/cKO
n=	12	12	12	18
mean	0.141083	0.751917	0.139833	1.02033
SEM	0.00637521	0.0785615	0.00954085	0.0330967
Tukey's multiple comparisons test	Mean Diff,	95,00% CI of diff,	Below threshold?	Summary	Adjusted P Value
Control vs. cKO/cKO	-0.6108	-0,7766 to -0,4451	Yes	****	<0,0001
Control vs. PHD/+	0.00125	-0,1645 to 0,1670	No	ns	>0,9999
Control vs. PHD/cKO	-0.8793	-1,031 to -0,7279	Yes	****	<0,0001
cKO/cKO vs. PHD/+	0.6121	0,4463 to 0,7779	Yes	****	<0,0001
cKO/cKO vs. PHD/cKO	-0.2684	-0,4197 to -0,1171	Yes	***	0.0001
PHD/+ vs. PHD/cKO	-0.8805	-1,032 to -0,7292	Yes	****	<0,0001
Dmrt1
	Control	cKO/cKO	PHD/+	PHD/cKO
n=	12	12	12	18
mean	0.00875	0.2345	0.00841667	0.244667
SEM	0.00114233	0.0559501	0.000820738	0.0124031
Tukey's multiple comparisons test	Mean Diff,	95,00% CI of diff,	Below threshold?	Summary	Adjusted P Value
Control vs. cKO/cKO	-0.2258	-0,3299 to -0,1216	Yes	****	<0,0001
Control vs. PHD/+	0.0003333	-0,1038 to 0,1045	No	ns	>0,9999
Control vs. PHD/cKO	-0.2359	-0,3310 to -0,1409	Yes	****	<0,0001
cKO/cKO vs. PHD/+	0.2261	0,1220 to 0,3302	Yes	****	<0,0001
cKO/cKO vs. PHD/cKO	-0.01017	-0,1052 to 0,08489	No	ns	0.9919
PHD/+ vs. PHD/cKO	-0.2363	-0,3313 to -0,1412	Yes	****	<0,0001
Gata1
	Control	cKO/cKO	PHD/+	PHD/cKO
n=	12	12	12	18
mean	0.39375	2.85025	0.402083	2.34261
SEM	0.0174838	0.375341	0.0146781	0.168347
Tukey's multiple comparisons test	Mean Diff,	95,00% CI of diff,	Below threshold?	Summary	Adjusted P Value
Control vs. cKO/cKO	-2.457	-3,259 to -1,654	Yes	****	<0,0001
Control vs. PHD/+	-0.008333	-0,8106 to 0,7939	No	ns	>0,9999
Control vs. PHD/cKO	-1.949	-2,681 to -1,217	Yes	****	<0,0001
cKO/cKO vs. PHD/+	2.448	1,646 to 3,250	Yes	****	<0,0001
cKO/cKO vs. PHD/cKO	0.5076	-0,2247 to 1,240	No	ns	0.2662
PHD/+ vs. PHD/cKO	-1.941	-2,673 to -1,208	Yes	****	<0,0001
Ptgds
	Control	cKO/cKO	PHD/+	PHD/cKO
n=	24	24	12	18
mean	0.0170833	0.211417	0.0394167	0.729444
SEM	0.000945847	0.0208176	0.00114454	0.0801887
Tukey's multiple comparisons test	Mean Diff,	95,00% CI of diff,	Below threshold?	Summary	Adjusted P Value
Control vs. cKO/cKO	-0.1943	-0,3254 to -0,06328	Yes	**	0.0012
Control vs. PHD/+	-0.02233	-0,1828 to 0,1382	No	ns	0.9831
Control vs. PHD/cKO	-0.7124	-0,8539 to -0,5708	Yes	****	<0,0001
cKO/cKO vs. PHD/+	0.172	0,01150 to 0,3325	Yes	*	0.0309
cKO/cKO vs. PHD/cKO	-0.518	-0,6596 to -0,3765	Yes	****	<0,0001
PHD/+ vs. PHD/cKO	-0.69	-0,8592 to -0,5208	Yes	****	<0,0001

[truncated: 7 more sheets: Data Fig 4D, Stat Fig 4D, Data sup fig 6b, Stat sup fig 6b, Data sup fig 7, Stat sup fig 7, Data sup fig 18]
